# Supplementary material for: The Genome of the Mimosoid Legume Prosopis cineraria, a Desert Tree
Source: Int J Mol Sci. 2022 Jul 31;23(15):8503. doi: 10.3390/ijms23158503 (PMC9369113; doi:10.3390/ijms23158503)
Supplement: Supplementary file 1 [file ijms-23-08503-s001.zip]

Archive with 18 entries (18 files):
- .DS_Store
- PC_Supplementary_figures_final_26_07_22.pdf
- PC_Supplementary_information_final_26_07_22.pdf
- Sup_Table_S1.pdf
- Sup_Table_S10_Phenylpropanoid_biosynthesis.txt
- Sup_Table_S11_PC_final_protein_Tf_blastp_annotation_60.txt
- Sup_Table_S12_Orthogroup_analysis.tsv
- Sup_Table_S13_LTR_LRR_genes_overlap.csv
- Sup_Table_S14_Retro_gene_analysis.txt
- Sup_Table_S15_Retro_parental_gene_analysis.csv
- Sup_Table_S2.pdf
- Sup_Table_S3.pdf
- Sup_Table_S4_PC_final_protein_NR_blastp.txt
- Sup_Table_S5_PC_final_protein_Uniprot_blastp_annotation.txt
- Sup_Table_S6_PC_gene_KEGG_annotation.txt
- Sup_Table_S7_MAPK_signaling_pathway_plant.txt
- Sup_Table_S8_Plant_hormone_signal_transduction.txt
- Sup_Table_S9_Plant-pathogen_interaction_name.txt
