# Supplementary material for: The Genome of the Mimosoid Legume Prosopis cineraria, a Desert Tree
Source: Int J Mol Sci. 2022 Jul 31;23(15):8503. doi: 10.3390/ijms23158503 (PMC9369113; doi:10.3390/ijms23158503)
Supplement: Supplementary file 1 [file ijms-23-08503-s001.zip › Sup_Table_S10_Phenylpropanoid_biosynthesis.txt]

Supplimantary Table S10: Identified phenylpropanoid biosynthesis pathway enzymes
Protein_id	KO	KO	Gene	Pathway
KCPC_00027123-RA	K00430	K00430	E1.11.1.7; peroxidase [EC:1.11.1.7]	00940 Phenylpropanoid biosynthesis [PATH:ko00940];
KCPC_00027469-RA	K01904	K01904	4CL; 4-coumarate--CoA ligase [EC:6.2.1.12]	00130 Ubiquinone and other terpenoid-quinone biosynthesis [PATH:ko00130]; 00940 Phenylpropanoid biosynthesis [PATH:ko00940];
KCPC_00027726-RA	K00430	K00430	E1.11.1.7; peroxidase [EC:1.11.1.7]	00940 Phenylpropanoid biosynthesis [PATH:ko00940];
KCPC_00027978-RA	K00430	K00430	E1.11.1.7; peroxidase [EC:1.11.1.7]	00940 Phenylpropanoid biosynthesis [PATH:ko00940];
KCPC_00027979-RA	K00430	K00430	E1.11.1.7; peroxidase [EC:1.11.1.7]	00940 Phenylpropanoid biosynthesis [PATH:ko00940];
KCPC_00028986-RA	K13066	K13066	COMT; caffeic acid 3-O-methyltransferase / acetylserotonin O-methyltransferase [EC:2.1.1.68 2.1.1.4]	00380 Tryptophan metabolism [PATH:ko00380]; 00940 Phenylpropanoid biosynthesis [PATH:ko00940];
KCPC_00029133-RA	K05349	K05349	bglX; beta-glucosidase [EC:3.2.1.21]	00500 Starch and sucrose metabolism [PATH:ko00500]; 00460 Cyanoamino acid metabolism [PATH:ko00460]; 00940 Phenylpropanoid biosynthesis [PATH:ko00940];
KCPC_00029137-RA	K05349	K05349	bglX; beta-glucosidase [EC:3.2.1.21]	00500 Starch and sucrose metabolism [PATH:ko00500]; 00460 Cyanoamino acid metabolism [PATH:ko00460]; 00940 Phenylpropanoid biosynthesis [PATH:ko00940];
KCPC_00030239-RA	K12356	K12356	UGT72E; coniferyl-alcohol glucosyltransferase [EC:2.4.1.111]	00940 Phenylpropanoid biosynthesis [PATH:ko00940]; 01003 Glycosyltransferases [BR:ko01003];
KCPC_00030928-RA	K01188	K01188	E3.2.1.21; beta-glucosidase [EC:3.2.1.21]	00500 Starch and sucrose metabolism [PATH:ko00500]; 00460 Cyanoamino acid metabolism [PATH:ko00460]; 00940 Phenylpropanoid biosynthesis [PATH:ko00940];
KCPC_00031085-RA	K01188	K01188	E3.2.1.21; beta-glucosidase [EC:3.2.1.21]	00500 Starch and sucrose metabolism [PATH:ko00500]; 00460 Cyanoamino acid metabolism [PATH:ko00460]; 00940 Phenylpropanoid biosynthesis [PATH:ko00940];
KCPC_00031088-RA	K01188	K01188	E3.2.1.21; beta-glucosidase [EC:3.2.1.21]	00500 Starch and sucrose metabolism [PATH:ko00500]; 00460 Cyanoamino acid metabolism [PATH:ko00460]; 00940 Phenylpropanoid biosynthesis [PATH:ko00940];
KCPC_00066678-RA	K01904	K01904	4CL; 4-coumarate--CoA ligase [EC:6.2.1.12]	00130 Ubiquinone and other terpenoid-quinone biosynthesis [PATH:ko00130]; 00940 Phenylpropanoid biosynthesis [PATH:ko00940];
KCPC_00075651-RA	K05350	K05350	bglB; beta-glucosidase [EC:3.2.1.21]	00500 Starch and sucrose metabolism [PATH:ko00500]; 00460 Cyanoamino acid metabolism [PATH:ko00460]; 00940 Phenylpropanoid biosynthesis [PATH:ko00940];
KCPC_00012464-RA	K22395	K22395	K22395; cinnamyl-alcohol dehydrogenase [EC:1.1.1.195]	00940 Phenylpropanoid biosynthesis [PATH:ko00940];
KCPC_00012467-RA	K22395	K22395	K22395; cinnamyl-alcohol dehydrogenase [EC:1.1.1.195]	00940 Phenylpropanoid biosynthesis [PATH:ko00940];
KCPC_00012470-RA	K22395	K22395	K22395; cinnamyl-alcohol dehydrogenase [EC:1.1.1.195]	00940 Phenylpropanoid biosynthesis [PATH:ko00940];
KCPC_00012468-RA	K22395	K22395	K22395; cinnamyl-alcohol dehydrogenase [EC:1.1.1.195]	00940 Phenylpropanoid biosynthesis [PATH:ko00940];
KCPC_00012734-RA	K00430	K00430	E1.11.1.7; peroxidase [EC:1.11.1.7]	00940 Phenylpropanoid biosynthesis [PATH:ko00940];
KCPC_00015398-RA	K00430	K00430	E1.11.1.7; peroxidase [EC:1.11.1.7]	00940 Phenylpropanoid biosynthesis [PATH:ko00940];
KCPC_00015583-RA	K00430	K00430	E1.11.1.7; peroxidase [EC:1.11.1.7]	00940 Phenylpropanoid biosynthesis [PATH:ko00940];
KCPC_00015774-RA	K13065	K13065	E2.3.1.133, HCT; shikimate O-hydroxycinnamoyltransferase [EC:2.3.1.133]	00940 Phenylpropanoid biosynthesis [PATH:ko00940]; 00945 Stilbenoid, diarylheptanoid and gingerol biosynthesis [PATH:ko00945]; 00941 Flavonoid biosynthesis [PATH:ko00941];
KCPC_00015775-RA	K05349	K05349	bglX; beta-glucosidase [EC:3.2.1.21]	00500 Starch and sucrose metabolism [PATH:ko00500]; 00460 Cyanoamino acid metabolism [PATH:ko00460]; 00940 Phenylpropanoid biosynthesis [PATH:ko00940];
KCPC_00015829-RA	K00430	K00430	E1.11.1.7; peroxidase [EC:1.11.1.7]	00940 Phenylpropanoid biosynthesis [PATH:ko00940];
KCPC_00016470-RA	K00430	K00430	E1.11.1.7; peroxidase [EC:1.11.1.7]	00940 Phenylpropanoid biosynthesis [PATH:ko00940];
KCPC_00016096-RA	K00430	K00430	E1.11.1.7; peroxidase [EC:1.11.1.7]	00940 Phenylpropanoid biosynthesis [PATH:ko00940];
KCPC_00016442-RA	K10775	K10775	PAL; phenylalanine ammonia-lyase [EC:4.3.1.24]	00360 Phenylalanine metabolism [PATH:ko00360]; 00940 Phenylpropanoid biosynthesis [PATH:ko00940];
KCPC_00016811-RA	K00430	K00430	E1.11.1.7; peroxidase [EC:1.11.1.7]	00940 Phenylpropanoid biosynthesis [PATH:ko00940];
KCPC_00016888-RA	K18368	K18368	CSE; caffeoylshikimate esterase [EC:3.1.1.-]	00940 Phenylpropanoid biosynthesis [PATH:ko00940];
KCPC_00075906-RA	K01188	K01188	E3.2.1.21; beta-glucosidase [EC:3.2.1.21]	00500 Starch and sucrose metabolism [PATH:ko00500]; 00460 Cyanoamino acid metabolism [PATH:ko00460]; 00940 Phenylpropanoid biosynthesis [PATH:ko00940];
KCPC_00053576-RA	K00430	K00430	E1.11.1.7; peroxidase [EC:1.11.1.7]	00940 Phenylpropanoid biosynthesis [PATH:ko00940];
KCPC_00053581-RA	K00430	K00430	E1.11.1.7; peroxidase [EC:1.11.1.7]	00940 Phenylpropanoid biosynthesis [PATH:ko00940];
KCPC_00056050-RA	K10775	K10775	PAL; phenylalanine ammonia-lyase [EC:4.3.1.24]	00360 Phenylalanine metabolism [PATH:ko00360]; 00940 Phenylpropanoid biosynthesis [PATH:ko00940];
KCPC_00056066-RA	K00430	K00430	E1.11.1.7; peroxidase [EC:1.11.1.7]	00940 Phenylpropanoid biosynthesis [PATH:ko00940];
KCPC_00053577-RA	K00430	K00430	E1.11.1.7; peroxidase [EC:1.11.1.7]	00940 Phenylpropanoid biosynthesis [PATH:ko00940];
KCPC_00053615-RA	K00487	K00487	CYP73A; trans-cinnamate 4-monooxygenase [EC:1.14.14.91]	00130 Ubiquinone and other terpenoid-quinone biosynthesis [PATH:ko00130]; 00940 Phenylpropanoid biosynthesis [PATH:ko00940]; 00945 Stilbenoid, diarylheptanoid and gingerol biosynthesis [PATH:ko00945]; 00941 Flavonoid biosynthesis [PATH:ko00941]; 00199 Cytochrome P450 [BR:ko00199];
KCPC_00006794-RA	K00083	K00083	CAD; cinnamyl-alcohol dehydrogenase [EC:1.1.1.195]	00940 Phenylpropanoid biosynthesis [PATH:ko00940];
KCPC_00007842-RA	K00430	K00430	E1.11.1.7; peroxidase [EC:1.11.1.7]	00940 Phenylpropanoid biosynthesis [PATH:ko00940];
KCPC_00008335-RA	K13066	K13066	COMT; caffeic acid 3-O-methyltransferase / acetylserotonin O-methyltransferase [EC:2.1.1.68 2.1.1.4]	00380 Tryptophan metabolism [PATH:ko00380]; 00940 Phenylpropanoid biosynthesis [PATH:ko00940];
KCPC_00008339-RA	K00430	K00430	E1.11.1.7; peroxidase [EC:1.11.1.7]	00940 Phenylpropanoid biosynthesis [PATH:ko00940];
KCPC_00009176-RA	K01904	K01904	4CL; 4-coumarate--CoA ligase [EC:6.2.1.12]	00130 Ubiquinone and other terpenoid-quinone biosynthesis [PATH:ko00130]; 00940 Phenylpropanoid biosynthesis [PATH:ko00940];
KCPC_00009339-RA	K13066	K13066	COMT; caffeic acid 3-O-methyltransferase / acetylserotonin O-methyltransferase [EC:2.1.1.68 2.1.1.4]	00380 Tryptophan metabolism [PATH:ko00380]; 00940 Phenylpropanoid biosynthesis [PATH:ko00940];
KCPC_00009347-RA	K13066	K13066	COMT; caffeic acid 3-O-methyltransferase / acetylserotonin O-methyltransferase [EC:2.1.1.68 2.1.1.4]	00380 Tryptophan metabolism [PATH:ko00380]; 00940 Phenylpropanoid biosynthesis [PATH:ko00940];
KCPC_00010470-RA	K00430	K00430	E1.11.1.7; peroxidase [EC:1.11.1.7]	00940 Phenylpropanoid biosynthesis [PATH:ko00940];
KCPC_00010796-RA	K05349	K05349	bglX; beta-glucosidase [EC:3.2.1.21]	00500 Starch and sucrose metabolism [PATH:ko00500]; 00460 Cyanoamino acid metabolism [PATH:ko00460]; 00940 Phenylpropanoid biosynthesis [PATH:ko00940];
KCPC_00010797-RA	K05349	K05349	bglX; beta-glucosidase [EC:3.2.1.21]	00500 Starch and sucrose metabolism [PATH:ko00500]; 00460 Cyanoamino acid metabolism [PATH:ko00460]; 00940 Phenylpropanoid biosynthesis [PATH:ko00940];
KCPC_00010822-RA	K05349	K05349	bglX; beta-glucosidase [EC:3.2.1.21]	00500 Starch and sucrose metabolism [PATH:ko00500]; 00460 Cyanoamino acid metabolism [PATH:ko00460]; 00940 Phenylpropanoid biosynthesis [PATH:ko00940];
KCPC_00010878-RA	K00588	K00588	E2.1.1.104; caffeoyl-CoA O-methyltransferase [EC:2.1.1.104]	00940 Phenylpropanoid biosynthesis [PATH:ko00940]; 00945 Stilbenoid, diarylheptanoid and gingerol biosynthesis [PATH:ko00945]; 00941 Flavonoid biosynthesis [PATH:ko00941];
KCPC_00011300-RA	K06892	K06892	F6H; feruloyl-CoA 6-hydroxylase [EC:1.14.11.61]	00940 Phenylpropanoid biosynthesis [PATH:ko00940];
KCPC_00011833-RA	K05349	K05349	bglX; beta-glucosidase [EC:3.2.1.21]	00500 Starch and sucrose metabolism [PATH:ko00500]; 00460 Cyanoamino acid metabolism [PATH:ko00460]; 00940 Phenylpropanoid biosynthesis [PATH:ko00940];
KCPC_00070529-RA	K01904	K01904	4CL; 4-coumarate--CoA ligase [EC:6.2.1.12]	00130 Ubiquinone and other terpenoid-quinone biosynthesis [PATH:ko00130]; 00940 Phenylpropanoid biosynthesis [PATH:ko00940];
KCPC_00070530-RA	K01904	K01904	4CL; 4-coumarate--CoA ligase [EC:6.2.1.12]	00130 Ubiquinone and other terpenoid-quinone biosynthesis [PATH:ko00130]; 00940 Phenylpropanoid biosynthesis [PATH:ko00940];
KCPC_00074271-RA	K00083	K00083	CAD; cinnamyl-alcohol dehydrogenase [EC:1.1.1.195]	00940 Phenylpropanoid biosynthesis [PATH:ko00940];
KCPC_00074426-RA	K18368	K18368	CSE; caffeoylshikimate esterase [EC:3.1.1.-]	00940 Phenylpropanoid biosynthesis [PATH:ko00940];
KCPC_00050236-RA	K13065	K13065	E2.3.1.133, HCT; shikimate O-hydroxycinnamoyltransferase [EC:2.3.1.133]	00940 Phenylpropanoid biosynthesis [PATH:ko00940]; 00945 Stilbenoid, diarylheptanoid and gingerol biosynthesis [PATH:ko00945]; 00941 Flavonoid biosynthesis [PATH:ko00941];
KCPC_00050969-RA	K12356	K12356	UGT72E; coniferyl-alcohol glucosyltransferase [EC:2.4.1.111]	00940 Phenylpropanoid biosynthesis [PATH:ko00940]; 01003 Glycosyltransferases [BR:ko01003];
KCPC_00051729-RA	K01188	K01188	E3.2.1.21; beta-glucosidase [EC:3.2.1.21]	00500 Starch and sucrose metabolism [PATH:ko00500]; 00460 Cyanoamino acid metabolism [PATH:ko00460]; 00940 Phenylpropanoid biosynthesis [PATH:ko00940];
KCPC_00051732-RA	K01188	K01188	E3.2.1.21; beta-glucosidase [EC:3.2.1.21]	00500 Starch and sucrose metabolism [PATH:ko00500]; 00460 Cyanoamino acid metabolism [PATH:ko00460]; 00940 Phenylpropanoid biosynthesis [PATH:ko00940];
KCPC_00051923-RA	K00430	K00430	E1.11.1.7; peroxidase [EC:1.11.1.7]	00940 Phenylpropanoid biosynthesis [PATH:ko00940];
KCPC_00049481-RA	K01904	K01904	4CL; 4-coumarate--CoA ligase [EC:6.2.1.12]	00130 Ubiquinone and other terpenoid-quinone biosynthesis [PATH:ko00130]; 00940 Phenylpropanoid biosynthesis [PATH:ko00940];
KCPC_00052248-RA	K05350	K05350	bglB; beta-glucosidase [EC:3.2.1.21]	00500 Starch and sucrose metabolism [PATH:ko00500]; 00460 Cyanoamino acid metabolism [PATH:ko00460]; 00940 Phenylpropanoid biosynthesis [PATH:ko00940];
KCPC_00052322-RA	K01188	K01188	E3.2.1.21; beta-glucosidase [EC:3.2.1.21]	00500 Starch and sucrose metabolism [PATH:ko00500]; 00460 Cyanoamino acid metabolism [PATH:ko00460]; 00940 Phenylpropanoid biosynthesis [PATH:ko00940];
KCPC_00052582-RA	K00430	K00430	E1.11.1.7; peroxidase [EC:1.11.1.7]	00940 Phenylpropanoid biosynthesis [PATH:ko00940];
KCPC_00053030-RA	K01188	K01188	E3.2.1.21; beta-glucosidase [EC:3.2.1.21]	00500 Starch and sucrose metabolism [PATH:ko00500]; 00460 Cyanoamino acid metabolism [PATH:ko00460]; 00940 Phenylpropanoid biosynthesis [PATH:ko00940];
KCPC_00041302-RA	K09753	K09753	CCR; cinnamoyl-CoA reductase [EC:1.2.1.44]	00940 Phenylpropanoid biosynthesis [PATH:ko00940];
KCPC_00041349-RA	K13065	K13065	E2.3.1.133, HCT; shikimate O-hydroxycinnamoyltransferase [EC:2.3.1.133]	00940 Phenylpropanoid biosynthesis [PATH:ko00940]; 00945 Stilbenoid, diarylheptanoid and gingerol biosynthesis [PATH:ko00945]; 00941 Flavonoid biosynthesis [PATH:ko00941];
KCPC_00041172-RA	K18368	K18368	CSE; caffeoylshikimate esterase [EC:3.1.1.-]	00940 Phenylpropanoid biosynthesis [PATH:ko00940];
KCPC_00043636-RA	K13065	K13065	E2.3.1.133, HCT; shikimate O-hydroxycinnamoyltransferase [EC:2.3.1.133]	00940 Phenylpropanoid biosynthesis [PATH:ko00940]; 00945 Stilbenoid, diarylheptanoid and gingerol biosynthesis [PATH:ko00945]; 00941 Flavonoid biosynthesis [PATH:ko00941];
KCPC_00043638-RA	K13065	K13065	E2.3.1.133, HCT; shikimate O-hydroxycinnamoyltransferase [EC:2.3.1.133]	00940 Phenylpropanoid biosynthesis [PATH:ko00940]; 00945 Stilbenoid, diarylheptanoid and gingerol biosynthesis [PATH:ko00945]; 00941 Flavonoid biosynthesis [PATH:ko00941];
KCPC_00043463-RA	K06892	K06892	F6H; feruloyl-CoA 6-hydroxylase [EC:1.14.11.61]	00940 Phenylpropanoid biosynthesis [PATH:ko00940];
KCPC_00043662-RA	K13065	K13065	E2.3.1.133, HCT; shikimate O-hydroxycinnamoyltransferase [EC:2.3.1.133]	00940 Phenylpropanoid biosynthesis [PATH:ko00940]; 00945 Stilbenoid, diarylheptanoid and gingerol biosynthesis [PATH:ko00945]; 00941 Flavonoid biosynthesis [PATH:ko00941];
KCPC_00044266-RA	K13065	K13065	E2.3.1.133, HCT; shikimate O-hydroxycinnamoyltransferase [EC:2.3.1.133]	00940 Phenylpropanoid biosynthesis [PATH:ko00940]; 00945 Stilbenoid, diarylheptanoid and gingerol biosynthesis [PATH:ko00945]; 00941 Flavonoid biosynthesis [PATH:ko00941];
KCPC_00043921-RA	K00430	K00430	E1.11.1.7; peroxidase [EC:1.11.1.7]	00940 Phenylpropanoid biosynthesis [PATH:ko00940];
KCPC_00076217-RA	K00430	K00430	E1.11.1.7; peroxidase [EC:1.11.1.7]	00940 Phenylpropanoid biosynthesis [PATH:ko00940];
KCPC_00071610-RA	K00430	K00430	E1.11.1.7; peroxidase [EC:1.11.1.7]	00940 Phenylpropanoid biosynthesis [PATH:ko00940];
KCPC_00060906-RA	K09755	K09755	CYP84A, F5H; ferulate-5-hydroxylase [EC:1.14.-.-]	00940 Phenylpropanoid biosynthesis [PATH:ko00940]; 00199 Cytochrome P450 [BR:ko00199];
KCPC_00061147-RA	K00588	K00588	E2.1.1.104; caffeoyl-CoA O-methyltransferase [EC:2.1.1.104]	00940 Phenylpropanoid biosynthesis [PATH:ko00940]; 00945 Stilbenoid, diarylheptanoid and gingerol biosynthesis [PATH:ko00945]; 00941 Flavonoid biosynthesis [PATH:ko00941];
KCPC_00061159-RA	K23260	K23260	TOGT1; scopoletin glucosyltransferase [EC:2.4.1.128]	00940 Phenylpropanoid biosynthesis [PATH:ko00940]; 01003 Glycosyltransferases [BR:ko01003];
KCPC_00061160-RA	K23260	K23260	TOGT1; scopoletin glucosyltransferase [EC:2.4.1.128]	00940 Phenylpropanoid biosynthesis [PATH:ko00940]; 01003 Glycosyltransferases [BR:ko01003];
KCPC_00061043-RA	K00430	K00430	E1.11.1.7; peroxidase [EC:1.11.1.7]	00940 Phenylpropanoid biosynthesis [PATH:ko00940];
KCPC_00061448-RA	K05350	K05350	bglB; beta-glucosidase [EC:3.2.1.21]	00500 Starch and sucrose metabolism [PATH:ko00500]; 00460 Cyanoamino acid metabolism [PATH:ko00460]; 00940 Phenylpropanoid biosynthesis [PATH:ko00940];
KCPC_00061468-RA	K00430	K00430	E1.11.1.7; peroxidase [EC:1.11.1.7]	00940 Phenylpropanoid biosynthesis [PATH:ko00940];
KCPC_00061550-RA	K00430	K00430	E1.11.1.7; peroxidase [EC:1.11.1.7]	00940 Phenylpropanoid biosynthesis [PATH:ko00940];
KCPC_00061551-RA	K00430	K00430	E1.11.1.7; peroxidase [EC:1.11.1.7]	00940 Phenylpropanoid biosynthesis [PATH:ko00940];
KCPC_00061553-RA	K00430	K00430	E1.11.1.7; peroxidase [EC:1.11.1.7]	00940 Phenylpropanoid biosynthesis [PATH:ko00940];
KCPC_00061899-RA	K18368	K18368	CSE; caffeoylshikimate esterase [EC:3.1.1.-]	00940 Phenylpropanoid biosynthesis [PATH:ko00940];
KCPC_00064160-RA	K00430	K00430	E1.11.1.7; peroxidase [EC:1.11.1.7]	00940 Phenylpropanoid biosynthesis [PATH:ko00940];
KCPC_00064034-RA	K00430	K00430	E1.11.1.7; peroxidase [EC:1.11.1.7]	00940 Phenylpropanoid biosynthesis [PATH:ko00940];
KCPC_00064036-RA	K00430	K00430	E1.11.1.7; peroxidase [EC:1.11.1.7]	00940 Phenylpropanoid biosynthesis [PATH:ko00940];
KCPC_00062961-RA	K12355	K12355	REF1; coniferyl-aldehyde dehydrogenase [EC:1.2.1.68]	00940 Phenylpropanoid biosynthesis [PATH:ko00940];
KCPC_00033121-RA	K01904	K01904	4CL; 4-coumarate--CoA ligase [EC:6.2.1.12]	00130 Ubiquinone and other terpenoid-quinone biosynthesis [PATH:ko00130]; 00940 Phenylpropanoid biosynthesis [PATH:ko00940];
KCPC_00033122-RA	K01904	K01904	4CL; 4-coumarate--CoA ligase [EC:6.2.1.12]	00130 Ubiquinone and other terpenoid-quinone biosynthesis [PATH:ko00130]; 00940 Phenylpropanoid biosynthesis [PATH:ko00940];
KCPC_00034770-RA	K13065	K13065	E2.3.1.133, HCT; shikimate O-hydroxycinnamoyltransferase [EC:2.3.1.133]	00940 Phenylpropanoid biosynthesis [PATH:ko00940]; 00945 Stilbenoid, diarylheptanoid and gingerol biosynthesis [PATH:ko00945]; 00941 Flavonoid biosynthesis [PATH:ko00941];
KCPC_00034993-RA	K13065	K13065	E2.3.1.133, HCT; shikimate O-hydroxycinnamoyltransferase [EC:2.3.1.133]	00940 Phenylpropanoid biosynthesis [PATH:ko00940]; 00945 Stilbenoid, diarylheptanoid and gingerol biosynthesis [PATH:ko00945]; 00941 Flavonoid biosynthesis [PATH:ko00941];
KCPC_00034999-RA	K13065	K13065	E2.3.1.133, HCT; shikimate O-hydroxycinnamoyltransferase [EC:2.3.1.133]	00940 Phenylpropanoid biosynthesis [PATH:ko00940]; 00945 Stilbenoid, diarylheptanoid and gingerol biosynthesis [PATH:ko00945]; 00941 Flavonoid biosynthesis [PATH:ko00941];
KCPC_00034991-RA	K13065	K13065	E2.3.1.133, HCT; shikimate O-hydroxycinnamoyltransferase [EC:2.3.1.133]	00940 Phenylpropanoid biosynthesis [PATH:ko00940]; 00945 Stilbenoid, diarylheptanoid and gingerol biosynthesis [PATH:ko00945]; 00941 Flavonoid biosynthesis [PATH:ko00941];
KCPC_00035000-RA	K13065	K13065	E2.3.1.133, HCT; shikimate O-hydroxycinnamoyltransferase [EC:2.3.1.133]	00940 Phenylpropanoid biosynthesis [PATH:ko00940]; 00945 Stilbenoid, diarylheptanoid and gingerol biosynthesis [PATH:ko00945]; 00941 Flavonoid biosynthesis [PATH:ko00941];
KCPC_00035005-RA	K13065	K13065	E2.3.1.133, HCT; shikimate O-hydroxycinnamoyltransferase [EC:2.3.1.133]	00940 Phenylpropanoid biosynthesis [PATH:ko00940]; 00945 Stilbenoid, diarylheptanoid and gingerol biosynthesis [PATH:ko00945]; 00941 Flavonoid biosynthesis [PATH:ko00941];
KCPC_00035013-RA	K13065	K13065	E2.3.1.133, HCT; shikimate O-hydroxycinnamoyltransferase [EC:2.3.1.133]	00940 Phenylpropanoid biosynthesis [PATH:ko00940]; 00945 Stilbenoid, diarylheptanoid and gingerol biosynthesis [PATH:ko00945]; 00941 Flavonoid biosynthesis [PATH:ko00941];
KCPC_00032834-RA	K00430	K00430	E1.11.1.7; peroxidase [EC:1.11.1.7]	00940 Phenylpropanoid biosynthesis [PATH:ko00940];
KCPC_00032835-RA	K00430	K00430	E1.11.1.7; peroxidase [EC:1.11.1.7]	00940 Phenylpropanoid biosynthesis [PATH:ko00940];
KCPC_00032836-RA	K00430	K00430	E1.11.1.7; peroxidase [EC:1.11.1.7]	00940 Phenylpropanoid biosynthesis [PATH:ko00940];
KCPC_00032837-RA	K00430	K00430	E1.11.1.7; peroxidase [EC:1.11.1.7]	00940 Phenylpropanoid biosynthesis [PATH:ko00940];
KCPC_00032840-RA	K00430	K00430	E1.11.1.7; peroxidase [EC:1.11.1.7]	00940 Phenylpropanoid biosynthesis [PATH:ko00940];
KCPC_00032841-RA	K00430	K00430	E1.11.1.7; peroxidase [EC:1.11.1.7]	00940 Phenylpropanoid biosynthesis [PATH:ko00940];
KCPC_00033038-RA	K13065	K13065	E2.3.1.133, HCT; shikimate O-hydroxycinnamoyltransferase [EC:2.3.1.133]	00940 Phenylpropanoid biosynthesis [PATH:ko00940]; 00945 Stilbenoid, diarylheptanoid and gingerol biosynthesis [PATH:ko00945]; 00941 Flavonoid biosynthesis [PATH:ko00941];
KCPC_00033047-RA	K00430	K00430	E1.11.1.7; peroxidase [EC:1.11.1.7]	00940 Phenylpropanoid biosynthesis [PATH:ko00940];
KCPC_00032510-RA	K11188	K11188	PRDX6; peroxiredoxin 6 [EC:1.11.1.7 1.11.1.27 3.1.1.-]	00480 Glutathione metabolism [PATH:ko00480]; 00940 Phenylpropanoid biosynthesis [PATH:ko00940];
KCPC_00066216-RA	K05349	K05349	bglX; beta-glucosidase [EC:3.2.1.21]	00500 Starch and sucrose metabolism [PATH:ko00500]; 00460 Cyanoamino acid metabolism [PATH:ko00460]; 00940 Phenylpropanoid biosynthesis [PATH:ko00940];
KCPC_00066217-RA	K13065	K13065	E2.3.1.133, HCT; shikimate O-hydroxycinnamoyltransferase [EC:2.3.1.133]	00940 Phenylpropanoid biosynthesis [PATH:ko00940]; 00945 Stilbenoid, diarylheptanoid and gingerol biosynthesis [PATH:ko00945]; 00941 Flavonoid biosynthesis [PATH:ko00941];
KCPC_00074031-RA	K00430	K00430	E1.11.1.7; peroxidase [EC:1.11.1.7]	00940 Phenylpropanoid biosynthesis [PATH:ko00940];
KCPC_00000307-RA	K00430	K00430	E1.11.1.7; peroxidase [EC:1.11.1.7]	00940 Phenylpropanoid biosynthesis [PATH:ko00940];
KCPC_00000038-RA	K00487	K00487	CYP73A; trans-cinnamate 4-monooxygenase [EC:1.14.14.91]	00130 Ubiquinone and other terpenoid-quinone biosynthesis [PATH:ko00130]; 00940 Phenylpropanoid biosynthesis [PATH:ko00940]; 00945 Stilbenoid, diarylheptanoid and gingerol biosynthesis [PATH:ko00945]; 00941 Flavonoid biosynthesis [PATH:ko00941]; 00199 Cytochrome P450 [BR:ko00199];
KCPC_00000396-RA	K10775	K10775	PAL; phenylalanine ammonia-lyase [EC:4.3.1.24]	00360 Phenylalanine metabolism [PATH:ko00360]; 00940 Phenylpropanoid biosynthesis [PATH:ko00940];
KCPC_00000576-RA	K18368	K18368	CSE; caffeoylshikimate esterase [EC:3.1.1.-]	00940 Phenylpropanoid biosynthesis [PATH:ko00940];
KCPC_00001423-RA	K00430	K00430	E1.11.1.7; peroxidase [EC:1.11.1.7]	00940 Phenylpropanoid biosynthesis [PATH:ko00940];
KCPC_00001431-RA	K00430	K00430	E1.11.1.7; peroxidase [EC:1.11.1.7]	00940 Phenylpropanoid biosynthesis [PATH:ko00940];
KCPC_00002197-RA	K09753	K09753	CCR; cinnamoyl-CoA reductase [EC:1.2.1.44]	00940 Phenylpropanoid biosynthesis [PATH:ko00940];
KCPC_00002299-RA	K09753	K09753	CCR; cinnamoyl-CoA reductase [EC:1.2.1.44]	00940 Phenylpropanoid biosynthesis [PATH:ko00940];
KCPC_00003116-RA	K00430	K00430	E1.11.1.7; peroxidase [EC:1.11.1.7]	00940 Phenylpropanoid biosynthesis [PATH:ko00940];
KCPC_00003118-RA	K00430	K00430	E1.11.1.7; peroxidase [EC:1.11.1.7]	00940 Phenylpropanoid biosynthesis [PATH:ko00940];
KCPC_00003350-RA	K00430	K00430	E1.11.1.7; peroxidase [EC:1.11.1.7]	00940 Phenylpropanoid biosynthesis [PATH:ko00940];
KCPC_00004061-RA	K12355	K12355	REF1; coniferyl-aldehyde dehydrogenase [EC:1.2.1.68]	00940 Phenylpropanoid biosynthesis [PATH:ko00940];
KCPC_00004208-RA	K00588	K00588	E2.1.1.104; caffeoyl-CoA O-methyltransferase [EC:2.1.1.104]	00940 Phenylpropanoid biosynthesis [PATH:ko00940]; 00945 Stilbenoid, diarylheptanoid and gingerol biosynthesis [PATH:ko00945]; 00941 Flavonoid biosynthesis [PATH:ko00941];
KCPC_00004863-RA	K10775	K10775	PAL; phenylalanine ammonia-lyase [EC:4.3.1.24]	00360 Phenylalanine metabolism [PATH:ko00360]; 00940 Phenylpropanoid biosynthesis [PATH:ko00940];
KCPC_00004369-RA	K00430	K00430	E1.11.1.7; peroxidase [EC:1.11.1.7]	00940 Phenylpropanoid biosynthesis [PATH:ko00940];
KCPC_00005241-RA	K00430	K00430	E1.11.1.7; peroxidase [EC:1.11.1.7]	00940 Phenylpropanoid biosynthesis [PATH:ko00940];
KCPC_00005527-RA	K01188	K01188	E3.2.1.21; beta-glucosidase [EC:3.2.1.21]	00500 Starch and sucrose metabolism [PATH:ko00500]; 00460 Cyanoamino acid metabolism [PATH:ko00460]; 00940 Phenylpropanoid biosynthesis [PATH:ko00940];
KCPC_00005645-RA	K05349	K05349	bglX; beta-glucosidase [EC:3.2.1.21]	00500 Starch and sucrose metabolism [PATH:ko00500]; 00460 Cyanoamino acid metabolism [PATH:ko00460]; 00940 Phenylpropanoid biosynthesis [PATH:ko00940];
KCPC_00005472-RA	K09754	K09754	CYP98A, C3'H; 5-O-(4-coumaroyl)-D-quinate 3'-monooxygenase [EC:1.14.14.96]	00940 Phenylpropanoid biosynthesis [PATH:ko00940]; 00945 Stilbenoid, diarylheptanoid and gingerol biosynthesis [PATH:ko00945]; 00941 Flavonoid biosynthesis [PATH:ko00941]; 00199 Cytochrome P450 [BR:ko00199];
KCPC_00006030-RA	K00430	K00430	E1.11.1.7; peroxidase [EC:1.11.1.7]	00940 Phenylpropanoid biosynthesis [PATH:ko00940];
KCPC_00005575-RA	K00430	K00430	E1.11.1.7; peroxidase [EC:1.11.1.7]	00940 Phenylpropanoid biosynthesis [PATH:ko00940];
KCPC_00005576-RA	K00430	K00430	E1.11.1.7; peroxidase [EC:1.11.1.7]	00940 Phenylpropanoid biosynthesis [PATH:ko00940];
KCPC_00005646-RA	K13065	K13065	E2.3.1.133, HCT; shikimate O-hydroxycinnamoyltransferase [EC:2.3.1.133]	00940 Phenylpropanoid biosynthesis [PATH:ko00940]; 00945 Stilbenoid, diarylheptanoid and gingerol biosynthesis [PATH:ko00945]; 00941 Flavonoid biosynthesis [PATH:ko00941];
KCPC_00005694-RA	K13065	K13065	E2.3.1.133, HCT; shikimate O-hydroxycinnamoyltransferase [EC:2.3.1.133]	00940 Phenylpropanoid biosynthesis [PATH:ko00940]; 00945 Stilbenoid, diarylheptanoid and gingerol biosynthesis [PATH:ko00945]; 00941 Flavonoid biosynthesis [PATH:ko00941];
KCPC_00060427-RA	K00083	K00083	CAD; cinnamyl-alcohol dehydrogenase [EC:1.1.1.195]	00940 Phenylpropanoid biosynthesis [PATH:ko00940];
KCPC_00060620-RA	K05350	K05350	bglB; beta-glucosidase [EC:3.2.1.21]	00500 Starch and sucrose metabolism [PATH:ko00500]; 00460 Cyanoamino acid metabolism [PATH:ko00460]; 00940 Phenylpropanoid biosynthesis [PATH:ko00940];
KCPC_00060206-RA	K01904	K01904	4CL; 4-coumarate--CoA ligase [EC:6.2.1.12]	00130 Ubiquinone and other terpenoid-quinone biosynthesis [PATH:ko00130]; 00940 Phenylpropanoid biosynthesis [PATH:ko00940];
KCPC_00071877-RA	K00083	K00083	CAD; cinnamyl-alcohol dehydrogenase [EC:1.1.1.195]	00940 Phenylpropanoid biosynthesis [PATH:ko00940];
KCPC_00069234-RA	K00430	K00430	E1.11.1.7; peroxidase [EC:1.11.1.7]	00940 Phenylpropanoid biosynthesis [PATH:ko00940];
KCPC_00075134-RA	K10775	K10775	PAL; phenylalanine ammonia-lyase [EC:4.3.1.24]	00360 Phenylalanine metabolism [PATH:ko00360]; 00940 Phenylpropanoid biosynthesis [PATH:ko00940];
KCPC_00068218-RA	K00588	K00588	E2.1.1.104; caffeoyl-CoA O-methyltransferase [EC:2.1.1.104]	00940 Phenylpropanoid biosynthesis [PATH:ko00940]; 00945 Stilbenoid, diarylheptanoid and gingerol biosynthesis [PATH:ko00945]; 00941 Flavonoid biosynthesis [PATH:ko00941];
KCPC_00064340-RA	K00430	K00430	E1.11.1.7; peroxidase [EC:1.11.1.7]	00940 Phenylpropanoid biosynthesis [PATH:ko00940];
KCPC_00065016-RA	K00430	K00430	E1.11.1.7; peroxidase [EC:1.11.1.7]	00940 Phenylpropanoid biosynthesis [PATH:ko00940];
KCPC_00064334-RA	K00430	K00430	E1.11.1.7; peroxidase [EC:1.11.1.7]	00940 Phenylpropanoid biosynthesis [PATH:ko00940];
KCPC_00017664-RA	K00430	K00430	E1.11.1.7; peroxidase [EC:1.11.1.7]	00940 Phenylpropanoid biosynthesis [PATH:ko00940];
KCPC_00018865-RA	K05350	K05350	bglB; beta-glucosidase [EC:3.2.1.21]	00500 Starch and sucrose metabolism [PATH:ko00500]; 00460 Cyanoamino acid metabolism [PATH:ko00460]; 00940 Phenylpropanoid biosynthesis [PATH:ko00940];
KCPC_00018866-RA	K05350	K05350	bglB; beta-glucosidase [EC:3.2.1.21]	00500 Starch and sucrose metabolism [PATH:ko00500]; 00460 Cyanoamino acid metabolism [PATH:ko00460]; 00940 Phenylpropanoid biosynthesis [PATH:ko00940];
KCPC_00018867-RA	K05350	K05350	bglB; beta-glucosidase [EC:3.2.1.21]	00500 Starch and sucrose metabolism [PATH:ko00500]; 00460 Cyanoamino acid metabolism [PATH:ko00460]; 00940 Phenylpropanoid biosynthesis [PATH:ko00940];
KCPC_00018868-RA	K05350	K05350	bglB; beta-glucosidase [EC:3.2.1.21]	00500 Starch and sucrose metabolism [PATH:ko00500]; 00460 Cyanoamino acid metabolism [PATH:ko00460]; 00940 Phenylpropanoid biosynthesis [PATH:ko00940];
KCPC_00018869-RA	K05350	K05350	bglB; beta-glucosidase [EC:3.2.1.21]	00500 Starch and sucrose metabolism [PATH:ko00500]; 00460 Cyanoamino acid metabolism [PATH:ko00460]; 00940 Phenylpropanoid biosynthesis [PATH:ko00940];
KCPC_00020057-RA	K00430	K00430	E1.11.1.7; peroxidase [EC:1.11.1.7]	00940 Phenylpropanoid biosynthesis [PATH:ko00940];
KCPC_00018674-RA	K00588	K00588	E2.1.1.104; caffeoyl-CoA O-methyltransferase [EC:2.1.1.104]	00940 Phenylpropanoid biosynthesis [PATH:ko00940]; 00945 Stilbenoid, diarylheptanoid and gingerol biosynthesis [PATH:ko00945]; 00941 Flavonoid biosynthesis [PATH:ko00941];
KCPC_00018258-RA	K22395	K22395	K22395; cinnamyl-alcohol dehydrogenase [EC:1.1.1.195]	00940 Phenylpropanoid biosynthesis [PATH:ko00940];
KCPC_00018661-RA	K23260	K23260	TOGT1; scopoletin glucosyltransferase [EC:2.4.1.128]	00940 Phenylpropanoid biosynthesis [PATH:ko00940]; 01003 Glycosyltransferases [BR:ko01003];
KCPC_00018709-RA	K00083	K00083	CAD; cinnamyl-alcohol dehydrogenase [EC:1.1.1.195]	00940 Phenylpropanoid biosynthesis [PATH:ko00940];
KCPC_00021742-RA	K00430	K00430	E1.11.1.7; peroxidase [EC:1.11.1.7]	00940 Phenylpropanoid biosynthesis [PATH:ko00940];
KCPC_00036206-RA	K09755	K09755	CYP84A, F5H; ferulate-5-hydroxylase [EC:1.14.-.-]	00940 Phenylpropanoid biosynthesis [PATH:ko00940]; 00199 Cytochrome P450 [BR:ko00199];
KCPC_00036244-RA	K00430	K00430	E1.11.1.7; peroxidase [EC:1.11.1.7]	00940 Phenylpropanoid biosynthesis [PATH:ko00940];
KCPC_00036400-RA	K00430	K00430	E1.11.1.7; peroxidase [EC:1.11.1.7]	00940 Phenylpropanoid biosynthesis [PATH:ko00940];
KCPC_00036544-RA	K00430	K00430	E1.11.1.7; peroxidase [EC:1.11.1.7]	00940 Phenylpropanoid biosynthesis [PATH:ko00940];
KCPC_00038347-RA	K00430	K00430	E1.11.1.7; peroxidase [EC:1.11.1.7]	00940 Phenylpropanoid biosynthesis [PATH:ko00940];
KCPC_00038842-RA	K18368	K18368	CSE; caffeoylshikimate esterase [EC:3.1.1.-]	00940 Phenylpropanoid biosynthesis [PATH:ko00940];
KCPC_00038942-RA	K00083	K00083	CAD; cinnamyl-alcohol dehydrogenase [EC:1.1.1.195]	00940 Phenylpropanoid biosynthesis [PATH:ko00940];
KCPC_00039105-RA	K01188	K01188	E3.2.1.21; beta-glucosidase [EC:3.2.1.21]	00500 Starch and sucrose metabolism [PATH:ko00500]; 00460 Cyanoamino acid metabolism [PATH:ko00460]; 00940 Phenylpropanoid biosynthesis [PATH:ko00940];
KCPC_00039886-RA	K00430	K00430	E1.11.1.7; peroxidase [EC:1.11.1.7]	00940 Phenylpropanoid biosynthesis [PATH:ko00940];
KCPC_00039936-RA	K00430	K00430	E1.11.1.7; peroxidase [EC:1.11.1.7]	00940 Phenylpropanoid biosynthesis [PATH:ko00940];
KCPC_00070291-RA	K13065	K13065	E2.3.1.133, HCT; shikimate O-hydroxycinnamoyltransferase [EC:2.3.1.133]	00940 Phenylpropanoid biosynthesis [PATH:ko00940]; 00945 Stilbenoid, diarylheptanoid and gingerol biosynthesis [PATH:ko00945]; 00941 Flavonoid biosynthesis [PATH:ko00941];
KCPC_00044393-RA	K00430	K00430	E1.11.1.7; peroxidase [EC:1.11.1.7]	00940 Phenylpropanoid biosynthesis [PATH:ko00940];
KCPC_00045534-RA	K01904	K01904	4CL; 4-coumarate--CoA ligase [EC:6.2.1.12]	00130 Ubiquinone and other terpenoid-quinone biosynthesis [PATH:ko00130]; 00940 Phenylpropanoid biosynthesis [PATH:ko00940];
KCPC_00046040-RA	K00430	K00430	E1.11.1.7; peroxidase [EC:1.11.1.7]	00940 Phenylpropanoid biosynthesis [PATH:ko00940];
KCPC_00047762-RA	K00430	K00430	E1.11.1.7; peroxidase [EC:1.11.1.7]	00940 Phenylpropanoid biosynthesis [PATH:ko00940];
KCPC_00047783-RA	K00430	K00430	E1.11.1.7; peroxidase [EC:1.11.1.7]	00940 Phenylpropanoid biosynthesis [PATH:ko00940];
KCPC_00048420-RA	K01188	K01188	E3.2.1.21; beta-glucosidase [EC:3.2.1.21]	00500 Starch and sucrose metabolism [PATH:ko00500]; 00460 Cyanoamino acid metabolism [PATH:ko00460]; 00940 Phenylpropanoid biosynthesis [PATH:ko00940];
KCPC_00044470-RA	K09755	K09755	CYP84A, F5H; ferulate-5-hydroxylase [EC:1.14.-.-]	00940 Phenylpropanoid biosynthesis [PATH:ko00940]; 00199 Cytochrome P450 [BR:ko00199];
KCPC_00044592-RA	K12356	K12356	UGT72E; coniferyl-alcohol glucosyltransferase [EC:2.4.1.111]	00940 Phenylpropanoid biosynthesis [PATH:ko00940]; 01003 Glycosyltransferases [BR:ko01003];
KCPC_00044899-RA	K00430	K00430	E1.11.1.7; peroxidase [EC:1.11.1.7]	00940 Phenylpropanoid biosynthesis [PATH:ko00940];
KCPC_00022529-RA	K00430	K00430	E1.11.1.7; peroxidase [EC:1.11.1.7]	00940 Phenylpropanoid biosynthesis [PATH:ko00940];
KCPC_00025924-RA	K01904	K01904	4CL; 4-coumarate--CoA ligase [EC:6.2.1.12]	00130 Ubiquinone and other terpenoid-quinone biosynthesis [PATH:ko00130]; 00940 Phenylpropanoid biosynthesis [PATH:ko00940];
KCPC_00025949-RA	K13065	K13065	E2.3.1.133, HCT; shikimate O-hydroxycinnamoyltransferase [EC:2.3.1.133]	00940 Phenylpropanoid biosynthesis [PATH:ko00940]; 00945 Stilbenoid, diarylheptanoid and gingerol biosynthesis [PATH:ko00945]; 00941 Flavonoid biosynthesis [PATH:ko00941];
KCPC_00026599-RA	K13066	K13066	COMT; caffeic acid 3-O-methyltransferase / acetylserotonin O-methyltransferase [EC:2.1.1.68 2.1.1.4]	00380 Tryptophan metabolism [PATH:ko00380]; 00940 Phenylpropanoid biosynthesis [PATH:ko00940];
KCPC_00026779-RA	K13066	K13066	COMT; caffeic acid 3-O-methyltransferase / acetylserotonin O-methyltransferase [EC:2.1.1.68 2.1.1.4]	00380 Tryptophan metabolism [PATH:ko00380]; 00940 Phenylpropanoid biosynthesis [PATH:ko00940];
