# Supplementary material for: The Genome of the Mimosoid Legume Prosopis cineraria, a Desert Tree
Source: Int J Mol Sci. 2022 Jul 31;23(15):8503. doi: 10.3390/ijms23158503 (PMC9369113; doi:10.3390/ijms23158503)
Supplement: Supplementary file 1 [file ijms-23-08503-s001.zip › Sup_Table_S11_PC_final_protein_Tf_blastp_annotation_60.txt]

Supplimantary Tables S11. Plant transcription factor analysis
#Transcript_id	TF_ref	Similarity	Match	E-value	Score	Ref_organism	TF_family
KCPC_00072678-RA	Araip.7QE9U	85.1	397	2.30E-165	582.4	Arachis ipaensis	bZIP family protein
KCPC_00072681-RA	Rsa1.0_02949.1_g00003.1	52.1	315	1.30E-87	323.9	Raphanus sativus	B3 family protein
KCPC_00072679-RA	OBART07G23750.1	71	131	3.40E-49	194.9	Oryza barthii	C2H2 family protein
KCPC_00071779-RA	Vradi02g06710.1	75	104	2.40E-37	155.2	Vigna radiata	ERF family protein
KCPC_00071781-RA	KHN27668.1	58.8	194	4.20E-52	205.3	Glycine soja	ERF family protein
KCPC_00071786-RA	TRIUR3_32840-P1	52.6	133	5.30E-26	118.2	Triticum urartu	S1Fa-like family protein
KCPC_00071788-RA	Rsa1.0_03996.1_g00001.1	61.3	191	5.80E-61	234.6	Raphanus sativus	MYB_related family protein
KCPC_00073051-RA	Vang11g17430.2	52.2	337	3.20E-71	269.2	Vigna angularis	ERF family protein
KCPC_00070795-RA	Glyma.15G075000.1.p	60.6	180	2.30E-51	202.6	Glycine max	bHLH family protein
KCPC_00074850-RA	PDK_30s873781g005	62.3	358	9.70E-136	484.6	Phoenix dactylifera	C3H family protein
KCPC_00076852-RA	Sme2.5_05369.1_g00001.1	59.3	226	2.00E-71	269.6	Solanum melongena	MYB_related family protein
KCPC_00072322-RA	XP_012574477.1	82.9	170	1.40E-74	280	Cicer arietinum	MYB family protein
KCPC_00069877-RA	Sme2.5_05369.1_g00001.1	60.3	295	5.40E-101	369.4	Solanum melongena	MYB_related family protein
KCPC_00069879-RA	GSBRNA2T00069970001	84.8	289	2.00E-139	496.5	Brassica napus	MYB_related family protein
KCPC_00069882-RA	GSBRNA2T00025691001	85.5	69	8.50E-27	122.5	Brassica napus	C2H2 family protein
KCPC_00067304-RA	maker-scaffold03088-snap-gene-0.21-mRNA-1	71.4	378	1.60E-144	513.1	Castanea mollissima	MYB family protein
KCPC_00077006-RA	676755044	75.1	490	5.70E-209	727.6	Sisymbrium irio	bHLH family protein
KCPC_00074275-RA	KN539088.1_FGP001	50.3	167	3.60E-39	163.3	Oryza longistaminata	B3 family protein
KCPC_00075691-RA	Csa11g010730.1	59.7	139	2.00E-38	159.8	Camelina sativa	HSF family protein
KCPC_00076435-RA	mrna00620.1-v1.0-hybrid	66.3	83	2.80E-27	121.7	Fragaria vesca	BBR-BPC family protein
KCPC_00075611-RA	Rsa1.0_03642.1_g00002.1	66	159	3.40E-49	196.1	Raphanus sativus	B3 family protein
KCPC_00075608-RA	Tp57577_TGAC_v2_mRNA12733	76.3	80	2.10E-30	134	Trifolium pratense	WRKY family protein
KCPC_00074918-RA	Sopen05g016700.1	50	1315	0.00E+00	1271.9	Solanum pennellii	ZF-HD family protein
KCPC_00074919-RA	Sme2.5_01070.1_g00005.1	52.4	212	6.40E-59	229.2	Solanum melongena	C2H2 family protein
KCPC_00073030-RA	Phvul.004G161800.1	63.9	352	5.10E-110	398.7	Phaseolus vulgaris	Trihelix family protein
KCPC_00069110-RA	PK03054.1	59.1	110	4.20E-32	137.9	Cannabis sativa	HD-ZIP family protein
KCPC_00066927-RA	Sme2.5_05369.1_g00001.1	54.9	295	2.80E-88	327.4	Solanum melongena	MYB_related family protein
KCPC_00066921-RA	Glyma.10G219600.1.p	58.5	605	1.70E-181	636.7	Glycine max	NAC family protein
KCPC_00075466-RA	FANhyb_rscf00000253.1.g00010.1	60.7	196	8.00E-66	251.5	Fragaria x ananassa	BBR-BPC family protein
KCPC_00075471-RA	Itr_sc000455.1_g00007.1	74.3	202	1.80E-78	293.1	Ipomoea trifida	bZIP family protein
KCPC_00075470-RA	RrC156_p5	57.1	170	1.90E-41	169.9	Raphanus raphanistrum	VOZ family protein
KCPC_00075473-RA	Vradi0267s00010.1	72.9	288	6.20E-120	431	Vigna radiata	VOZ family protein
KCPC_00070945-RA	Gh_D11G0701	50	406	9.90E-98	357.8	Gossypium hirsutum	NAC family protein
KCPC_00073986-RA	Ote100209250011	62.2	188	1.30E-54	214.5	Ocimum tenuiflorum	MYB_related family protein
KCPC_00073990-RA	Achn366911	61.7	214	1.90E-63	243	Actinidia chinensis	MYB_related family protein
KCPC_00069610-RA	RrC3821_p1	87.6	202	2.90E-96	352.1	Raphanus raphanistrum	NAC family protein
KCPC_00068337-RA	Aradu.863B0	80.9	94	7.00E-41	167.2	Arachis duranensis	LBD family protein
KCPC_00068904-RA	Bostr.7128s0454.1.p	55.2	969	0.00E+00	1075.5	Boechera stricta	bHLH family protein
KCPC_00068905-RA	XP_012573579.1	51.9	187	3.00E-34	146	Cicer arietinum	bZIP family protein
KCPC_00076551-RA	kfl00190_0180	57.9	546	1.40E-168	594	Klebsormidium flaccidum	bHLH family protein
KCPC_00070273-RA	Medtr6g015455.1	58.6	466	2.00E-153	544.3	Medicago truncatula	MYB family protein
KCPC_00068631-RA	WALNUT_00009408-RA	67.7	436	6.60E-142	504.6	Juglans regia	G2-like family protein
KCPC_00068634-RA	mrna24978.1-v1.0-hybrid	72.1	136	4.50E-47	188	Fragaria vesca	MIKC_MADS family protein
KCPC_00066454-RA	PK03054.1	59.7	216	6.60E-68	259.6	Cannabis sativa	HD-ZIP family protein
KCPC_00065624-RA	Sme2.5_05369.1_g00001.1	59.7	295	2.00E-99	363.6	Solanum melongena	MYB_related family protein
KCPC_00073035-RA	mrna24978.1-v1.0-hybrid	70.6	136	4.20E-50	198	Fragaria vesca	MIKC_MADS family protein
KCPC_00076974-RA	Sopen09g021360.1	72	107	7.00E-41	167.2	Solanum pennellii	HD-ZIP family protein
KCPC_00073884-RA	Pbr026954.1	55.6	331	6.80E-33	142.1	Pyrus bretschneideri	CO-like family protein
KCPC_00073885-RA	MDP0000302297	60.2	98	7.00E-27	122.1	Malus domestica	CO-like family protein
KCPC_00071712-RA	LPERR08G10430.1	89.9	278	1.40E-149	529.6	Leersia perrieri	CPP family protein
KCPC_00066166-RA	mrna15055.1-v1.0-hybrid	58.7	109	2.30E-30	132.5	Fragaria vesca	G2-like family protein
KCPC_00066153-RA	Jcr4S00223.20	54.7	137	2.50E-34	147.9	Jatropha curcas	bHLH family protein
KCPC_00077151-RA	Sme2.5_05369.1_g00001.1	54.2	277	1.20E-80	302.4	Solanum melongena	MYB_related family protein
KCPC_00068112-RA	OPUNC10G09700.3	58.4	101	1.80E-34	146	Oryza punctata	E2F/DP family protein
KCPC_00068117-RA	Oropetium_20150105_06388A	64	89	1.00E-34	148.3	Oropetium thomaeum	C2H2 family protein
KCPC_00068118-RA	Achn296391	62.8	293	1.60E-91	337	Actinidia chinensis	NF-YC family protein
KCPC_00077164-RA	Rsa1.0_02839.1_g00002.1	66.7	321	1.90E-130	466.1	Raphanus sativus	LBD family protein
KCPC_00027067-RA	Sme2.5_05369.1_g00001.1	59.6	277	2.80E-93	344	Solanum melongena	MYB_related family protein
KCPC_00027092-RA	XP_011395797.1	55.1	350	1.50E-101	370.5	Auxenochlorella protothecoides	G2-like family protein
KCPC_00027100-RA	Glyma.02G137400.1.p	74.6	134	4.00E-47	188.3	Glycine max	bHLH family protein
KCPC_00027118-RA	Lj3g3v3336070.2	67	999	0.00E+00	1240.3	Lotus japonicus	Nin-like family protein
KCPC_00027140-RA	mrna13356.1-v1.0-hybrid	64.7	320	1.40E-115	416.8	Fragaria vesca	MIKC_MADS family protein
KCPC_00027143-RA	676720782	71.3	150	2.10E-50	199.1	Sisymbrium irio	FAR1 family protein
KCPC_00027159-RA	MDP0000266267	66	303	1.20E-107	392.5	Malus domestica	NAC family protein
KCPC_00027176-RA	Thecc1EG014419t1	62.7	375	1.00E-119	431	Theobroma cacao	WRKY family protein
KCPC_00027180-RA	Phvul.011G057400.1	57.6	436	1.50E-111	403.7	Phaseolus vulgaris	bHLH family protein
KCPC_00027190-RA	WALNUT_00013191-RA	62.8	148	5.10E-42	171.8	Juglans regia	NF-YB family protein
KCPC_00027231-RA	XP_015874010.1	75.7	321	1.10E-117	423.7	Ziziphus jujuba	G2-like family protein
KCPC_00027243-RA	Glyma.12G061900.1.p	63.3	689	1.20E-233	810.1	Glycine max	GRAS family protein
KCPC_00027244-RA	XP_004486993.1	62.5	760	3.50E-250	865.1	Cicer arietinum	GRAS family protein
KCPC_00027247-RA	CCG022586.1	64.2	271	2.50E-92	339.3	Populus euphratica	MYB_related family protein
KCPC_00027253-RA	mrna28322.1-v1.0-hybrid	55.3	318	6.00E-100	365.2	Fragaria vesca	HD-ZIP family protein
KCPC_00027254-RA	LPERR01G31650.1	82.5	251	2.50E-115	416.4	Leersia perrieri	MYB family protein
KCPC_00027257-RA	Niben101Scf00646g07008.1	91.4	384	1.40E-200	699.5	Nicotiana benthamiana	Trihelix family protein
KCPC_00027263-RA	PDK_30s1160841g001	54.7	212	8.90E-58	225.7	Phoenix dactylifera	ARF family protein
KCPC_00027265-RA	Phvul.011G064800.1	65.4	321	1.90E-103	376.3	Phaseolus vulgaris	Dof family protein
KCPC_00027268-RA	Glyma.12G063900.1.p	55.4	249	9.70E-61	234.2	Glycine max	WOX family protein
KCPC_00027271-RA	FANhyb_rscf00000233.1.g00002.1	88.9	631	0.00E+00	1080.9	Fragaria x ananassa	GATA family protein
KCPC_00027292-RA	Mapoly0032s0007.1.p	56.7	90	3.80E-23	110.2	Marchantia polymorpha	C2H2 family protein
KCPC_00027300-RA	mrna26696.1-v1.0-hybrid	83.4	145	5.90E-58	226.5	Fragaria vesca	bHLH family protein
KCPC_00027303-RA	XP_010112707.1	65.4	246	3.50E-82	305.4	Morus notabilis	HB-other family protein
KCPC_00027355-RA	FANhyb_rscf00000814.1.g00005.1	62	655	2.70E-229	795.8	Fragaria x ananassa	SRS family protein
KCPC_00027359-RA	LPERR01G31230.1	81.9	138	6.40E-56	217.2	Leersia perrieri	NF-YB family protein
KCPC_00027377-RA	Glyma.12G171600.1.p	58.3	247	1.40E-74	280.4	Glycine max	NAC family protein
KCPC_00027382-RA	CCG019201.1	55.6	153	1.90E-37	157.1	Populus euphratica	HSF family protein
KCPC_00027386-RA	CCG019201.1	55.3	152	2.00E-35	150.2	Populus euphratica	HSF family protein
KCPC_00027387-RA	CCG019201.1	56.9	153	1.90E-42	173.3	Populus euphratica	HSF family protein
KCPC_00027404-RA	Prupe.3G009400.1.p	82.5	57	2.60E-22	106.7	Prunus persica	ERF family protein
KCPC_00027415-RA	Aradu.DXP84	74.3	725	7.80E-305	1046.6	Arachis duranensis	ARF family protein
KCPC_00027416-RA	Glyma.12G174200.1.p	65.6	305	2.30E-100	366.3	Glycine max	GATA family protein
KCPC_00027417-RA	XP_010089971.1	65.6	497	3.00E-174	612.5	Morus notabilis	GATA family protein
KCPC_00027423-RA	Gh_D13G2412	53	151	1.80E-38	161.4	Gossypium hirsutum	GATA family protein
KCPC_00027424-RA	GSMUA_Achr9P20700_001	52.7	414	1.30E-108	394	Musa acuminata	GATA family protein
KCPC_00027426-RA	AHYPO_019315-RA	51.4	662	1.60E-177	623.6	Amaranthus hypochondriacus	bHLH family protein
KCPC_00027442-RA	Gh_D13G2412	60.7	239	7.80E-80	297.7	Gossypium hirsutum	GATA family protein
KCPC_00027065-RA	Itr_sc000074.1_g00018.1	64.7	533	9.20E-194	677.2	Ipomoea trifida	MIKC_MADS family protein
KCPC_00027087-RA	676733630	59.6	364	2.70E-114	412.9	Sisymbrium irio	GeBP family protein
KCPC_00027099-RA	Sme2.5_05369.1_g00001.1	60.3	295	1.20E-100	368.6	Solanum melongena	MYB_related family protein
KCPC_00027114-RA	KHN25317.1	56.2	1177	0.00E+00	1116.3	Glycine soja	B3 family protein
KCPC_00027126-RA	Thecc1EG019978t1	77	405	2.50E-175	615.5	Theobroma cacao	GRAS family protein
KCPC_00027127-RA	PDK_30s891671g001	60.6	127	1.70E-34	148.7	Phoenix dactylifera	bHLH family protein
KCPC_00027130-RA	Araip.JE9JZ	77.1	432	1.50E-156	554.3	Arachis ipaensis	bZIP family protein
KCPC_00027135-RA	GSBRNA2T00031982001	67.9	262	1.70E-100	366.7	Brassica napus	DBB family protein
KCPC_00027142-RA	Vradi0332s00180.1	79.7	276	7.90E-117	420.6	Vigna radiata	FAR1 family protein
KCPC_00027158-RA	Zjn_sc00028.1.g03130.1.am.mk	53.5	449	9.90E-138	491.5	Zoysia japonica	NAC family protein
KCPC_00027167-RA	KHN26160.1	59.2	147	1.00E-50	201.4	Glycine soja	M-type_MADS family protein
KCPC_00027171-RA	Oropetium_20150105_17443A	79.2	775	0.00E+00	1282.7	Oropetium thomaeum	bZIP family protein
KCPC_00027172-RA	Tp57577_TGAC_v2_mRNA14116	57.4	2465	0.00E+00	2592.4	Trifolium pratense	NAC family protein
KCPC_00027173-RA	Tp57577_TGAC_v2_mRNA14116	67	451	3.40E-173	608.6	Trifolium pratense	NAC family protein
KCPC_00027175-RA	676740550	74.2	178	4.90E-59	227.6	Sisymbrium irio	B3 family protein
KCPC_00027186-RA	augustus_masked-scaffold09652-abinit-gene-0.0-mRNA-1	74.1	590	5.20E-227	787.7	Castanea mollissima	AP2 family protein
KCPC_00027189-RA	Jcr4S05484.20	82.7	185	4.30E-90	331.6	Jatropha curcas	AP2 family protein
KCPC_00027199-RA	C.cajan_26473	71	331	4.10E-115	415.2	Cajanus cajan	MYB family protein
KCPC_00027201-RA	Zpz_sc02922.1.g00050.1.am.mk	64	530	7.30E-176	617.8	Zoysia pacifica	C3H family protein
KCPC_00027217-RA	Araip.EM5UC	85.4	212	5.60E-94	345.1	Arachis ipaensis	TALE family protein
KCPC_00027222-RA	PGSC0003DMP400027535	70.9	127	2.00E-41	170.2	Solanum tuberosum	bZIP family protein
KCPC_00027233-RA	Do016806.1	56.2	73	5.00E-21	102.8	Dichanthelium oligosanthes	bZIP family protein
KCPC_00027250-RA	676732396	56.9	202	2.20E-67	256.5	Sisymbrium irio	bHLH family protein
KCPC_00027255-RA	Sme2.5_00175.1_g00018.1	66.3	178	1.00E-64	247.7	Solanum melongena	C3H family protein
KCPC_00027278-RA	MDP0000247737	54.3	761	5.90E-205	714.9	Malus domestica	FAR1 family protein
KCPC_00027280-RA	MDP0000247737	93.3	342	6.30E-187	654.8	Malus domestica	FAR1 family protein
KCPC_00027284-RA	MDP0000276921	74.4	121	5.30E-44	178.3	Malus domestica	GeBP family protein
KCPC_00027288-RA	RrC3821_p1	53.3	229	3.20E-58	225.7	Raphanus raphanistrum	NAC family protein
KCPC_00027293-RA	Glyma.13G333200.1.p	71.1	242	1.80E-81	303.1	Glycine max	MYB family protein
KCPC_00027294-RA	Vun009060	75.5	220	7.10E-92	337.4	Vigna unguiculata	bHLH family protein
KCPC_00027333-RA	676738414	66.3	383	2.20E-152	539.7	Sisymbrium irio	HSF family protein
KCPC_00027345-RA	XP_008245529.1	51.1	94	5.00E-22	106.3	Prunus mume	E2F/DP family protein
KCPC_00027349-RA	C.cajan_21449	69.8	496	7.60E-187	654.1	Cajanus cajan	AP2 family protein
KCPC_00027358-RA	Phvul.011G071900.1	71	307	4.20E-116	418.7	Phaseolus vulgaris	Dof family protein
KCPC_00027363-RA	Glyma.U020900.1.p	65.7	213	3.70E-61	235.3	Glycine max	LBD family protein
KCPC_00027367-RA	Aan021243	72.7	110	5.70E-42	171	Artemisia annua	SBP family protein
KCPC_00027383-RA	CCG019201.1	56.7	150	1.60E-38	160.6	Populus euphratica	HSF family protein
KCPC_00027395-RA	Glyma.12G068100.2.p	62.4	901	1.10E-289	996.5	Glycine max	C3H family protein
KCPC_00027410-RA	CCG012156.1	76	154	3.20E-61	236.5	Populus euphratica	B3 family protein
KCPC_00027412-RA	Araip.HW8E3	84.2	876	0.00E+00	1439.1	Arachis ipaensis	HD-ZIP family protein
KCPC_00027413-RA	Glyma.11G145800.1.p	79.9	909	0.00E+00	1400.2	Glycine max	HD-ZIP family protein
KCPC_00027414-RA	Achn060231	62.7	896	7.50E-298	1023.8	Actinidia chinensis	HD-ZIP family protein
KCPC_00027480-RA	Zmw_sc02266.1.g00080.1	66.7	144	6.60E-53	208.4	Zoysia matrella	C2H2 family protein
KCPC_00027489-RA	Mapoly0032s0007.1.p	57.1	91	6.20E-25	116.3	Marchantia polymorpha	C2H2 family protein
KCPC_00027492-RA	Vang0021ss02470.1	60	90	1.70E-21	103.6	Vigna angularis	bHLH family protein
KCPC_00027497-RA	Sme2.5_05369.1_g00001.1	56.1	271	1.80E-84	314.3	Solanum melongena	MYB_related family protein
KCPC_00027517-RA	Peinf101Scf01099g01019.1	56	389	3.80E-104	379.4	Petunia inflata	HSF family protein
KCPC_00027531-RA	CCG025544.1	64.6	82	8.50E-22	105.9	Populus euphratica	MYB_related family protein
KCPC_00027534-RA	Lj3g3v1132330.1	73.4	290	7.40E-112	404.4	Lotus japonicus	C3H family protein
KCPC_00027580-RA	Glyma.12G184400.1.p	75.5	278	1.30E-123	443.7	Glycine max	bZIP family protein
KCPC_00027445-RA	Phvul.005G132700.1	50.5	830	1.10E-178	627.9	Phaseolus vulgaris	TALE family protein
KCPC_00027446-RA	DCAR_006074	60.3	146	3.20E-49	195.7	Daucus carota	MYB_related family protein
KCPC_00027448-RA	Vradi02g06060.1	71.9	981	0.00E+00	1350.1	Vigna radiata	TCP family protein
KCPC_00027459-RA	EMT26392	83.9	118	1.80E-52	205.7	Aegilops tauschii	FAR1 family protein
KCPC_00027460-RA	EMT26392	69.1	363	6.80E-125	447.6	Aegilops tauschii	FAR1 family protein
KCPC_00027471-RA	maker-scaffold01801-augustus-gene-0.22-mRNA-1	61.2	343	2.00E-98	359.8	Castanea mollissima	MYB family protein
KCPC_00027478-RA	Sopen02g006770.1	62.7	161	5.70E-53	208.8	Solanum pennellii	NF-YA family protein
KCPC_00027482-RA	PK03054.1	59.4	155	1.90E-49	196.1	Cannabis sativa	HD-ZIP family protein
KCPC_00027490-RA	MDP0000124187	51.9	231	6.30E-61	235	Malus domestica	C2H2 family protein
KCPC_00027513-RA	Sme2.5_05369.1_g00001.1	59.2	294	1.10E-97	359	Solanum melongena	MYB_related family protein
KCPC_00027535-RA	Glyma.12G181400.1.p	57.9	342	6.30E-66	251.9	Glycine max	C2H2 family protein
KCPC_00027550-RA	Vradi02g06710.1	71.2	104	3.20E-37	154.8	Vigna radiata	ERF family protein
KCPC_00027553-RA	Vradi04g03480.1	57.3	211	6.50E-55	214.5	Vigna radiata	ERF family protein
KCPC_00027575-RA	Glyma.12G088400.1.p	68.9	338	7.60E-124	444.1	Glycine max	C2H2 family protein
KCPC_00027586-RA	Vang0021ss00470.1	75	460	1.40E-171	603.2	Vigna angularis	G2-like family protein
KCPC_00027587-RA	Gh_A13G1934	69.6	293	3.80E-94	345.9	Gossypium hirsutum	bZIP family protein
KCPC_00027602-RA	maker-scaffold14402-augustus-gene-0.4-mRNA-1	67.5	246	7.80E-89	327.4	Castanea mollissima	NAC family protein
KCPC_00027603-RA	KHN21163.1	75.2	254	8.00E-96	350.5	Glycine soja	NAC family protein
KCPC_00027610-RA	Tp57577_TGAC_v2_mRNA26222	95.7	393	4.80E-211	734.6	Trifolium pratense	bHLH family protein
KCPC_00027621-RA	XP_012572681.1	84.3	108	6.90E-40	163.7	Cicer arietinum	NAC family protein
KCPC_00027644-RA	Vradi0234s00080.1	56	766	3.40E-185	649	Vigna radiata	TALE family protein
KCPC_00027657-RA	ONIVA04G19030.1	67.1	410	2.00E-157	556.2	Oryza nivara	MYB family protein
KCPC_00027661-RA	PSME_00046752-RA	58.5	94	5.60E-23	110.5	Pseudotsuga menziesii	M-type_MADS family protein
KCPC_00027664-RA	KN538684.1_FGP011	59.8	368	1.10E-126	454.1	Oryza longistaminata	MYB_related family protein
KCPC_00027686-RA	Sopen05g016700.1	50.6	1396	0.00E+00	1337.4	Solanum pennellii	ZF-HD family protein
KCPC_00027687-RA	PH01000046G0930	67.9	287	6.00E-118	424.5	Phyllostachys heterocycla	WRKY family protein
KCPC_00027582-RA	Glyma.12G184500.2.p	79	504	4.10E-204	711.4	Glycine max	bZIP family protein
KCPC_00027619-RA	NNU_002551-RA	62	313	1.80E-112	406.8	Nelumbo nucifera	TCP family protein
KCPC_00027628-RA	C.cajan_21679	76.4	453	7.30E-192	670.6	Cajanus cajan	E2F/DP family protein
KCPC_00027651-RA	GSMUA_Achr2P12930_001	74.3	1138	0.00E+00	1605.9	Musa acuminata	NF-YA family protein
KCPC_00027652-RA	LPERR03G22840.1	63	557	1.50E-189	663.3	Leersia perrieri	NF-YA family protein
KCPC_00027662-RA	Phvul.011G100300.1	81.7	191	5.20E-83	307.8	Phaseolus vulgaris	YABBY family protein
KCPC_00027692-RA	Gorai.005G137100.8	62.4	391	4.80E-131	469.5	Gossypium raimondii	C2H2 family protein
KCPC_00027705-RA	evm.TU.contig_30133.1	70.7	311	6.80E-130	464.9	Carica papaya	ERF family protein
KCPC_00027731-RA	evm.model.supercontig_8.239	58	421	7.70E-102	371.7	Carica papaya	CO-like family protein
KCPC_00027736-RA	Bradi4g38630.1.p	50.9	458	2.00E-134	480.3	Brachypodium distachyon	BES1 family protein
KCPC_00027742-RA	Phvul.005G111800.1	78.7	451	3.70E-204	711.4	Phaseolus vulgaris	GRAS family protein
KCPC_00027744-RA	FANhyb_rscf00000548.1.g00002.1	60.7	529	1.10E-175	617.1	Fragaria x ananassa	GRAS family protein
KCPC_00027764-RA	SapurV1A.0495s0100.1.p	63.6	88	8.40E-27	121.3	Salix purpurea	DBB family protein
KCPC_00027774-RA	C.cajan_26530	50.6	261	8.10E-66	251.5	Cajanus cajan	MYB family protein
KCPC_00027776-RA	Phvul.011G109500.1	52.8	250	1.20E-64	247.7	Phaseolus vulgaris	MYB family protein
KCPC_00027779-RA	XP_004507244.1	53.7	231	2.80E-60	232.6	Cicer arietinum	MYB family protein
KCPC_00027785-RA	Lus10018414	63.7	402	4.50E-148	525	Linum usitatissimum	MYB_related family protein
KCPC_00027840-RA	Tp57577_TGAC_v2_mRNA22521	68.8	176	6.10E-59	229.6	Trifolium pratense	ERF family protein
KCPC_00027715-RA	Glyma.12G194400.5.p	84	736	0.00E+00	1169.5	Glycine max	HD-ZIP family protein
KCPC_00027724-RA	Thecc1EG011327t1	83.8	74	1.50E-25	115.5	Theobroma cacao	MYB_related family protein
KCPC_00027725-RA	PGSC0003DMP400041646	67.9	137	1.80E-45	183	Solanum tuberosum	MYB_related family protein
KCPC_00027754-RA	GSVIVT01013228001	60.9	87	6.80E-25	114	Vitis vinifera	MYB_related family protein
KCPC_00027755-RA	SMil_00011498-RA_Salv	57.9	335	1.20E-110	402.1	Salvia miltiorrhiza	bHLH family protein
KCPC_00027759-RA	SMil_00011498-RA_Salv	58.9	314	1.40E-105	385.2	Salvia miltiorrhiza	bHLH family protein
KCPC_00027761-RA	SMil_00011498-RA_Salv	55.8	335	3.00E-105	384	Salvia miltiorrhiza	bHLH family protein
KCPC_00027768-RA	Sopen12g015990.1	54.2	938	3.70E-298	1025.4	Solanum pennellii	TCP family protein
KCPC_00027787-RA	Vradi0086s00680.1	67.1	343	1.80E-112	406.4	Vigna radiata	MYB family protein
KCPC_00027813-RA	Achn337101	59.5	358	6.60E-121	434.9	Actinidia chinensis	Dof family protein
KCPC_00027834-RA	Gh_A12G1263	76.2	202	1.20E-89	330.9	Gossypium hirsutum	bZIP family protein
KCPC_00027872-RA	Vradi0253s00080.1	65	203	4.60E-64	245	Vigna radiata	bHLH family protein
KCPC_00027880-RA	KZV51957.1	50.7	357	4.40E-81	302.8	Dorcoceras hygrometricum	SBP family protein
KCPC_00027882-RA	KZV22762.1	61.2	258	1.70E-85	316.6	Dorcoceras hygrometricum	CAMTA family protein
KCPC_00027883-RA	XP_004487266.1	57.6	330	6.40E-97	354.8	Cicer arietinum	C3H family protein
KCPC_00027906-RA	Achn036321	75.5	269	6.70E-110	398.3	Actinidia chinensis	G2-like family protein
KCPC_00027910-RA	Achn335281	55.8	113	1.60E-26	120.6	Actinidia chinensis	NAC family protein
KCPC_00027911-RA	Achn335281	58.5	357	5.70E-108	392.5	Actinidia chinensis	NAC family protein
KCPC_00027912-RA	C.cajan_13790	56.1	253	1.70E-72	273.1	Cajanus cajan	NAC family protein
KCPC_00027921-RA	Jcr4S15066.10	61.9	231	1.00E-70	267.7	Jatropha curcas	C3H family protein
KCPC_00027925-RA	C.cajan_13776	53.5	480	5.00E-119	428.7	Cajanus cajan	VOZ family protein
KCPC_00027929-RA	Jcr4S01220.50	59.1	337	1.10E-82	308.9	Jatropha curcas	LBD family protein
KCPC_00027932-RA	Zmw_sc02027.1.g00100.1	62	137	9.10E-41	169.9	Zoysia matrella	bZIP family protein
KCPC_00027961-RA	Sme2.5_05369.1_g00001.1	60.7	295	4.00E-101	370.2	Solanum melongena	MYB_related family protein
KCPC_00027962-RA	Cotton_A_24712_BGI-A2_v1.0	63.9	133	1.40E-50	199.9	Gossypium arboreum	NF-YA family protein
KCPC_00027967-RA	Sopen12g015990.1	54.9	1145	0.00E+00	1286.6	Solanum pennellii	TCP family protein
KCPC_00027847-RA	Rsa1.0_06664.1_g00001.1	50.4	115	2.00E-27	124	Raphanus sativus	C2H2 family protein
KCPC_00027875-RA	LPERR01G26350.1	58.4	113	4.90E-34	145.2	Leersia perrieri	HB-PHD family protein
KCPC_00027886-RA	XP_004505555.1	64.7	215	3.00E-63	242.3	Cicer arietinum	ERF family protein
KCPC_00027901-RA	Seita.6G248300.1.p	82.4	125	1.90E-51	205.3	Setaria italica	Nin-like family protein
KCPC_00027905-RA	Phvul.005G100700.1	58.3	470	3.80E-119	429.1	Phaseolus vulgaris	G2-like family protein
KCPC_00027907-RA	PDK_30s1160841g001	54.8	186	2.40E-48	195.3	Phoenix dactylifera	ARF family protein
KCPC_00027908-RA	Glyma.06G288900.1.p	63.1	1558	0.00E+00	1602.4	Glycine max	HB-other family protein
KCPC_00027914-RA	C.cajan_23926	60.3	531	1.70E-138	493.4	Cajanus cajan	C2H2 family protein
KCPC_00027926-RA	mrna29786.1-v1.0-hybrid	90.7	216	2.00E-110	399.1	Fragaria vesca	WOX family protein
KCPC_00027927-RA	KZV46390.1	74	707	3.40E-281	968.4	Dorcoceras hygrometricum	LBD family protein
KCPC_00027941-RA	C.cajan_21862	76.3	224	1.50E-86	321.2	Cajanus cajan	bHLH family protein
KCPC_00027974-RA	Achn367381	53.6	248	1.70E-66	253.4	Actinidia chinensis	G2-like family protein
KCPC_00027980-RA	OGLUM01G10890.3	79.1	368	1.50E-176	620.5	Oryza glumaepatula	C3H family protein
KCPC_00028001-RA	MDP0000276921	92.2	128	2.40E-58	225.3	Malus domestica	GeBP family protein
KCPC_00028004-RA	Araip.YX9Q9	57.3	431	5.00E-119	429.5	Arachis ipaensis	MYB_related family protein
KCPC_00028007-RA	PK23013.1	66.6	296	1.40E-85	317	Cannabis sativa	bHLH family protein
KCPC_00028035-RA	mrna29786.1-v1.0-hybrid	67.5	228	5.80E-78	291.2	Fragaria vesca	WOX family protein
KCPC_00028042-RA	FANhyb_rscf00000253.1.g00010.1	55.1	196	8.70E-60	231.5	Fragaria x ananassa	BBR-BPC family protein
KCPC_00028053-RA	Vradi0310s00020.1	53.4	489	8.50E-110	397.9	Vigna radiata	bHLH family protein
KCPC_00028075-RA	GSVIVT01013228001	56.9	130	1.30E-27	124	Vitis vinifera	MYB_related family protein
KCPC_00028077-RA	Aco008479.1	65.5	84	4.80E-27	122.1	Ananas comosus	DBB family protein
KCPC_00027990-RA	Itr_sc001764.1_g00003.1	52	275	3.70E-77	288.9	Ipomoea trifida	MYB_related family protein
KCPC_00027991-RA	Cotton_A_17926_BGI-A2_v1.0	50.3	429	1.60E-128	460.7	Gossypium arboreum	GRAS family protein
KCPC_00028000-RA	Lj0g3v0075609.1	58.9	455	1.30E-120	433.7	Lotus japonicus	C2H2 family protein
KCPC_00028002-RA	Sme2.5_06967.1_g00001.1	59.9	197	4.20E-61	237.3	Solanum melongena	M-type_MADS family protein
KCPC_00028009-RA	Achn244501	55.5	436	1.60E-145	516.9	Actinidia chinensis	C2H2 family protein
KCPC_00028027-RA	PGSC0003DMP400041646	75	136	3.40E-50	199.1	Solanum tuberosum	MYB_related family protein
KCPC_00028033-RA	XP_013592316.1	78.2	142	2.70E-51	202.2	Brassica oleracea	RAV family protein
KCPC_00028037-RA	Glyma.12G212300.1.p	56.2	297	7.20E-78	291.6	Glycine max	WRKY family protein
KCPC_00028048-RA	RrC1700_p1	50.7	574	1.50E-163	577	Raphanus raphanistrum	ERF family protein
KCPC_00028094-RA	Gh_A13G0768	50.1	371	5.90E-110	399.1	Gossypium hirsutum	bHLH family protein
KCPC_00028101-RA	Bradi3g42627.3.p	66.5	194	6.70E-65	248.4	Brachypodium distachyon	ERF family protein
KCPC_00028133-RA	KN538909.1_FGP014	60.5	375	1.30E-120	433.7	Oryza longistaminata	bHLH family protein
KCPC_00028160-RA	GSMUA_Achr1P00070_001	68.6	172	3.50E-61	235.3	Musa acuminata	ERF family protein
KCPC_00028161-RA	GSMUA_Achr1P17680_001	50.8	861	5.90E-201	701.8	Musa acuminata	C2H2 family protein
KCPC_00028177-RA	Ote100155620021	68.7	332	2.20E-115	416.8	Ocimum tenuiflorum	FAR1 family protein
KCPC_00028212-RA	XP_012575300.1	59.1	596	7.60E-188	657.9	Cicer arietinum	C3H family protein
KCPC_00028221-RA	PH01001474G0470	70.9	787	0.00E+00	1105.1	Phyllostachys heterocycla	HB-other family protein
KCPC_00028151-RA	C.cajan_37971	62.6	430	2.90E-137	489.2	Cajanus cajan	NAC family protein
KCPC_00028152-RA	Gh_D05G3474	70.7	352	1.90E-128	459.5	Gossypium hirsutum	NAC family protein
KCPC_00028215-RA	Achn337101	51.5	375	2.00E-106	386.7	Actinidia chinensis	Dof family protein
KCPC_00028236-RA	Araip.N9DIE	62.1	195	1.00E-58	227.3	Arachis ipaensis	SBP family protein
KCPC_00028254-RA	Sme2.5_05369.1_g00001.1	60.7	295	1.90E-101	370.9	Solanum melongena	MYB_related family protein
KCPC_00028264-RA	Cotton_A_20105_BGI-A2_v1.0	60.1	288	7.00E-62	238.4	Gossypium arboreum	bZIP family protein
KCPC_00028266-RA	Zmw_sc02027.1.g00100.1	78.3	69	9.50E-24	111.3	Zoysia matrella	bZIP family protein
KCPC_00028267-RA	Zmw_sc02027.1.g00100.1	53.4	178	3.20E-40	167.5	Zoysia matrella	bZIP family protein
KCPC_00028272-RA	MDP0000215590	83.7	92	1.20E-33	145.6	Malus domestica	WRKY family protein
KCPC_00028274-RA	MDP0000215590	81.5	92	1.50E-32	141.7	Malus domestica	WRKY family protein
KCPC_00028301-RA	Cotton_A_24712_BGI-A2_v1.0	68.5	130	4.80E-52	204.9	Gossypium arboreum	NF-YA family protein
KCPC_00028315-RA	Csa09g009740.1	50.7	144	8.80E-36	150.6	Camelina sativa	HSF family protein
KCPC_00028334-RA	MDP0000276590	58.4	202	3.00E-50	200.3	Malus domestica	Trihelix family protein
KCPC_00028227-RA	LPERR01G26350.1	58.7	121	9.40E-35	148.3	Leersia perrieri	HB-PHD family protein
KCPC_00028237-RA	KZV22762.1	63.5	260	2.70E-88	325.9	Dorcoceras hygrometricum	CAMTA family protein
KCPC_00028238-RA	Aradu.B62EN	50.5	111	2.60E-22	107.1	Arachis duranensis	MYB_related family protein
KCPC_00028243-RA	XP_015899126.1	62.9	224	4.20E-62	238.4	Ziziphus jujuba	ERF family protein
KCPC_00028246-RA	Vradi05g23470.1	71.7	361	9.50E-132	470.7	Vigna radiata	NAC family protein
KCPC_00028258-RA	Lj3g3v0428880.1	78.3	364	1.20E-157	557	Lotus japonicus	HB-other family protein
KCPC_00028262-RA	mrna29786.1-v1.0-hybrid	90.7	216	6.80E-109	396	Fragaria vesca	WOX family protein
KCPC_00028269-RA	Sme2.5_05369.1_g00001.1	60.3	295	7.00E-101	369.4	Solanum melongena	MYB_related family protein
KCPC_00028270-RA	WALNUT_00000551-RA	56.2	548	1.20E-118	427.6	Juglans regia	TCP family protein
KCPC_00028271-RA	WALNUT_00000551-RA	53.8	480	3.60E-111	402.9	Juglans regia	TCP family protein
KCPC_00028281-RA	Achn300761	50	152	1.10E-38	161.4	Actinidia chinensis	G2-like family protein
KCPC_00028291-RA	TRAES3BF011300020CFD_t1	60.9	386	9.00E-122	437.6	Triticum aestivum	bHLH family protein
KCPC_00028338-RA	mrna29786.1-v1.0-hybrid	60.3	199	6.30E-56	218	Fragaria vesca	WOX family protein
KCPC_00028384-RA	Lj0g3v0360749.1	87.1	326	2.50E-149	528.9	Lotus japonicus	BES1 family protein
KCPC_00028391-RA	Csa09g092790.1	51.5	324	9.10E-98	357.8	Camelina sativa	BES1 family protein
KCPC_00028392-RA	Csa09g092790.1	52.8	324	4.90E-104	378.6	Camelina sativa	BES1 family protein
KCPC_00028394-RA	GSVIVT01014100001	72.4	286	1.50E-106	386.7	Vitis vinifera	NF-X1 family protein
KCPC_00028405-RA	Sopen12g015990.1	76.1	226	1.90E-100	365.9	Solanum pennellii	TCP family protein
KCPC_00028406-RA	Sopen12g015990.1	52.6	675	1.40E-204	713.8	Solanum pennellii	TCP family protein
KCPC_00028435-RA	Sopen12g015990.1	55.6	144	6.80E-41	168.3	Solanum pennellii	TCP family protein
KCPC_00028396-RA	C.cajan_22006	73.6	299	8.80E-117	420.6	Cajanus cajan	DBB family protein
KCPC_00028453-RA	AA31G00726	53.6	455	8.40E-118	424.9	Aethionema arabicum	STAT family protein
KCPC_00028460-RA	676709864	54.9	359	2.00E-107	389.8	Sisymbrium irio	STAT family protein
KCPC_00028463-RA	676709864	51.2	365	1.50E-94	347.1	Sisymbrium irio	STAT family protein
KCPC_00028471-RA	mrna27137.1-v1.0-hybrid	74.7	332	4.20E-147	521.5	Fragaria vesca	STAT family protein
KCPC_00028481-RA	Ote100012231081	70.8	528	5.50E-167	588.2	Ocimum tenuiflorum	MIKC_MADS family protein
KCPC_00028441-RA	KHN09737.1	84.3	255	3.50E-126	453	Glycine soja	TALE family protein
KCPC_00028464-RA	OGLUM05G28390.1	71.6	384	1.40E-160	567	Oryza glumaepatula	HB-other family protein
KCPC_00028468-RA	MDP0000256917	67	391	3.50E-133	476.1	Malus domestica	STAT family protein
KCPC_00028488-RA	PK03054.1	53.9	102	1.20E-22	107.5	Cannabis sativa	HD-ZIP family protein
KCPC_00028583-RA	Lus10025533	75.5	723	1.10E-63	246.1	Linum usitatissimum	B3 family protein
KCPC_00028559-RA	Sme2.5_05369.1_g00001.1	60.1	278	2.50E-94	347.8	Solanum melongena	MYB_related family protein
KCPC_00028581-RA	Sme2.5_04162.1_g00001.1	62.9	415	3.70E-138	492.3	Solanum melongena	C3H family protein
KCPC_00028643-RA	Ote100070710091	51	251	4.50E-61	235.3	Ocimum tenuiflorum	MYB_related family protein
KCPC_00028647-RA	Ahy018006	66.9	493	1.10E-168	594	Arachis hypogaea	HSF family protein
KCPC_00028885-RA	Cc01_g03550	59.3	199	1.60E-62	241.9	Coffea canephora	ERF family protein
KCPC_00028887-RA	Rsa1.0_05821.1_g00001.1	54.2	312	2.40E-94	346.3	Raphanus sativus	GRAS family protein
KCPC_00028921-RA	PH01000046G0930	63.8	80	2.50E-22	106.7	Phyllostachys heterocycla	WRKY family protein
KCPC_00028924-RA	XP_010556248.1	55.1	207	5.70E-62	238	Tarenaya hassleriana	ERF family protein
KCPC_00028934-RA	Gh_D11G0701	56.7	478	3.00E-143	510	Gossypium hirsutum	NAC family protein
KCPC_00028946-RA	Sme2.5_05369.1_g00001.1	57.3	220	2.00E-69	263.5	Solanum melongena	MYB_related family protein
KCPC_00028926-RA	RrC831_p3	91.8	122	4.10E-57	221.1	Raphanus raphanistrum	NAC family protein
KCPC_00028927-RA	Lj0g3v0117159.3	54.6	458	2.60E-133	476.5	Lotus japonicus	MYB_related family protein
KCPC_00028672-RA	KN538701.1_FGP009	74.5	385	6.30E-169	594.7	Oryza longistaminata	NAC family protein
KCPC_00028675-RA	Gh_A11G2240	82.9	346	2.20E-159	562.4	Gossypium hirsutum	MYB family protein
KCPC_00028712-RA	Sme2.5_05369.1_g00001.1	60.7	295	1.10E-101	370.9	Solanum melongena	MYB_related family protein
KCPC_00028715-RA	C.cajan_24082	87.9	354	4.20E-171	601.3	Cajanus cajan	E2F/DP family protein
KCPC_00028717-RA	RrC7910_p1	63.3	630	5.10E-203	708.4	Raphanus raphanistrum	MYB_related family protein
KCPC_00028725-RA	PDK_30s988751g003	53.6	110	4.80E-28	124.4	Phoenix dactylifera	WOX family protein
KCPC_00028726-RA	Rsa1.0_02878.1_g00005.1	50.7	304	1.10E-88	327.4	Raphanus sativus	LBD family protein
KCPC_00028775-RA	XP_010091280.1	56.8	651	1.10E-205	717.2	Morus notabilis	NAC family protein
KCPC_00028713-RA	Aradu.06BAT	67.1	662	2.00E-212	739.6	Arachis duranensis	GRAS family protein
KCPC_00028751-RA	Phvul.002G035100.1	61.5	130	1.10E-35	150.6	Phaseolus vulgaris	ERF family protein
KCPC_00028752-RA	Phvul.002G035100.1	54.2	166	1.20E-39	163.7	Phaseolus vulgaris	ERF family protein
KCPC_00028760-RA	Vang07g07250.1	68.3	183	1.80E-61	236.1	Vigna angularis	ERF family protein
KCPC_00028762-RA	Glyma.01G231000.1.p	60.9	192	8.70E-54	210.7	Glycine max	ERF family protein
KCPC_00028763-RA	augustus_masked-scaffold11930-abinit-gene-0.0-mRNA-1	61.9	176	8.90E-54	210.7	Castanea mollissima	ERF family protein
KCPC_00028766-RA	Sme2.5_05369.1_g00001.1	57.6	295	2.40E-95	350.1	Solanum melongena	MYB_related family protein
KCPC_00028776-RA	Lus10040166	50	134	5.40E-27	124.8	Linum usitatissimum	GRAS family protein
KCPC_00028781-RA	OPUNC05G25400.1	54.5	235	5.50E-63	241.9	Oryza punctata	MYB_related family protein
KCPC_00028784-RA	mrna12617.1-v1.0-hybrid	65.2	282	4.20E-84	312	Fragaria vesca	B3 family protein
KCPC_00028786-RA	mrna12617.1-v1.0-hybrid	65.1	109	3.30E-31	135.2	Fragaria vesca	B3 family protein
KCPC_00028797-RA	Sme2.5_05369.1_g00001.1	59	278	5.40E-93	342	Solanum melongena	MYB_related family protein
KCPC_00028813-RA	XP_010556248.1	68.6	86	2.80E-29	128.6	Tarenaya hassleriana	ERF family protein
KCPC_00028828-RA	Sopen12g015990.1	70.6	197	1.10E-78	294.3	Solanum pennellii	TCP family protein
KCPC_00028829-RA	XP_010556248.1	50.7	611	2.00E-170	600.1	Tarenaya hassleriana	ERF family protein
KCPC_00028837-RA	Do007744.1	71.5	221	9.90E-93	340.5	Dichanthelium oligosanthes	MIKC_MADS family protein
KCPC_00028838-RA	Do007744.1	62.3	438	6.20E-147	521.5	Dichanthelium oligosanthes	MIKC_MADS family protein
KCPC_00028839-RA	Zmw_sc00338.1.g00010.1	56.2	361	1.10E-110	400.6	Zoysia matrella	NAC family protein
KCPC_00028840-RA	Zmw_sc00338.1.g00010.1	67.7	365	9.30E-148	523.9	Zoysia matrella	NAC family protein
KCPC_00028841-RA	Zmw_sc00338.1.g00010.1	67.5	363	3.40E-147	521.9	Zoysia matrella	NAC family protein
KCPC_00028842-RA	Zmw_sc00338.1.g00010.1	65.8	365	2.10E-144	512.7	Zoysia matrella	NAC family protein
KCPC_00028844-RA	Zmw_sc00338.1.g00010.1	67.4	368	1.80E-144	513.1	Zoysia matrella	NAC family protein
KCPC_00028846-RA	Gh_A01G0913	70.8	89	7.30E-28	124	Gossypium hirsutum	BBR-BPC family protein
KCPC_00028872-RA	Itr_sc000772.1_g00020.1	62.8	247	5.00E-78	292	Ipomoea trifida	FAR1 family protein
KCPC_00028783-RA	MDP0000451038	68.6	344	2.00E-135	483	Malus domestica	Trihelix family protein
KCPC_00028825-RA	Glyma.04G257000.1.p	63.5	550	7.50E-176	617.8	Glycine max	B3 family protein
KCPC_00028833-RA	Phvul.005G000900.1	82.2	225	3.20E-90	332	Phaseolus vulgaris	MIKC_MADS family protein
KCPC_00029001-RA	Jcr4S05030.40	52.3	323	1.20E-83	312.8	Jatropha curcas	MYB family protein
KCPC_00029051-RA	Sopen02g006770.1	65	386	8.80E-144	510.8	Solanum pennellii	NF-YA family protein
KCPC_00029061-RA	Sme2.5_05369.1_g00001.1	52	100	3.10E-21	102.8	Solanum melongena	MYB_related family protein
KCPC_00029063-RA	Sopen12g015990.1	53.7	270	4.50E-79	295.4	Solanum pennellii	TCP family protein
KCPC_00029066-RA	OGLUM03G40270.1	69.9	83	7.00E-27	120.6	Oryza glumaepatula	GRAS family protein
KCPC_00029088-RA	Sopen05g016700.1	60.8	684	6.40E-250	864	Solanum pennellii	ZF-HD family protein
KCPC_00029101-RA	MDP0000754989	64.8	91	8.40E-30	133.7	Malus domestica	WRKY family protein
KCPC_00029104-RA	MDP0000754989	64.8	91	3.40E-30	133.7	Malus domestica	WRKY family protein
KCPC_00029133-RA	mrna03614.1-v1.0-hybrid	65.2	623	1.30E-238	826.6	Fragaria vesca	C2H2 family protein
KCPC_00029137-RA	mrna03614.1-v1.0-hybrid	65.4	622	7.20E-239	827.4	Fragaria vesca	C2H2 family protein
KCPC_00029140-RA	Glyma.01G244800.1.p	52.8	326	4.00E-86	318.9	Glycine max	B3 family protein
KCPC_00029074-RA	LOC_Os11g12360.1	51	257	6.60E-70	265.8	Oryza sativa subsp. japonica	M-type_MADS family protein
KCPC_00029111-RA	LPERR03G23220.1	73.8	286	5.80E-111	401.7	Leersia perrieri	G2-like family protein
KCPC_00029119-RA	Sopen12g030120.1	57.1	91	2.20E-24	112.1	Solanum pennellii	bHLH family protein
KCPC_00029141-RA	Sopen12g015990.1	54.4	1147	0.00E+00	1272.3	Solanum pennellii	TCP family protein
KCPC_00029142-RA	DCAR_006236	59.1	137	1.10E-34	146.7	Daucus carota	B3 family protein
KCPC_00029158-RA	Sopen05g016700.1	53.3	488	4.70E-143	509.2	Solanum pennellii	ZF-HD family protein
KCPC_00029195-RA	Sme2.5_05369.1_g00001.1	59	295	2.70E-98	359.8	Solanum melongena	MYB_related family protein
KCPC_00029180-RA	XP_010556248.1	58.2	452	1.50E-147	524.6	Tarenaya hassleriana	ERF family protein
KCPC_00029204-RA	Sopen05g016700.1	65.1	215	1.10E-79	297	Solanum pennellii	ZF-HD family protein
KCPC_00029229-RA	Sopen12g015990.1	53	117	3.60E-30	132.5	Solanum pennellii	TCP family protein
KCPC_00029346-RA	Sopen12g015990.1	53.8	1152	0.00E+00	1257.7	Solanum pennellii	TCP family protein
KCPC_00029397-RA	Cc01_g03550	51.5	270	6.50E-69	263.1	Coffea canephora	ERF family protein
KCPC_00029443-RA	Cc01_g03550	61.7	120	1.20E-39	164.1	Coffea canephora	ERF family protein
KCPC_00029366-RA	Sopen05g016700.1	62.2	119	3.50E-39	162.2	Solanum pennellii	ZF-HD family protein
KCPC_00029391-RA	Sopen05g016700.1	54.4	103	1.10E-26	120.9	Solanum pennellii	ZF-HD family protein
KCPC_00029415-RA	Sopen09g021360.1	66.1	118	1.30E-42	174.5	Solanum pennellii	HD-ZIP family protein
KCPC_00029460-RA	Cc01_g03550	50.6	271	8.60E-70	266.2	Coffea canephora	ERF family protein
KCPC_00029251-RA	Lj5g3v1697360.1	72.5	218	4.00E-86	319.7	Lotus japonicus	ERF family protein
KCPC_00029272-RA	MDP0000320566	51.3	462	7.80E-123	441.4	Malus domestica	NAC family protein
KCPC_00029290-RA	Sme2.5_05369.1_g00001.1	59.4	278	7.50E-94	345.1	Solanum melongena	MYB_related family protein
KCPC_00029256-RA	KN540122.1_FGP005	75.9	290	5.60E-124	444.9	Oryza longistaminata	bHLH family protein
KCPC_00029269-RA	Sopen05g016700.1	72	75	2.00E-24	113.2	Solanum pennellii	ZF-HD family protein
KCPC_00029281-RA	Sopen11g017580.1	52.3	216	1.20E-60	235	Solanum pennellii	ERF family protein
KCPC_00029590-RA	Sopen11g017580.1	53.1	160	1.50E-43	176.4	Solanum pennellii	ERF family protein
KCPC_00029736-RA	Sopen05g016700.1	56.7	141	3.20E-37	156	Solanum pennellii	ZF-HD family protein
KCPC_00029709-RA	Sopen09g021360.1	55.6	171	1.90E-45	182.6	Solanum pennellii	HD-ZIP family protein
KCPC_00029835-RA	Sopen05g016700.1	50.2	1246	0.00E+00	1209.1	Solanum pennellii	ZF-HD family protein
KCPC_00029836-RA	Sopen05g016700.1	50.1	1233	0.00E+00	1188.3	Solanum pennellii	ZF-HD family protein
KCPC_00029779-RA	Sopen12g030120.1	60.7	84	3.90E-24	113.2	Solanum pennellii	bHLH family protein
KCPC_00029845-RA	Sopen05g016700.1	53.6	138	2.10E-33	144.4	Solanum pennellii	ZF-HD family protein
KCPC_00029879-RA	Sopen09g021360.1	62.9	89	4.40E-25	115.5	Solanum pennellii	HD-ZIP family protein
KCPC_00029917-RA	Sopen12g015990.1	58.9	192	2.70E-59	229.6	Solanum pennellii	TCP family protein
KCPC_00029934-RA	Sopen05g016700.1	61.4	223	8.40E-73	275	Solanum pennellii	ZF-HD family protein
KCPC_00029936-RA	Sopen05g016700.1	50	1315	0.00E+00	1271.9	Solanum pennellii	ZF-HD family protein
KCPC_00029984-RA	Glyma.06G314300.1.p	83.3	844	0.00E+00	1374.4	Glycine max	FAR1 family protein
KCPC_00029988-RA	Zpz_sc00174.1.g00120.1.am.mkhc	63.7	520	3.80E-176	619.4	Zoysia pacifica	GATA family protein
KCPC_00029996-RA	XP_010556248.1	63.1	84	1.50E-23	111.3	Tarenaya hassleriana	ERF family protein
KCPC_00030020-RA	CCG014576.1	51.3	316	2.10E-66	254.2	Populus euphratica	AP2 family protein
KCPC_00030057-RA	OPUNC05G25400.1	52.7	315	1.40E-79	298.1	Oryza punctata	MYB_related family protein
KCPC_00030113-RA	Sopen12g015990.1	55.9	1512	0.00E+00	1628.6	Solanum pennellii	TCP family protein
KCPC_00030158-RA	443461	53.6	1165	0.00E+00	1140.6	Selaginella moellendorffii	ERF family protein
KCPC_00030177-RA	Sopen05g016700.1	50	1315	0.00E+00	1271.9	Solanum pennellii	ZF-HD family protein
KCPC_00030211-RA	XP_010556248.1	53.5	187	3.30E-53	209.5	Tarenaya hassleriana	ERF family protein
KCPC_00030237-RA	Cotton_A_09649_BGI-A2_v1.0	79.8	114	1.50E-49	196.4	Gossypium arboreum	NAC family protein
KCPC_00030327-RA	Csa09g009740.1	52.6	171	6.80E-50	197.6	Camelina sativa	HSF family protein
KCPC_00030355-RA	Sopen05g016700.1	63.7	91	6.10E-26	118.6	Solanum pennellii	ZF-HD family protein
KCPC_00030371-RA	Sopen05g016700.1	51.5	336	1.20E-85	317	Solanum pennellii	ZF-HD family protein
KCPC_00030381-RA	XP_010556248.1	50.5	109	9.50E-23	107.5	Tarenaya hassleriana	ERF family protein
KCPC_00030385-RA	XP_010556248.1	55.8	113	1.00E-30	133.3	Tarenaya hassleriana	ERF family protein
KCPC_00030621-RA	Sopen12g015990.1	50	110	1.40E-24	112.8	Solanum pennellii	TCP family protein
KCPC_00030634-RA	Sme2.5_05369.1_g00001.1	59.6	277	2.40E-93	343.6	Solanum melongena	MYB_related family protein
KCPC_00030645-RA	Rsa1.0_02949.1_g00003.1	52.1	315	1.30E-87	323.9	Raphanus sativus	B3 family protein
KCPC_00030657-RA	C.cajan_40518	71.2	73	1.90E-23	109.8	Cajanus cajan	Trihelix family protein
KCPC_00030659-RA	C.cajan_40518	70.1	77	3.40E-25	115.5	Cajanus cajan	Trihelix family protein
KCPC_00030660-RA	C.cajan_40518	57.4	94	3.10E-23	108.6	Cajanus cajan	Trihelix family protein
KCPC_00030664-RA	C.cajan_40518	68.5	73	2.70E-22	105.9	Cajanus cajan	Trihelix family protein
KCPC_00030644-RA	OBART07G23750.1	63.4	131	1.10E-42	173.7	Oryza barthii	C2H2 family protein
KCPC_00030418-RA	Zjn_sc00023.1.g02100.1.am.mk	55.1	399	2.00E-119	429.9	Zoysia japonica	G2-like family protein
KCPC_00030422-RA	CCG008816.2	62.3	408	3.00E-131	469.2	Populus euphratica	SRS family protein
KCPC_00030423-RA	Medtr3g014660.1	61.3	333	2.90E-98	359.4	Medicago truncatula	SRS family protein
KCPC_00030426-RA	Zjn_sc00023.1.g02100.1.am.mk	54.6	399	1.00E-115	417.5	Zoysia japonica	G2-like family protein
KCPC_00030477-RA	Itr_sc000748.1_g00024.1	52.2	115	2.80E-26	119.8	Ipomoea trifida	MYB_related family protein
KCPC_00030499-RA	Itr_sc000748.1_g00024.1	54	124	1.40E-29	129.8	Ipomoea trifida	MYB_related family protein
KCPC_00030500-RA	LOC_Os11g12360.1	56.8	81	1.10E-22	107.1	Oryza sativa subsp. japonica	M-type_MADS family protein
KCPC_00030745-RA	Sopen12g015990.1	68.1	113	1.80E-39	164.5	Solanum pennellii	TCP family protein
KCPC_00030798-RA	Csa13g034280.1	57.1	147	1.20E-37	157.1	Camelina sativa	M-type_MADS family protein
KCPC_00030864-RA	Sopen02g006770.1	70.4	125	9.50E-46	183.7	Solanum pennellii	NF-YA family protein
KCPC_00030865-RA	Sopen02g006770.1	77.3	97	4.80E-40	164.1	Solanum pennellii	NF-YA family protein
KCPC_00030874-RA	DCAR_003235	51.6	122	9.30E-25	114.4	Daucus carota	GRAS family protein
KCPC_00030881-RA	Sme2.5_05369.1_g00001.1	58	288	1.40E-92	341.7	Solanum melongena	MYB_related family protein
KCPC_00030898-RA	Sopen12g015990.1	53	1092	0.00E+00	1154.4	Solanum pennellii	TCP family protein
KCPC_00030901-RA	DCAR_003235	51.1	591	6.20E-155	548.5	Daucus carota	GRAS family protein
KCPC_00030918-RA	XP_010558909.1	63.6	198	5.20E-69	262.7	Tarenaya hassleriana	M-type_MADS family protein
KCPC_00030928-RA	Lus10009218	50.9	491	3.50E-139	495.7	Linum usitatissimum	C2H2 family protein
KCPC_00030938-RA	Sopen02g006770.1	50.8	358	1.90E-94	346.7	Solanum pennellii	NF-YA family protein
KCPC_00030939-RA	Sopen02g006770.1	58.4	243	3.70E-73	275.4	Solanum pennellii	NF-YA family protein
KCPC_00030947-RA	Sopen02g006770.1	63.5	200	6.00E-66	251.1	Solanum pennellii	NF-YA family protein
KCPC_00030954-RA	Sopen02g006770.1	52.8	523	5.20E-137	488.4	Solanum pennellii	NF-YA family protein
KCPC_00030955-RA	Sopen02g006770.1	61.6	99	1.10E-29	130.6	Solanum pennellii	NF-YA family protein
KCPC_00030991-RA	FANhyb_rscf00001203.1.g00002.1	86.9	1080	0.00E+00	1894.4	Fragaria x ananassa	LBD family protein
KCPC_00030995-RA	Glyma.09G102900.1.p	71.6	737	4.30E-289	994.2	Glycine max	C3H family protein
KCPC_00031009-RA	Sopen12g015990.1	50.2	625	1.40E-164	580.9	Solanum pennellii	TCP family protein
KCPC_00031028-RA	Lj0g3v0324749.1	61.1	339	3.70E-96	352.4	Lotus japonicus	C2H2 family protein
KCPC_00031029-RA	Zpz_sc00227.1.g00350.1.am.mk	64.7	102	8.90E-37	153.7	Zoysia pacifica	C2H2 family protein
KCPC_00031071-RA	MDP0000315500	50.3	485	6.90E-110	398.7	Malus domestica	bHLH family protein
KCPC_00031076-RA	Oropetium_20150105_17443A	71.6	782	0.00E+00	1152.5	Oropetium thomaeum	bZIP family protein
KCPC_00031091-RA	GSMUA_Achr7P06400_001	60.4	404	7.40E-125	448	Musa acuminata	C3H family protein
KCPC_00031105-RA	Glyma.06G120200.2.p	62.4	417	1.90E-129	464.2	Glycine max	MYB_related family protein
KCPC_00031157-RA	KHN26160.1	54.3	151	1.60E-45	183.3	Glycine soja	M-type_MADS family protein
KCPC_00031166-RA	LOC_Os11g12360.1	64.4	90	8.70E-30	132.5	Oryza sativa subsp. japonica	M-type_MADS family protein
KCPC_00031177-RA	Glyma.08G161300.1.p	68.2	346	9.20E-120	430.6	Glycine max	NAC family protein
KCPC_00031186-RA	PEQU_16234	76.8	362	1.90E-162	572.8	Phalaenopsis equestris	G2-like family protein
KCPC_00031195-RA	Sme2.5_05369.1_g00001.1	60.7	295	3.50E-101	370.5	Solanum melongena	MYB_related family protein
KCPC_00031203-RA	MDP0000674040	72.3	155	8.70E-62	238.4	Malus domestica	Trihelix family protein
KCPC_00031261-RA	PEQU_16234	58.4	368	8.40E-109	394.8	Phalaenopsis equestris	G2-like family protein
KCPC_00031271-RA	Aco009877.1	54.4	147	1.90E-37	156.4	Ananas comosus	WRKY family protein
KCPC_00031290-RA	Glyma.15G264100.1.p	63.8	345	1.20E-111	403.7	Glycine max	NAC family protein
KCPC_00031336-RA	GRMZM5G829408_P01	72.5	91	5.90E-30	134.8	Zea mays	E2F/DP family protein
KCPC_00031359-RA	Sopen12g030120.1	53.8	145	6.10E-40	164.5	Solanum pennellii	bHLH family protein
KCPC_00031392-RA	Sme2.5_05369.1_g00001.1	60.3	295	9.60E-101	369	Solanum melongena	MYB_related family protein
KCPC_00031421-RA	Glyma.15G257700.1.p	63.1	317	5.40E-96	351.7	Glycine max	NAC family protein
KCPC_00031423-RA	MDP0000428265	94.4	781	0.00E+00	1502.3	Malus domestica	NAC family protein
KCPC_00031455-RA	Medtr2g064470.1	63.2	321	7.40E-103	374.4	Medicago truncatula	NAC family protein
KCPC_00030532-RA	Sme2.5_05193.1_g00003.1	53.7	95	1.40E-21	104.4	Solanum melongena	MYB family protein
KCPC_00030535-RA	311885	64.3	291	2.00E-95	349.7	Arabidopsis lyrata	bZIP family protein
KCPC_00030537-RA	676720768	80.9	141	6.70E-63	241.1	Sisymbrium irio	GATA family protein
KCPC_00029858-RA	Sopen05g016700.1	62.8	129	3.10E-41	168.7	Solanum pennellii	ZF-HD family protein
KCPC_00029859-RA	Sopen05g016700.1	52.4	538	1.90E-152	539.7	Solanum pennellii	ZF-HD family protein
KCPC_00029860-RA	Sopen05g016700.1	54.7	212	2.40E-59	229.6	Solanum pennellii	ZF-HD family protein
KCPC_00029929-RA	Gh_D13G0036	57.1	672	4.40E-214	745	Gossypium hirsutum	ERF family protein
KCPC_00029942-RA	Sopen02g006770.1	54.3	92	6.00E-26	119	Solanum pennellii	NF-YA family protein
KCPC_00029962-RA	Sopen12g015990.1	53.8	169	3.40E-44	178.7	Solanum pennellii	TCP family protein
KCPC_00029963-RA	Sopen05g016700.1	51.7	116	1.90E-25	116.7	Solanum pennellii	ZF-HD family protein
KCPC_00029976-RA	Eucgr.E02489.1.p	58.5	207	2.60E-58	227.3	Eucalyptus grandis	M-type_MADS family protein
KCPC_00029993-RA	Sopen12g015990.1	54	474	6.00E-138	492.3	Solanum pennellii	TCP family protein
KCPC_00030013-RA	Sme2.5_05369.1_g00001.1	60.5	271	1.80E-92	340.1	Solanum melongena	MYB_related family protein
KCPC_00030051-RA	Sopen05g016700.1	55.4	345	5.30E-101	368.2	Solanum pennellii	ZF-HD family protein
KCPC_00030070-RA	PH01001233G0100	56.7	586	5.00E-195	681.8	Phyllostachys heterocycla	STAT family protein
KCPC_00030090-RA	XP_010098999.1	67.3	110	7.20E-39	162.5	Morus notabilis	bHLH family protein
KCPC_00030125-RA	XP_010556248.1	67.9	134	2.50E-47	188.7	Tarenaya hassleriana	ERF family protein
KCPC_00030154-RA	DCAR_014738	69.1	349	5.90E-137	488	Daucus carota	HD-ZIP family protein
KCPC_00030168-RA	PH01003485G0070	54.7	117	3.30E-29	129.8	Phyllostachys heterocycla	WRKY family protein
KCPC_00030174-RA	Sopen12g015990.1	71.6	88	1.60E-27	124	Solanum pennellii	TCP family protein
KCPC_00030175-RA	Sopen11g017580.1	52	102	1.50E-21	105.1	Solanum pennellii	ERF family protein
KCPC_00030183-RA	Sopen05g016700.1	50.7	1224	0.00E+00	1199.9	Solanum pennellii	ZF-HD family protein
KCPC_00030312-RA	XP_010556248.1	57.9	114	2.20E-31	135.6	Tarenaya hassleriana	ERF family protein
KCPC_00030322-RA	Ciclev10029962m	64.6	175	9.80E-55	213.8	Citrus clementina	LBD family protein
KCPC_00030351-RA	Sopen05g016700.1	57.8	206	2.40E-62	240.7	Solanum pennellii	ZF-HD family protein
KCPC_00030476-RA	Sopen11g017580.1	53.6	110	9.30E-26	117.5	Solanum pennellii	ERF family protein
KCPC_00030541-RA	Aradu.898CQ	61.2	420	4.40E-127	455.3	Arachis duranensis	C2H2 family protein
KCPC_00030544-RA	Tp57577_TGAC_v2_mRNA23293	59.4	372	8.20E-125	447.6	Trifolium pratense	C2H2 family protein
KCPC_00030566-RA	Sopen12g015990.1	68.8	80	2.80E-26	118.6	Solanum pennellii	TCP family protein
KCPC_00030574-RA	Sme2.5_05369.1_g00001.1	60	295	1.70E-100	368.2	Solanum melongena	MYB_related family protein
KCPC_00030592-RA	Sopen11g017580.1	58.2	98	1.90E-26	121.3	Solanum pennellii	ERF family protein
KCPC_00031483-RA	Sme2.5_05369.1_g00001.1	60.3	295	5.90E-101	369.8	Solanum melongena	MYB_related family protein
KCPC_00031545-RA	Sme2.5_17281.1_g00001.1	55.4	101	1.10E-25	117.1	Solanum melongena	NF-YC family protein
KCPC_00031597-RA	Sme2.5_05369.1_g00001.1	58.8	277	2.70E-92	339.7	Solanum melongena	MYB_related family protein
KCPC_00030668-RA	Niben101Scf06280g02003.1	52.7	431	1.30E-116	420.6	Nicotiana benthamiana	E2F/DP family protein
KCPC_00030744-RA	Dca2137.1	59.3	91	4.90E-26	119.4	Dianthus caryophyllus	HD-ZIP family protein
KCPC_00030796-RA	Sopen12g015990.1	58	412	7.20E-129	462.2	Solanum pennellii	TCP family protein
KCPC_00030804-RA	Sopen11g017580.1	52.6	171	1.40E-45	183.7	Solanum pennellii	ERF family protein
KCPC_00030878-RA	Sopen05g016700.1	51.5	1269	0.00E+00	1268.8	Solanum pennellii	ZF-HD family protein
KCPC_00030912-RA	KHN11720.1	72.8	724	3.20E-268	925.2	Glycine soja	C3H family protein
KCPC_00030915-RA	Vradi05g17760.1	55.5	254	9.40E-61	234.6	Vigna radiata	bZIP family protein
KCPC_00030951-RA	Sopen02g006770.1	63.6	374	1.60E-134	479.9	Solanum pennellii	NF-YA family protein
KCPC_00030987-RA	C.cajan_22041	63.6	275	7.40E-80	298.1	Cajanus cajan	NF-YA family protein
KCPC_00030988-RA	C.cajan_22041	54.6	337	3.40E-78	292.7	Cajanus cajan	NF-YA family protein
KCPC_00030989-RA	Itr_sc000211.1_g00015.1	51.1	274	8.30E-66	251.1	Ipomoea trifida	NF-YA family protein
KCPC_00031005-RA	C.cajan_26740	75.5	155	3.70E-61	235	Cajanus cajan	MYB family protein
KCPC_00031006-RA	MDP0000296109	54.9	184	4.00E-42	172.2	Malus domestica	MYB family protein
KCPC_00031077-RA	MDP0000218395	81.2	229	6.30E-99	360.9	Malus domestica	FAR1 family protein
KCPC_00031083-RA	mrna24978.1-v1.0-hybrid	63.5	156	1.90E-46	186	Fragaria vesca	MIKC_MADS family protein
KCPC_00031085-RA	676737120	59	463	9.60E-164	577.4	Sisymbrium irio	NF-YC family protein
KCPC_00031086-RA	676737120	56.6	468	2.20E-155	549.7	Sisymbrium irio	NF-YC family protein
KCPC_00031088-RA	676737120	57	446	9.10E-151	534.3	Sisymbrium irio	NF-YC family protein
KCPC_00031094-RA	Phvul.005G039500.1	50.7	501	5.90E-95	349.4	Phaseolus vulgaris	MYB_related family protein
KCPC_00031097-RA	Phvul.005G040000.1	54.3	403	1.60E-80	300.4	Phaseolus vulgaris	HD-ZIP family protein
KCPC_00031098-RA	GSMUA_Achr1P07220_001	64.4	104	1.70E-26	120.6	Musa acuminata	MYB_related family protein
KCPC_00031162-RA	AA10G00404	55.4	148	2.20E-35	150.2	Aethionema arabicum	WRKY family protein
KCPC_00031175-RA	Sopen11g017580.1	52.9	104	9.40E-26	116.7	Solanum pennellii	ERF family protein
KCPC_00031179-RA	C.cajan_45241	64	484	7.00E-147	522.7	Cajanus cajan	C3H family protein
KCPC_00031182-RA	NNU_018421-RA	92.5	67	7.10E-27	120.2	Nelumbo nucifera	M-type_MADS family protein
KCPC_00031187-RA	Gh_D11G0701	60	438	3.00E-139	496.1	Gossypium hirsutum	NAC family protein
KCPC_00031188-RA	Peaxi162Scf00003g04037.1	78.7	122	4.10E-44	178.3	Petunia axillaris	C2H2 family protein
KCPC_00031247-RA	AA10G00404	55.8	147	1.50E-36	153.7	Aethionema arabicum	WRKY family protein
KCPC_00031254-RA	Sopen05g016700.1	52.9	690	3.20E-215	748.8	Solanum pennellii	ZF-HD family protein
KCPC_00031257-RA	Sme2.5_05369.1_g00001.1	58.8	294	1.30E-94	348.2	Solanum melongena	MYB_related family protein
KCPC_00031294-RA	KHN48860.1	61.9	381	2.40E-102	372.9	Glycine soja	G2-like family protein
KCPC_00031299-RA	Oropetium_20150105_06388A	68.6	86	4.30E-33	142.9	Oropetium thomaeum	C2H2 family protein
KCPC_00031301-RA	Achn296391	60.2	289	2.20E-90	333.2	Actinidia chinensis	NF-YC family protein
KCPC_00031316-RA	maker-scaffold18721-augustus-gene-0.3-mRNA-1	55.8	292	4.00E-83	309.3	Castanea mollissima	Dof family protein
KCPC_00031317-RA	maker-scaffold18721-augustus-gene-0.3-mRNA-1	55.2	277	1.80E-80	300.4	Castanea mollissima	Dof family protein
KCPC_00031324-RA	MDP0000275412	75.5	314	9.80E-135	480.7	Malus domestica	Trihelix family protein
KCPC_00031326-RA	Achn335281	69.1	207	2.20E-29	130.2	Actinidia chinensis	NAC family protein
KCPC_00031341-RA	Zjn_sc00023.1.g03050.1.am.mkhc	64.9	285	6.70E-100	365.2	Zoysia japonica	MIKC_MADS family protein
KCPC_00031343-RA	Achn296391	54	1262	0.00E+00	1166.4	Actinidia chinensis	NF-YC family protein
KCPC_00031356-RA	Sopen12g015990.1	53.5	1472	0.00E+00	1471.1	Solanum pennellii	TCP family protein
KCPC_00031376-RA	mrna10474.1-v1.0-hybrid	59.4	357	2.30E-120	433	Fragaria vesca	HSF family protein
KCPC_00031382-RA	Vradi05g19440.1	51.1	315	6.80E-67	255	Vigna radiata	MYB family protein
KCPC_00031390-RA	PDK_30s1160841g001	57.1	91	3.70E-25	115.9	Phoenix dactylifera	ARF family protein
KCPC_00031404-RA	Sopen05g016700.1	53.5	99	2.20E-24	114.8	Solanum pennellii	ZF-HD family protein
KCPC_00031410-RA	Sopen12g015990.1	52.6	960	1.50E-278	959.5	Solanum pennellii	TCP family protein
KCPC_00031420-RA	Jcr4S08090.20	76.6	154	1.90E-60	232.6	Jatropha curcas	LBD family protein
KCPC_00031499-RA	KN538873.1_FGP048	77.9	68	4.50E-24	111.3	Oryza longistaminata	GRF family protein
KCPC_00031501-RA	KN538873.1_FGP048	81.5	216	4.80E-94	345.9	Oryza longistaminata	GRF family protein
KCPC_00031504-RA	C.cajan_21119	76.9	303	1.50E-126	453.4	Cajanus cajan	GRF family protein
KCPC_00031506-RA	C.cajan_21119	78.5	325	1.30E-137	490	Cajanus cajan	GRF family protein
KCPC_00031522-RA	Sme2.5_05369.1_g00001.1	60	295	3.30E-100	367.1	Solanum melongena	MYB_related family protein
KCPC_00031536-RA	Sopen06g019750.1	53.2	109	1.80E-22	106.7	Solanum pennellii	M-type_MADS family protein
KCPC_00031593-RA	Sme2.5_05369.1_g00001.1	59.9	277	1.90E-93	344.7	Solanum melongena	MYB_related family protein
KCPC_00031596-RA	Sopen05g016700.1	60.3	136	1.50E-42	174.1	Solanum pennellii	ZF-HD family protein
KCPC_00067453-RA	311885	58.7	300	1.70E-84	313.5	Arabidopsis lyrata	bZIP family protein
KCPC_00067456-RA	Phvul.005G025700.1	75.8	91	4.10E-31	134.4	Phaseolus vulgaris	Trihelix family protein
KCPC_00073814-RA	Sopen05g016700.1	50.1	1299	0.00E+00	1256.9	Solanum pennellii	ZF-HD family protein
KCPC_00076655-RA	DCAR_005590	56.5	147	2.00E-34	146.7	Daucus carota	B3 family protein
KCPC_00069493-RA	FANhyb_rscf00000814.1.g00005.1	68.6	602	2.00E-229	795.8	Fragaria x ananassa	SRS family protein
KCPC_00069496-RA	Achn233011	77.7	439	8.20E-218	756.9	Actinidia chinensis	SRS family protein
KCPC_00069497-RA	FANhyb_rscf00000253.1.g00010.1	76.6	274	3.60E-124	445.7	Fragaria x ananassa	BBR-BPC family protein
KCPC_00076634-RA	Aco021231.1	73.5	275	1.10E-117	423.7	Ananas comosus	MYB family protein
KCPC_00074184-RA	Sopen00g003940.1	56.7	97	1.40E-25	117.9	Solanum pennellii	B3 family protein
KCPC_00070751-RA	EMT03129	81.5	383	3.30E-172	605.5	Aegilops tauschii	bHLH family protein
KCPC_00075638-RA	DCAR_009102	53.5	217	1.40E-58	226.9	Daucus carota	LBD family protein
KCPC_00075639-RA	DCAR_009102	56	84	2.00E-21	104	Daucus carota	LBD family protein
KCPC_00070881-RA	Pbr000207.1	74.6	71	2.10E-27	121.7	Pyrus bretschneideri	bHLH family protein
KCPC_00070885-RA	PK03054.1	54.5	99	6.60E-25	115.9	Cannabis sativa	HD-ZIP family protein
KCPC_00072791-RA	Phvul.008G240700.1	53.8	442	1.00E-104	380.9	Phaseolus vulgaris	MYB_related family protein
KCPC_00066957-RA	MDP0000285251	68	122	9.30E-42	170.2	Malus domestica	C3H family protein
KCPC_00066962-RA	DCAR_019739	60	120	6.20E-35	147.9	Daucus carota	C3H family protein
KCPC_00066954-RA	MDP0000285251	60.4	197	1.80E-54	213	Malus domestica	C3H family protein
KCPC_00066958-RA	Jcr4S05030.40	57.7	265	3.40E-82	306.6	Jatropha curcas	MYB family protein
KCPC_00068376-RA	Sme2.5_07064.1_g00002.1	63.9	133	3.10E-43	176	Solanum melongena	NAC family protein
KCPC_00068374-RA	Sopen12g015990.1	56.9	1013	0.00E+00	1181.4	Solanum pennellii	TCP family protein
KCPC_00074380-RA	Aradu.W74FU	55.7	183	3.00E-42	174.9	Arachis duranensis	C2H2 family protein
KCPC_00076107-RA	676738414	50.2	219	4.10E-53	208.8	Sisymbrium irio	HSF family protein
KCPC_00076108-RA	676738414	58.9	246	8.00E-79	293.9	Sisymbrium irio	HSF family protein
KCPC_00073873-RA	GSMUA_Achr7P08840_001	60.5	344	3.90E-120	433	Musa acuminata	HD-ZIP family protein
KCPC_00073587-RA	Vang0599s00010.1	73.2	149	9.50E-60	230.3	Vigna angularis	NAC family protein
KCPC_00073585-RA	BGIOSGA029071-PA	69.7	231	1.20E-86	320.1	Oryza sativa subsp. indica	ERF family protein
KCPC_00066027-RA	Sopen12g015990.1	52.5	1155	0.00E+00	1185.2	Solanum pennellii	TCP family protein
KCPC_00066036-RA	Sopen11g017580.1	50	114	6.70E-27	120.9	Solanum pennellii	ERF family protein
KCPC_00070889-RA	GSVIVT01030085001	62.7	263	3.20E-91	335.9	Vitis vinifera	NF-YB family protein
KCPC_00067814-RA	Rsa1.0_03996.1_g00001.1	53.7	1247	0.00E+00	1297.7	Raphanus sativus	MYB_related family protein
KCPC_00067812-RA	Csa11g014890.1	65.6	323	1.10E-120	434.1	Camelina sativa	GRAS family protein
KCPC_00075186-RA	RrC3821_p1	91.1	202	2.80E-103	375.2	Raphanus raphanistrum	NAC family protein
KCPC_00072647-RA	Sme2.5_05369.1_g00001.1	59.7	295	9.70E-98	359	Solanum melongena	MYB_related family protein
KCPC_00072645-RA	BGIOSGA027652-PA	82.5	80	5.60E-34	145.6	Oryza sativa subsp. indica	MYB_related family protein
KCPC_00071825-RA	Sme2.5_05369.1_g00001.1	59.9	277	1.90E-93	344.7	Solanum melongena	MYB_related family protein
KCPC_00074283-RA	Rsa1.0_03034.1_g00001.1	53.7	283	6.10E-95	348.2	Raphanus sativus	ERF family protein
KCPC_00074284-RA	Rsa1.0_03034.1_g00001.1	50.4	125	5.30E-38	157.9	Raphanus sativus	ERF family protein
KCPC_00073670-RA	Jcr4S00845.120	51.2	123	3.70E-31	136.7	Jatropha curcas	MYB family protein
KCPC_00070691-RA	GSMUA_Achr6P31580_001	57.5	308	1.40E-91	337	Musa acuminata	NAC family protein
KCPC_00075647-RA	676768160	53.2	316	7.10E-82	304.7	Sisymbrium irio	GeBP family protein
KCPC_00076621-RA	676779274	58.7	332	2.60E-94	346.3	Sisymbrium irio	ERF family protein
KCPC_00076620-RA	Achn337101	59.6	319	6.20E-113	408.3	Actinidia chinensis	Dof family protein
KCPC_00076622-RA	mrna31023.1-v1.0-hybrid	60.9	447	2.40E-141	502.7	Fragaria vesca	C3H family protein
KCPC_00068302-RA	RrC2946_p1	60.4	359	4.70E-108	392.1	Raphanus raphanistrum	C3H family protein
KCPC_00068305-RA	Vang0057ss01020.2	74.7	858	0.00E+00	1387.1	Vigna angularis	NF-X1 family protein
KCPC_00068307-RA	GSMUA_Achr7P11320_001	64.5	355	7.90E-127	455.3	Musa acuminata	MYB family protein
KCPC_00068766-RA	Lus10031505	56.9	752	2.80E-250	865.5	Linum usitatissimum	NF-YA family protein
KCPC_00068773-RA	PDK_30s1160841g001	54.3	129	1.80E-31	136	Phoenix dactylifera	ARF family protein
KCPC_00076683-RA	Vang05g02650.1	72.9	284	3.50E-106	385.6	Vigna angularis	MIKC_MADS family protein
KCPC_00076685-RA	Pbr019774.1	52	275	1.90E-64	247.7	Pyrus bretschneideri	MYB_related family protein
KCPC_00073243-RA	Sopen05g016700.1	50	1315	0.00E+00	1273.1	Solanum pennellii	ZF-HD family protein
KCPC_00067159-RA	Sme2.5_05369.1_g00001.1	57.8	294	4.30E-95	349.4	Solanum melongena	MYB_related family protein
KCPC_00067166-RA	TRIUR3_12546-P1	50.9	112	2.10E-26	121.7	Triticum urartu	WRKY family protein
KCPC_00074542-RA	Sopen05g016700.1	55.3	982	0.00E+00	1118.6	Solanum pennellii	ZF-HD family protein
KCPC_00069705-RA	Sme2.5_05369.1_g00001.1	59.7	295	1.60E-98	361.7	Solanum melongena	MYB_related family protein
KCPC_00071702-RA	PSME_00040545-RA	51	249	1.40E-66	254.2	Pseudotsuga menziesii	G2-like family protein
KCPC_00072559-RA	Gh_A07G0845	79.7	69	5.10E-25	114.8	Gossypium hirsutum	ERF family protein
KCPC_00072560-RA	Lj1g3v3560250.2	79.1	225	1.80E-77	289.7	Lotus japonicus	ERF family protein
KCPC_00069820-RA	Rsa1.0_06227.1_g00001.1	68.9	74	5.10E-22	106.3	Raphanus sativus	WRKY family protein
KCPC_00069821-RA	Zmw_sc05871.1.g00020.1	56.1	344	2.50E-120	433	Zoysia matrella	bZIP family protein
KCPC_00077114-RA	Aradu.AS61L	54.5	378	1.00E-99	364.8	Arachis duranensis	bZIP family protein
KCPC_00076274-RA	Sopen12g015990.1	52.1	286	7.60E-69	262.7	Solanum pennellii	TCP family protein
KCPC_00067851-RA	Sopen12g015990.1	52	1121	0.00E+00	1150.6	Solanum pennellii	TCP family protein
KCPC_00067853-RA	Sopen12g015990.1	50.4	476	1.00E-137	490.7	Solanum pennellii	TCP family protein
KCPC_00066679-RA	Tp57577_TGAC_v2_mRNA6397	77.7	506	1.80E-207	722.6	Trifolium pratense	bZIP family protein
KCPC_00066675-RA	Itr_sc000748.1_g00024.1	52.6	232	2.40E-59	229.9	Ipomoea trifida	MYB_related family protein
KCPC_00071684-RA	Vradi02g04960.1	63	316	2.40E-95	349.4	Vigna radiata	Dof family protein
KCPC_00076196-RA	Sopen05g016700.1	50	1315	0.00E+00	1271.9	Solanum pennellii	ZF-HD family protein
KCPC_00076769-RA	Csa13g034280.1	50.2	243	5.00E-60	233	Camelina sativa	M-type_MADS family protein
KCPC_00076092-RA	Achn262391	70	303	3.00E-125	450.7	Actinidia chinensis	C3H family protein
KCPC_00075694-RA	676737120	55.9	463	8.10E-152	537.7	Sisymbrium irio	NF-YC family protein
KCPC_00069292-RA	Pbr000207.1	68.7	249	6.50E-70	264.6	Pyrus bretschneideri	bHLH family protein
KCPC_00071074-RA	Eucgr.E02489.1.p	53.3	90	1.90E-23	111.3	Eucalyptus grandis	M-type_MADS family protein
KCPC_00067633-RA	AA10G00404	59.8	306	8.00E-98	357.8	Aethionema arabicum	WRKY family protein
KCPC_00067637-RA	AA10G00404	54.7	225	1.80E-58	227.6	Aethionema arabicum	WRKY family protein
KCPC_00067626-RA	Sopen12g015990.1	56.9	1514	0.00E+00	1677.9	Solanum pennellii	TCP family protein
KCPC_00067632-RA	Sme2.5_05369.1_g00001.1	60.7	295	5.40E-101	369.8	Solanum melongena	MYB_related family protein
KCPC_00076488-RA	C.cajan_25563	69.5	318	1.80E-109	396.4	Cajanus cajan	bHLH family protein
KCPC_00075847-RA	Phvul.008G041500.1	69.2	318	1.20E-113	410.2	Phaseolus vulgaris	MYB family protein
KCPC_00074059-RA	Achn366911	62.1	214	8.50E-64	244.2	Actinidia chinensis	MYB_related family protein
KCPC_00075016-RA	Medtr8g093920.1	54	163	3.10E-33	142.1	Medicago truncatula	NF-YB family protein
KCPC_00075019-RA	KN540739.1_FGP003	55.6	248	1.20E-66	254.6	Oryza longistaminata	M-type_MADS family protein
KCPC_00076334-RA	GSBRNA2T00075489001	54	215	4.00E-56	219.5	Brassica napus	NAC family protein
KCPC_00074989-RA	Sopen05g016700.1	73	174	6.50E-72	270.8	Solanum pennellii	ZF-HD family protein
KCPC_00074991-RA	Sopen05g016700.1	59.3	123	1.10E-37	156.8	Solanum pennellii	ZF-HD family protein
KCPC_00067104-RA	Lus10007348	62.6	99	2.60E-26	119.8	Linum usitatissimum	MYB_related family protein
KCPC_00069423-RA	Aan020124	54	313	8.40E-87	320.9	Artemisia annua	MYB family protein
KCPC_00069424-RA	Aan020124	74.2	66	3.70E-21	101.3	Artemisia annua	MYB family protein
KCPC_00069426-RA	Aan020124	64.4	264	4.30E-91	335.5	Artemisia annua	MYB family protein
KCPC_00069428-RA	Aan020124	57.4	291	7.80E-86	317.8	Artemisia annua	MYB family protein
KCPC_00070895-RA	Jcr4S01993.10	52.9	378	8.00E-93	341.3	Jatropha curcas	C3H family protein
KCPC_00070892-RA	Thecc1EG034627t1	72	296	6.60E-115	414.8	Theobroma cacao	TALE family protein
KCPC_00066600-RA	Sopen12g015990.1	51.5	1162	0.00E+00	1177.2	Solanum pennellii	TCP family protein
KCPC_00066599-RA	PH01001113G0580	61.4	83	5.60E-21	101.3	Phyllostachys heterocycla	MIKC_MADS family protein
KCPC_00066605-RA	Glyma.10G201400.1.p	67.9	524	1.40E-179	630.9	Glycine max	Trihelix family protein
KCPC_00076016-RA	MDP0000265619	75.6	722	1.40E-298	1025.8	Malus domestica	Nin-like family protein
KCPC_00077121-RA	Sopen05g016700.1	50	1315	0.00E+00	1271.9	Solanum pennellii	ZF-HD family protein
KCPC_00073489-RA	mrna24978.1-v1.0-hybrid	70.6	136	4.20E-50	198	Fragaria vesca	MIKC_MADS family protein
KCPC_00073490-RA	XP_010556248.1	61.5	161	1.80E-53	209.5	Tarenaya hassleriana	ERF family protein
KCPC_00074840-RA	Zjn_sc00028.1.g03130.1.am.mk	65.7	67	2.50E-21	101.7	Zoysia japonica	NAC family protein
KCPC_00071866-RA	XP_004500362.1	50.2	221	1.20E-50	201.1	Cicer arietinum	MYB_related family protein
KCPC_00071868-RA	Dca46628.1	54.1	109	1.10E-29	129.8	Dianthus caryophyllus	FAR1 family protein
KCPC_00071869-RA	XP_010556248.1	68.5	200	8.60E-76	283.9	Tarenaya hassleriana	ERF family protein
KCPC_00075419-RA	Csa11g027640.1	50	198	4.70E-39	161.8	Camelina sativa	MYB family protein
KCPC_00075420-RA	Lus10018756	62.3	106	1.20E-28	126.7	Linum usitatissimum	ERF family protein
KCPC_00069862-RA	HL.SW.v1.0.G025246.1	52.1	357	2.80E-87	323.6	Humulus lupulus	FAR1 family protein
KCPC_00069863-RA	Phvul.004G058200.1	75.6	127	2.40E-52	205.3	Phaseolus vulgaris	FAR1 family protein
KCPC_00069856-RA	Sme2.5_05369.1_g00001.1	60.7	295	1.80E-101	370.2	Solanum melongena	MYB_related family protein
KCPC_00077056-RA	GSBRNA2T00109513001	57	537	2.20E-134	479.6	Brassica napus	bZIP family protein
KCPC_00075649-RA	Cc04_g06620	87	330	1.40E-130	466.8	Coffea canephora	MYB family protein
KCPC_00075650-RA	XP_012574717.1	75.2	298	5.70E-108	392.5	Cicer arietinum	MYB family protein
KCPC_00075831-RA	Medtr5g079220.1	58	162	3.60E-46	185.7	Medicago truncatula	MYB family protein
KCPC_00065714-RA	Dca46628.1	54.1	109	1.10E-29	129.8	Dianthus caryophyllus	FAR1 family protein
KCPC_00065715-RA	Sopen12g015990.1	52.6	1021	3.9e-312	1071.6	Solanum pennellii	TCP family protein
KCPC_00072070-RA	Bv5_101120_supk.t1	64.6	486	1.40E-178	626.7	Beta vulgaris	ERF family protein
KCPC_00067552-RA	676743472	53.1	254	3.10E-62	239.6	Sisymbrium irio	YABBY family protein
KCPC_00073432-RA	FANhyb_rscf00001150.1.g00006.1	58.7	424	8.60E-135	481.9	Fragaria x ananassa	NAC family protein
KCPC_00069530-RA	XP_015896923.1	65.2	115	1.60E-33	143.3	Ziziphus jujuba	bHLH family protein
KCPC_00074071-RA	GSBRNA2T00090682001	87.5	64	1.40E-27	126.7	Brassica napus	CAMTA family protein
KCPC_00068465-RA	Neem_26425_f_1	77.1	410	8.50E-174	611.7	Azadirachta indica	B3 family protein
KCPC_00073107-RA	XP_012574487.1	63.7	204	2.70E-75	282.3	Cicer arietinum	FAR1 family protein
KCPC_00076598-RA	XP_010556248.1	50.6	154	6.70E-40	166.4	Tarenaya hassleriana	ERF family protein
KCPC_00074465-RA	Cla022159	51.9	285	3.60E-81	303.9	Citrullus lanatus	MIKC_MADS family protein
KCPC_00065965-RA	LOC_Os11g12360.1	57.4	94	1.90E-25	115.5	Oryza sativa subsp. japonica	M-type_MADS family protein
KCPC_00075671-RA	Medtr6g015455.1	55.8	880	4.70E-237	822	Medicago truncatula	MYB family protein
KCPC_00076337-RA	Araip.2DH61	67.1	85	1.30E-21	105.5	Arachis ipaensis	FAR1 family protein
KCPC_00076338-RA	Phvul.003G222900.1	82.4	324	5.20E-144	511.5	Phaseolus vulgaris	MYB_related family protein
KCPC_00071449-RA	mrna13364.1-v1.0-hybrid	61.1	332	9.30E-109	394.4	Fragaria vesca	bHLH family protein
KCPC_00073115-RA	Sopen12g015990.1	69.5	82	3.00E-28	126.3	Solanum pennellii	TCP family protein
KCPC_00067457-RA	XP_015893961.1	62	92	1.10E-25	117.9	Ziziphus jujuba	TCP family protein
KCPC_00067458-RA	CCG001083.1	51.2	168	2.20E-43	176.8	Populus euphratica	NAC family protein
KCPC_00071360-RA	Kaladp0839s0004.1.p	51.1	589	9.90E-145	514.6	Kalanchoe laxiflora	ERF family protein
KCPC_00075760-RA	XP_010556248.1	57.6	356	2.90E-119	429.5	Tarenaya hassleriana	ERF family protein
KCPC_00075761-RA	Sopen12g015990.1	53.7	585	4.50E-176	619	Solanum pennellii	TCP family protein
KCPC_00075330-RA	CCG021010.1	57.4	209	2.20E-56	219.5	Populus euphratica	MYB family protein
KCPC_00073300-RA	DCAR_006236	50.9	114	2.30E-24	112.5	Daucus carota	B3 family protein
KCPC_00067955-RA	PDK_30s1160841g001	52.5	236	3.90E-64	245.4	Phoenix dactylifera	ARF family protein
KCPC_00069907-RA	XP_009771234.1	63.8	116	2.80E-35	149.8	Nicotiana sylvestris	ERF family protein
KCPC_00069034-RA	Phvul.004G161800.1	63.9	352	7.00E-110	398.7	Phaseolus vulgaris	Trihelix family protein
KCPC_00071633-RA	XP_008222027.1	82.2	297	3.30E-145	515	Prunus mume	Trihelix family protein
KCPC_00071637-RA	Sopen12g015990.1	51.7	358	9.30E-94	344.7	Solanum pennellii	TCP family protein
KCPC_00074154-RA	Pavir.7NG095000.1.p	69.4	209	2.20E-83	310.5	Panicum virgatum	WRKY family protein
KCPC_00074152-RA	PH01004450G0140	70.5	78	2.60E-21	102.4	Phyllostachys heterocycla	WRKY family protein
KCPC_00074155-RA	XP_015876987.1	54.7	172	4.50E-47	189.1	Ziziphus jujuba	bHLH family protein
KCPC_00068627-RA	Jcr4S00223.20	51.7	259	2.00E-68	260.4	Jatropha curcas	bHLH family protein
KCPC_00066199-RA	evm.model.supercontig_30.148	61.9	441	2.10E-133	476.1	Carica papaya	MIKC_MADS family protein
KCPC_00072493-RA	Vradi06g11150.1	77.2	92	4.60E-31	136.7	Vigna radiata	WRKY family protein
KCPC_00070392-RA	Sopen05g016700.1	53.8	599	3.80E-194	678.7	Solanum pennellii	ZF-HD family protein
KCPC_00067658-RA	Peinf101Scf01099g01019.1	52	398	7.20E-116	418.3	Petunia inflata	HSF family protein
KCPC_00075138-RA	FANhyb_rscf00000373.1.g00002.1	60.7	247	3.40E-79	296.2	Fragaria x ananassa	C3H family protein
KCPC_00074874-RA	Bv5_101120_supk.t1	58.6	502	2.40E-156	552.7	Beta vulgaris	ERF family protein
KCPC_00068441-RA	Medtr4g100380.1	68.1	282	3.60E-96	352.1	Medicago truncatula	ERF family protein
KCPC_00068439-RA	XP_013601330.1	56.4	259	3.10E-77	289.3	Brassica oleracea	ERF family protein
KCPC_00073391-RA	Sme2.5_05369.1_g00001.1	60.7	295	1.20E-101	372.1	Solanum melongena	MYB_related family protein
KCPC_00069087-RA	maker-scaffold02032-augustus-gene-0.12-mRNA-1	78.2	239	5.30E-93	341.3	Castanea mollissima	bHLH family protein
KCPC_00065211-RA	Cotton_A_00736_BGI-A2_v1.0	65.4	327	4.20E-111	401.4	Gossypium arboreum	bHLH family protein
KCPC_00065242-RA	Sme2.5_02819.1_g00002.1	68.7	115	2.00E-38	160.6	Solanum melongena	B3 family protein
KCPC_00065137-RA	Itr_sc000211.1_g00015.1	53	198	7.30E-56	218	Ipomoea trifida	NF-YA family protein
KCPC_00065142-RA	Sme2.5_00047.1_g00028.1	90.2	61	5.80E-25	115.9	Solanum melongena	bHLH family protein
KCPC_00065178-RA	PSME_00033701-RA	71.2	73	1.70E-21	104.4	Pseudotsuga menziesii	VOZ family protein
KCPC_00073380-RA	Araip.1N2U4	78.6	704	0.00E+00	1081.2	Arachis ipaensis	C3H family protein
KCPC_00068365-RA	DCAR_019739	51	251	3.40E-64	246.1	Daucus carota	C3H family protein
KCPC_00011944-RA	Sopen06g019750.1	56.4	110	4.10E-27	121.3	Solanum pennellii	M-type_MADS family protein
KCPC_00011950-RA	676723276	62.1	776	2.80E-252	872.1	Sisymbrium irio	NF-X1 family protein
KCPC_00011968-RA	676723276	62.2	776	1.50E-253	876.3	Sisymbrium irio	NF-X1 family protein
KCPC_00011997-RA	PK03054.1	53.9	89	6.20E-22	104.8	Cannabis sativa	HD-ZIP family protein
KCPC_00012003-RA	XP_009771234.1	62.4	295	2.80E-103	375.9	Nicotiana sylvestris	ERF family protein
KCPC_00012029-RA	GSMUA_Achr6P31580_001	57.4	319	1.50E-92	340.5	Musa acuminata	NAC family protein
KCPC_00012052-RA	Vradi0332s00260.1	82.5	80	1.60E-30	132.9	Vigna radiata	GRAS family protein
KCPC_00012074-RA	Glyma.13G221400.2.p	83.5	897	0.00E+00	1451.8	Glycine max	ARF family protein
KCPC_00012086-RA	LPERR12G15710.1	68.7	438	2.30E-167	589.3	Leersia perrieri	MYB family protein
KCPC_00012102-RA	C.cajan_25681	52	521	9.70E-100	364.8	Cajanus cajan	WRKY family protein
KCPC_00012152-RA	C.cajan_23268	81.8	66	9.60E-22	103.2	Cajanus cajan	LSD family protein
KCPC_00012156-RA	Jcr4S05030.40	50	162	7.20E-41	167.5	Jatropha curcas	MYB family protein
KCPC_00012212-RA	Sme2.5_05369.1_g00001.1	60.7	295	2.10E-101	370.2	Solanum melongena	MYB_related family protein
KCPC_00012224-RA	Gh_D01G1783	50.9	267	3.70E-53	209.9	Gossypium hirsutum	TCP family protein
KCPC_00012246-RA	MDP0000311595	66.5	197	5.70E-69	261.5	Malus domestica	NF-YA family protein
KCPC_00012256-RA	DCAR_031998	74.2	264	2.90E-102	372.5	Daucus carota	bHLH family protein
KCPC_00012278-RA	Sopen12g015990.1	59.8	87	3.00E-25	117.5	Solanum pennellii	TCP family protein
KCPC_00012287-RA	XP_008218649.1	67.1	398	2.50E-147	523.5	Prunus mume	C3H family protein
KCPC_00012340-RA	MDP0000320566	65.6	457	7.20E-167	587.8	Malus domestica	NAC family protein
KCPC_00012350-RA	Sopen02g006770.1	50	196	9.80E-46	184.5	Solanum pennellii	NF-YA family protein
KCPC_00012382-RA	CCG025511.2	96.9	64	3.90E-28	124.4	Populus euphratica	M-type_MADS family protein
KCPC_00012399-RA	XP_011395797.1	50	312	8.70E-81	301.2	Auxenochlorella protothecoides	G2-like family protein
KCPC_00012406-RA	Araip.TBD1T	68.6	121	3.30E-35	150.6	Arachis ipaensis	M-type_MADS family protein
KCPC_00012408-RA	Sme2.5_05108.1_g00003.1	66.7	189	4.70E-66	251.5	Solanum melongena	MYB_related family protein
KCPC_00012429-RA	Sme2.5_09506.1_g00002.1	88.1	59	5.60E-21	102.8	Solanum melongena	NF-YB family protein
KCPC_00012434-RA	Phvul.003G087000.1	73.8	122	2.20E-41	169.5	Phaseolus vulgaris	NF-YB family protein
KCPC_00012435-RA	C.cajan_40518	54.7	139	4.70E-27	122.1	Cajanus cajan	Trihelix family protein
KCPC_00012436-RA	C.cajan_40518	64.7	119	1.60E-32	139.4	Cajanus cajan	Trihelix family protein
KCPC_00012461-RA	KN539001.1_FGP003	94.3	122	4.60E-66	252.7	Oryza longistaminata	NAC family protein
KCPC_00012481-RA	Sme2.5_05369.1_g00001.1	60.3	295	3.60E-100	367.9	Solanum melongena	MYB_related family protein
KCPC_00012492-RA	Sopen12g015990.1	56.3	256	3.30E-78	292.7	Solanum pennellii	TCP family protein
KCPC_00012506-RA	Aradu.C4WPP	60.2	88	1.20E-22	110.2	Arachis duranensis	MYB family protein
KCPC_00012533-RA	kfl00190_0180	58.1	546	6.60E-169	595.1	Klebsormidium flaccidum	bHLH family protein
KCPC_00012535-RA	PH01000133G1180	78.7	404	6.00E-188	657.5	Phyllostachys heterocycla	C3H family protein
KCPC_00012612-RA	Gh_D02G0149	58.5	176	2.60E-42	173.3	Gossypium hirsutum	NAC family protein
KCPC_00012795-RA	Sme2.5_05369.1_g00001.1	60.3	295	9.00E-101	367.9	Solanum melongena	MYB_related family protein
KCPC_00012813-RA	Sme2.5_05369.1_g00001.1	60.7	295	4.50E-101	370.2	Solanum melongena	MYB_related family protein
KCPC_00012831-RA	CCG011654.1	66.5	373	3.10E-125	449.1	Populus euphratica	C3H family protein
KCPC_00012832-RA	CCG011654.1	76.7	442	2.60E-177	622.5	Populus euphratica	C3H family protein
KCPC_00012840-RA	Glyma.05G117000.1.p	66.2	1107	0.00E+00	1353.6	Glycine max	CAMTA family protein
KCPC_00012785-RA	Cc01_g03550	56.1	196	2.10E-61	238	Coffea canephora	ERF family protein
KCPC_00012792-RA	Cc01_g03550	54.1	205	4.80E-61	236.5	Coffea canephora	ERF family protein
KCPC_00012793-RA	Cc01_g03550	55.6	196	3.40E-60	234.2	Coffea canephora	ERF family protein
KCPC_00012796-RA	Tp57577_TGAC_v2_mRNA27151	81.3	91	7.50E-38	157.9	Trifolium pratense	B3 family protein
KCPC_00012819-RA	Mapoly0036s0144.1.p	61.9	352	6.30E-74	279.6	Marchantia polymorpha	C3H family protein
KCPC_00012845-RA	Phvul.006G205800.1	61.1	848	1.20E-261	903.3	Phaseolus vulgaris	C2H2 family protein
KCPC_00012862-RA	CCG000365.1	90.3	93	1.30E-42	172.6	Populus euphratica	NAC family protein
KCPC_00012880-RA	Sopen12g015990.1	50.3	875	2.10E-246	852.8	Solanum pennellii	TCP family protein
KCPC_00012942-RA	Cla022159	57.1	259	9.10E-86	319.3	Citrullus lanatus	MIKC_MADS family protein
KCPC_00012927-RA	GSMUA_Achr8P15080_001	76.1	448	3.70E-188	658.7	Musa acuminata	WRKY family protein
KCPC_00012934-RA	Jcr4S00223.20	52	252	1.70E-67	256.9	Jatropha curcas	bHLH family protein
KCPC_00012969-RA	Pbr038274.1	51.9	239	9.40E-62	237.7	Pyrus bretschneideri	bHLH family protein
KCPC_00012981-RA	PSME_00043819-RA	52.9	527	1.90E-168	593.6	Pseudotsuga menziesii	M-type_MADS family protein
KCPC_00013006-RA	Glyma.13G253500.2.p	66.1	342	2.30E-110	399.4	Glycine max	bHLH family protein
KCPC_00013031-RA	Sopen12g015990.1	61.2	209	3.40E-74	278.9	Solanum pennellii	TCP family protein
KCPC_00013043-RA	Dca23924.1	53.3	120	3.40E-31	135.6	Dianthus caryophyllus	FAR1 family protein
KCPC_00013059-RA	676768160	63.6	338	2.50E-120	432.6	Sisymbrium irio	GeBP family protein
KCPC_00013069-RA	MDP0000245233	56.1	294	7.40E-87	321.2	Malus domestica	bHLH family protein
KCPC_00013070-RA	MDP0000245233	55.2	511	2.30E-158	559.7	Malus domestica	bHLH family protein
KCPC_00013072-RA	MDP0000245233	57.9	316	1.30E-102	373.6	Malus domestica	bHLH family protein
KCPC_00013090-RA	Itr_sc000748.1_g00024.1	57.1	350	1.20E-103	377.5	Ipomoea trifida	MYB_related family protein
KCPC_00013081-RA	Gh_D13G0605	50	128	3.70E-23	111.3	Gossypium hirsutum	MIKC_MADS family protein
KCPC_00013106-RA	Bv5_101120_supk.t1	68.8	497	4.90E-192	671.4	Beta vulgaris	ERF family protein
KCPC_00013124-RA	KZV51983.1	57.8	855	4.50E-270	931.4	Dorcoceras hygrometricum	B3 family protein
KCPC_00013133-RA	676713104	58.6	486	2.80E-164	580.1	Sisymbrium irio	B3 family protein
KCPC_00013135-RA	Glyma.15G067900.1.p	79.1	905	0.00E+00	1347.4	Glycine max	B3 family protein
KCPC_00013136-RA	TRAES3BF073600100CFD_t1	50.4	129	2.40E-33	143.7	Triticum aestivum	NAC family protein
KCPC_00013153-RA	TRIUR3_03984-P1	50.5	277	4.30E-80	298.9	Triticum urartu	TCP family protein
KCPC_00013154-RA	TRIUR3_03984-P1	61.7	295	7.90E-113	407.5	Triticum urartu	TCP family protein
KCPC_00013171-RA	KN538909.1_FGP014	65.3	354	1.60E-133	476.9	Oryza longistaminata	bHLH family protein
KCPC_00013185-RA	PK03054.1	58	100	8.60E-28	125.2	Cannabis sativa	HD-ZIP family protein
KCPC_00013096-RA	XP_004485677.1	50.2	490	1.10E-97	357.8	Cicer arietinum	bHLH family protein
KCPC_00013098-RA	Bv5_101120_supk.t1	67.5	508	2.90E-192	672.2	Beta vulgaris	ERF family protein
KCPC_00013107-RA	PK03054.1	52.1	507	4.20E-153	542	Cannabis sativa	HD-ZIP family protein
KCPC_00013109-RA	FANhyb_rscf00000362.1.g00002.1	50.9	110	9.70E-24	112.5	Fragaria x ananassa	CPP family protein
KCPC_00013129-RA	Sopen00g003940.1	60.2	118	1.20E-34	146.4	Solanum pennellii	B3 family protein
KCPC_00013192-RA	C.cajan_22852	66.9	375	5.70E-123	441.4	Cajanus cajan	NAC family protein
KCPC_00013203-RA	Oropetium_20150105_04560A	52.5	238	9.20E-59	229.2	Oropetium thomaeum	bHLH family protein
KCPC_00013223-RA	GSMUA_Achr1P00070_001	50.8	185	1.40E-41	170.2	Musa acuminata	ERF family protein
KCPC_00013236-RA	Tp57577_TGAC_v2_mRNA36754	63.5	249	9.40E-90	330.9	Trifolium pratense	ERF family protein
KCPC_00013279-RA	Pavir.3NG108400.1.p	50	574	1.90E-155	550.1	Panicum virgatum	CPP family protein
KCPC_00013216-RA	XP_009107740.1	59.3	91	4.00E-24	112.1	Brassica rapa	M-type_MADS family protein
KCPC_00013225-RA	C.cajan_24192	59.6	332	2.40E-77	289.7	Cajanus cajan	Dof family protein
KCPC_00013242-RA	EMT28879	53.6	274	2.50E-79	296.6	Aegilops tauschii	ERF family protein
KCPC_00013274-RA	Lj4g3v0451130.1	68.9	177	1.70E-60	233	Lotus japonicus	HSF family protein
KCPC_00013294-RA	XP_010108177.1	61.2	178	4.10E-46	185.3	Morus notabilis	bHLH family protein
KCPC_00013295-RA	XP_015868749.1	51.8	191	6.50E-41	167.9	Ziziphus jujuba	bHLH family protein
KCPC_00013301-RA	Glyma.15G075000.1.p	60.6	180	4.60E-52	204.9	Glycine max	bHLH family protein
KCPC_00013302-RA	Glyma.15G075000.1.p	59.6	171	1.70E-46	186.4	Glycine max	bHLH family protein
KCPC_00013307-RA	Glyma.15G075000.1.p	60.6	180	4.60E-52	204.9	Glycine max	bHLH family protein
KCPC_00013327-RA	Glyma.13G237600.1.p	50.7	296	1.00E-55	217.6	Glycine max	Dof family protein
KCPC_00013331-RA	KHN09987.1	61.6	112	8.90E-24	110.2	Glycine soja	SBP family protein
KCPC_00013335-RA	KZV51957.1	57.9	349	5.70E-92	339.3	Dorcoceras hygrometricum	SBP family protein
KCPC_00013340-RA	Sme2.5_05369.1_g00001.1	57.8	270	6.50E-87	322.4	Solanum melongena	MYB_related family protein
KCPC_00013347-RA	Sme2.5_05369.1_g00001.1	60	295	4.50E-100	366.7	Solanum melongena	MYB_related family protein
KCPC_00013348-RA	Achn181331	72.5	571	2.00E-208	726.1	Actinidia chinensis	ERF family protein
KCPC_00013349-RA	XP_004485812.1	75.8	178	1.20E-68	260	Cicer arietinum	ERF family protein
KCPC_00013355-RA	WALNUT_00030998-RA	72.8	158	2.80E-58	225.3	Juglans regia	NF-YB family protein
KCPC_00013359-RA	WALNUT_00030998-RA	64.6	158	1.30E-47	189.5	Juglans regia	NF-YB family protein
KCPC_00013374-RA	Achn036321	73	274	6.20E-106	384.8	Actinidia chinensis	G2-like family protein
KCPC_00013324-RA	Sme2.5_05369.1_g00001.1	57	249	2.10E-79	296.6	Solanum melongena	MYB_related family protein
KCPC_00013328-RA	C.cajan_19937	51.2	324	1.30E-65	250.8	Cajanus cajan	Dof family protein
KCPC_00013344-RA	XP_012575683.1	73.8	61	2.30E-21	102.1	Cicer arietinum	C2H2 family protein
KCPC_00013351-RA	WALNUT_00021505-RA	62.8	226	1.60E-64	247.3	Juglans regia	ERF family protein
KCPC_00013356-RA	WALNUT_00030998-RA	69.6	158	2.60E-56	218.8	Juglans regia	NF-YB family protein
KCPC_00013358-RA	WALNUT_00030998-RA	73.4	158	1.60E-56	219.9	Juglans regia	NF-YB family protein
KCPC_00013394-RA	Achn335281	58.1	389	7.60E-117	422.5	Actinidia chinensis	NAC family protein
KCPC_00013395-RA	MDP0000309351	64.9	316	2.00E-109	396.4	Malus domestica	NAC family protein
KCPC_00013396-RA	C.cajan_19966	67.9	318	1.70E-120	433.3	Cajanus cajan	NAC family protein
KCPC_00013415-RA	Cotton_A_11309_BGI-A2_v1.0	60.9	197	3.10E-52	205.7	Gossypium arboreum	VOZ family protein
KCPC_00013416-RA	Medtr4g088125.2	81.8	450	1.90E-217	755.7	Medicago truncatula	VOZ family protein
KCPC_00013445-RA	evm.model.supercontig_12.156	81.4	86	2.60E-34	146.4	Carica papaya	NAC family protein
KCPC_00013460-RA	Sme2.5_07423.1_g00002.1	56.7	268	2.20E-69	263.5	Solanum melongena	TCP family protein
KCPC_00013476-RA	Sopen12g030120.1	51.5	198	1.80E-54	213	Solanum pennellii	bHLH family protein
KCPC_00013644-RA	Sopen05g016700.1	50	1315	0.00E+00	1273.1	Solanum pennellii	ZF-HD family protein
KCPC_00013491-RA	Tp1g05870	52.9	263	2.10E-70	267.7	Thellungiella parvula	MYB_related family protein
KCPC_00013527-RA	NNU_021559-RA	64.2	137	2.20E-47	190.7	Nelumbo nucifera	C2H2 family protein
KCPC_00013539-RA	Cotton_A_24712_BGI-A2_v1.0	64.2	134	7.00E-48	191	Gossypium arboreum	NF-YA family protein
KCPC_00013707-RA	Sopen09g021360.1	59.9	177	4.40E-51	202.6	Solanum pennellii	HD-ZIP family protein
KCPC_00013708-RA	XP_010556248.1	54.4	79	2.10E-21	102.1	Tarenaya hassleriana	ERF family protein
KCPC_00013748-RA	Csa13g034280.1	74.3	183	4.40E-67	255.4	Camelina sativa	M-type_MADS family protein
KCPC_00013753-RA	Sme2.5_05369.1_g00001.1	60.8	268	3.40E-91	336.3	Solanum melongena	MYB_related family protein
KCPC_00013876-RA	XP_010556248.1	73.1	78	4.40E-28	125.9	Tarenaya hassleriana	ERF family protein
KCPC_00013877-RA	Sopen05g016700.1	50	1315	0.00E+00	1271.9	Solanum pennellii	ZF-HD family protein
KCPC_00013888-RA	Sopen05g016700.1	56	868	1.40E-289	996.1	Solanum pennellii	ZF-HD family protein
KCPC_00013894-RA	Tp57577_TGAC_v2_mRNA3016	83.3	78	8.00E-32	137.9	Trifolium pratense	Trihelix family protein
KCPC_00013764-RA	XP_010556248.1	56.9	137	1.30E-42	173.7	Tarenaya hassleriana	ERF family protein
KCPC_00013772-RA	Sopen12g015990.1	64.2	109	9.40E-36	151	Solanum pennellii	TCP family protein
KCPC_00013773-RA	XP_010556248.1	62	150	6.90E-52	204.5	Tarenaya hassleriana	ERF family protein
KCPC_00013782-RA	Sopen12g015990.1	65.4	133	8.80E-45	181.4	Solanum pennellii	TCP family protein
KCPC_00013801-RA	Sopen12g015990.1	56.2	235	3.90E-64	246.5	Solanum pennellii	TCP family protein
KCPC_00013814-RA	Sopen05g016700.1	77	187	1.30E-86	319.7	Solanum pennellii	ZF-HD family protein
KCPC_00013815-RA	Sopen05g016700.1	52.2	657	1.30E-193	676.8	Solanum pennellii	ZF-HD family protein
KCPC_00013817-RA	Sme2.5_05369.1_g00001.1	57.3	295	1.70E-95	350.9	Solanum melongena	MYB_related family protein
KCPC_00013838-RA	Sopen05g016700.1	50	1315	0.00E+00	1271.9	Solanum pennellii	ZF-HD family protein
KCPC_00013846-RA	Sme2.5_05369.1_g00001.1	53	202	3.90E-56	219.2	Solanum melongena	MYB_related family protein
KCPC_00011942-RA	Gh_D08G2402	56.5	193	8.80E-55	214.2	Gossypium hirsutum	AP2 family protein
KCPC_00011962-RA	Gh_D08G2402	56.5	193	1.50E-54	213.4	Gossypium hirsutum	AP2 family protein
KCPC_00012022-RA	CCG013831.1	60.3	239	8.70E-80	298.1	Populus euphratica	bZIP family protein
KCPC_00012040-RA	Glyma.15G033800.1.p	68.6	449	2.50E-166	586.3	Glycine max	Trihelix family protein
KCPC_00012048-RA	Niben101Scf00271g08008.1	55.4	186	1.40E-49	196.8	Nicotiana benthamiana	LSD family protein
KCPC_00012050-RA	Gh_A10G0045	54.6	1046	4.3e-312	1071.2	Gossypium hirsutum	LSD family protein
KCPC_00012063-RA	Glyma.15G033800.1.p	68.6	449	1.20E-165	583.6	Glycine max	Trihelix family protein
KCPC_00012073-RA	mrna20108.1-v1.0-hybrid	77.9	793	0.00E+00	1251.9	Fragaria vesca	NF-YB family protein
KCPC_00012078-RA	Achn253811	85.3	197	1.40E-94	346.3	Actinidia chinensis	bHLH family protein
KCPC_00012100-RA	Lj6g3v1618130.1	78	296	1.60E-105	383.3	Lotus japonicus	MYB_related family protein
KCPC_00012107-RA	Sme2.5_05369.1_g00001.1	59.9	277	9.60E-94	345.5	Solanum melongena	MYB_related family protein
KCPC_00012109-RA	DCAR_023529	52	127	6.40E-30	131	Daucus carota	G2-like family protein
KCPC_00012133-RA	676792470	61	1068	0.00E+00	1134	Sisymbrium irio	TCP family protein
KCPC_00012149-RA	XP_011085606.1	94.2	139	1.20E-41	171.8	Sesamum indicum	LSD family protein
KCPC_00012151-RA	XP_011085606.1	90.5	126	7.70E-34	146	Sesamum indicum	LSD family protein
KCPC_00012157-RA	Sme2.5_05369.1_g00001.1	60.7	295	3.60E-101	370.5	Solanum melongena	MYB_related family protein
KCPC_00012161-RA	Sopen12g030120.1	54.7	95	2.00E-23	109.4	Solanum pennellii	bHLH family protein
KCPC_00012181-RA	Sopen02g006770.1	54.4	971	6.60E-291	1001.1	Solanum pennellii	NF-YA family protein
KCPC_00012214-RA	XP_012575300.1	62.8	360	1.10E-121	438	Cicer arietinum	C3H family protein
KCPC_00012215-RA	RrC3821_p1	72.9	218	3.50E-84	313.5	Raphanus raphanistrum	NAC family protein
KCPC_00012229-RA	Lus10001876	61.5	148	3.90E-47	188.3	Linum usitatissimum	NAC family protein
KCPC_00012242-RA	XP_015891192.1	87.5	192	7.40E-95	348.2	Ziziphus jujuba	NAC family protein
KCPC_00012273-RA	Sme2.5_05369.1_g00001.1	60.3	295	4.20E-101	370.5	Solanum melongena	MYB_related family protein
KCPC_00012274-RA	C.cajan_24583	59	239	3.30E-61	236.1	Cajanus cajan	ZF-HD family protein
KCPC_00012284-RA	Glyma.07G272800.1.p	91.3	183	6.50E-97	354	Glycine max	ARF family protein
KCPC_00012285-RA	KHN11044.1	92.9	156	8.80E-79	293.5	Glycine soja	ARF family protein
KCPC_00012286-RA	C.cajan_17296	75.8	310	1.90E-127	456.1	Cajanus cajan	ARF family protein
KCPC_00012290-RA	KN538758.1_FGP044	63.7	438	1.20E-159	563.9	Oryza longistaminata	ARF family protein
KCPC_00012318-RA	678443586	78.3	92	1.20E-37	157.1	Utricularia gibba	C2H2 family protein
KCPC_00012328-RA	Sopen05g016700.1	60.7	112	6.60E-32	137.9	Solanum pennellii	ZF-HD family protein
KCPC_00012341-RA	MDP0000320566	64	450	8.40E-160	564.3	Malus domestica	NAC family protein
KCPC_00012359-RA	EMT21109	65.5	139	7.20E-46	184.5	Aegilops tauschii	GeBP family protein
KCPC_00012374-RA	Lus10043264	58.9	384	8.10E-127	454.5	Linum usitatissimum	YABBY family protein
KCPC_00012385-RA	PH01002276G0050	50.2	321	1.70E-68	260.4	Phyllostachys heterocycla	C3H family protein
KCPC_00012387-RA	Pahal.D00506.1	54.1	148	5.50E-35	147.9	Panicum hallii	C3H family protein
KCPC_00012390-RA	BGIOSGA023462-PA	64.8	253	4.20E-53	209.1	Oryza sativa subsp. indica	C3H family protein
KCPC_00012420-RA	329122	57.1	275	9.80E-82	305.4	Arabidopsis lyrata	C3H family protein
KCPC_00012437-RA	C.cajan_40518	63.9	119	1.40E-31	136.3	Cajanus cajan	Trihelix family protein
KCPC_00012477-RA	Jcr4S05030.40	51.3	273	1.00E-71	270.8	Jatropha curcas	MYB family protein
KCPC_00012484-RA	C.cajan_40518	65.8	111	4.20E-35	147.9	Cajanus cajan	Trihelix family protein
KCPC_00012485-RA	C.cajan_40518	61.5	96	4.10E-26	117.9	Cajanus cajan	Trihelix family protein
KCPC_00012507-RA	Sme2.5_00539.1_g00001.1	56	348	6.40E-92	338.6	Solanum melongena	FAR1 family protein
KCPC_00012511-RA	Aradu.C4WPP	60.2	88	1.10E-22	110.2	Arachis duranensis	MYB family protein
KCPC_00012529-RA	Vang0599s00010.1	53	134	6.00E-32	138.3	Vigna angularis	NAC family protein
KCPC_00012602-RA	OMERI12G02100.1	68.3	445	2.40E-173	609	Oryza meridionalis	Trihelix family protein
KCPC_00012617-RA	Csa13g050240.1	51.7	356	4.30E-86	319.3	Camelina sativa	WRKY family protein
KCPC_00012619-RA	Cc01_g08720	56.2	258	1.60E-75	283.5	Coffea canephora	NAC family protein
KCPC_00012621-RA	OMERI02G32400.1	53.3	287	9.50E-78	291.2	Oryza meridionalis	WRKY family protein
KCPC_00012628-RA	Sme2.5_00044.1_g00032.1	50	140	3.20E-37	157.1	Solanum melongena	B3 family protein
KCPC_00012629-RA	Achn012091	53.2	126	3.00E-34	145.2	Actinidia chinensis	MYB family protein
KCPC_00012664-RA	Sme2.5_05369.1_g00001.1	59.7	278	1.00E-93	346.7	Solanum melongena	MYB_related family protein
KCPC_00012679-RA	Sopen07g012150.1	55.7	174	3.30E-47	191	Solanum pennellii	NAC family protein
KCPC_00012697-RA	Araip.R3LNH	72.6	317	6.80E-120	431.4	Arachis ipaensis	bZIP family protein
KCPC_00012735-RA	RrC9010_p1	53.8	595	1.90E-152	540	Raphanus raphanistrum	bZIP family protein
KCPC_00012748-RA	KZV24601.1	71.2	371	1.80E-145	516.9	Dorcoceras hygrometricum	Trihelix family protein
KCPC_00012749-RA	KZV24601.1	66.4	152	9.00E-46	183.7	Dorcoceras hygrometricum	Trihelix family protein
KCPC_00012751-RA	KZV24601.1	69.8	354	1.20E-136	487.6	Dorcoceras hygrometricum	Trihelix family protein
KCPC_00012759-RA	KZV24601.1	67.3	379	1.00E-139	497.7	Dorcoceras hygrometricum	Trihelix family protein
KCPC_00012761-RA	Pbr026954.1	70.5	78	7.50E-28	123.6	Pyrus bretschneideri	CO-like family protein
KCPC_00012766-RA	KZV24601.1	66.3	407	6.10E-147	521.9	Dorcoceras hygrometricum	Trihelix family protein
KCPC_00012767-RA	KZV24601.1	52	250	2.70E-60	232.6	Dorcoceras hygrometricum	Trihelix family protein
KCPC_00012769-RA	Sopen05g016700.1	59.9	820	3.10E-296	1018.1	Solanum pennellii	ZF-HD family protein
KCPC_00012770-RA	Sopen05g016700.1	67.7	291	9.20E-117	420.6	Solanum pennellii	ZF-HD family protein
KCPC_00012781-RA	Dca52167.1	53.9	382	9.90E-113	407.5	Dianthus caryophyllus	M-type_MADS family protein
KCPC_00012669-RA	Csa11g010730.1	55	418	5.40E-129	462.2	Camelina sativa	HSF family protein
KCPC_00012673-RA	Aradu.863B0	75.3	162	5.50E-68	258.8	Arachis duranensis	LBD family protein
KCPC_00012676-RA	Sme2.5_05369.1_g00001.1	56.6	226	1.80E-70	266.9	Solanum melongena	MYB_related family protein
KCPC_00012682-RA	KHN45462.1	82.2	647	2.30E-246	852.4	Glycine soja	MYB family protein
KCPC_00012692-RA	Sme2.5_17281.1_g00001.1	54.7	117	6.60E-31	137.1	Solanum melongena	NF-YC family protein
KCPC_00012707-RA	Niben101Scf00646g07008.1	84.8	415	1.50E-199	696	Nicotiana benthamiana	Trihelix family protein
KCPC_00012738-RA	Glyma.15G051200.1.p	69.3	205	4.80E-77	288.1	Glycine max	NAC family protein
KCPC_00012753-RA	Jcr4S05030.40	51.8	141	1.60E-37	157.1	Jatropha curcas	MYB family protein
KCPC_00012774-RA	Cc01_g03550	57.7	196	5.70E-62	240.4	Coffea canephora	ERF family protein
KCPC_00012776-RA	Cc01_g03550	52.3	199	1.10E-55	218.8	Coffea canephora	ERF family protein
KCPC_00014092-RA	MDP0000220752	73.8	122	4.70E-45	181	Malus domestica	FAR1 family protein
KCPC_00014103-RA	Sopen05g016700.1	53.8	452	3.60E-144	512.3	Solanum pennellii	ZF-HD family protein
KCPC_00014105-RA	Sopen05g016700.1	50	1315	0.00E+00	1271.9	Solanum pennellii	ZF-HD family protein
KCPC_00014106-RA	Tp57577_TGAC_v2_mRNA34811	50.2	223	3.90E-59	229.6	Trifolium pratense	bHLH family protein
KCPC_00014118-RA	Sme2.5_05369.1_g00001.1	60.3	295	5.80E-101	369.8	Solanum melongena	MYB_related family protein
KCPC_00014091-RA	OB11G10730.1	60	642	7.80E-227	787.3	Oryza brachyantha	WRKY family protein
KCPC_00014124-RA	Sopen05g016700.1	50	1315	0.00E+00	1271.9	Solanum pennellii	ZF-HD family protein
KCPC_00014135-RA	XP_010558920.1	60.2	256	9.10E-86	317.4	Tarenaya hassleriana	C2H2 family protein
KCPC_00014157-RA	Peaxi162Scf01390g00031.1	56.8	366	3.90E-119	428.7	Petunia axillaris	MYB_related family protein
KCPC_00014158-RA	Peaxi162Scf01390g00031.1	65.7	367	1.60E-142	506.5	Petunia axillaris	MYB_related family protein
KCPC_00014169-RA	XP_004505582.1	60.9	233	1.40E-64	246.9	Cicer arietinum	C3H family protein
KCPC_00014170-RA	Tp57577_TGAC_v2_mRNA28977	78.1	64	1.30E-23	110.5	Trifolium pratense	C3H family protein
KCPC_00014014-RA	XP_010556248.1	55.6	90	6.60E-23	107.1	Tarenaya hassleriana	ERF family protein
KCPC_00014053-RA	Sme2.5_01876.1_g00001.1	52.1	117	6.30E-24	111.3	Solanum melongena	NF-YC family protein
KCPC_00014055-RA	Sopen06g019750.1	56.3	103	5.40E-26	118.2	Solanum pennellii	M-type_MADS family protein
KCPC_00014084-RA	Neem_19880_f_1	65.3	147	1.70E-45	183	Azadirachta indica	HB-other family protein
KCPC_00014028-RA	Sopen00g003940.1	50.3	366	2.90E-105	385.2	Solanum pennellii	B3 family protein
KCPC_00014033-RA	Sopen12g030120.1	64.1	78	3.30E-23	108.6	Solanum pennellii	bHLH family protein
KCPC_00014176-RA	Gh_D11G0701	54.4	136	5.70E-39	161.4	Gossypium hirsutum	NAC family protein
KCPC_00014179-RA	XP_004486390.1	82.3	316	1.70E-130	466.5	Cicer arietinum	G2-like family protein
KCPC_00014183-RA	Glyma.15G123100.2.p	73.2	336	3.10E-128	458.8	Glycine max	G2-like family protein
KCPC_00014228-RA	Csa13g034280.1	71.2	153	3.00E-52	206.1	Camelina sativa	M-type_MADS family protein
KCPC_00014258-RA	ORUFI09G04390.1	57.6	590	1.00E-157	557.8	Oryza rufipogon	WRKY family protein
KCPC_00014263-RA	PDK_30s1160841g001	52	100	4.20E-22	106.7	Phoenix dactylifera	ARF family protein
KCPC_00014271-RA	Sopen12g015990.1	56.6	611	1.60E-196	686.8	Solanum pennellii	TCP family protein
KCPC_00014186-RA	Sopen05g016700.1	50.3	1284	0.00E+00	1232.6	Solanum pennellii	ZF-HD family protein
KCPC_00014189-RA	Pbr031076.1	53.6	386	8.00E-100	365.2	Pyrus bretschneideri	FAR1 family protein
KCPC_00014205-RA	Sopen06g019750.1	51.8	222	5.90E-54	212.2	Solanum pennellii	M-type_MADS family protein
KCPC_00014251-RA	Sme2.5_05369.1_g00001.1	59.6	230	7.10E-73	276.2	Solanum melongena	MYB_related family protein
KCPC_00014265-RA	MDP0000215349	57.2	367	1.60E-110	400.2	Malus domestica	WRKY family protein
KCPC_00014288-RA	Sopen05g016700.1	50	1315	0.00E+00	1271.9	Solanum pennellii	ZF-HD family protein
KCPC_00014289-RA	Sopen05g016700.1	50	1315	0.00E+00	1271.9	Solanum pennellii	ZF-HD family protein
KCPC_00014305-RA	Sopen02g006770.1	50.1	439	2.90E-116	419.5	Solanum pennellii	NF-YA family protein
KCPC_00014364-RA	FANhyb_rscf00000253.1.g00010.1	53.1	288	1.60E-78	294.3	Fragaria x ananassa	BBR-BPC family protein
KCPC_00014398-RA	LPERR01G09130.1	78.2	344	1.70E-164	580.9	Leersia perrieri	C3H family protein
KCPC_00014328-RA	Vradi06g11150.1	60.4	91	3.70E-23	110.5	Vigna radiata	WRKY family protein
KCPC_00014359-RA	Aradu.JLC7N	80	185	5.50E-84	312.8	Arachis duranensis	bZIP family protein
KCPC_00014374-RA	Sopen06g019750.1	54.2	96	2.10E-21	103.2	Solanum pennellii	M-type_MADS family protein
KCPC_00014376-RA	C.cajan_29553	53.1	367	2.70E-80	299.7	Cajanus cajan	G2-like family protein
KCPC_00014403-RA	mrna30167.1-v1.0-hybrid	58.1	497	1.30E-165	584.3	Fragaria vesca	GRAS family protein
KCPC_00014424-RA	Glyma.08G118200.1.p	66.7	279	1.80E-89	329.7	Glycine max	WRKY family protein
KCPC_00014429-RA	C.cajan_40968	73	281	1.30E-87	323.6	Cajanus cajan	WRKY family protein
KCPC_00014453-RA	Sme2.5_05369.1_g00001.1	60.3	295	5.40E-101	369.8	Solanum melongena	MYB_related family protein
KCPC_00014469-RA	CCG012114.2	50.9	650	1.70E-165	583.6	Populus euphratica	bZIP family protein
KCPC_00014479-RA	Itr_sc000453.1_g00004.1	92.2	77	2.50E-33	141.7	Ipomoea trifida	M-type_MADS family protein
KCPC_00014480-RA	Phvul.006G169600.1	75.6	168	5.20E-60	231.5	Phaseolus vulgaris	MIKC_MADS family protein
KCPC_00014405-RA	FANhyb_rscf00001203.1.g00002.1	70.7	880	0.00E+00	1277.3	Fragaria x ananassa	LBD family protein
KCPC_00014414-RA	Glyma.13G227100.1.p	69.2	360	1.70E-138	493	Glycine max	ERF family protein
KCPC_00014452-RA	KHN06431.1	70.1	358	1.90E-142	506.9	Glycine soja	HSF family protein
KCPC_00014460-RA	Sopen03g030560.1	72.9	107	3.80E-40	166	Solanum pennellii	NF-YC family protein
KCPC_00014474-RA	Sopen12g015990.1	55.6	311	7.30E-98	357.8	Solanum pennellii	TCP family protein
KCPC_00014509-RA	Rsa1.0_00156.1_g00008.1	65.4	182	5.40E-71	268.1	Raphanus sativus	C3H family protein
KCPC_00014536-RA	XP_010556248.1	51.7	151	9.80E-41	168.3	Tarenaya hassleriana	ERF family protein
KCPC_00014599-RA	Sopen09g021360.1	63	119	1.00E-36	153.3	Solanum pennellii	HD-ZIP family protein
KCPC_00014617-RA	Sopen05g016700.1	50.2	283	1.50E-73	276.6	Solanum pennellii	ZF-HD family protein
KCPC_00014533-RA	Sopen05g016700.1	55.4	101	4.90E-24	110.9	Solanum pennellii	ZF-HD family protein
KCPC_00014632-RA	Sopen02g006770.1	56	359	4.60E-101	368.6	Solanum pennellii	NF-YA family protein
KCPC_00014633-RA	Sopen02g006770.1	55.9	372	1.20E-111	404.4	Solanum pennellii	NF-YA family protein
KCPC_00014652-RA	DCAR_031455	65.7	137	1.30E-43	177.2	Daucus carota	C2H2 family protein
KCPC_00014667-RA	C.cajan_26666	54.2	365	8.40E-76	284.6	Cajanus cajan	WRKY family protein
KCPC_00014679-RA	Bradi3g42627.3.p	85.2	263	5.10E-129	461.1	Brachypodium distachyon	ERF family protein
KCPC_00014692-RA	Ote100129680091	79.1	244	8.90E-101	367.5	Ocimum tenuiflorum	bHLH family protein
KCPC_00014693-RA	Achn273801	76	383	3.30E-171	602.1	Actinidia chinensis	ARF family protein
KCPC_00014713-RA	Bradi3g42627.3.p	86.5	74	6.30E-32	136.7	Brachypodium distachyon	ERF family protein
KCPC_00014639-RA	TRIUR3_31251-P1	61.5	221	1.20E-71	271.6	Triticum urartu	ERF family protein
KCPC_00014648-RA	GSMUA_Achr2P20130_001	53.5	838	1.30E-227	790.4	Musa acuminata	WRKY family protein
KCPC_00014678-RA	Bradi3g42627.3.p	85.7	265	3.90E-129	461.5	Brachypodium distachyon	ERF family protein
KCPC_00014687-RA	XP_015877173.1	55.5	182	1.70E-39	163.3	Ziziphus jujuba	M-type_MADS family protein
KCPC_00014708-RA	XP_010556248.1	66.7	96	2.70E-30	133.7	Tarenaya hassleriana	ERF family protein
KCPC_00014718-RA	Itr_sc001764.1_g00003.1	58.4	101	3.40E-28	124.8	Ipomoea trifida	MYB_related family protein
KCPC_00014733-RA	Sopen12g015990.1	56.3	263	5.50E-82	304.7	Solanum pennellii	TCP family protein
KCPC_00014744-RA	Sopen00g003940.1	59	117	2.00E-31	136.3	Solanum pennellii	B3 family protein
KCPC_00014749-RA	Sme2.5_01070.1_g00005.1	60	80	4.00E-21	102.1	Solanum melongena	C2H2 family protein
KCPC_00014750-RA	Sopen12g015990.1	54.7	528	4.70E-165	582.4	Solanum pennellii	TCP family protein
KCPC_00014771-RA	Sme2.5_14039.1_g00001.1	53.1	96	7.90E-22	104.4	Solanum melongena	B3 family protein
KCPC_00014778-RA	Sopen09g021360.1	71	69	1.40E-21	104	Solanum pennellii	HD-ZIP family protein
KCPC_00014825-RA	Sopen05g016700.1	55.3	141	2.40E-36	153.7	Solanum pennellii	ZF-HD family protein
KCPC_00014768-RA	Sme2.5_07064.1_g00002.1	57.5	106	7.60E-29	128.3	Solanum melongena	NAC family protein
KCPC_00014774-RA	Sopen12g015990.1	50	200	3.60E-45	183	Solanum pennellii	TCP family protein
KCPC_00014780-RA	XP_010556248.1	56.4	101	7.90E-27	121.3	Tarenaya hassleriana	ERF family protein
KCPC_00014847-RA	XP_010556248.1	59.3	113	3.70E-32	139.4	Tarenaya hassleriana	ERF family protein
KCPC_00014866-RA	Sopen05g016700.1	52.1	1241	0.00E+00	1270.4	Solanum pennellii	ZF-HD family protein
KCPC_00014886-RA	XP_010556248.1	58.9	95	7.70E-30	130.2	Tarenaya hassleriana	ERF family protein
KCPC_00014868-RA	XP_010556248.1	70.8	130	3.50E-50	198.4	Tarenaya hassleriana	ERF family protein
KCPC_00014918-RA	LOC_Os11g12360.1	50.4	127	1.70E-27	125.2	Oryza sativa subsp. japonica	M-type_MADS family protein
KCPC_00014988-RA	XP_010556248.1	61.6	151	4.70E-47	189.9	Tarenaya hassleriana	ERF family protein
KCPC_00015024-RA	Sopen12g030120.1	60.4	111	3.00E-31	136.3	Solanum pennellii	bHLH family protein
KCPC_00014932-RA	XP_010556248.1	62.7	110	5.00E-35	148.7	Tarenaya hassleriana	ERF family protein
KCPC_00014983-RA	Sopen02g006770.1	52.1	96	9.50E-21	100.9	Solanum pennellii	NF-YA family protein
KCPC_00015021-RA	Sopen12g015990.1	50.5	103	2.10E-22	107.8	Solanum pennellii	TCP family protein
KCPC_00015045-RA	Csa14g037510.1	50.6	156	7.90E-40	164.9	Camelina sativa	M-type_MADS family protein
KCPC_00015085-RA	Csa17g043090.1	68.1	282	7.70E-111	401	Camelina sativa	Nin-like family protein
KCPC_00015112-RA	Sme2.5_00580.1_g00006.1	80.8	625	8.60E-239	827	Solanum melongena	CO-like family protein
KCPC_00015115-RA	Thecc1EG019107t1	68.9	402	3.20E-107	389.4	Theobroma cacao	CO-like family protein
KCPC_00015034-RA	Sopen00g003940.1	50.3	153	3.00E-42	172.2	Solanum pennellii	B3 family protein
KCPC_00015047-RA	XP_015877173.1	55.5	182	1.70E-39	163.3	Ziziphus jujuba	M-type_MADS family protein
KCPC_00015065-RA	Pbr002083.1	50	324	7.10E-83	308.5	Pyrus bretschneideri	ERF family protein
KCPC_00015079-RA	Zpz_sc05546.1.g00010.1.am.mk	83.5	79	2.30E-32	140.6	Zoysia pacifica	GRAS family protein
KCPC_00015087-RA	FANhyb_rscf00000398.1.g00005.1	67.9	296	1.00E-101	370.9	Fragaria x ananassa	G2-like family protein
KCPC_00015104-RA	Thecc1EG029442t2	65.3	481	3.90E-113	409.1	Theobroma cacao	TCP family protein
KCPC_00015122-RA	Itr_sc000159.1_g00028.1	52	404	1.40E-117	424.1	Ipomoea trifida	MIKC_MADS family protein
KCPC_00015123-RA	Lj0g3v0282379.1	72.5	200	8.50E-68	257.3	Lotus japonicus	bZIP family protein
KCPC_00015128-RA	KN538711.1_FGP056	70.8	2071	0.00E+00	2861.6	Oryza longistaminata	C3H family protein
KCPC_00015129-RA	KN538711.1_FGP056	78.8	353	2.00E-156	552.7	Oryza longistaminata	C3H family protein
KCPC_00015136-RA	DCAR_014957	51	100	8.40E-21	101.3	Daucus carota	WRKY family protein
KCPC_00015138-RA	Sme2.5_05369.1_g00001.1	58	150	3.40E-44	179.9	Solanum melongena	MYB_related family protein
KCPC_00015174-RA	Sopen01g046240.1	52.7	366	2.40E-112	406.4	Solanum pennellii	M-type_MADS family protein
KCPC_00015180-RA	Kaladp0020s0147.1.p	56.8	324	6.20E-104	378.3	Kalanchoe laxiflora	bZIP family protein
KCPC_00015196-RA	mrna04249.1-v1.0-hybrid	68.8	375	7.00E-148	524.6	Fragaria vesca	NAC family protein
KCPC_00015199-RA	FANhyb_rscf00000415.1.g00010.1	58.5	422	4.20E-115	415.6	Fragaria x ananassa	M-type_MADS family protein
KCPC_00015218-RA	mrna04303.1-v1.0-hybrid	67.2	1273	0.00E+00	1576.6	Fragaria vesca	NAC family protein
KCPC_00015222-RA	mrna04303.1-v1.0-hybrid	58.1	583	4.80E-167	588.6	Fragaria vesca	NAC family protein
KCPC_00015227-RA	Cotton_A_09649_BGI-A2_v1.0	86.4	81	8.70E-35	146.4	Gossypium arboreum	NAC family protein
KCPC_00015256-RA	Glyma.18G263400.1.p	72.7	531	4.00E-205	714.9	Glycine max	WRKY family protein
KCPC_00015257-RA	MDP0000242596	62.9	531	2.50E-177	622.9	Malus domestica	WRKY family protein
KCPC_00015150-RA	KZV45610.1	69	187	3.60E-73	276.2	Dorcoceras hygrometricum	MIKC_MADS family protein
KCPC_00015154-RA	KZV45610.1	67.6	207	3.80E-82	305.1	Dorcoceras hygrometricum	MIKC_MADS family protein
KCPC_00015155-RA	KZV45610.1	61.8	186	2.80E-60	232.6	Dorcoceras hygrometricum	MIKC_MADS family protein
KCPC_00015156-RA	XP_004491906.1	55.8	260	2.20E-62	239.6	Cicer arietinum	MIKC_MADS family protein
KCPC_00015161-RA	Aradu.MYH00	54.3	245	1.90E-56	219.5	Arachis duranensis	MIKC_MADS family protein
KCPC_00015162-RA	MDP0000286143	54.6	119	1.90E-27	122.9	Malus domestica	MYB family protein
KCPC_00015168-RA	Aradu.GFS4B	63.3	245	2.20E-63	243	Arachis duranensis	MYB family protein
KCPC_00015171-RA	Neem_5226_f_2	81.5	600	4.40E-277	954.1	Azadirachta indica	GRAS family protein
KCPC_00015175-RA	Sopen01g046240.1	54.4	373	9.30E-115	414.5	Solanum pennellii	M-type_MADS family protein
KCPC_00015185-RA	mrna26103.1-v1.0-hybrid	61.2	219	2.30E-76	286.6	Fragaria vesca	C3H family protein
KCPC_00015231-RA	Araha.7890s0002.1.p	65.3	766	1.90E-274	946	Arabidopsis halleri	GeBP family protein
KCPC_00015235-RA	Achn244501	77.3	441	6.00E-199	694.5	Actinidia chinensis	C2H2 family protein
KCPC_00015311-RA	Lj5g3v2258260.1	66.9	320	1.60E-92	340.1	Lotus japonicus	ZF-HD family protein
KCPC_00015315-RA	Ote100213510051	89.5	86	1.10E-38	159.8	Ocimum tenuiflorum	LSD family protein
KCPC_00015323-RA	Aradu.JMP75	95.7	92	7.60E-40	163.3	Arachis duranensis	bHLH family protein
KCPC_00015324-RA	mrna28320.1-v1.0-hybrid	59	261	4.30E-77	288.5	Fragaria vesca	bHLH family protein
KCPC_00015327-RA	XP_004489381.1	79	186	6.00E-55	214.5	Cicer arietinum	HD-ZIP family protein
KCPC_00015331-RA	KHN11592.1	69.3	88	3.00E-30	134	Glycine soja	WRKY family protein
KCPC_00015345-RA	Itr_sc000485.1_g00004.1	59.5	148	3.40E-42	174.1	Ipomoea trifida	TCP family protein
KCPC_00015354-RA	DCAR_006720	53.2	496	1.60E-135	483.4	Daucus carota	LBD family protein
KCPC_00015363-RA	Achn337101	60.9	327	3.40E-122	439.1	Actinidia chinensis	Dof family protein
KCPC_00015377-RA	AA53G01052	53.6	261	3.60E-63	243.8	Aethionema arabicum	MYB family protein
KCPC_00015381-RA	Eucgr.E02489.1.p	54.2	96	7.90E-23	109	Eucalyptus grandis	M-type_MADS family protein
KCPC_00015384-RA	Tp57577_TGAC_v2_mRNA22346	53	134	2.30E-34	146.4	Trifolium pratense	M-type_MADS family protein
KCPC_00015388-RA	Dca2137.1	78.6	56	3.20E-21	105.1	Dianthus caryophyllus	HD-ZIP family protein
KCPC_00015277-RA	WALNUT_00019510-RA	74	415	1.50E-164	579.7	Juglans regia	MYB family protein
KCPC_00015280-RA	Sme2.5_05369.1_g00001.1	60.7	295	2.20E-100	367.9	Solanum melongena	MYB_related family protein
KCPC_00015288-RA	C.cajan_18719	73.5	502	9.00E-205	713.8	Cajanus cajan	Dof family protein
KCPC_00015312-RA	Thecc1EG018545t1	83	88	2.60E-37	156	Theobroma cacao	ZF-HD family protein
KCPC_00015313-RA	Phvul.008G041500.1	69.2	318	1.20E-113	410.2	Phaseolus vulgaris	MYB family protein
KCPC_00015317-RA	Neem_27137_f_3	56.4	326	2.60E-87	322.8	Azadirachta indica	NAC family protein
KCPC_00015320-RA	Sme2.5_05369.1_g00001.1	60.3	295	4.00E-100	368.6	Solanum melongena	MYB_related family protein
KCPC_00015334-RA	KHN45484.1	55.5	512	2.40E-124	446.4	Glycine soja	WRKY family protein
KCPC_00015344-RA	Glyma.09G240400.1.p	60.9	440	2.40E-128	459.5	Glycine max	AP2 family protein
KCPC_00015347-RA	Pbr039133.1	57	407	4.10E-131	468.8	Pyrus bretschneideri	AP2 family protein
KCPC_00015348-RA	Pbr039133.1	54.5	415	1.70E-129	463.4	Pyrus bretschneideri	AP2 family protein
KCPC_00015356-RA	Lus10040166	72	450	1.10E-179	630.2	Linum usitatissimum	GRAS family protein
KCPC_00015357-RA	Lus10040166	82.5	57	5.20E-21	100.5	Linum usitatissimum	GRAS family protein
KCPC_00013935-RA	Sopen12g030120.1	73.7	76	3.10E-26	120.6	Solanum pennellii	bHLH family protein
KCPC_00013941-RA	XP_010556248.1	57.3	110	1.40E-31	137.5	Tarenaya hassleriana	ERF family protein
KCPC_00013942-RA	Sopen12g015990.1	62.4	101	1.30E-28	127.5	Solanum pennellii	TCP family protein
KCPC_00013950-RA	Sme2.5_01070.1_g00005.1	51.9	160	2.00E-36	153.7	Solanum melongena	C2H2 family protein
KCPC_00013951-RA	Sopen09g021360.1	58.5	94	4.00E-26	117.9	Solanum pennellii	HD-ZIP family protein
KCPC_00013966-RA	LOC_Os11g12360.1	55.8	77	7.60E-21	101.7	Oryza sativa subsp. japonica	M-type_MADS family protein
KCPC_00013982-RA	XP_010556248.1	58.3	115	1.90E-32	139	Tarenaya hassleriana	ERF family protein
KCPC_00013987-RA	Sopen12g015990.1	60	105	1.40E-29	131	Solanum pennellii	TCP family protein
KCPC_00013375-RA	Glyma.13G235300.1.p	72.7	1745	0.00E+00	2129.8	Glycine max	HB-other family protein
KCPC_00013376-RA	KZV22500.1	78.5	413	1.10E-170	600.1	Dorcoceras hygrometricum	HB-other family protein
KCPC_00013402-RA	Glyma.13G234200.1.p	67.5	719	1.50E-271	936	Glycine max	ARF family protein
KCPC_00013411-RA	676740550	73.6	174	7.80E-57	221.1	Sisymbrium irio	B3 family protein
KCPC_00013417-RA	Aqcoe4G071700.2.p	93.3	60	6.40E-28	123.6	Aquilegia coerulea	C2H2 family protein
KCPC_00013423-RA	mrna29786.1-v1.0-hybrid	89.1	64	5.80E-26	116.7	Fragaria vesca	WOX family protein
KCPC_00013425-RA	Itr_sc000455.1_g00007.1	66.8	208	3.80E-71	268.5	Ipomoea trifida	bZIP family protein
KCPC_00013426-RA	C.cajan_24780	56	273	4.30E-69	261.9	Cajanus cajan	ERF family protein
KCPC_00013492-RA	Sopen12g015990.1	54.4	976	0.00E+00	1079.7	Solanum pennellii	TCP family protein
KCPC_00013494-RA	Csa09g092790.1	52.3	329	5.30E-104	379	Camelina sativa	BES1 family protein
KCPC_00013509-RA	Vang0110s00370.1	59.2	343	9.30E-96	351.3	Vigna angularis	bHLH family protein
KCPC_00013511-RA	C.cajan_40972	66.9	254	6.50E-87	321.2	Cajanus cajan	bHLH family protein
KCPC_00013542-RA	XP_004485895.1	70.5	305	9.40E-79	294.3	Cicer arietinum	Trihelix family protein
KCPC_00013551-RA	Sopen12g015990.1	60.1	291	4.80E-99	361.7	Solanum pennellii	TCP family protein
KCPC_00013637-RA	Dca2137.1	57.7	137	2.70E-41	168.7	Dianthus caryophyllus	HD-ZIP family protein
KCPC_00013652-RA	XP_010556248.1	61.8	110	1.40E-35	149.4	Tarenaya hassleriana	ERF family protein
KCPC_00013697-RA	XP_010556248.1	60.3	116	1.60E-33	144.1	Tarenaya hassleriana	ERF family protein
KCPC_00013703-RA	Sopen12g030120.1	73	74	4.80E-26	117.9	Solanum pennellii	bHLH family protein
KCPC_00013709-RA	XP_010556248.1	51.7	205	4.60E-53	209.1	Tarenaya hassleriana	ERF family protein
KCPC_00013721-RA	Dca46628.1	51	100	6.20E-21	103.2	Dianthus caryophyllus	FAR1 family protein
KCPC_00013722-RA	XP_004487156.1	51.1	94	8.70E-21	100.5	Cicer arietinum	Trihelix family protein
KCPC_00013732-RA	Sopen05g016700.1	50	1315	0.00E+00	1273.5	Solanum pennellii	ZF-HD family protein
KCPC_00013785-RA	XP_010556248.1	52	223	3.20E-61	236.9	Tarenaya hassleriana	ERF family protein
KCPC_00013794-RA	Sopen09g021360.1	66.3	92	3.60E-25	115.5	Solanum pennellii	HD-ZIP family protein
KCPC_00013810-RA	Sopen09g021360.1	65.6	90	3.30E-28	125.6	Solanum pennellii	HD-ZIP family protein
KCPC_00013821-RA	Sopen12g015990.1	59.3	248	2.30E-76	286.2	Solanum pennellii	TCP family protein
KCPC_00013899-RA	Sopen05g016700.1	50.9	1166	0.00E+00	1154.4	Solanum pennellii	ZF-HD family protein
KCPC_00013912-RA	XP_010556248.1	50.8	195	2.00E-46	186.8	Tarenaya hassleriana	ERF family protein
KCPC_00013976-RA	Sopen05g016700.1	50	1315	0.00E+00	1271.9	Solanum pennellii	ZF-HD family protein
KCPC_00015401-RA	Sopen02g006770.1	61.5	78	4.20E-21	102.8	Solanum pennellii	NF-YA family protein
KCPC_00015412-RA	mrna19228.1-v1.0-hybrid	69.9	93	7.20E-27	122.9	Fragaria vesca	MYB_related family protein
KCPC_00015417-RA	XP_009766452.1	53.4	352	3.90E-87	323.2	Nicotiana sylvestris	AP2 family protein
KCPC_00015439-RA	Sopen05g016700.1	51.1	579	9.70E-163	574.3	Solanum pennellii	ZF-HD family protein
KCPC_00015447-RA	Achn202071	60	688	1.50E-217	756.5	Actinidia chinensis	MYB_related family protein
KCPC_00015454-RA	PK03054.1	56.3	87	9.70E-21	100.1	Cannabis sativa	HD-ZIP family protein
KCPC_00015477-RA	GSBRNA2T00112100001	69.6	312	3.20E-122	439.1	Brassica napus	NAC family protein
KCPC_00015479-RA	Do024028.1	67.6	374	6.40E-155	547.7	Dichanthelium oligosanthes	NAC family protein
KCPC_00015505-RA	Pbr039133.1	58.6	355	2.60E-116	419.5	Pyrus bretschneideri	AP2 family protein
KCPC_00015534-RA	Neem_323_f_14	68.1	72	5.30E-25	115.2	Azadirachta indica	FAR1 family protein
KCPC_00015431-RA	Medtr6g007647.1	60	285	1.30E-74	280.4	Medicago truncatula	HD-ZIP family protein
KCPC_00015455-RA	PSME_00034248-RA	65.7	70	2.60E-22	107.8	Pseudotsuga menziesii	MYB_related family protein
KCPC_00015461-RA	PEQU_16234	73.9	360	1.40E-152	540.4	Phalaenopsis equestris	G2-like family protein
KCPC_00015463-RA	Glyma.16G071700.1.p	79	181	1.20E-75	283.5	Glycine max	LBD family protein
KCPC_00015466-RA	Sopen06g019750.1	51.9	131	1.70E-30	134.8	Solanum pennellii	M-type_MADS family protein
KCPC_00015481-RA	Achn089081	59.7	566	6.20E-162	571.6	Actinidia chinensis	NAC family protein
KCPC_00015482-RA	Glyma.19G056400.1.p	70.2	382	4.10E-149	528.5	Glycine max	NAC family protein
KCPC_00015484-RA	mrna27940.1-v1.0-hybrid	87.7	333	6.30E-167	587.4	Fragaria vesca	NAC family protein
KCPC_00015486-RA	Gh_D13G2412	61.5	312	2.70E-119	429.5	Gossypium hirsutum	GATA family protein
KCPC_00015531-RA	Sopen12g015990.1	67.2	274	7.90E-109	394	Solanum pennellii	TCP family protein
KCPC_00015543-RA	MDP0000464809	56.6	477	8.90E-143	507.7	Malus domestica	GRAS family protein
KCPC_00015544-RA	MDP0000275412	84.7	314	4.50E-153	542	Malus domestica	Trihelix family protein
KCPC_00015562-RA	DCAR_019739	54.8	400	4.30E-122	438.7	Daucus carota	C3H family protein
KCPC_00015571-RA	OB04G17410.1	73.9	402	1.20E-172	607.4	Oryza brachyantha	bHLH family protein
KCPC_00015593-RA	Aradu.SGG9Q	65.5	113	1.80E-28	125.9	Arachis duranensis	M-type_MADS family protein
KCPC_00015599-RA	WALNUT_00015432-RA	79.7	305	1.10E-119	430.3	Juglans regia	TCP family protein
KCPC_00015616-RA	Sme2.5_05369.1_g00001.1	60.7	295	2.40E-101	370.9	Solanum melongena	MYB_related family protein
KCPC_00015626-RA	676776730	53.6	209	4.90E-47	189.5	Sisymbrium irio	NAC family protein
KCPC_00015635-RA	ORUFI05G00210.1	54.7	148	4.40E-40	164.9	Oryza rufipogon	bHLH family protein
KCPC_00015647-RA	Glyma.19G100900.1.p	65.3	337	1.40E-106	386.7	Glycine max	B3 family protein
KCPC_00015656-RA	MDP0000304669	54.1	1193	2.00E-299	1029.2	Malus domestica	bHLH family protein
KCPC_00015574-RA	Peaxi162Scf01327g00121.1	72	282	1.80E-115	416.8	Petunia axillaris	NAC family protein
KCPC_00015588-RA	Zmw_sc02447.1.g00040.1	72.3	65	2.00E-21	102.8	Zoysia matrella	SBP family protein
KCPC_00015595-RA	Vun005185	72.5	200	1.70E-70	266.2	Vigna unguiculata	WRKY family protein
KCPC_00015600-RA	Sopen12g015990.1	55.2	1155	0.00E+00	1287.7	Solanum pennellii	TCP family protein
KCPC_00015628-RA	Cagra.1914s0012.1.p	55.4	590	1.40E-188	660.2	Capsella grandiflora	GeBP family protein
KCPC_00015667-RA	C.cajan_36119	55.8	163	1.00E-29	130.6	Cajanus cajan	ERF family protein
KCPC_00015688-RA	Glyma.02G067600.1.p	60.5	256	2.20E-74	279.6	Glycine max	ERF family protein
KCPC_00015693-RA	GSBRNA2T00033925001	56.6	99	4.70E-29	128.3	Brassica napus	ERF family protein
KCPC_00015705-RA	Sme2.5_00096.1_g00018.1	55.6	243	1.90E-74	280	Solanum melongena	NAC family protein
KCPC_00015717-RA	Sme2.5_00096.1_g00018.1	55.6	243	1.90E-74	280	Solanum melongena	NAC family protein
KCPC_00015741-RA	KHN08169.1	70.8	359	1.20E-133	476.9	Glycine soja	NAC family protein
KCPC_00015743-RA	GSVIVT01033372001	52.3	235	2.00E-58	227.3	Vitis vinifera	NAC family protein
KCPC_00015744-RA	Phvul.001G100500.1	65.7	417	2.20E-135	483	Phaseolus vulgaris	NAC family protein
KCPC_00015761-RA	GRMZM2G021475_P01	55.9	324	3.60E-73	276.9	Zea mays	HB-other family protein
KCPC_00015803-RA	MDP0000322059	58.1	824	3.30E-191	669.5	Malus domestica	LBD family protein
KCPC_00015805-RA	maker-scaffold02148-augustus-gene-0.31-mRNA-1	72.3	202	6.40E-72	271.2	Castanea mollissima	LBD family protein
KCPC_00015727-RA	MDP0000153244	67.5	80	1.60E-24	114.8	Malus domestica	SBP family protein
KCPC_00015747-RA	Zjn_sc00030.1.g00800.1.am.mk	56.1	421	5.10E-107	389	Zoysia japonica	NAC family protein
KCPC_00015753-RA	Phvul.001G109500.1	70	280	3.00E-98	359	Phaseolus vulgaris	GATA family protein
KCPC_00015755-RA	PH01000162G1360	68.8	205	1.70E-74	279.6	Phyllostachys heterocycla	GATA family protein
KCPC_00015759-RA	kfl00101_0290	50.6	168	1.30E-43	178.7	Klebsormidium flaccidum	C3H family protein
KCPC_00015769-RA	Achn239411	81	390	2.40E-171	602.4	Actinidia chinensis	ERF family protein
KCPC_00015770-RA	Achn239411	67.2	180	3.80E-62	238.4	Actinidia chinensis	ERF family protein
KCPC_00015771-RA	TRAES3BF073600100CFD_t1	51.5	130	3.30E-31	136.3	Triticum aestivum	NAC family protein
KCPC_00015775-RA	mrna03614.1-v1.0-hybrid	73.2	661	3.60E-280	964.5	Fragaria vesca	C2H2 family protein
KCPC_00015788-RA	Vang03g11510.1	66.9	178	8.80E-66	251.5	Vigna angularis	Trihelix family protein
KCPC_00015807-RA	PSME_00045457-RA	55.3	132	1.40E-32	142.5	Pseudotsuga menziesii	G2-like family protein
KCPC_00015809-RA	OPUNC03G25490.2	57.3	640	1.60E-192	673.3	Oryza punctata	G2-like family protein
KCPC_00015816-RA	Sme2.5_02819.1_g00002.1	50.8	128	1.80E-27	124.4	Solanum melongena	B3 family protein
KCPC_00015817-RA	Achn337101	58.3	302	4.40E-108	392.1	Actinidia chinensis	Dof family protein
KCPC_00015822-RA	KHN42188.1	65.2	500	4.80E-162	571.6	Glycine soja	Dof family protein
KCPC_00015824-RA	maker-scaffold01520-snap-gene-0.25-mRNA-1	56.3	263	3.00E-51	202.6	Castanea mollissima	WOX family protein
KCPC_00015825-RA	Vang10g02220.1	60.2	133	1.70E-33	142.9	Vigna angularis	ERF family protein
KCPC_00015836-RA	676733630	57.2	341	2.30E-107	391	Sisymbrium irio	GeBP family protein
KCPC_00015848-RA	RrC2179_p5	66	391	5.40E-124	445.3	Raphanus raphanistrum	bZIP family protein
KCPC_00015849-RA	PK24205.1	63.8	326	6.70E-94	345.1	Cannabis sativa	bZIP family protein
KCPC_00015890-RA	KN539001.1_FGP003	86.9	122	1.30E-61	238	Oryza longistaminata	NAC family protein
KCPC_00015923-RA	WALNUT_00002151-RA	52.1	409	2.50E-89	330.1	Juglans regia	bHLH family protein
KCPC_00015810-RA	MDP0000533379	67.7	186	2.70E-59	229.9	Malus domestica	FAR1 family protein
KCPC_00015818-RA	Achn022801	91	233	2.90E-119	428.7	Actinidia chinensis	C2H2 family protein
KCPC_00015826-RA	C.cajan_17974	58.5	325	1.30E-81	304.3	Cajanus cajan	MYB family protein
KCPC_00015837-RA	C.cajan_18047	70.5	349	1.70E-129	463	Cajanus cajan	MYB family protein
KCPC_00015847-RA	BGIOSGA000613-PA	65.1	109	4.50E-33	141.7	Oryza sativa subsp. indica	bZIP family protein
KCPC_00015850-RA	C.cajan_18093	72.2	237	1.90E-72	273.9	Cajanus cajan	G2-like family protein
KCPC_00015863-RA	Gh_D13G0036	50.6	709	2.90E-187	656	Gossypium hirsutum	ERF family protein
KCPC_00015882-RA	PSME_00046752-RA	75.2	105	1.10E-42	176	Pseudotsuga menziesii	M-type_MADS family protein
KCPC_00015885-RA	Ahy016889	55.2	790	1.30E-201	703.7	Arachis hypogaea	bZIP family protein
KCPC_00015887-RA	Cla012091	76.1	309	3.40E-116	418.7	Citrullus lanatus	G2-like family protein
KCPC_00015896-RA	C.cajan_39371	79.8	89	3.30E-35	147.9	Cajanus cajan	MYB_related family protein
KCPC_00015909-RA	Sme2.5_00169.1_g00018.1	69.9	572	2.40E-205	716.5	Solanum melongena	bHLH family protein
KCPC_00015927-RA	FANhyb_rscf00001727.1.g00002.1	70.4	297	9.80E-113	408.7	Fragaria x ananassa	bHLH family protein
KCPC_00016374-RA	OMERI04G25580.4	70	200	1.90E-78	292.7	Oryza meridionalis	NAC family protein
KCPC_00016383-RA	OMERI04G25580.4	50.8	195	3.60E-41	168.7	Oryza meridionalis	NAC family protein
KCPC_00016408-RA	Glyma.19G184500.1.p	58.7	339	3.50E-99	362.1	Glycine max	MYB family protein
KCPC_00016429-RA	EMT26392	87.3	684	0.00E+00	1186.8	Aegilops tauschii	FAR1 family protein
KCPC_00016431-RA	EMT26392	83.3	810	0.00E+00	1320.8	Aegilops tauschii	FAR1 family protein
KCPC_00016435-RA	Sme2.5_00418.1_g00007.1	59	1026	0.00E+00	1119.8	Solanum melongena	MYB_related family protein
KCPC_00016444-RA	AHYPO_019315-RA	50.9	644	2.30E-179	629.8	Amaranthus hypochondriacus	bHLH family protein
KCPC_00016448-RA	Pbr008352.1	66.1	610	6.70E-222	770.8	Pyrus bretschneideri	ARF family protein
KCPC_00016455-RA	FANhyb_rscf00000373.1.g00002.1	69.2	253	4.30E-97	355.5	Fragaria x ananassa	C3H family protein
KCPC_00016459-RA	CCG019201.1	54.5	154	2.00E-42	173.3	Populus euphratica	HSF family protein
KCPC_00016466-RA	Achn077281	76.5	162	1.50E-64	247.7	Actinidia chinensis	MYB_related family protein
KCPC_00016471-RA	GSBRNA2T00046376001	62.5	664	2.20E-219	762.7	Brassica napus	S1Fa-like family protein
KCPC_00016482-RA	LPERR01G31230.1	96.4	138	4.60E-71	267.7	Leersia perrieri	NF-YB family protein
KCPC_00015975-RA	MDP0000309181	74.9	231	7.00E-95	348.6	Malus domestica	M-type_MADS family protein
KCPC_00015984-RA	PK03054.1	63.7	102	7.90E-32	138.7	Cannabis sativa	HD-ZIP family protein
KCPC_00015992-RA	maker-scaffold01575-augustus-gene-0.20-mRNA-1	65	220	4.60E-71	268.9	Castanea mollissima	HSF family protein
KCPC_00016020-RA	Ahy020631	84.1	653	1.5e-312	1072.4	Arachis hypogaea	C3H family protein
KCPC_00016026-RA	Glyma.19G142600.1.p	66.5	364	5.10E-116	418.3	Glycine max	C2H2 family protein
KCPC_00016027-RA	WALNUT_00013191-RA	55.7	158	2.90E-39	163.3	Juglans regia	NF-YB family protein
KCPC_00016041-RA	Aradu.K087N	62.2	392	1.90E-109	396.7	Arachis duranensis	bHLH family protein
KCPC_00015931-RA	Sme2.5_05369.1_g00001.1	58	295	8.30E-95	348.6	Solanum melongena	MYB_related family protein
KCPC_00015981-RA	Aradu.W74FU	58.8	182	4.40E-44	181	Arachis duranensis	C2H2 family protein
KCPC_00015993-RA	Lj1g3v4241090.1	76.1	447	3.40E-186	651.7	Lotus japonicus	AP2 family protein
KCPC_00015997-RA	Tp57577_TGAC_v2_mRNA30094	63.5	684	9.40E-260	896.7	Trifolium pratense	FAR1 family protein
KCPC_00016002-RA	MDP0000305771	60.2	558	4.30E-172	605.5	Malus domestica	C2H2 family protein
KCPC_00016003-RA	MDP0000305771	51.3	240	9.10E-55	215.3	Malus domestica	C2H2 family protein
KCPC_00016005-RA	Pbr023394.1	59.4	451	5.80E-144	512.3	Pyrus bretschneideri	C2H2 family protein
KCPC_00016007-RA	Zjn_sc00028.1.g03130.1.am.mk	54.9	466	3.70E-147	522.3	Zoysia japonica	NAC family protein
KCPC_00016032-RA	676742304	85.2	54	6.50E-23	107.5	Sisymbrium irio	bHLH family protein
KCPC_00016036-RA	Phvul.001G138200.1	71.7	378	1.70E-138	493	Phaseolus vulgaris	bHLH family protein
KCPC_00016059-RA	Glyma.19G145300.2.p	80.3	447	2.60E-187	655.6	Glycine max	bZIP family protein
KCPC_00016204-RA	Sme2.5_05369.1_g00001.1	59.2	130	5.50E-39	162.2	Solanum melongena	MYB_related family protein
KCPC_00016206-RA	Glyma.02G198700.1.p	76.3	473	1.50E-185	649.8	Glycine max	E2F/DP family protein
KCPC_00016212-RA	Pbr010427.1	58.2	184	2.00E-44	179.5	Pyrus bretschneideri	E2F/DP family protein
KCPC_00016249-RA	Achn077281	100	76	1.60E-35	150.2	Actinidia chinensis	MYB_related family protein
KCPC_00016281-RA	OMERI01G34960.3	62.4	412	7.70E-140	497.7	Oryza meridionalis	bZIP family protein
KCPC_00016288-RA	PDK_30s873781g005	61.5	358	6.90E-134	478.4	Phoenix dactylifera	C3H family protein
KCPC_00016297-RA	Gh_D11G0701	62.4	404	2.30E-141	503.8	Gossypium hirsutum	NAC family protein
KCPC_00016299-RA	Rsa1.0_03996.1_g00001.1	55.3	1437	0.00E+00	1531.5	Raphanus sativus	MYB_related family protein
KCPC_00016305-RA	TRIUR3_32840-P1	52.4	143	9.70E-24	110.9	Triticum urartu	S1Fa-like family protein
KCPC_00016316-RA	maker-scaffold08456-augustus-gene-0.5-mRNA-1	56.3	586	6.40E-156	551.6	Castanea mollissima	Trihelix family protein
KCPC_00016335-RA	Sme2.5_00162.1_g00006.1	68.6	277	4.50E-113	409.5	Solanum melongena	HD-ZIP family protein
KCPC_00016336-RA	29815.m000499	54.6	227	1.10E-56	220.7	Ricinus communis	HD-ZIP family protein
KCPC_00016337-RA	Peinf101Scf01099g01019.1	71.7	459	1.90E-184	646.4	Petunia inflata	HSF family protein
KCPC_00016503-RA	C.cajan_09788	55.6	468	3.80E-112	405.6	Cajanus cajan	WRKY family protein
KCPC_00016504-RA	DCAR_014957	64.9	328	1.20E-113	410.6	Daucus carota	WRKY family protein
KCPC_00016535-RA	MDP0000247737	71	210	2.80E-83	308.9	Malus domestica	FAR1 family protein
KCPC_00016541-RA	Glyma.19G174000.1.p	61.4	184	4.70E-33	141.7	Glycine max	C2H2 family protein
KCPC_00016542-RA	Eucgr.E02489.1.p	63	92	1.00E-27	125.6	Eucalyptus grandis	M-type_MADS family protein
KCPC_00016565-RA	FANhyb_rscf00000233.1.g00002.1	88.9	631	0.00E+00	1078.9	Fragaria x ananassa	GATA family protein
KCPC_00016600-RA	Rsa1.0_03996.1_g00001.1	55.7	1392	0.00E+00	1524.2	Raphanus sativus	MYB_related family protein
KCPC_00016612-RA	PH01004450G0140	74.2	93	1.70E-30	132.9	Phyllostachys heterocycla	WRKY family protein
KCPC_00016063-RA	Lus10021031	77.2	443	4.20E-201	701.8	Linum usitatissimum	bZIP family protein
KCPC_00016071-RA	Sopen12g015990.1	54.8	1127	0.00E+00	1261.5	Solanum pennellii	TCP family protein
KCPC_00016083-RA	Glyma.19G147100.1.p	84.5	290	4.00E-140	498.8	Glycine max	C3H family protein
KCPC_00016088-RA	Peinf101Scf01921g00008.1	57.3	206	4.70E-64	246.1	Petunia inflata	LBD family protein
KCPC_00016107-RA	augustus_masked-scaffold00571-abinit-gene-0.8-mRNA-1	72.2	299	8.20E-105	380.9	Castanea mollissima	HD-ZIP family protein
KCPC_00016128-RA	Achn144111	79.2	308	1.00E-153	543.5	Actinidia chinensis	bHLH family protein
KCPC_00016143-RA	29769.m000449	64.5	338	9.40E-123	440.7	Ricinus communis	C2H2 family protein
KCPC_00016145-RA	LOC_Os11g05340.1	54.8	259	2.00E-77	290	Oryza sativa subsp. japonica	FAR1 family protein
KCPC_00016147-RA	Sme2.5_01171.1_g00003.1	81.5	65	1.90E-24	111.7	Solanum melongena	bHLH family protein
KCPC_00016162-RA	BGIOSGA033765-PA	81	158	2.50E-79	297	Oryza sativa subsp. indica	GATA family protein
KCPC_00016165-RA	MDP0000318339	64.5	640	9.80E-214	743.8	Malus domestica	FAR1 family protein
KCPC_00016178-RA	PSME_00042828-RA	53	100	4.20E-27	124	Pseudotsuga menziesii	HSF family protein
KCPC_00016180-RA	C.cajan_03139	67.6	333	3.90E-120	432.2	Cajanus cajan	NF-YA family protein
KCPC_00016183-RA	KHN48423.1	68.7	2138	0.00E+00	2609.3	Glycine soja	Dof family protein
KCPC_00016184-RA	Glyma.10G082000.1.p	52.2	320	5.40E-71	268.5	Glycine max	Dof family protein
KCPC_00016189-RA	SMil_00007993-RA_Salv	50.2	203	2.50E-48	193.4	Salvia miltiorrhiza	ERF family protein
KCPC_00016193-RA	Niben101Scf04608g05035.1	63.6	627	5.90E-211	734.6	Nicotiana benthamiana	bZIP family protein
KCPC_00016061-RA	Oropetium_20150105_17443A	83.9	776	0.00E+00	1355.9	Oropetium thomaeum	bZIP family protein
KCPC_00016072-RA	CCG001404.1	55.1	508	1.20E-159	563.9	Populus euphratica	G2-like family protein
KCPC_00016074-RA	Phvul.001G141600.1	57	423	8.70E-120	431	Phaseolus vulgaris	G2-like family protein
KCPC_00016089-RA	Niben101Scf00646g07008.1	92	374	2.70E-197	688.3	Nicotiana benthamiana	Trihelix family protein
KCPC_00016111-RA	462849136	63.6	250	3.70E-87	322.4	Eragrostis tef	HB-other family protein
KCPC_00016123-RA	Peaxi162Scf00045g01644.1	55.9	145	9.90E-42	170.6	Petunia axillaris	B3 family protein
KCPC_00016930-RA	Neem_1766_f_3	59.4	106	8.30E-23	106.7	Azadirachta indica	C2H2 family protein
KCPC_00016954-RA	C.cajan_28158	73.8	141	1.50E-45	183	Cajanus cajan	bZIP family protein
KCPC_00016969-RA	Medtr7g109600.1	68	266	2.00E-90	332.8	Medicago truncatula	WRKY family protein
KCPC_00016977-RA	Sme2.5_05369.1_g00001.1	60.7	295	3.50E-101	370.9	Solanum melongena	MYB_related family protein
KCPC_00016986-RA	Vun007741	61.9	333	6.70E-96	351.3	Vigna unguiculata	WRKY family protein
KCPC_00017003-RA	Tp57577_TGAC_v2_mRNA29403	57.6	85	6.60E-22	106.7	Trifolium pratense	M-type_MADS family protein
KCPC_00017009-RA	GRMZM2G356718_P01	52.2	138	1.80E-30	134.8	Zea mays	MYB_related family protein
KCPC_00017010-RA	Cc01_g08720	52.3	256	2.70E-61	236.1	Coffea canephora	NAC family protein
KCPC_00017021-RA	NNU_022197-RA	59.1	88	1.00E-23	109.8	Nelumbo nucifera	MYB_related family protein
KCPC_00017043-RA	Phvul.007G208400.1	54.6	449	2.30E-117	422.9	Phaseolus vulgaris	MYB family protein
KCPC_00017050-RA	678365117	55.2	194	6.20E-51	201.4	Utricularia gibba	bZIP family protein
KCPC_00017051-RA	Zmw_sc05871.1.g00020.1	53	417	7.50E-130	464.5	Zoysia matrella	bZIP family protein
KCPC_00017068-RA	Ote100112080011	69.2	370	1.00E-158	560.5	Ocimum tenuiflorum	bHLH family protein
KCPC_00016616-RA	XP_010091789.1	68.2	493	1.10E-195	683.7	Morus notabilis	G2-like family protein
KCPC_00016647-RA	XP_015876987.1	66.7	135	7.80E-50	197.6	Ziziphus jujuba	bHLH family protein
KCPC_00016652-RA	Sme2.5_05369.1_g00001.1	59.3	295	1.40E-97	358.2	Solanum melongena	MYB_related family protein
KCPC_00016656-RA	C.cajan_09677	61.7	731	4.30E-237	821.6	Cajanus cajan	bHLH family protein
KCPC_00016659-RA	C.cajan_29009	74.5	235	1.80E-93	342.8	Cajanus cajan	LBD family protein
KCPC_00016696-RA	Itr_sc000552.1_g00011.1	52.3	172	3.80E-41	168.7	Ipomoea trifida	ERF family protein
KCPC_00016722-RA	PSME_00049691-RA	82.8	99	1.30E-39	163.3	Pseudotsuga menziesii	TCP family protein
KCPC_00016758-RA	MDP0000240167	67.5	286	1.20E-116	420.2	Malus domestica	CPP family protein
KCPC_00017084-RA	OMERI03G13930.1	72.1	476	2.00E-200	699.5	Oryza meridionalis	bZIP family protein
KCPC_00017105-RA	CCG015645.1	50.5	471	2.10E-105	383.6	Populus euphratica	TALE family protein
KCPC_00017106-RA	GSVIVT01031241001	67.2	253	1.80E-88	329.3	Vitis vinifera	TALE family protein
KCPC_00017117-RA	Oropetium_20150105_17443A	52	764	2.00E-218	759.6	Oropetium thomaeum	bZIP family protein
KCPC_00017125-RA	MDP0000309902	82.2	443	2.30E-181	636	Malus domestica	GATA family protein
KCPC_00017126-RA	Aradu.8N8VL	57.3	157	1.40E-36	153.7	Arachis duranensis	GATA family protein
KCPC_00017128-RA	MDP0000309902	52.9	323	3.70E-83	308.9	Malus domestica	GATA family protein
KCPC_00017139-RA	Vang03g11510.1	74.5	534	5.80E-236	817.4	Vigna angularis	Trihelix family protein
KCPC_00017140-RA	Vang03g11510.1	57.4	587	6.30E-191	667.9	Vigna angularis	Trihelix family protein
KCPC_00017142-RA	Jcr4S06752.20	80.2	243	1.10E-119	430.3	Jatropha curcas	FAR1 family protein
KCPC_00017178-RA	RrC264_p4	55	707	1.40E-181	637.1	Raphanus raphanistrum	NF-YC family protein
KCPC_00017184-RA	Gh_A08G1256	57.4	101	2.40E-27	122.9	Gossypium hirsutum	WRKY family protein
KCPC_00017208-RA	Vang03g11990.1	60.1	321	8.90E-84	311.2	Vigna angularis	bHLH family protein
KCPC_00016796-RA	Jcr4S00635.50	73.8	80	5.80E-31	133.7	Jatropha curcas	FAR1 family protein
KCPC_00016809-RA	GSMUA_Achr2P12930_001	52.8	1054	7.90E-280	963.8	Musa acuminata	NF-YA family protein
KCPC_00016822-RA	OMERI12G02100.1	53.3	445	5.80E-124	444.9	Oryza meridionalis	Trihelix family protein
KCPC_00016844-RA	Araip.G39ZQ	62.2	1055	0.00E+00	1119.8	Arachis ipaensis	HB-other family protein
KCPC_00016845-RA	Gh_A08G0677	67	466	3.90E-175	615.1	Gossypium hirsutum	HB-other family protein
KCPC_00016849-RA	Glyma.02G154000.1.p	79.1	148	3.40E-55	215.3	Glycine max	NF-YB family protein
KCPC_00016884-RA	Niben101Scf00069g00005.1	51.5	1007	7.40E-269	927.5	Nicotiana benthamiana	C3H family protein
KCPC_00016907-RA	mrna31843.1-v1.0-hybrid	52.1	468	9.80E-137	487.6	Fragaria vesca	WRKY family protein
KCPC_00016913-RA	KHN08668.1	60.9	304	4.90E-82	305.4	Glycine soja	ERF family protein
KCPC_00017230-RA	Sme2.5_05369.1_g00001.1	60.3	295	3.20E-101	370.5	Solanum melongena	MYB_related family protein
KCPC_00017242-RA	Gh_A09G2473	64.7	136	1.60E-43	176.8	Gossypium hirsutum	C2H2 family protein
KCPC_00017281-RA	MDP0000240167	80.1	226	1.70E-109	396.7	Malus domestica	CPP family protein
KCPC_00017298-RA	Phvul.007G187400.1	66	444	7.80E-137	488	Phaseolus vulgaris	bZIP family protein
KCPC_00017310-RA	Bv8_196130_qeeq.t1	63.2	296	2.20E-90	334.3	Beta vulgaris	bHLH family protein
KCPC_00017312-RA	GSMUA_Achr4P07150_001	73.3	1682	0.00E+00	2034.2	Musa acuminata	NAC family protein
KCPC_00017321-RA	KHN43166.1	51.5	206	7.90E-42	171	Glycine soja	G2-like family protein
KCPC_00017322-RA	676733480	73	370	1.50E-133	476.9	Sisymbrium irio	G2-like family protein
KCPC_00017324-RA	KHN04943.1	81.8	967	0.00E+00	1434.5	Glycine soja	MYB family protein
KCPC_00017326-RA	Cotton_A_24712_BGI-A2_v1.0	68.9	132	2.30E-53	209.1	Gossypium arboreum	NF-YA family protein
KCPC_00017350-RA	Ahy021675	71.4	245	1.90E-90	332.8	Arachis hypogaea	Whirly family protein
KCPC_00017351-RA	Csa11g014890.1	69.7	399	5.90E-144	511.5	Camelina sativa	GRAS family protein
KCPC_00016172-RA	MDP0000318339	73.7	468	9.10E-200	697.6	Malus domestica	FAR1 family protein
KCPC_00016181-RA	TRAES3BF073600100CFD_t1	52.7	129	3.80E-34	146.4	Triticum aestivum	NAC family protein
KCPC_00016187-RA	Phvul.001G195800.1	71.2	713	6.10E-260	897.5	Phaseolus vulgaris	TALE family protein
KCPC_00016218-RA	OMERI12G12970.1	86.5	126	8.60E-62	238	Oryza meridionalis	CPP family protein
KCPC_00016227-RA	Cc01_g08720	52.4	269	6.00E-67	255	Coffea canephora	NAC family protein
KCPC_00016239-RA	Gh_A04G1278	66	94	1.10E-28	127.5	Gossypium hirsutum	G2-like family protein
KCPC_00016264-RA	Achn273801	53.5	101	3.00E-24	113.6	Actinidia chinensis	ARF family protein
KCPC_00016279-RA	XP_011077930.1	73.7	499	6.20E-197	687.6	Sesamum indicum	bZIP family protein
KCPC_00016282-RA	WALNUT_00019607-RA	62.7	415	5.40E-112	405.6	Juglans regia	bZIP family protein
KCPC_00016284-RA	Vradi03g04520.1	57.1	378	8.30E-125	447.6	Vigna radiata	bZIP family protein
KCPC_00016294-RA	Glyma.19G193400.1.p	57.2	500	2.40E-133	476.5	Glycine max	bZIP family protein
KCPC_00016303-RA	XP_015901955.1	60.8	232	2.20E-65	250	Ziziphus jujuba	GRF family protein
KCPC_00016314-RA	Glyma.15G025100.1.p	65.7	178	2.60E-55	215.7	Glycine max	ERF family protein
KCPC_00016317-RA	Csa06g039080.1	73.6	341	7.00E-134	478	Camelina sativa	ERF family protein
KCPC_00016321-RA	CCG025544.1	69.5	82	2.00E-23	111.3	Populus euphratica	MYB_related family protein
KCPC_00016322-RA	RrC4426_p1	52.4	147	4.60E-31	134.8	Raphanus raphanistrum	Trihelix family protein
KCPC_00016334-RA	XP_015898596.1	72	286	1.80E-105	383.6	Ziziphus jujuba	Trihelix family protein
KCPC_00016342-RA	676765190	79.4	528	2.20E-245	849	Sisymbrium irio	Trihelix family protein
KCPC_00016377-RA	Sopen10g033340.1	57.4	256	3.00E-79	295.8	Solanum pennellii	MYB family protein
KCPC_00016380-RA	Sopen12g015990.1	53.9	1155	0.00E+00	1242.3	Solanum pennellii	TCP family protein
KCPC_00016393-RA	Zmw_sc02266.1.g00080.1	73	141	1.20E-55	217.6	Zoysia matrella	C2H2 family protein
KCPC_00016418-RA	AA60G00097	77.4	84	6.70E-33	142.9	Aethionema arabicum	C2H2 family protein
KCPC_00016433-RA	FANhyb_rscf00000217.1.g00006.1	50	252	1.60E-65	250.8	Fragaria x ananassa	WRKY family protein
KCPC_00016460-RA	Achn193931	75.5	375	1.10E-154	547.4	Actinidia chinensis	C2H2 family protein
KCPC_00016461-RA	Phvul.007G221400.1	63.8	520	3.70E-144	512.3	Phaseolus vulgaris	C2H2 family protein
KCPC_00016491-RA	KHN09471.1	89.7	175	3.50E-87	323.2	Glycine soja	NF-YB family protein
KCPC_00016492-RA	FANhyb_rscf00000065.1.g00001.1	54.5	143	5.80E-31	136	Fragaria x ananassa	MYB_related family protein
KCPC_00016493-RA	Vradi0108s00080.1	78.4	283	4.80E-120	431.8	Vigna radiata	MYB_related family protein
KCPC_00016511-RA	Peinf101Scf01921g00008.1	64.6	209	2.70E-74	280	Petunia inflata	LBD family protein
KCPC_00016520-RA	Pbr032279.2	54.7	404	2.20E-68	260.4	Pyrus bretschneideri	FAR1 family protein
KCPC_00016521-RA	MDP0000265619	75.5	722	5.40E-298	1023.8	Malus domestica	Nin-like family protein
KCPC_00016524-RA	Zpz_sc02131.1.g00040.1.am.mk	58.8	97	1.60E-22	108.2	Zoysia pacifica	NAC family protein
KCPC_00016550-RA	MDP0000276921	77.9	113	3.20E-43	175.3	Malus domestica	GeBP family protein
KCPC_00016556-RA	TRIUR3_22095-P1	52.5	326	3.20E-85	315.8	Triticum urartu	C2H2 family protein
KCPC_00016570-RA	Glyma.03G170300.1.p	58.5	441	8.00E-104	378.3	Glycine max	bHLH family protein
KCPC_00016579-RA	Mapoly0012s0190.1.p	64	1535	0.00E+00	1682.9	Marchantia polymorpha	C3H family protein
KCPC_00016595-RA	Csa11g014890.1	63.5	537	1.00E-178	627.1	Camelina sativa	GRAS family protein
KCPC_00016638-RA	Cotton_A_24712_BGI-A2_v1.0	65.1	126	3.00E-45	183.3	Gossypium arboreum	NF-YA family protein
KCPC_00016644-RA	C.cajan_09690	58.2	297	2.50E-78	292.7	Cajanus cajan	MYB family protein
KCPC_00016649-RA	Pavir.7NG095000.1.p	73.2	209	1.20E-87	324.7	Panicum virgatum	WRKY family protein
KCPC_00016651-RA	Vang06g13800.3	52.5	257	9.00E-56	217.6	Vigna angularis	ERF family protein
KCPC_00016660-RA	C.cajan_09673	70.1	201	6.80E-64	244.6	Cajanus cajan	LBD family protein
KCPC_00016665-RA	Phvul.007G195600.1	51.1	227	1.40E-47	190.3	Phaseolus vulgaris	C2H2 family protein
KCPC_00016666-RA	GSMUA_Achr4P07150_001	66.7	472	1.00E-174	614.4	Musa acuminata	NAC family protein
KCPC_00016667-RA	GSMUA_Achr4P07150_001	52.5	444	5.40E-118	425.2	Musa acuminata	NAC family protein
KCPC_00016672-RA	Vang06g17620.1	71.8	503	4.70E-200	698	Vigna angularis	bHLH family protein
KCPC_00016693-RA	WALNUT_00027829-RA	80.1	336	3.00E-132	472.6	Juglans regia	WRKY family protein
KCPC_00016709-RA	Glyma.19G160900.1.p	71.5	298	1.70E-105	382.9	Glycine max	bHLH family protein
KCPC_00016710-RA	RrC1223_p2	87.9	116	6.90E-52	205.7	Raphanus raphanistrum	bHLH family protein
KCPC_00016733-RA	KN539506.1_FGP002	74.5	137	1.40E-52	206.8	Oryza longistaminata	HSF family protein
KCPC_00016735-RA	Phvul.001G154800.1	66	465	5.40E-155	548.1	Phaseolus vulgaris	C2H2 family protein
KCPC_00016736-RA	Thecc1EG004275t2	72	364	5.60E-140	498	Theobroma cacao	HSF family protein
KCPC_00016739-RA	676755576	50.4	850	1.90E-237	823.2	Sisymbrium irio	bHLH family protein
KCPC_00016768-RA	678338117	50	296	2.80E-62	240	Utricularia gibba	ZF-HD family protein
KCPC_00016770-RA	Gh_A08G1256	58.3	108	3.60E-31	136	Gossypium hirsutum	WRKY family protein
KCPC_00016775-RA	maker-scaffold01663-augustus-gene-0.33-mRNA-1	66	745	4.40E-241	834.7	Castanea mollissima	bHLH family protein
KCPC_00016778-RA	KN538714.1_FGP046	93.5	92	2.80E-42	172.2	Oryza longistaminata	MYB_related family protein
KCPC_00016795-RA	EMT13761	69.1	149	5.30E-58	224.9	Aegilops tauschii	NAC family protein
KCPC_00016797-RA	Itr_sc001767.1_g00001.1	65.1	86	2.80E-27	122.9	Ipomoea trifida	NAC family protein
KCPC_00016804-RA	MDP0000154138	69.4	327	1.30E-125	450.7	Malus domestica	SBP family protein
KCPC_00016816-RA	FANhyb_rscf00000598.1.g00004.1	76.2	130	4.90E-48	191.4	Fragaria x ananassa	ARF family protein
KCPC_00016841-RA	MDP0000304904	77.7	707	0.00E+00	1114	Malus domestica	TCP family protein
KCPC_00016901-RA	Medtr7g113010.1	64.7	156	3.00E-58	225.3	Medicago truncatula	FAR1 family protein
KCPC_00016904-RA	Vang03g11510.1	58.1	515	2.10E-164	579.7	Vigna angularis	Trihelix family protein
KCPC_00016908-RA	mrna11429.1-v1.0-hybrid	62.6	803	9.60E-299	1026.5	Fragaria vesca	HB-other family protein
KCPC_00016927-RA	Aradu.33QAR	56.6	99	1.80E-21	102.4	Arachis duranensis	GATA family protein
KCPC_00016942-RA	MDP0000270267	78.5	79	2.90E-30	132.9	Malus domestica	MYB family protein
KCPC_00016964-RA	Vang06g15980.1	60.4	936	2.70E-283	975.3	Vigna angularis	GRAS family protein
KCPC_00016965-RA	Glyma.19G216700.1.p	58	181	1.80E-48	193	Glycine max	GRAS family protein
KCPC_00016967-RA	Solyc01g079370.2.1	50.5	273	4.80E-64	245.4	Solanum lycopersicum	GRAS family protein
KCPC_00016974-RA	GSMUA_Achr11P11660_001	63.2	234	1.50E-78	293.9	Musa acuminata	AP2 family protein
KCPC_00016992-RA	C.cajan_02320	54.5	290	4.30E-78	292	Cajanus cajan	MYB family protein
KCPC_00016993-RA	Ahy013419	61.4	251	4.10E-75	282	Arachis hypogaea	MYB family protein
KCPC_00017007-RA	LPERR01G09130.1	85.2	399	2.20E-208	725.3	Leersia perrieri	C3H family protein
KCPC_00017011-RA	MDP0000263713	98.7	154	4.40E-72	271.2	Malus domestica	YABBY family protein
KCPC_00017037-RA	Vradi03g06940.1	55.9	538	4.90E-123	442.2	Vigna radiata	WRKY family protein
KCPC_00017046-RA	Ote100112080011	71.4	402	2.10E-173	609.4	Ocimum tenuiflorum	bHLH family protein
KCPC_00017066-RA	678365117	68.5	203	5.20E-72	273.1	Utricularia gibba	bZIP family protein
KCPC_00017069-RA	C.cajan_03773	57	430	2.40E-114	412.9	Cajanus cajan	MYB family protein
KCPC_00017078-RA	Oropetium_20150105_06388A	54.3	94	3.70E-21	103.2	Oropetium thomaeum	C2H2 family protein
KCPC_00017099-RA	Jcr4S01732.10	58.2	153	5.20E-37	155.2	Jatropha curcas	bHLH family protein
KCPC_00017129-RA	OPUNC06G01050.1	67.7	303	7.60E-97	354.4	Oryza punctata	GRF family protein
KCPC_00017167-RA	Spipo3G0038700	63.3	256	8.60E-87	320.9	Spirodela polyrhiza	HB-other family protein
KCPC_00017168-RA	Phvul.007G196100.1	67.4	497	3.60E-146	518.8	Phaseolus vulgaris	C2H2 family protein
KCPC_00017171-RA	KHN16118.1	65.9	1154	0.00E+00	1370.5	Glycine soja	MYB_related family protein
KCPC_00017173-RA	Lus10031505	65.4	868	0.00E+00	1182.2	Linum usitatissimum	NF-YA family protein
KCPC_00017177-RA	Sopen12g015990.1	56	943	5.1e-312	1071.2	Solanum pennellii	TCP family protein
KCPC_00017194-RA	RrC4630_p2	66	430	1.70E-161	569.7	Raphanus raphanistrum	NF-YC family protein
KCPC_00017200-RA	MDP0000295305	69.7	783	1.20E-284	979.9	Malus domestica	NF-YC family protein
KCPC_00017237-RA	Achn271311	57.3	558	3.20E-171	602.4	Actinidia chinensis	ERF family protein
KCPC_00017238-RA	XP_013629268.1	62.8	516	1.30E-189	663.3	Brassica oleracea	C3H family protein
KCPC_00017239-RA	Lj5g3v0309090.1	55.9	238	7.10E-62	240	Lotus japonicus	FAR1 family protein
KCPC_00017246-RA	Sme2.5_05369.1_g00001.1	60.6	289	7.10E-99	362.8	Solanum melongena	MYB_related family protein
KCPC_00017249-RA	XP_012575300.1	62.3	440	2.90E-159	562.8	Cicer arietinum	C3H family protein
KCPC_00017250-RA	CCG012156.1	70.7	167	8.30E-62	238.8	Populus euphratica	B3 family protein
KCPC_00017265-RA	MDP0000290148	68.5	149	3.70E-55	215.7	Malus domestica	GeBP family protein
KCPC_00017267-RA	GSBRNA2T00144257001	72.3	159	6.50E-61	234.2	Brassica napus	GeBP family protein
KCPC_00017272-RA	GSVIVT01019630001	55.2	429	4.60E-130	466.1	Vitis vinifera	MIKC_MADS family protein
KCPC_00017303-RA	Itr_sc000552.1_g00011.1	57.9	164	8.20E-42	171	Ipomoea trifida	ERF family protein
KCPC_00017325-RA	Sme2.5_05369.1_g00001.1	60.3	295	2.20E-100	367.9	Solanum melongena	MYB_related family protein
KCPC_00017330-RA	XP_009771234.1	61.1	149	8.70E-47	188.3	Nicotiana sylvestris	ERF family protein
KCPC_00017342-RA	Jcr4S06752.20	57.6	453	2.60E-136	486.1	Jatropha curcas	FAR1 family protein
KCPC_00017364-RA	DCAR_023844	54.6	302	5.10E-76	285.4	Daucus carota	HB-other family protein
KCPC_00017391-RA	Pbr030871.1	64.5	166	1.10E-57	224.9	Pyrus bretschneideri	C2H2 family protein
KCPC_00017403-RA	Sopen06g019750.1	58.3	108	3.50E-27	124.4	Solanum pennellii	M-type_MADS family protein
KCPC_00017410-RA	CCG001517.1	64.7	190	1.60E-60	234.6	Populus euphratica	bHLH family protein
KCPC_00070777-RA	EMT26392	86.4	796	0.00E+00	1362.1	Aegilops tauschii	FAR1 family protein
KCPC_00067020-RA	Sopen10g033340.1	55.2	248	8.50E-75	281.2	Solanum pennellii	MYB family protein
KCPC_00067016-RA	OMERI04G25580.4	64.6	195	7.00E-65	247.7	Oryza meridionalis	NAC family protein
KCPC_00067022-RA	OMERI04G25580.4	70	200	5.60E-78	291.2	Oryza meridionalis	NAC family protein
KCPC_00076240-RA	Araip.R0AG2	79.2	77	3.80E-30	133.7	Arachis ipaensis	M-type_MADS family protein
KCPC_00075111-RA	FANhyb_rscf00001150.1.g00006.1	51	194	5.20E-50	198.4	Fragaria x ananassa	NAC family protein
KCPC_00075112-RA	KHN40025.1	57.2	605	2.80E-176	619.4	Glycine soja	NAC family protein
KCPC_00075113-RA	Csa06g039080.1	90.8	349	6.80E-177	620.5	Camelina sativa	ERF family protein
KCPC_00072189-RA	MDP0000320566	66.1	383	2.50E-138	492.7	Malus domestica	NAC family protein
KCPC_00074917-RA	Sopen05g016700.1	51.2	1270	0.00E+00	1271.9	Solanum pennellii	ZF-HD family protein
KCPC_00069739-RA	Sopen05g016700.1	65.1	129	1.30E-44	179.9	Solanum pennellii	ZF-HD family protein
KCPC_00069740-RA	Sopen05g016700.1	55.8	1053	0.00E+00	1164.1	Solanum pennellii	ZF-HD family protein
KCPC_00068513-RA	MDP0000319910	85.5	172	3.50E-90	331.6	Malus domestica	HSF family protein
KCPC_00068514-RA	KN539506.1_FGP002	81.9	138	1.30E-59	230.3	Oryza longistaminata	HSF family protein
KCPC_00070232-RA	Sme2.5_05369.1_g00001.1	60.7	295	1.20E-101	370.9	Solanum melongena	MYB_related family protein
KCPC_00068660-RA	RrC1223_p2	90.5	116	1.70E-53	210.3	Raphanus raphanistrum	bHLH family protein
KCPC_00068656-RA	PSME_00049691-RA	88.1	67	7.10E-26	118.2	Pseudotsuga menziesii	TCP family protein
KCPC_00068661-RA	Sme2.5_05369.1_g00001.1	60.3	295	1.50E-99	365.5	Solanum melongena	MYB_related family protein
KCPC_00076723-RA	Phvul.009G047000.2	53.2	560	4.70E-131	468.8	Phaseolus vulgaris	GRF family protein
KCPC_00076649-RA	XP_010546966.1	69.7	142	2.90E-40	165.6	Tarenaya hassleriana	bHLH family protein
KCPC_00071549-RA	Cotton_A_07948_BGI-A2_v1.0	80	545	2.40E-249	862.8	Gossypium arboreum	BBR-BPC family protein
KCPC_00069410-RA	Zpz_sc00812.1.g00250.1.am.mk	54	428	1.90E-134	479.9	Zoysia pacifica	bZIP family protein
KCPC_00069934-RA	Aco009877.1	56.4	78	3.60E-21	101.3	Ananas comosus	WRKY family protein
KCPC_00072138-RA	Gh_D05G3474	71.3	352	6.30E-130	464.5	Gossypium hirsutum	NAC family protein
KCPC_00069447-RA	Dca23924.1	50	136	9.10E-31	134.8	Dianthus caryophyllus	FAR1 family protein
KCPC_00074690-RA	Sme2.5_05369.1_g00001.1	61	295	6.70E-102	372.9	Solanum melongena	MYB_related family protein
KCPC_00068381-RA	Sopen12g015990.1	59.3	108	1.80E-32	139.4	Solanum pennellii	TCP family protein
KCPC_00068205-RA	AA10G00404	56.1	380	2.40E-106	387.1	Aethionema arabicum	WRKY family protein
KCPC_00069794-RA	Manes.04G074300.1.p	67.3	153	1.00E-49	196.8	Manihot esculenta	bZIP family protein
KCPC_00069795-RA	Sopen12g015990.1	55.3	1144	0.00E+00	1274.6	Solanum pennellii	TCP family protein
KCPC_00071105-RA	Glyma.10G219600.1.p	58.5	605	2.20E-181	636.3	Glycine max	NAC family protein
KCPC_00069223-RA	Sopen12g015990.1	55.1	1155	0.00E+00	1282.7	Solanum pennellii	TCP family protein
KCPC_00071234-RA	HL.SW.v1.0.G034232.1	72	443	3.10E-163	575.5	Humulus lupulus	C2H2 family protein
KCPC_00069016-RA	Achn296391	61.1	285	2.80E-90	332.8	Actinidia chinensis	NF-YC family protein
KCPC_00069021-RA	Achn296391	57	286	9.90E-82	304.7	Actinidia chinensis	NF-YC family protein
KCPC_00077033-RA	Sme2.5_05369.1_g00001.1	60.7	295	3.50E-102	372.9	Solanum melongena	MYB_related family protein
KCPC_00077108-RA	MDP0000304669	71	465	2.10E-169	596.3	Malus domestica	bHLH family protein
KCPC_00077109-RA	maker-scaffold11351-snap-gene-0.3-mRNA-1	86.6	82	4.80E-33	141.7	Castanea mollissima	bHLH family protein
KCPC_00071903-RA	Glyma.17G185000.1.p	57	228	1.10E-60	233.8	Glycine max	NAC family protein
KCPC_00076525-RA	orange1.1g044394m	56.8	95	2.20E-24	114.4	Citrus sinensis	C2H2 family protein
KCPC_00068585-RA	CCG010610.1	62.4	471	1.00E-180	634	Populus euphratica	NAC family protein
KCPC_00076606-RA	WALNUT_00030998-RA	86	107	7.60E-46	183.7	Juglans regia	NF-YB family protein
KCPC_00066431-RA	DCAR_011951	69.7	297	2.50E-114	412.5	Daucus carota	GRF family protein
KCPC_00066428-RA	Zmw_sc00338.1.g00010.1	55.7	377	2.80E-115	416	Zoysia matrella	NAC family protein
KCPC_00069580-RA	Cla021773	74	146	9.40E-53	206.8	Citrullus lanatus	GATA family protein
KCPC_00076553-RA	Oropetium_20150105_21144A	51.2	713	9.50E-171	601.3	Oropetium thomaeum	C3H family protein
KCPC_00076291-RA	RrC2946_p1	62.7	118	1.30E-37	156.4	Raphanus raphanistrum	C3H family protein
KCPC_00070370-RA	Ote100129680091	72.5	244	2.40E-87	322.8	Ocimum tenuiflorum	bHLH family protein
KCPC_00070371-RA	Achn273801	76	383	3.30E-171	602.1	Actinidia chinensis	ARF family protein
KCPC_00071732-RA	Ote100259270021	60.5	114	6.80E-31	135.6	Ocimum tenuiflorum	C3H family protein
KCPC_00071734-RA	676743386	69.1	110	1.40E-35	149.8	Sisymbrium irio	HD-ZIP family protein
KCPC_00073364-RA	Sopen12g015990.1	50.3	151	5.70E-38	160.6	Solanum pennellii	TCP family protein
KCPC_00069676-RA	Phvul.002G035100.1	61.1	131	6.90E-35	147.5	Phaseolus vulgaris	ERF family protein
KCPC_00069679-RA	Phvul.002G035100.1	55.6	162	3.30E-39	162.2	Phaseolus vulgaris	ERF family protein
KCPC_00072284-RA	Prupe.8G134900.1.p	54.6	273	2.90E-68	259.6	Prunus persica	MYB family protein
KCPC_00066126-RA	LOC_Os11g12360.1	61.2	129	1.60E-36	154.5	Oryza sativa subsp. japonica	M-type_MADS family protein
KCPC_00069774-RA	SMil_00015146-RA_Salv	75.4	374	3.00E-158	558.5	Salvia miltiorrhiza	FAR1 family protein
KCPC_00071933-RA	FANhyb_rscf00001203.1.g00002.1	71.4	734	1.70E-290	998.8	Fragaria x ananassa	LBD family protein
KCPC_00071264-RA	C.cajan_41561	83.6	768	0.00E+00	1196.8	Cajanus cajan	HD-ZIP family protein
KCPC_00073689-RA	678338506	70.5	105	1.80E-40	165.6	Utricularia gibba	AP2 family protein
KCPC_00076098-RA	Itr_sc001764.1_g00003.1	61	118	1.80E-34	147.5	Ipomoea trifida	MYB_related family protein
KCPC_00068271-RA	WALNUT_00009823-RA	50	136	2.10E-32	140.2	Juglans regia	C2H2 family protein
KCPC_00068272-RA	Zmw_sc02593.1.g00110.1	65.4	534	9.30E-182	637.5	Zoysia matrella	CO-like family protein
KCPC_00068279-RA	XP_010556248.1	57.1	91	1.30E-26	119.4	Tarenaya hassleriana	ERF family protein
KCPC_00068273-RA	RrC351_p2	75.6	587	6.20E-245	847.4	Raphanus raphanistrum	bHLH family protein
KCPC_00069941-RA	Sme2.5_00187.1_g00004.1	60.2	93	2.00E-24	112.8	Solanum melongena	MYB_related family protein
KCPC_00069946-RA	MDP0000247737	52.5	236	2.30E-55	216.1	Malus domestica	FAR1 family protein
KCPC_00074504-RA	ONIVA01G08700.1	52.5	263	2.30E-68	259.6	Oryza nivara	BES1 family protein
KCPC_00069662-RA	Tp57577_TGAC_v2_mRNA33215	55.9	118	1.60E-31	136.3	Trifolium pratense	bHLH family protein
KCPC_00068594-RA	CCG000159.2	59	166	2.70E-46	186	Populus euphratica	MYB family protein
KCPC_00068597-RA	C.cajan_34992	70.2	151	1.90E-56	219.2	Cajanus cajan	MYB family protein
KCPC_00068598-RA	Jcr4S03701.20	58.9	190	1.60E-50	199.9	Jatropha curcas	MYB family protein
KCPC_00069815-RA	AA60G00097	77.4	84	2.00E-33	143.3	Aethionema arabicum	C2H2 family protein
KCPC_00070990-RA	Sopen12g015990.1	50.8	386	2.10E-105	383.3	Solanum pennellii	TCP family protein
KCPC_00068826-RA	Sopen12g015990.1	62.7	303	2.70E-107	389	Solanum pennellii	TCP family protein
KCPC_00070331-RA	Sopen05g016700.1	50	1315	0.00E+00	1271.9	Solanum pennellii	ZF-HD family protein
KCPC_00075906-RA	676737120	60.5	479	9.20E-170	597.4	Sisymbrium irio	NF-YC family protein
KCPC_00076401-RA	Zpz_sc00083.1.g00290.1.am.mk	53.5	346	1.20E-98	360.9	Zoysia pacifica	Dof family protein
KCPC_00073971-RA	Sme2.5_05369.1_g00001.1	60	295	3.00E-100	366.7	Solanum melongena	MYB_related family protein
KCPC_00073973-RA	mrna03614.1-v1.0-hybrid	74.7	79	4.00E-29	127.9	Fragaria vesca	C2H2 family protein
KCPC_00072550-RA	Sme2.5_05369.1_g00001.1	60.7	295	2.70E-101	370.9	Solanum melongena	MYB_related family protein
KCPC_00072551-RA	C.cajan_40518	63.9	119	1.40E-31	136.3	Cajanus cajan	Trihelix family protein
KCPC_00070496-RA	Sme2.5_03646.1_g00001.1	54.1	344	1.70E-99	363.6	Solanum melongena	ERF family protein
KCPC_00068290-RA	Sme2.5_00580.1_g00006.1	66.1	617	1.90E-168	593.2	Solanum melongena	CO-like family protein
KCPC_00069475-RA	Achn296391	53.7	287	1.70E-70	266.5	Actinidia chinensis	NF-YC family protein
KCPC_00069478-RA	Ahy010157	82.7	272	4.40E-112	404.8	Arachis hypogaea	NF-YC family protein
KCPC_00069479-RA	Zjn_sc00023.1.g03050.1.am.mkhc	64.8	128	2.20E-40	166.4	Zoysia japonica	MIKC_MADS family protein
KCPC_00069482-RA	Zjn_sc00023.1.g03050.1.am.mkhc	70.9	179	6.50E-71	267.7	Zoysia japonica	MIKC_MADS family protein
KCPC_00069476-RA	C.cajan_44324	83.6	293	6.30E-136	484.2	Cajanus cajan	GRAS family protein
KCPC_00069141-RA	Vang03g11510.1	59.4	581	6.40E-201	701	Vigna angularis	Trihelix family protein
KCPC_00069144-RA	Medtr7g113010.1	68.9	286	4.70E-117	421.8	Medicago truncatula	FAR1 family protein
KCPC_00073931-RA	676773256	51.3	302	5.10E-60	231.9	Sisymbrium irio	B3 family protein
KCPC_00075836-RA	Sme2.5_05369.1_g00001.1	58.2	273	1.20E-88	327	Solanum melongena	MYB_related family protein
KCPC_00075209-RA	MDP0000265800	66.4	110	4.50E-34	144.4	Malus domestica	CAMTA family protein
KCPC_00075213-RA	Sopen12g030120.1	76.2	84	5.30E-33	141.7	Solanum pennellii	bHLH family protein
KCPC_00068474-RA	Jcr4S05030.40	51.3	156	1.00E-39	163.7	Jatropha curcas	MYB family protein
KCPC_00053105-RA	Sopen12g015990.1	52.5	1155	0.00E+00	1199.5	Solanum pennellii	TCP family protein
KCPC_00053123-RA	Cucsa.271780.6	72.4	392	1.60E-150	533.1	Cucumis sativus	TALE family protein
KCPC_00053106-RA	Csa11g046590.1	66.3	80	6.60E-24	112.5	Camelina sativa	BES1 family protein
KCPC_00053108-RA	GRMZM2G126957_P01	72.2	90	1.40E-33	145.2	Zea mays	NF-YA family protein
KCPC_00053129-RA	C.cajan_09226	73.1	193	9.10E-69	260.8	Cajanus cajan	ERF family protein
KCPC_00053133-RA	MDP0000314088	61.8	359	7.20E-122	438	Malus domestica	G2-like family protein
KCPC_00053135-RA	Glyma.06G063500.1.p	59.6	688	3.50E-195	682.2	Glycine max	ARR-B family protein
KCPC_00053145-RA	mrna24052.1-v1.0-hybrid	58.5	275	6.20E-73	276.6	Fragaria vesca	B3 family protein
KCPC_00053150-RA	Medtr1g013760.1	56.6	288	3.10E-78	292.4	Medicago truncatula	WRKY family protein
KCPC_00053170-RA	Csa08g023440.1	70.6	752	0.00E+00	1083.9	Camelina sativa	CPP family protein
KCPC_00053173-RA	Zpz_sc04699.1.g00010.1.am.mk	82.8	134	3.10E-54	213	Zoysia pacifica	HB-other family protein
KCPC_00053180-RA	Csa09g088800.1	64.6	478	1.10E-173	610.9	Camelina sativa	B3 family protein
KCPC_00053211-RA	Potri.006G221200.1	64.7	201	3.20E-67	255.4	Populus trichocarpa	MYB family protein
KCPC_00053221-RA	Neem_27647_f_1	64	186	1.50E-61	236.9	Azadirachta indica	Nin-like family protein
KCPC_00053226-RA	Medtr3g104750.1	59	156	2.50E-41	170.2	Medicago truncatula	WRKY family protein
KCPC_00053237-RA	GSBRNA2T00069970001	84.9	285	8.10E-134	477.6	Brassica napus	MYB_related family protein
KCPC_00053250-RA	FANhyb_rscf00001142.1.g00004.1	73	651	5.10E-266	917.9	Fragaria x ananassa	C2H2 family protein
KCPC_00053252-RA	FANhyb_rscf00001142.1.g00004.1	79.7	651	1.00E-288	993	Fragaria x ananassa	C2H2 family protein
KCPC_00053253-RA	Cotton_A_14012_BGI-A2_v1.0	65.8	266	1.00E-98	360.5	Gossypium arboreum	C2H2 family protein
KCPC_00053267-RA	Glyma.06G051600.10.p	59.1	543	2.10E-158	559.7	Glycine max	TALE family protein
KCPC_00053283-RA	Glyma.14G091200.1.p	73.1	316	1.20E-123	444.1	Glycine max	TALE family protein
KCPC_00053286-RA	Phvul.009G075000.1	60.3	358	2.90E-97	355.9	Phaseolus vulgaris	MYB family protein
KCPC_00053287-RA	Vradi06g14340.1	61.1	167	1.60E-53	210.3	Vigna radiata	MYB family protein
KCPC_00053318-RA	XP_015900551.1	56.9	253	1.30E-59	230.3	Ziziphus jujuba	C2H2 family protein
KCPC_00053320-RA	Jcr4S01525.30	52.1	219	3.70E-53	208.8	Jatropha curcas	LBD family protein
KCPC_00053338-RA	XP_012571574.1	57.8	315	3.40E-87	322.4	Cicer arietinum	M-type_MADS family protein
KCPC_00053339-RA	KZV54549.1	59.8	336	2.10E-99	363.2	Dorcoceras hygrometricum	B3 family protein
KCPC_00053340-RA	KZV54549.1	54.7	371	3.60E-103	375.9	Dorcoceras hygrometricum	B3 family protein
KCPC_00053347-RA	FANhyb_rscf00000253.1.g00010.1	52.3	266	1.00E-72	275	Fragaria x ananassa	BBR-BPC family protein
KCPC_00053351-RA	evm.model.supercontig_21.168	73.8	366	3.60E-153	542	Carica papaya	C2H2 family protein
KCPC_00053354-RA	C.cajan_35277	74.2	151	4.80E-54	211.5	Cajanus cajan	ERF family protein
KCPC_00053356-RA	30170.m013846	65.2	233	2.60E-73	275.8	Ricinus communis	WOX family protein
KCPC_00053359-RA	Aradu.RP61F	51.8	301	5.30E-79	295	Arachis duranensis	NAC family protein
KCPC_00053362-RA	mrna09125.1-v1.0-hybrid	77.5	440	1.80E-182	639.4	Fragaria vesca	bHLH family protein
KCPC_00053369-RA	Glyma.06G040900.1.p	73.8	367	2.80E-144	512.3	Glycine max	HSF family protein
KCPC_00053371-RA	Itr_sc000289.1_g00007.1	50	236	6.60E-42	171.4	Ipomoea trifida	bHLH family protein
KCPC_00053377-RA	Sme2.5_05369.1_g00001.1	60.7	295	5.10E-101	370.2	Solanum melongena	MYB_related family protein
KCPC_00053398-RA	Csa09g092630.1	53.8	305	8.50E-77	288.1	Camelina sativa	STAT family protein
KCPC_00053405-RA	Vradi05g12900.1	73.4	188	2.40E-72	272.7	Vigna radiata	MYB_related family protein
KCPC_00053406-RA	Aradu.62DXS	70.3	249	3.70E-83	308.5	Arachis duranensis	MYB family protein
KCPC_00053419-RA	PGSC0003DMP400044805	64.2	95	2.00E-22	105.9	Solanum tuberosum	B3 family protein
KCPC_00053420-RA	Vradi05g13000.1	50.4	379	2.40E-73	276.6	Vigna radiata	G2-like family protein
KCPC_00053422-RA	Cc10_g03650	53.7	523	2.90E-158	559.3	Coffea canephora	G2-like family protein
KCPC_00053424-RA	Cc10_g03650	52.5	217	1.40E-54	213.8	Coffea canephora	G2-like family protein
KCPC_00053425-RA	Cc10_g03650	51.9	551	9.60E-159	560.8	Coffea canephora	G2-like family protein
KCPC_00053426-RA	Cc10_g03650	50.7	529	2.10E-150	533.1	Coffea canephora	G2-like family protein
KCPC_00053445-RA	Aradu.NG8V7	80.6	315	2.00E-124	446	Arachis duranensis	BES1 family protein
KCPC_00053462-RA	MDP0000497158	68.9	90	7.40E-27	122.9	Malus domestica	C2H2 family protein
KCPC_00053464-RA	Itr_sc000813.1_g00027.1	68.6	455	1.80E-174	613.2	Ipomoea trifida	ZF-HD family protein
KCPC_00053467-RA	Phvul.001G014300.1	72.8	103	3.90E-32	137.9	Phaseolus vulgaris	MYB_related family protein
KCPC_00053478-RA	Zmw_sc05871.1.g00020.1	56.2	365	2.00E-127	456.4	Zoysia matrella	bZIP family protein
KCPC_00053489-RA	Achn015171	51.6	157	2.50E-29	129	Actinidia chinensis	bZIP family protein
KCPC_00053495-RA	KZV20163.1	75.2	254	3.90E-107	389	Dorcoceras hygrometricum	TALE family protein
KCPC_00053507-RA	Vang05g02650.1	72.9	284	3.50E-106	385.6	Vigna angularis	MIKC_MADS family protein
KCPC_00053509-RA	Pbr019774.1	53.6	405	1.20E-101	372.1	Pyrus bretschneideri	MYB_related family protein
KCPC_00053532-RA	Csa17g055540.1	50.4	141	1.70E-30	134.8	Camelina sativa	G2-like family protein
KCPC_00053537-RA	Cotton_A_24712_BGI-A2_v1.0	65.9	132	3.50E-52	205.7	Gossypium arboreum	NF-YA family protein
KCPC_00053559-RA	Lj2g3v2314850.1	63.1	328	2.40E-108	393.7	Lotus japonicus	WRKY family protein
KCPC_00053667-RA	Zjn_sc00014.1.g01720.1.am.mk	70.7	116	1.40E-42	173.3	Zoysia japonica	GeBP family protein
KCPC_00053671-RA	676755044	55.1	550	2.10E-169	596.3	Sisymbrium irio	bHLH family protein
KCPC_00053672-RA	MDP0000300402	83.1	154	2.40E-67	256.1	Malus domestica	Trihelix family protein
KCPC_00053680-RA	mrna11429.1-v1.0-hybrid	51.3	779	1.10E-233	810.4	Fragaria vesca	HB-other family protein
KCPC_00053682-RA	Sopen12g015990.1	54	113	1.60E-29	129.4	Solanum pennellii	TCP family protein
KCPC_00053683-RA	PH01000201G0710	52.4	84	1.30E-21	103.2	Phyllostachys heterocycla	CAMTA family protein
KCPC_00053699-RA	PEQU_16234	82.6	362	4.50E-172	604.7	Phalaenopsis equestris	G2-like family protein
KCPC_00053700-RA	MDP0000284588	74.9	498	1.10E-217	756.5	Malus domestica	GeBP family protein
KCPC_00053710-RA	C.cajan_19643	55.3	445	6.80E-107	388.3	Cajanus cajan	G2-like family protein
KCPC_00053732-RA	OBART09G15000.1	77.6	313	6.80E-129	461.5	Oryza barthii	NAC family protein
KCPC_00053733-RA	Do008886.1	54.7	192	1.80E-50	200.7	Dichanthelium oligosanthes	NAC family protein
KCPC_00053737-RA	PSME_00033701-RA	56.8	229	5.60E-61	238	Pseudotsuga menziesii	VOZ family protein
KCPC_00053741-RA	Ote100176820031	54.5	352	9.70E-94	344.7	Ocimum tenuiflorum	MYB_related family protein
KCPC_00053755-RA	Ciclev10012873m	71.3	94	6.90E-28	124.8	Citrus clementina	YABBY family protein
KCPC_00053756-RA	Ciclev10012873m	57.6	139	5.10E-29	128.3	Citrus clementina	YABBY family protein
KCPC_00053796-RA	KN538684.1_FGP020	57.7	142	8.40E-39	161	Oryza longistaminata	bHLH family protein
KCPC_00053815-RA	Do001279.1	71.5	783	8.80E-305	1046.6	Dichanthelium oligosanthes	bZIP family protein
KCPC_00053821-RA	KN539001.1_FGP003	87.9	124	5.30E-62	239.2	Oryza longistaminata	NAC family protein
KCPC_00053829-RA	Phvul.009G016300.1	54.1	338	1.80E-86	320.5	Phaseolus vulgaris	E2F/DP family protein
KCPC_00053843-RA	Pahal.C00083.1	57	237	5.10E-72	271.9	Panicum hallii	G2-like family protein
KCPC_00053860-RA	Csa17g055540.1	70.4	125	1.20E-47	191.8	Camelina sativa	G2-like family protein
KCPC_00053865-RA	Rsa1.0_00008.1_g00039.1	68.5	108	5.30E-42	171.4	Raphanus sativus	HSF family protein
KCPC_00053891-RA	Csa11g014890.1	66.5	340	2.50E-131	469.5	Camelina sativa	GRAS family protein
KCPC_00053917-RA	Sopen09g001330.1	61.8	563	2.90E-193	675.6	Solanum pennellii	G2-like family protein
KCPC_00053937-RA	CCG018340.1	53.7	298	2.00E-88	327	Populus euphratica	B3 family protein
KCPC_00053938-RA	Araha.7890s0002.1.p	51.2	709	9.70E-191	667.9	Arabidopsis halleri	GeBP family protein
KCPC_00053964-RA	Phvul.006G062200.1	71.5	362	9.70E-134	477.2	Phaseolus vulgaris	NF-YA family protein
KCPC_00053967-RA	Achn225931	78.5	265	9.40E-116	417.5	Actinidia chinensis	BES1 family protein
KCPC_00054016-RA	PH01000057G1960	52	98	2.30E-22	107.5	Phyllostachys heterocycla	FAR1 family protein
KCPC_00054048-RA	Sphfalx0019s0088.1.p	58.4	250	4.60E-78	292.4	Sphagnum fallax	Trihelix family protein
KCPC_00054069-RA	676780088	53.6	668	9.80E-150	531.6	Sisymbrium irio	M-type_MADS family protein
KCPC_00054072-RA	OPUNC10G09700.3	58.7	109	2.40E-35	149.1	Oryza punctata	E2F/DP family protein
KCPC_00054111-RA	Araip.R0K9W	56.8	551	2.00E-159	563.1	Arachis ipaensis	C3H family protein
KCPC_00054114-RA	C.cajan_39555	70.9	530	4.50E-212	738	Cajanus cajan	GRAS family protein
KCPC_00054118-RA	GSVIVT01019630001	59.5	289	6.30E-95	348.2	Vitis vinifera	MIKC_MADS family protein
KCPC_00054131-RA	462865514	50.9	234	1.70E-52	208.4	Eragrostis tef	FAR1 family protein
KCPC_00054146-RA	Achn144111	61.5	330	2.50E-117	422.5	Actinidia chinensis	bHLH family protein
KCPC_00054159-RA	Sme2.5_05369.1_g00001.1	58.6	295	9.50E-99	361.7	Solanum melongena	MYB_related family protein
KCPC_00054215-RA	Rsa1.0_00731.1_g00001.1	73.9	426	6.60E-163	574.3	Raphanus sativus	RAV family protein
KCPC_00054216-RA	PGSC0003DMP400041646	60.4	139	3.90E-39	161.8	Solanum tuberosum	MYB_related family protein
KCPC_00054220-RA	mrna03384.1-v1.0-hybrid	64.7	156	1.70E-47	189.5	Fragaria vesca	FAR1 family protein
KCPC_00054239-RA	PDK_30s873781g005	69.2	357	7.50E-151	534.3	Phoenix dactylifera	C3H family protein
KCPC_00054265-RA	Prupe.6G139700.1.p	70.4	628	8.90E-185	647.9	Prunus persica	E2F/DP family protein
KCPC_00054266-RA	Csa09g092790.1	51.1	329	3.50E-99	362.5	Camelina sativa	BES1 family protein
KCPC_00054267-RA	Csa09g092790.1	50.1	337	4.40E-99	362.1	Camelina sativa	BES1 family protein
KCPC_00054270-RA	PH01000356G0990	53	287	2.00E-78	293.5	Phyllostachys heterocycla	GRAS family protein
KCPC_00054292-RA	Glyma.08G310100.1.p	80.5	257	7.50E-101	367.5	Glycine max	MIKC_MADS family protein
KCPC_00054299-RA	Lus10007348	72.5	80	3.60E-25	114.4	Linum usitatissimum	MYB_related family protein
KCPC_00054317-RA	LOC_Os11g12360.1	53.8	119	3.30E-32	139.4	Oryza sativa subsp. japonica	M-type_MADS family protein
KCPC_00054346-RA	Sme2.5_05369.1_g00001.1	60.7	295	2.70E-101	370.9	Solanum melongena	MYB_related family protein
KCPC_00054359-RA	GSBRNA2T00075489001	69.3	231	3.00E-78	292.4	Brassica napus	NAC family protein
KCPC_00054360-RA	Sme2.5_05369.1_g00001.1	59	278	3.00E-93	343.2	Solanum melongena	MYB_related family protein
KCPC_00054390-RA	mrna09125.1-v1.0-hybrid	58.2	464	3.30E-142	505.8	Fragaria vesca	bHLH family protein
KCPC_00054503-RA	Cc01_g03550	52.5	282	1.70E-71	271.9	Coffea canephora	ERF family protein
KCPC_00054528-RA	Cc01_g03550	52.2	276	1.30E-68	262.3	Coffea canephora	ERF family protein
KCPC_00054531-RA	Cc01_g03550	50	274	3.00E-67	257.7	Coffea canephora	ERF family protein
KCPC_00054538-RA	Cc01_g03550	54.3	140	9.70E-34	144.4	Coffea canephora	ERF family protein
KCPC_00054551-RA	Sopen12g015990.1	52.5	805	4.90E-238	824.7	Solanum pennellii	TCP family protein
KCPC_00054555-RA	Vang01g04370.2	71.1	446	8.30E-122	438	Vigna angularis	SRS family protein
KCPC_00054556-RA	KZV44452.1	62.9	210	8.20E-66	251.1	Dorcoceras hygrometricum	SRS family protein
KCPC_00054587-RA	DCAR_012851	57.4	305	2.20E-92	340.1	Daucus carota	GATA family protein
KCPC_00054589-RA	Zjn_sc00028.1.g03130.1.am.mk	70.1	469	5.80E-191	667.9	Zoysia japonica	NAC family protein
KCPC_00054505-RA	Sopen05g016700.1	50.6	1396	0.00E+00	1337.4	Solanum pennellii	ZF-HD family protein
KCPC_00054533-RA	Cc01_g03550	59	178	7.60E-54	211.1	Coffea canephora	ERF family protein
KCPC_00054549-RA	XP_010106869.1	82.8	1054	0.00E+00	1716.8	Morus notabilis	HB-other family protein
KCPC_00054552-RA	Glyma.02G280300.1.p	62.4	524	3.40E-161	568.9	Glycine max	HB-other family protein
KCPC_00054581-RA	Sme2.5_05369.1_g00001.1	60.7	295	2.30E-101	370.5	Solanum melongena	MYB_related family protein
KCPC_00054599-RA	EMT05641	50.4	123	1.30E-29	131	Aegilops tauschii	FAR1 family protein
KCPC_00054620-RA	KHN26160.1	51.7	176	8.80E-50	198	Glycine soja	M-type_MADS family protein
KCPC_00054674-RA	Csa09g009740.1	53.6	207	2.70E-62	239.2	Camelina sativa	HSF family protein
KCPC_00054698-RA	Lus10023345	65.4	581	1.80E-214	746.1	Linum usitatissimum	S1Fa-like family protein
KCPC_00054713-RA	Phvul.008G204500.1	66.3	291	4.90E-85	315.1	Phaseolus vulgaris	NF-YC family protein
KCPC_00054760-RA	Aan015255	78	91	7.60E-33	142.5	Artemisia annua	MYB family protein
KCPC_00054778-RA	Aan015255	77.5	383	1.70E-172	607.1	Artemisia annua	MYB family protein
KCPC_00054782-RA	Lus10043264	60.2	384	4.50E-130	465.3	Linum usitatissimum	YABBY family protein
KCPC_00054783-RA	GSBRNA2T00043711001	72.3	382	2.30E-150	532.7	Brassica napus	ERF family protein
KCPC_00054794-RA	Sme2.5_05369.1_g00001.1	60.3	295	4.60E-101	370.2	Solanum melongena	MYB_related family protein
KCPC_00054743-RA	Niben101Scf05552g08002.1	70.2	215	9.70E-87	320.5	Nicotiana benthamiana	TCP family protein
KCPC_00054763-RA	AA10G00404	50	224	1.70E-58	228	Aethionema arabicum	WRKY family protein
KCPC_00054781-RA	mrna28322.1-v1.0-hybrid	53.8	320	2.70E-90	333.2	Fragaria vesca	HD-ZIP family protein
KCPC_00054788-RA	Itr_sc001764.1_g00003.1	53	100	5.30E-21	102.8	Ipomoea trifida	MYB_related family protein
KCPC_00054793-RA	MDP0000285251	50.9	903	7.30E-241	834.3	Malus domestica	C3H family protein
KCPC_00054808-RA	KHN33829.1	79.3	628	2.40E-294	1011.5	Glycine soja	EIL family protein
KCPC_00054811-RA	KHN33829.1	80.8	625	1.50E-301	1035.4	Glycine soja	EIL family protein
KCPC_00054812-RA	KZV57940.1	62.3	446	5.60E-148	525.4	Dorcoceras hygrometricum	ERF family protein
KCPC_00054861-RA	PH01001233G0100	73.9	595	6.60E-264	911.4	Phyllostachys heterocycla	STAT family protein
KCPC_00054818-RA	CCG030775.7	61.3	395	1.20E-130	467.6	Populus euphratica	C3H family protein
KCPC_00054827-RA	Sme2.5_05369.1_g00001.1	57.7	215	4.60E-68	258.8	Solanum melongena	MYB_related family protein
KCPC_00054888-RA	PSME_00045457-RA	50.3	171	2.20E-38	160.6	Pseudotsuga menziesii	G2-like family protein
KCPC_00054897-RA	Sopen05g016700.1	60.2	118	4.50E-38	157.9	Solanum pennellii	ZF-HD family protein
KCPC_00055016-RA	mrna31023.1-v1.0-hybrid	50	582	1.00E-145	517.7	Fragaria vesca	C3H family protein
KCPC_00055073-RA	DCAR_015528	59	234	1.60E-32	141.7	Daucus carota	GATA family protein
KCPC_00055075-RA	DCAR_015528	59.3	199	5.60E-24	114	Daucus carota	GATA family protein
KCPC_00055083-RA	DCAR_015528	59.5	247	1.80E-41	172.2	Daucus carota	GATA family protein
KCPC_00055089-RA	DCAR_015528	58.6	261	8.60E-45	183.3	Daucus carota	GATA family protein
KCPC_00055091-RA	Sme2.5_05369.1_g00001.1	59.9	294	6.90E-99	362.8	Solanum melongena	MYB_related family protein
KCPC_00055092-RA	DCAR_015528	58.6	261	5.20E-44	180.3	Daucus carota	GATA family protein
KCPC_00055096-RA	DCAR_015528	51.7	259	1.30E-29	132.9	Daucus carota	GATA family protein
KCPC_00055098-RA	DCAR_015528	51.3	115	1.90E-24	114.8	Daucus carota	GATA family protein
KCPC_00055014-RA	Sme2.5_05369.1_g00001.1	55.7	203	1.30E-58	228.8	Solanum melongena	MYB_related family protein
KCPC_00055017-RA	OPUNC04G13100.1	57.9	285	3.20E-80	299.7	Oryza punctata	C2H2 family protein
KCPC_00055060-RA	PGSC0003DMP400025709	57.9	197	7.00E-58	224.9	Solanum tuberosum	AP2 family protein
KCPC_00055066-RA	Zmw_sc00791.1.g00340.1	52.3	216	1.50E-47	192.2	Zoysia matrella	NAC family protein
KCPC_00055113-RA	Sme2.5_12621.1_g00001.1	50.9	110	3.70E-24	112.8	Solanum melongena	BES1 family protein
KCPC_00054911-RA	Manes.07G134700.1.p	66.9	142	1.50E-41	172.2	Manihot esculenta	LBD family protein
KCPC_00054962-RA	mrna03614.1-v1.0-hybrid	68.4	582	1.20E-239	829.7	Fragaria vesca	C2H2 family protein
KCPC_00054966-RA	XP_016480696.1	79.5	303	2.00E-141	504.6	Nicotiana tabacum	ERF family protein
KCPC_00054940-RA	Sopen12g015990.1	56.6	256	1.10E-75	283.9	Solanum pennellii	TCP family protein
KCPC_00055124-RA	Sopen05g016700.1	60.6	109	8.90E-35	147.9	Solanum pennellii	ZF-HD family protein
KCPC_00055138-RA	PDK_30s1160841g001	60.2	118	3.20E-31	136	Phoenix dactylifera	ARF family protein
KCPC_00055139-RA	KHN26160.1	57.3	89	1.50E-24	113.6	Glycine soja	M-type_MADS family protein
KCPC_00055148-RA	Sopen05g016700.1	51.6	126	1.00E-26	121.3	Solanum pennellii	ZF-HD family protein
KCPC_00055217-RA	Sme2.5_05369.1_g00001.1	60.8	268	6.40E-91	336.3	Solanum melongena	MYB_related family protein
KCPC_00055231-RA	Manes.07G134700.1.p	67.6	142	3.00E-42	174.5	Manihot esculenta	LBD family protein
KCPC_00055247-RA	PK03054.1	60.7	117	2.30E-37	155.6	Cannabis sativa	HD-ZIP family protein
KCPC_00055248-RA	PK03054.1	52.1	121	2.20E-29	129	Cannabis sativa	HD-ZIP family protein
KCPC_00055152-RA	Sme2.5_05369.1_g00001.1	60.7	295	1.70E-101	370.9	Solanum melongena	MYB_related family protein
KCPC_00055287-RA	CCG001083.1	54.3	94	2.70E-21	102.1	Populus euphratica	NAC family protein
KCPC_00055351-RA	Sme2.5_05369.1_g00001.1	57.8	294	4.30E-95	349.4	Solanum melongena	MYB_related family protein
KCPC_00055370-RA	Sopen05g016700.1	54.9	82	7.80E-21	102.8	Solanum pennellii	ZF-HD family protein
KCPC_00055463-RA	LOC_Os11g12360.1	52.7	150	3.10E-37	157.1	Oryza sativa subsp. japonica	M-type_MADS family protein
KCPC_00055465-RA	Tp57577_TGAC_v2_mRNA12188	58.2	110	3.40E-30	132.1	Trifolium pratense	C2H2 family protein
KCPC_00055492-RA	Tp57577_TGAC_v2_mRNA12188	63.2	95	4.10E-27	121.7	Trifolium pratense	C2H2 family protein
KCPC_00055531-RA	Jcr4S05030.40	50.4	117	4.30E-25	114.8	Jatropha curcas	MYB family protein
KCPC_00055534-RA	Sopen05g016700.1	56.1	123	5.50E-32	139.4	Solanum pennellii	ZF-HD family protein
KCPC_00055538-RA	676747494	64.4	219	1.50E-64	246.9	Sisymbrium irio	bHLH family protein
KCPC_00055565-RA	Sopen12g015990.1	53.3	978	7.80E-301	1033.9	Solanum pennellii	TCP family protein
KCPC_00055468-RA	XP_010556248.1	58.2	98	2.90E-29	128.3	Tarenaya hassleriana	ERF family protein
KCPC_00055477-RA	Sopen12g015990.1	63.4	383	3.10E-138	492.3	Solanum pennellii	TCP family protein
KCPC_00055499-RA	Lj2g3v2827780.1	75.8	165	6.40E-61	235.3	Lotus japonicus	LBD family protein
KCPC_00055502-RA	Sopen05g016700.1	59.7	186	1.30E-59	231.1	Solanum pennellii	ZF-HD family protein
KCPC_00055409-RA	Sopen12g015990.1	53.7	136	7.90E-35	148.3	Solanum pennellii	TCP family protein
KCPC_00055452-RA	DCAR_019739	51.4	370	9.70E-105	380.9	Daucus carota	C3H family protein
KCPC_00055458-RA	DCAR_019739	54.9	370	1.80E-117	423.3	Daucus carota	C3H family protein
KCPC_00055462-RA	LOC_Os11g12360.1	50	308	1.30E-82	308.5	Oryza sativa subsp. japonica	M-type_MADS family protein
KCPC_00055196-RA	Sopen05g016700.1	59.3	108	1.70E-30	132.5	Solanum pennellii	ZF-HD family protein
KCPC_00055208-RA	Sme2.5_05369.1_g00001.1	55.3	295	7.30E-89	328.2	Solanum melongena	MYB_related family protein
KCPC_00055240-RA	LOC_Os11g12360.1	54.3	138	1.80E-36	153.3	Oryza sativa subsp. japonica	M-type_MADS family protein
KCPC_00055297-RA	Rsa1.0_00329.1_g00010.1	59.6	324	3.80E-93	342.8	Raphanus sativus	C3H family protein
KCPC_00055339-RA	KHN44800.1	57.8	694	3.00E-200	699.1	Glycine soja	bHLH family protein
KCPC_00055386-RA	Sopen05g016700.1	64.7	102	9.70E-32	137.5	Solanum pennellii	ZF-HD family protein
KCPC_00055394-RA	Tp57577_TGAC_v2_mRNA12188	63.5	104	7.90E-31	134.4	Trifolium pratense	C2H2 family protein
KCPC_00055404-RA	Tp57577_TGAC_v2_mRNA12188	59.3	91	3.80E-21	101.3	Trifolium pratense	C2H2 family protein
KCPC_00055426-RA	Tp57577_TGAC_v2_mRNA12188	53.1	145	6.50E-34	144.8	Trifolium pratense	C2H2 family protein
KCPC_00055449-RA	MDP0000289018	65.1	544	2.10E-185	649.4	Malus domestica	MYB family protein
KCPC_00055625-RA	Sopen12g015990.1	53.8	1514	0.00E+00	1541.9	Solanum pennellii	TCP family protein
KCPC_00055571-RA	Sopen12g015990.1	56.3	1504	0.00E+00	1654.8	Solanum pennellii	TCP family protein
KCPC_00055782-RA	Sopen12g015990.1	70.5	139	1.70E-47	190.3	Solanum pennellii	TCP family protein
KCPC_00055783-RA	Sopen12g015990.1	60.7	211	1.90E-73	276.2	Solanum pennellii	TCP family protein
KCPC_00055809-RA	DCAR_019739	63.4	363	4.20E-138	491.9	Daucus carota	C3H family protein
KCPC_00055813-RA	XP_010556248.1	53	115	2.90E-28	126.7	Tarenaya hassleriana	ERF family protein
KCPC_00055821-RA	Jcr4S05030.40	57.7	265	2.40E-82	307	Jatropha curcas	MYB family protein
KCPC_00055824-RA	MDP0000285251	60.4	197	1.80E-54	213	Malus domestica	C3H family protein
KCPC_00055856-RA	EMT21109	76.6	154	1.30E-67	256.9	Aegilops tauschii	GeBP family protein
KCPC_00055755-RA	PDK_30s1160841g001	55	109	1.20E-26	121.7	Phoenix dactylifera	ARF family protein
KCPC_00055759-RA	XP_011395797.1	51.9	322	6.60E-84	312	Auxenochlorella protothecoides	G2-like family protein
KCPC_00055763-RA	DCAR_019739	57.8	374	5.50E-127	454.9	Daucus carota	C3H family protein
KCPC_00055776-RA	DCAR_019739	58.9	389	1.50E-133	476.9	Daucus carota	C3H family protein
KCPC_00055802-RA	Sopen05g016700.1	50.2	259	8.50E-67	255	Solanum pennellii	ZF-HD family protein
KCPC_00055803-RA	Sopen05g016700.1	73.5	166	4.70E-72	271.2	Solanum pennellii	ZF-HD family protein
KCPC_00055822-RA	MDP0000285251	70.9	103	2.30E-34	146	Malus domestica	C3H family protein
KCPC_00055834-RA	evm.model.supercontig_132.31	64.5	231	1.20E-67	256.9	Carica papaya	ERF family protein
KCPC_00055850-RA	MDP0000285251	62.9	929	0.00E+00	1114	Malus domestica	C3H family protein
KCPC_00055857-RA	PDK_30s65509498g002	63.1	122	4.20E-36	152.9	Phoenix dactylifera	C3H family protein
KCPC_00055684-RA	Sopen12g015990.1	53.1	386	4.30E-106	386	Solanum pennellii	TCP family protein
KCPC_00055685-RA	XP_010556248.1	60.6	241	1.30E-84	313.5	Tarenaya hassleriana	ERF family protein
KCPC_00055742-RA	MDP0000301515	63.5	104	6.30E-30	133.7	Malus domestica	LBD family protein
KCPC_00055661-RA	Sopen05g016700.1	50.4	129	1.80E-28	126.3	Solanum pennellii	ZF-HD family protein
KCPC_00055745-RA	KN538727.1_FGP051	72.7	436	1.20E-180	633.3	Oryza longistaminata	GeBP family protein
KCPC_00055865-RA	Sme2.5_05369.1_g00001.1	50.6	156	9.60E-32	138.7	Solanum melongena	MYB_related family protein
KCPC_00055884-RA	Sopen05g016700.1	50.6	1396	0.00E+00	1337.8	Solanum pennellii	ZF-HD family protein
KCPC_00055888-RA	Pavir.7NG095000.1.p	72.2	212	6.40E-86	318.9	Panicum virgatum	WRKY family protein
KCPC_00055914-RA	676747494	61.8	238	2.60E-66	253.1	Sisymbrium irio	bHLH family protein
KCPC_00055918-RA	Sopen12g030120.1	51	104	2.40E-25	117.5	Solanum pennellii	bHLH family protein
KCPC_00055935-RA	Rsa1.0_00329.1_g00010.1	69.2	321	9.70E-123	442.2	Raphanus sativus	C3H family protein
KCPC_00055938-RA	Sme2.5_05369.1_g00001.1	60.3	295	7.40E-101	369.4	Solanum melongena	MYB_related family protein
KCPC_00055951-RA	PK03054.1	55.6	207	5.10E-63	241.5	Cannabis sativa	HD-ZIP family protein
KCPC_00055891-RA	Csa09g050690.1	56.3	508	2.60E-164	579.3	Camelina sativa	NF-YC family protein
KCPC_00055928-RA	XP_010556248.1	62.7	102	8.10E-31	135.2	Tarenaya hassleriana	ERF family protein
KCPC_00055976-RA	LOC_Os11g05340.1	55.9	93	1.30E-25	117.1	Oryza sativa subsp. japonica	FAR1 family protein
KCPC_00055981-RA	Sme2.5_05369.1_g00001.1	60	295	2.90E-100	367.5	Solanum melongena	MYB_related family protein
KCPC_00055996-RA	DCAR_013815	62.4	402	3.20E-133	475.7	Daucus carota	ERF family protein
KCPC_00056006-RA	Sopen05g016700.1	66	100	8.10E-35	146.7	Solanum pennellii	ZF-HD family protein
KCPC_00055992-RA	Sopen05g016700.1	62	739	4.70E-274	945.3	Solanum pennellii	ZF-HD family protein
KCPC_00056045-RA	BGIOSGA027652-PA	82.5	80	3.70E-34	146.7	Oryza sativa subsp. indica	MYB_related family protein
KCPC_00056088-RA	Sopen09g021360.1	63.2	152	3.80E-52	204.9	Solanum pennellii	HD-ZIP family protein
KCPC_00056089-RA	LOC_Os11g12360.1	50.6	271	1.20E-68	261.9	Oryza sativa subsp. japonica	M-type_MADS family protein
KCPC_00056114-RA	GSVIVT01030085001	57.1	368	4.70E-111	402.1	Vitis vinifera	NF-YB family protein
KCPC_00056081-RA	Sopen05g016700.1	50	1315	0.00E+00	1271.9	Solanum pennellii	ZF-HD family protein
KCPC_00056084-RA	Sopen12g015990.1	51.2	215	2.40E-52	207.2	Solanum pennellii	TCP family protein
KCPC_00056116-RA	XP_010556248.1	60.5	172	2.20E-56	219.5	Tarenaya hassleriana	ERF family protein
KCPC_00056126-RA	GSVIVT01030079001	78.8	593	5.20E-265	914.1	Vitis vinifera	FAR1 family protein
KCPC_00056176-RA	Sopen05g016700.1	50.4	139	4.90E-30	132.1	Solanum pennellii	ZF-HD family protein
KCPC_00056182-RA	Sme2.5_14039.1_g00001.1	58.7	92	5.90E-25	114.8	Solanum melongena	B3 family protein
KCPC_00056122-RA	329122	55.6	241	3.20E-70	266.2	Arabidopsis lyrata	C3H family protein
KCPC_00056140-RA	Sopen11g017580.1	55.3	114	1.40E-30	132.9	Solanum pennellii	ERF family protein
KCPC_00056141-RA	Sopen11g017580.1	55.1	301	1.50E-88	327.4	Solanum pennellii	ERF family protein
KCPC_00056147-RA	SapurV1A.0054s0330.1.p	58.1	422	8.30E-135	481.1	Salix purpurea	SAP family protein
KCPC_00056149-RA	XP_010556248.1	60.7	89	5.90E-29	127.1	Tarenaya hassleriana	ERF family protein
KCPC_00056153-RA	Sopen12g015990.1	56.2	203	1.70E-57	223.8	Solanum pennellii	TCP family protein
KCPC_00056166-RA	LOC_Os11g12360.1	50.5	283	2.30E-76	286.2	Oryza sativa subsp. japonica	M-type_MADS family protein
KCPC_00056197-RA	Sopen05g016700.1	66.9	248	9.10E-96	350.5	Solanum pennellii	ZF-HD family protein
KCPC_00056213-RA	337099	54	387	5.40E-98	359.8	Arabidopsis lyrata	C3H family protein
KCPC_00056243-RA	Csa09g094540.1	59	122	3.30E-34	148.7	Camelina sativa	B3 family protein
KCPC_00056264-RA	XP_010556248.1	55.6	288	4.90E-85	315.1	Tarenaya hassleriana	ERF family protein
KCPC_00056386-RA	Sopen12g015990.1	58.6	345	4.50E-117	421.8	Solanum pennellii	TCP family protein
KCPC_00056404-RA	Jcr4S05030.40	55.3	132	2.60E-36	152.1	Jatropha curcas	MYB family protein
KCPC_00056427-RA	Sopen05g016700.1	71.9	64	1.10E-22	106.3	Solanum pennellii	ZF-HD family protein
KCPC_00056431-RA	Sopen12g015990.1	55	763	6.60E-246	850.9	Solanum pennellii	TCP family protein
KCPC_00056454-RA	Sme2.5_05369.1_g00001.1	56.7	215	5.60E-66	251.9	Solanum melongena	MYB_related family protein
KCPC_00056464-RA	Sopen12g015990.1	52.9	104	2.70E-25	115.9	Solanum pennellii	TCP family protein
KCPC_00056472-RA	KHN26160.1	54.2	96	6.20E-22	106.3	Glycine soja	M-type_MADS family protein
KCPC_00056307-RA	Sopen05g016700.1	58.5	123	2.60E-35	148.7	Solanum pennellii	ZF-HD family protein
KCPC_00056353-RA	Sme2.5_07064.1_g00002.1	53.1	98	1.70E-23	110.2	Solanum melongena	NAC family protein
KCPC_00056517-RA	Sopen05g016700.1	63.2	117	8.80E-38	158.3	Solanum pennellii	ZF-HD family protein
KCPC_00056579-RA	Sopen05g016700.1	62.5	88	9.30E-26	118.2	Solanum pennellii	ZF-HD family protein
KCPC_00056586-RA	Sme2.5_05369.1_g00001.1	60.3	295	4.10E-100	367.5	Solanum melongena	MYB_related family protein
KCPC_00056593-RA	Sopen05g016700.1	50.1	1266	0.00E+00	1223.8	Solanum pennellii	ZF-HD family protein
KCPC_00056598-RA	XP_010556248.1	52.5	181	5.80E-50	198	Tarenaya hassleriana	ERF family protein
KCPC_00056705-RA	Sopen05g016700.1	50	1279	0.00E+00	1235.3	Solanum pennellii	ZF-HD family protein
KCPC_00056716-RA	Sopen05g016700.1	59.3	135	2.60E-41	169.1	Solanum pennellii	ZF-HD family protein
KCPC_00056743-RA	XP_010556248.1	57.6	92	9.20E-23	107.5	Tarenaya hassleriana	ERF family protein
KCPC_00056755-RA	Glyma.11G253400.1.p	54.6	361	2.70E-101	369.4	Glycine max	C2H2 family protein
KCPC_00056760-RA	Sopen05g016700.1	67.1	295	6.90E-114	411	Solanum pennellii	ZF-HD family protein
KCPC_00056817-RA	XP_010556248.1	62.4	85	6.60E-24	111.7	Tarenaya hassleriana	ERF family protein
KCPC_00056849-RA	Jcr4S05030.40	64.7	119	7.00E-41	168.3	Jatropha curcas	MYB family protein
KCPC_00056857-RA	KHN26160.1	58.9	180	7.50E-60	231.5	Glycine soja	M-type_MADS family protein
KCPC_00056895-RA	Lus10003001	50.4	373	9.10E-98	357.8	Linum usitatissimum	MYB family protein
KCPC_00054408-RA	LOC_Os05g03800.1	55	140	1.70E-27	124.8	Oryza sativa subsp. japonica	FAR1 family protein
KCPC_00054420-RA	Csa11g027640.1	53.6	565	4.00E-154	546.2	Camelina sativa	MYB family protein
KCPC_00054430-RA	Dca35188.1	53.5	198	4.00E-44	178.7	Dianthus caryophyllus	MYB_related family protein
KCPC_00054437-RA	KHN28531.1	61.6	568	6.40E-173	608.2	Glycine soja	bHLH family protein
KCPC_00054465-RA	XP_004487156.1	52.7	91	3.30E-21	101.7	Cicer arietinum	Trihelix family protein
KCPC_00054499-RA	Cc01_g03550	50.7	282	5.10E-68	260.4	Coffea canephora	ERF family protein
KCPC_00053132-RA	Glyma.06G063700.1.p	57.7	298	2.40E-70	266.5	Glycine max	C2H2 family protein
KCPC_00053171-RA	Zmw_sc03668.1.g00100.1	55.1	321	8.70E-86	317.8	Zoysia matrella	HD-ZIP family protein
KCPC_00053174-RA	Thecc1EG036860t1	77	278	2.20E-84	313.2	Theobroma cacao	CO-like family protein
KCPC_00053203-RA	mrna01596.1-v1.0-hybrid	61	328	2.20E-112	406.4	Fragaria vesca	WRKY family protein
KCPC_00053209-RA	ONIVA10G05840.1	61.4	1555	0.00E+00	1645.6	Oryza nivara	NAC family protein
KCPC_00053231-RA	MDP0000730019	67.6	370	6.90E-149	528.1	Malus domestica	SBP family protein
KCPC_00053244-RA	Thecc1EG037308t4	68.4	345	4.70E-131	468.4	Theobroma cacao	HSF family protein
KCPC_00053256-RA	Araip.BVG6R	76.1	180	1.00E-57	223.8	Arachis ipaensis	G2-like family protein
KCPC_00053279-RA	Jcr4S01993.10	52.6	378	3.90E-92	339	Jatropha curcas	C3H family protein
KCPC_00053293-RA	Phvul.001G031300.1	64.8	429	2.80E-135	482.6	Phaseolus vulgaris	bHLH family protein
KCPC_00053298-RA	augustus_masked-scaffold05042-abinit-gene-0.1-mRNA-1	60.3	141	2.30E-33	142.5	Castanea mollissima	bZIP family protein
KCPC_00053341-RA	Aan014763	61.5	130	8.40E-37	156	Artemisia annua	NF-YA family protein
KCPC_00053375-RA	HL.SW.v1.0.G044254.1	58.8	452	2.20E-123	443.4	Humulus lupulus	bZIP family protein
KCPC_00053380-RA	MDP0000701734	54.4	169	2.50E-39	162.5	Malus domestica	bZIP family protein
KCPC_00053383-RA	Achn131561	55.9	714	2.20E-127	457.6	Actinidia chinensis	B3 family protein
KCPC_00053391-RA	MDP0000283274	78	422	2.30E-187	656	Malus domestica	B3 family protein
KCPC_00053412-RA	MDP0000252727	51.3	409	5.20E-107	388.7	Malus domestica	B3 family protein
KCPC_00053433-RA	GSBRNA2T00130406001	66.2	263	3.90E-94	347.4	Brassica napus	ERF family protein
KCPC_00053452-RA	maker-scaffold05305-snap-gene-0.19-mRNA-1	64.3	515	4.80E-154	545.4	Castanea mollissima	C2H2 family protein
KCPC_00053454-RA	Zmw_sc03900.1.g00090.1	50	194	1.00E-45	184.5	Zoysia matrella	HSF family protein
KCPC_00053459-RA	MDP0000282531	74.5	404	1.60E-166	586.6	Malus domestica	BES1 family protein
KCPC_00053480-RA	mrna15187.1-v1.0-hybrid	62.2	834	5.60E-275	947.6	Fragaria vesca	bHLH family protein
KCPC_00053481-RA	mrna15187.1-v1.0-hybrid	76.1	222	2.30E-89	329.3	Fragaria vesca	bHLH family protein
KCPC_00053483-RA	GSVIVT01009761001	54.6	441	1.30E-102	374	Vitis vinifera	bHLH family protein
KCPC_00053488-RA	Sme2.5_00544.1_g00012.1	77.4	332	6.30E-141	501.5	Solanum melongena	bHLH family protein
KCPC_00053491-RA	Rsa1.0_00876.1_g00010.1	51.3	343	1.30E-95	350.5	Raphanus sativus	TALE family protein
KCPC_00053496-RA	PGSC0003DMP400000652	51.4	397	5.30E-115	415.6	Solanum tuberosum	bHLH family protein
KCPC_00053500-RA	FANhyb_rscf00000253.1.g00010.1	76.6	274	3.60E-124	445.7	Fragaria x ananassa	BBR-BPC family protein
KCPC_00053501-RA	Achn233011	77.7	439	8.20E-218	756.9	Actinidia chinensis	SRS family protein
KCPC_00053504-RA	FANhyb_rscf00000814.1.g00005.1	62.1	755	2.10E-254	879.4	Fragaria x ananassa	SRS family protein
KCPC_00053505-RA	Glyma.17G255000.1.p	59	322	1.20E-86	320.5	Glycine max	SRS family protein
KCPC_00053517-RA	Csa09g009740.1	53.8	210	1.50E-62	240	Camelina sativa	HSF family protein
KCPC_00053524-RA	Csa09g009740.1	51.8	195	3.00E-52	205.7	Camelina sativa	HSF family protein
KCPC_00053535-RA	Achn175111	74.8	115	8.90E-43	176.8	Actinidia chinensis	GRAS family protein
KCPC_00053563-RA	Glyma.14G200200.1.p	71.2	598	7.50E-221	767.3	Glycine max	WRKY family protein
KCPC_00053565-RA	XP_011095229.1	51.4	212	7.80E-48	191.4	Sesamum indicum	WRKY family protein
KCPC_00053582-RA	Do007746.1	53.5	99	3.40E-21	104.8	Dichanthelium oligosanthes	bHLH family protein
KCPC_00053587-RA	Vun003284	72.5	255	8.80E-87	320.9	Vigna unguiculata	LBD family protein
KCPC_00053590-RA	GSBRNA2T00043447001	51.5	237	3.00E-59	229.9	Brassica napus	LBD family protein
KCPC_00053594-RA	Tp57577_TGAC_v2_mRNA38618	50.4	345	1.90E-84	314.3	Trifolium pratense	NAC family protein
KCPC_00053599-RA	GSBRNA2T00114990001	55.7	585	3.10E-172	605.9	Brassica napus	MYB_related family protein
KCPC_00053602-RA	Itr_sc003902.1_g00001.1	68.1	1095	0.00E+00	1426.8	Ipomoea trifida	FAR1 family protein
KCPC_00053603-RA	XP_004500364.1	81.5	319	6.70E-112	404.8	Cicer arietinum	bZIP family protein
KCPC_00053613-RA	Glyma.11G197900.2.p	64.5	920	0.00E+00	1087.4	Glycine max	B3 family protein
KCPC_00053631-RA	Achn191231	95.5	66	1.80E-31	137.5	Actinidia chinensis	ERF family protein
KCPC_00053632-RA	GSMUA_Achr11P19880_001	62.9	587	4.60E-159	562	Musa acuminata	ERF family protein
KCPC_00053637-RA	Oropetium_20150105_18686A	54.7	243	2.40E-63	243	Oropetium thomaeum	WOX family protein
KCPC_00053646-RA	TRIUR3_33706-P1	74.7	870	0.00E+00	1328.9	Triticum urartu	FAR1 family protein
KCPC_00053648-RA	Zjn_sc00031.1.g00520.1.am.mk	68.1	213	1.10E-75	284.3	Zoysia japonica	GRAS family protein
KCPC_00053657-RA	PSME_00040473-RA	52.8	123	2.30E-29	129.4	Pseudotsuga menziesii	C3H family protein
KCPC_00053662-RA	Glyma.14G208500.1.p	85.5	851	0.00E+00	1442.9	Glycine max	ARF family protein
KCPC_00053684-RA	Solyc02g081270.2.1	59.2	434	1.20E-141	503.8	Solanum lycopersicum	NAC family protein
KCPC_00053688-RA	KHN26160.1	56.3	103	4.30E-28	126.3	Glycine soja	M-type_MADS family protein
KCPC_00053692-RA	KHN24171.1	63.5	705	5.20E-215	748	Glycine soja	NAC family protein
KCPC_00053695-RA	Phvul.008G240700.1	53.6	442	8.50E-104	377.9	Phaseolus vulgaris	MYB_related family protein
KCPC_00053711-RA	Glyma.02G242400.2.p	67.1	237	4.70E-75	283.5	Glycine max	C2H2 family protein
KCPC_00053715-RA	Glyma.18G042000.1.p	77.1	188	9.00E-76	283.9	Glycine max	M-type_MADS family protein
KCPC_00053717-RA	Vang0268s00450.1	69.2	237	2.80E-86	318.9	Vigna angularis	M-type_MADS family protein
KCPC_00053722-RA	Gh_D05G0105	50.8	323	2.40E-71	271.2	Gossypium hirsutum	bZIP family protein
KCPC_00053739-RA	XP_004498197.1	78	277	2.30E-100	365.9	Cicer arietinum	C3H family protein
KCPC_00053742-RA	KZV54049.1	70.8	456	1.70E-200	699.5	Dorcoceras hygrometricum	G2-like family protein
KCPC_00053757-RA	Achn343181	85.4	465	1.60E-248	859	Actinidia chinensis	Nin-like family protein
KCPC_00053762-RA	442874	59.7	216	2.60E-64	246.1	Selaginella moellendorffii	HRT-like family protein
KCPC_00053787-RA	Vang06g10470.1	70	70	2.80E-22	107.5	Vigna angularis	GeBP family protein
KCPC_00053810-RA	Itr_sc000455.1_g00007.1	84.7	196	3.30E-87	324.7	Ipomoea trifida	bZIP family protein
KCPC_00053856-RA	GRMZM2G395549_P01	69.9	592	2.90E-225	783.5	Zea mays	bHLH family protein
KCPC_00053869-RA	C.cajan_38088	70.5	709	2.60E-269	928.7	Cajanus cajan	C3H family protein
KCPC_00053876-RA	RrC2946_p1	54.7	570	2.20E-168	594	Raphanus raphanistrum	C3H family protein
KCPC_00053889-RA	Rsa1.0_03996.1_g00001.1	51.4	1385	0.00E+00	1344.7	Raphanus sativus	MYB_related family protein
KCPC_00053903-RA	MDP0000319656	55	400	4.70E-95	349	Malus domestica	MYB family protein
KCPC_00053907-RA	Lj0g3v0191789.1	73	396	4.50E-158	558.1	Lotus japonicus	C2H2 family protein
KCPC_00053915-RA	Glyma.18G065200.1.p	64.4	329	2.20E-102	372.9	Glycine max	MYB family protein
KCPC_00053953-RA	Rsa1.0_03996.1_g00001.1	52	1424	0.00E+00	1399	Raphanus sativus	MYB_related family protein
KCPC_00053970-RA	Phvul.006G061600.1	84.3	325	6.00E-164	577.4	Phaseolus vulgaris	MYB family protein
KCPC_00053971-RA	Sp_073850_ixmz.t1	60.4	493	5.00E-170	598.2	Spinacia oleracea	MYB_related family protein
KCPC_00053972-RA	Sp_073850_ixmz.t1	55.1	107	1.20E-24	113.6	Spinacia oleracea	MYB_related family protein
KCPC_00053973-RA	DCAR_013815	67.2	408	3.10E-144	513.5	Daucus carota	ERF family protein
KCPC_00054012-RA	Csa06g039080.1	80.2	339	9.00E-152	537.3	Camelina sativa	ERF family protein
KCPC_00054049-RA	Pbr025728.2	63.4	131	4.50E-42	171.8	Pyrus bretschneideri	NF-YB family protein
KCPC_00054066-RA	GSVIVT01030085001	62.4	327	6.80E-112	404.8	Vitis vinifera	NF-YB family protein
KCPC_00054073-RA	Aradu.M66BW	83.7	202	1.00E-78	293.5	Arachis duranensis	NF-YB family protein
KCPC_00054079-RA	676726196	66.8	259	6.60E-84	311.6	Sisymbrium irio	HRT-like family protein
KCPC_00054115-RA	Glyma.18G081200.1.p	73.6	552	2.00E-223	775.8	Glycine max	WRKY family protein
KCPC_00054143-RA	Aradu.L9W8G	69	84	1.70E-22	108.2	Arachis duranensis	bHLH family protein
KCPC_00054144-RA	GSBRNA2T00146339001	74	231	2.90E-90	332.8	Brassica napus	B3 family protein
KCPC_00054175-RA	Lj6g3v0831440.2	74.2	497	5.70E-195	681	Lotus japonicus	C3H family protein
KCPC_00054177-RA	Jcr4S00344.40	63.4	246	1.50E-73	276.6	Jatropha curcas	ERF family protein
KCPC_00054179-RA	Pbr002083.1	70.8	463	4.40E-187	654.8	Pyrus bretschneideri	ERF family protein
KCPC_00054193-RA	mrna17794.1-v1.0-hybrid	55.4	345	3.40E-92	339.3	Fragaria vesca	LBD family protein
KCPC_00054218-RA	Zjn_sc00028.1.g03130.1.am.mk	64.7	482	1.30E-184	646.7	Zoysia japonica	NAC family protein
KCPC_00054227-RA	Peaxi162Scf00842g00021.1	65	80	4.90E-22	104.8	Petunia axillaris	ERF family protein
KCPC_00054246-RA	676756232	61	634	1.40E-202	706.8	Sisymbrium irio	bZIP family protein
KCPC_00054268-RA	mrna17589.1-v1.0-hybrid	50.4	139	4.90E-30	131.3	Fragaria vesca	NAC family protein
KCPC_00054276-RA	Achn175111	68.4	117	7.60E-41	169.9	Actinidia chinensis	GRAS family protein
KCPC_00054358-RA	OGLUM05G28390.1	71.9	405	3.90E-174	612.5	Oryza glumaepatula	HB-other family protein
KCPC_00054391-RA	Phvul.008G192800.1	53.7	365	5.10E-73	275.4	Phaseolus vulgaris	WRKY family protein
KCPC_00054407-RA	Sme2.5_05369.1_g00001.1	55.9	220	3.60E-66	254.6	Solanum melongena	MYB_related family protein
KCPC_00054409-RA	Glyma.14G030700.1.p	56.2	308	6.80E-81	301.6	Glycine max	NAC family protein
KCPC_00054422-RA	Sme2.5_05369.1_g00001.1	59.7	295	1.40E-99	365.2	Solanum melongena	MYB_related family protein
KCPC_00054433-RA	Pp3c2_23590V3.6.p	61.5	221	2.20E-76	286.2	Physcomitrella patens	WRKY family protein
KCPC_00054445-RA	Vang01g01860.1	79.5	385	3.90E-83	310.1	Vigna angularis	ARF family protein
KCPC_00054455-RA	Vang01g01860.1	76.4	403	3.10E-83	310.5	Vigna angularis	ARF family protein
KCPC_00054459-RA	Cc01_g03550	60.4	96	1.10E-23	112.8	Coffea canephora	ERF family protein
KCPC_00054463-RA	Cc01_g03550	53	202	1.30E-56	222.2	Coffea canephora	ERF family protein
KCPC_00054476-RA	Cc01_g03550	50.9	285	4.90E-71	270.4	Coffea canephora	ERF family protein
KCPC_00054478-RA	Cc01_g03550	50	282	1.50E-64	248.8	Coffea canephora	ERF family protein
KCPC_00054494-RA	XP_010556248.1	53.1	288	4.90E-84	311.6	Tarenaya hassleriana	ERF family protein
KCPC_00056923-RA	Sopen05g016700.1	55.6	142	6.60E-38	159.5	Solanum pennellii	ZF-HD family protein
KCPC_00056946-RA	MDP0000280087	85.7	63	2.80E-23	111.3	Malus domestica	LBD family protein
KCPC_00056965-RA	Sopen12g015990.1	55.1	178	3.80E-46	187.2	Solanum pennellii	TCP family protein
KCPC_00056978-RA	Itr_sc004833.1_g00001.1	53.6	308	1.90E-83	310.1	Ipomoea trifida	FAR1 family protein
KCPC_00056994-RA	C.cajan_27183	50.8	386	5.60E-87	322	Cajanus cajan	WRKY family protein
KCPC_00056996-RA	C.cajan_27183	50.5	204	1.00E-39	164.1	Cajanus cajan	WRKY family protein
KCPC_00057010-RA	Bradi3g42627.3.p	79	238	4.50E-109	397.1	Brachypodium distachyon	ERF family protein
KCPC_00057037-RA	Bradi3g42627.3.p	50.7	217	2.30E-54	213	Brachypodium distachyon	ERF family protein
KCPC_00057052-RA	KHN26160.1	55.4	83	1.60E-24	112.5	Glycine soja	M-type_MADS family protein
KCPC_00057058-RA	XP_010556248.1	51.1	223	9.50E-56	218	Tarenaya hassleriana	ERF family protein
KCPC_00057059-RA	XP_010556248.1	62	129	1.10E-39	163.3	Tarenaya hassleriana	ERF family protein
KCPC_00056177-RA	Sopen12g015990.1	54.2	476	1.00E-154	547.4	Solanum pennellii	TCP family protein
KCPC_00056179-RA	Sopen05g016700.1	50.4	119	3.00E-29	129.4	Solanum pennellii	ZF-HD family protein
KCPC_00056184-RA	Sopen12g015990.1	55.9	118	1.20E-33	144.4	Solanum pennellii	TCP family protein
KCPC_00056218-RA	676783392	50.2	205	1.90E-54	213	Sisymbrium irio	B3 family protein
KCPC_00056253-RA	Sme2.5_05369.1_g00001.1	59	278	1.00E-92	341.3	Solanum melongena	MYB_related family protein
KCPC_00056283-RA	Cc01_g08720	63.7	256	1.80E-86	320.1	Coffea canephora	NAC family protein
KCPC_00056294-RA	Sme2.5_05369.1_g00001.1	60.3	295	2.10E-99	364.8	Solanum melongena	MYB_related family protein
KCPC_00056310-RA	Sme2.5_05369.1_g00001.1	60.7	295	4.40E-101	370.2	Solanum melongena	MYB_related family protein
KCPC_00056311-RA	Sme2.5_05369.1_g00001.1	60.7	295	3.50E-101	370.5	Solanum melongena	MYB_related family protein
KCPC_00056317-RA	FANhyb_rscf00000146.1.g00010.1	51	145	5.40E-22	105.1	Fragaria x ananassa	Dof family protein
KCPC_00056369-RA	Sme2.5_05369.1_g00001.1	58.5	282	5.90E-93	342	Solanum melongena	MYB_related family protein
KCPC_00056374-RA	KHN26160.1	50.5	105	2.50E-27	123.2	Glycine soja	M-type_MADS family protein
KCPC_00056398-RA	Sme2.5_05369.1_g00001.1	60.7	295	4.90E-102	373.2	Solanum melongena	MYB_related family protein
KCPC_00056414-RA	676788552	72.2	263	1.40E-104	380.2	Sisymbrium irio	FAR1 family protein
KCPC_00056417-RA	DCAR_002090	93.9	165	1.80E-79	296.2	Daucus carota	GRAS family protein
KCPC_00056418-RA	DCAR_002090	73.8	625	8.20E-216	750.7	Daucus carota	GRAS family protein
KCPC_00056432-RA	Sopen12g015990.1	53.9	1099	0.00E+00	1175.6	Solanum pennellii	TCP family protein
KCPC_00056463-RA	Itr_sc000748.1_g00024.1	58.4	178	4.20E-57	222.6	Ipomoea trifida	MYB_related family protein
KCPC_00056520-RA	XP_010556248.1	51	151	4.90E-35	149.8	Tarenaya hassleriana	ERF family protein
KCPC_00056537-RA	Dca52167.1	57	93	1.80E-23	109.4	Dianthus caryophyllus	M-type_MADS family protein
KCPC_00056567-RA	Sopen05g016700.1	72.5	69	6.20E-25	114.4	Solanum pennellii	ZF-HD family protein
KCPC_00056568-RA	Sopen05g016700.1	56.8	192	3.70E-53	209.5	Solanum pennellii	ZF-HD family protein
KCPC_00056578-RA	Sopen12g015990.1	53.2	190	1.40E-47	191	Solanum pennellii	TCP family protein
KCPC_00056611-RA	Sopen12g015990.1	51.4	140	1.10E-32	141.7	Solanum pennellii	TCP family protein
KCPC_00056640-RA	Sopen09g021360.1	60.6	142	9.70E-45	180.3	Solanum pennellii	HD-ZIP family protein
KCPC_00056654-RA	XP_010556248.1	50.9	656	8.20E-186	651	Tarenaya hassleriana	ERF family protein
KCPC_00056659-RA	Sopen05g016700.1	52	125	5.60E-33	141	Solanum pennellii	ZF-HD family protein
KCPC_00056674-RA	XP_010556248.1	52.3	132	8.90E-37	154.1	Tarenaya hassleriana	ERF family protein
KCPC_00056699-RA	Sopen05g016700.1	55.9	690	1.20E-233	810.1	Solanum pennellii	ZF-HD family protein
KCPC_00056719-RA	XP_010556248.1	58.5	171	5.00E-53	208	Tarenaya hassleriana	ERF family protein
KCPC_00056750-RA	LOC_Os11g12360.1	54.2	118	3.30E-28	126.3	Oryza sativa subsp. japonica	M-type_MADS family protein
KCPC_00056768-RA	Sopen12g030120.1	72.1	68	1.10E-24	113.2	Solanum pennellii	bHLH family protein
KCPC_00056796-RA	XP_010556248.1	60.2	113	1.60E-34	146	Tarenaya hassleriana	ERF family protein
KCPC_00056810-RA	Sopen12g015990.1	54.4	355	3.20E-104	380.2	Solanum pennellii	TCP family protein
KCPC_00056811-RA	Sopen05g016700.1	51.7	976	4.10E-298	1025.4	Solanum pennellii	ZF-HD family protein
KCPC_00056829-RA	Sopen12g015990.1	52.1	267	1.60E-72	274.6	Solanum pennellii	TCP family protein
KCPC_00056850-RA	Jcr4S05030.40	52	100	1.20E-24	113.6	Jatropha curcas	MYB family protein
KCPC_00056858-RA	Tp57577_TGAC_v2_mRNA41450	86.2	94	3.10E-38	161	Trifolium pratense	C3H family protein
KCPC_00056896-RA	LOC_Os11g12360.1	54.3	116	1.20E-31	139	Oryza sativa subsp. japonica	M-type_MADS family protein
KCPC_00056898-RA	Sopen12g015990.1	51.3	320	1.20E-82	307.8	Solanum pennellii	TCP family protein
KCPC_00056906-RA	Sopen09g021360.1	51.6	95	3.20E-21	102.4	Solanum pennellii	HD-ZIP family protein
KCPC_00056912-RA	EcC009915.10	62.2	262	1.10E-79	298.5	Eucalyptus camaldulensis	GeBP family protein
KCPC_00056953-RA	LOC_Os11g12360.1	59.8	122	2.20E-41	169.5	Oryza sativa subsp. japonica	M-type_MADS family protein
KCPC_00056976-RA	Itr_sc004833.1_g00001.1	52.6	312	1.50E-82	307.4	Ipomoea trifida	FAR1 family protein
KCPC_00056984-RA	Sopen11g017580.1	53.2	233	1.70E-67	256.5	Solanum pennellii	ERF family protein
KCPC_00056988-RA	GSVIVT01019630001	51.7	292	2.90E-79	297.7	Vitis vinifera	MIKC_MADS family protein
KCPC_00056990-RA	PH01000201G0710	55.6	133	2.80E-38	159.8	Phyllostachys heterocycla	CAMTA family protein
KCPC_00056991-RA	Sopen12g015990.1	53.7	352	5.00E-105	382.9	Solanum pennellii	TCP family protein
KCPC_00056995-RA	Sme2.5_05369.1_g00001.1	53.1	143	3.20E-35	148.7	Solanum melongena	MYB_related family protein
KCPC_00056997-RA	Phvul.008G286000.1	85.8	530	1.50E-265	915.6	Phaseolus vulgaris	GRAS family protein
KCPC_00057008-RA	Dca2137.1	62.8	86	1.80E-25	116.7	Dianthus caryophyllus	HD-ZIP family protein
KCPC_00057022-RA	Eucgr.C00675.1.p	78.1	64	1.30E-22	106.3	Eucalyptus grandis	WRKY family protein
KCPC_00057033-RA	XP_010556248.1	60	95	1.40E-26	119.4	Tarenaya hassleriana	ERF family protein
KCPC_00057034-RA	Sopen12g015990.1	60.8	240	2.50E-83	309.3	Solanum pennellii	TCP family protein
KCPC_00057041-RA	XP_010916183.1	57.6	323	8.00E-97	355.5	Elaeis guineensis	NAC family protein
KCPC_00057044-RA	Sopen00g003940.1	52.2	205	5.50E-58	226.1	Solanum pennellii	B3 family protein
KCPC_00057045-RA	Sopen03g007470.1	57.3	89	6.30E-24	110.9	Solanum pennellii	B3 family protein
KCPC_00067445-RA	Lus10004489	60.9	115	3.80E-32	142.1	Linum usitatissimum	MYB_related family protein
KCPC_00075372-RA	Prupe.4G077100.1.p	53.4	238	1.30E-54	214.2	Prunus persica	bHLH family protein
KCPC_00076383-RA	676740550	74.2	178	3.50E-59	228.4	Sisymbrium irio	B3 family protein
KCPC_00076384-RA	676740550	73.6	178	1.10E-58	226.5	Sisymbrium irio	B3 family protein
KCPC_00077198-RA	Dca46628.1	50	128	2.80E-32	139.4	Dianthus caryophyllus	FAR1 family protein
KCPC_00077199-RA	Sopen12g015990.1	64	450	1.00E-169	597.8	Solanum pennellii	TCP family protein
KCPC_00074439-RA	mrna26188.1-v1.0-hybrid	52.1	280	2.30E-62	239.6	Fragaria vesca	NF-YB family protein
KCPC_00074000-RA	XP_010556248.1	56.6	113	1.80E-30	133.3	Tarenaya hassleriana	ERF family protein
[truncated: 7,134 more rows]
