# Supplementary material for: The Genome of the Mimosoid Legume Prosopis cineraria, a Desert Tree
Source: Int J Mol Sci. 2022 Jul 31;23(15):8503. doi: 10.3390/ijms23158503 (PMC9369113; doi:10.3390/ijms23158503)
Supplement: Supplementary file 1 [file ijms-23-08503-s001.zip › Sup_Table_S12_Orthogroup_analysis.tsv]

Supplimantary Table S12. Orthogroup analysis in 9 plants
Orthogroup	Arabidopsis_thaliana	Glycine_max	Medicago_truncatula	Oryza_sativa	Phaseolous_vulgaris	Prosopis_alba	Prosopis_cineraria	Trifolium_pratense	Vigna_radiata
OG0000000	0	0	0	0	0	0	1	0	0
OG0000001	0	0	0	0	1	0	1	0	0
OG0000002	0	1	0	0	0	0	1	0	0
OG0000003	0	1	1	1	0	1	1	1	1
OG0000004	0	0	0	0	0	0	1	0	0
OG0000005	0	0	0	0	0	0	1	0	0
OG0000006	0	0	1	1	0	1	1	0	1
OG0000007	0	1	1	1	0	1	1	1	1
OG0000008	1	1	1	0	0	0	1	1	0
OG0000009	0	0	1	0	0	0	1	0	0
OG0000010	0	0	0	0	0	1	1	0	1
OG0000011	0	0	0	0	0	0	1	0	0
OG0000012	0	0	0	0	0	1	1	0	0
OG0000013	0	1	1	1	0	1	1	1	1
OG0000014	1	1	1	0	1	1	1	1	1
OG0000015	0	1	0	0	0	1	1	1	1
OG0000016	0	1	1	1	0	0	0	1	1
OG0000017	0	1	0	0	0	0	1	0	0
OG0000018	0	1	1	1	1	1	1	1	1
OG0000019	0	0	0	0	0	0	1	0	0
OG0000020	0	1	1	1	1	1	1	1	1
OG0000021	0	0	0	0	1	1	1	0	1
OG0000022	0	0	0	0	0	0	1	0	1
OG0000023	0	0	0	0	0	0	1	0	0
OG0000024	0	0	0	0	0	0	1	0	0
OG0000025	0	1	1	1	0	1	1	1	0
OG0000026	1	1	1	1	1	1	1	1	1
OG0000027	1	1	1	1	1	1	1	1	1
OG0000028	1	1	1	1	1	1	1	1	1
OG0000029	0	1	0	0	0	0	0	0	1
OG0000030	1	1	1	1	0	1	1	1	0
OG0000031	0	1	1	1	1	1	1	1	1
OG0000032	1	1	1	1	1	1	1	1	1
OG0000033	0	0	1	0	0	0	1	0	0
OG0000034	0	0	0	0	0	0	1	0	0
OG0000035	1	1	1	1	1	1	1	1	1
OG0000036	0	0	0	0	0	0	1	0	0
OG0000037	0	1	1	0	1	1	1	1	1
OG0000038	0	1	1	0	0	0	1	1	1
OG0000039	1	1	1	1	1	1	1	1	1
OG0000040	0	1	0	0	0	0	0	0	0
OG0000041	0	0	0	0	0	0	1	0	0
OG0000042	0	0	0	0	0	0	1	0	0
OG0000043	0	1	1	1	1	1	1	1	1
OG0000044	0	1	1	0	1	1	1	1	1
OG0000045	1	1	1	0	1	1	1	1	1
OG0000046	0	1	0	0	0	0	0	0	0
OG0000047	1	1	1	1	1	1	1	1	1
OG0000048	0	0	0	0	0	0	1	0	0
OG0000049	1	1	1	1	1	1	1	1	1
OG0000050	1	1	1	1	1	1	1	1	1
OG0000051	0	1	1	1	1	1	1	1	1
OG0000052	0	1	1	1	1	0	0	1	1
OG0000053	0	0	0	0	0	0	1	0	0
OG0000054	1	1	1	1	1	1	1	1	1
OG0000055	1	1	1	1	1	1	1	1	1
OG0000056	0	0	0	0	0	0	1	0	0
OG0000057	1	1	1	1	1	1	1	1	1
OG0000058	0	0	1	1	0	1	1	1	1
OG0000059	1	1	1	1	1	1	1	1	1
OG0000060	0	0	0	0	0	0	1	0	0
OG0000061	1	1	1	1	1	1	1	1	1
OG0000062	0	1	0	0	0	0	1	0	0
OG0000063	1	1	1	1	1	1	1	1	1
OG0000064	1	1	1	1	1	1	1	1	1
OG0000065	1	1	1	0	1	1	1	1	1
OG0000066	0	0	1	1	1	1	1	1	0
OG0000067	0	0	0	0	0	1	1	0	0
OG0000068	0	1	1	1	1	1	1	1	1
OG0000069	1	1	1	1	1	1	1	1	1
OG0000070	1	1	1	1	1	1	1	1	1
OG0000071	1	1	1	0	1	1	1	1	1
OG0000072	0	1	1	0	1	1	1	1	1
OG0000073	1	1	1	0	1	1	1	1	1
OG0000074	0	0	0	0	0	0	1	0	0
OG0000075	1	1	1	1	1	1	1	1	1
OG0000076	1	1	1	1	1	1	1	1	1
OG0000077	0	1	1	0	1	1	1	1	1
OG0000078	0	1	1	1	0	1	1	1	0
OG0000079	1	1	1	1	1	1	1	1	1
OG0000080	1	1	1	1	1	1	1	1	1
OG0000081	0	1	1	0	1	1	1	1	1
OG0000082	0	0	1	0	0	0	1	1	0
OG0000083	0	1	1	0	1	1	1	1	1
OG0000084	0	0	0	0	0	0	1	0	0
OG0000085	1	1	1	1	1	1	1	0	1
OG0000086	1	1	1	1	0	0	1	1	0
OG0000087	1	1	1	1	1	1	1	1	0
OG0000088	0	1	1	0	1	1	1	1	1
OG0000089	0	1	1	1	0	1	1	1	1
OG0000090	0	1	0	0	0	0	1	0	0
OG0000091	1	1	1	1	1	1	1	1	1
OG0000092	1	1	1	1	1	1	1	1	1
OG0000093	1	1	1	1	1	1	1	1	1
OG0000094	1	1	1	1	1	1	1	1	1
OG0000095	0	0	1	1	0	1	1	1	0
OG0000096	1	1	1	1	1	1	1	1	1
OG0000097	1	1	1	1	1	1	1	1	1
OG0000098	1	1	1	1	1	1	1	1	1
OG0000099	1	1	1	1	1	1	1	1	1
OG0000100	0	1	0	1	0	1	1	1	1
OG0000101	1	1	1	1	1	1	1	1	1
OG0000102	0	1	1	0	1	1	0	1	1
OG0000103	0	0	1	0	0	1	1	0	0
OG0000104	0	0	0	0	0	0	1	0	0
OG0000105	1	1	1	1	1	1	1	1	1
OG0000106	1	1	1	0	1	1	1	1	1
OG0000107	0	1	0	0	0	0	0	0	0
OG0000108	0	0	0	1	0	1	1	0	0
OG0000109	0	0	0	0	0	0	1	0	0
OG0000110	1	1	1	1	1	1	1	1	1
OG0000111	1	1	1	1	1	1	1	1	1
OG0000112	1	1	1	1	1	1	1	1	1
OG0000113	0	0	0	0	0	1	1	0	0
OG0000114	0	0	0	0	0	0	1	0	0
OG0000115	1	1	1	1	1	1	1	1	1
OG0000116	1	1	1	0	1	1	1	1	1
OG0000117	1	1	1	1	1	1	1	1	1
OG0000118	1	1	1	1	1	1	1	1	1
OG0000119	1	1	1	1	1	1	1	1	1
OG0000120	1	1	1	0	1	1	1	1	1
OG0000121	0	1	1	1	0	1	1	1	1
OG0000122	0	1	1	0	0	1	1	1	1
OG0000123	0	0	0	0	0	0	1	0	0
OG0000124	0	0	0	0	0	0	1	0	0
OG0000125	1	1	1	1	1	1	1	1	1
OG0000126	0	1	1	0	1	0	0	1	1
OG0000127	0	1	1	0	1	0	1	1	0
OG0000128	0	0	1	0	0	1	1	1	0
OG0000129	1	1	1	1	1	1	1	1	1
OG0000130	0	0	1	0	0	1	1	1	0
OG0000131	1	1	1	1	1	1	1	1	1
OG0000132	1	1	1	1	1	1	1	1	1
OG0000133	1	1	1	1	0	0	0	1	0
OG0000134	0	1	1	1	1	1	1	1	1
OG0000135	1	1	1	1	1	1	1	1	1
OG0000136	1	1	1	1	1	1	1	1	1
OG0000137	1	1	1	0	1	1	1	1	1
OG0000138	1	1	1	1	1	1	1	1	1
OG0000139	1	0	0	0	0	0	0	0	0
OG0000140	1	1	1	1	1	1	1	1	1
OG0000141	1	1	1	1	1	1	1	1	1
OG0000142	1	1	1	1	1	1	1	1	1
OG0000143	0	1	1	1	1	1	1	1	1
OG0000144	0	0	1	0	0	0	0	1	0
OG0000145	0	0	0	0	0	1	1	0	0
OG0000146	1	1	1	1	1	1	1	1	1
OG0000147	0	1	1	0	1	1	1	1	1
OG0000148	0	1	1	0	1	1	1	1	1
OG0000149	0	0	0	0	0	1	1	0	0
OG0000150	1	1	1	1	1	1	1	1	1
OG0000151	1	1	1	1	1	1	1	1	1
OG0000152	1	1	1	1	1	1	1	1	1
OG0000153	1	1	1	1	0	1	1	1	1
OG0000154	1	1	1	1	1	1	1	1	1
OG0000155	1	1	1	1	1	1	1	1	1
OG0000156	1	1	1	0	1	1	1	1	1
OG0000157	1	1	1	1	1	1	1	1	1
OG0000158	0	1	1	0	1	1	1	1	1
OG0000159	0	1	0	0	0	0	0	0	0
OG0000160	0	0	0	0	0	1	1	1	0
OG0000161	1	1	1	1	1	1	1	1	1
OG0000162	1	1	1	1	1	1	1	1	1
OG0000163	0	1	0	0	0	0	1	1	1
OG0000164	0	0	0	0	0	1	0	0	0
OG0000165	0	0	0	0	0	0	1	0	0
OG0000166	1	1	1	1	1	1	1	1	1
OG0000167	1	1	1	1	1	1	1	1	1
OG0000168	0	0	0	0	0	1	1	0	0
OG0000169	0	0	0	0	0	0	1	0	0
OG0000170	1	1	1	0	1	1	1	1	0
OG0000171	0	1	1	1	1	1	1	1	1
OG0000172	0	0	0	0	0	0	1	0	0
OG0000173	1	1	1	1	1	1	1	1	1
OG0000174	1	1	1	1	1	1	1	1	1
OG0000175	1	1	1	0	1	1	1	1	1
OG0000176	1	1	1	1	1	1	1	1	1
OG0000177	0	1	1	0	1	0	1	0	1
OG0000178	0	1	0	1	1	1	1	0	1
OG0000179	1	1	1	1	1	1	1	1	1
OG0000180	1	1	1	0	1	1	1	1	1
OG0000181	1	1	1	1	1	1	1	1	1
OG0000182	0	1	1	0	1	1	1	1	1
OG0000183	1	1	1	1	1	1	1	1	1
OG0000184	1	1	1	1	1	1	1	1	1
OG0000185	1	1	1	1	1	1	1	1	1
OG0000186	0	1	0	0	1	1	1	1	1
OG0000187	1	1	1	1	1	1	1	1	1
OG0000188	1	1	1	1	1	1	1	1	1
OG0000189	1	1	1	1	1	1	1	1	1
OG0000190	0	1	1	1	1	1	1	1	1
OG0000191	1	1	1	0	1	1	1	1	1
OG0000192	1	1	1	1	1	1	1	1	1
OG0000193	1	1	1	1	1	1	0	1	1
OG0000194	1	1	1	1	1	1	1	1	1
OG0000195	1	1	1	1	1	1	1	1	1
OG0000196	0	1	1	0	1	1	1	1	1
OG0000197	0	1	1	0	0	0	1	1	0
OG0000198	0	1	1	1	0	1	1	1	1
OG0000199	1	1	1	1	1	1	1	1	1
OG0000200	1	1	1	1	1	1	1	1	1
OG0000201	1	1	1	1	1	1	1	1	1
OG0000202	0	1	1	1	0	0	0	1	1
OG0000203	1	1	1	1	1	1	1	1	1
OG0000204	1	1	1	1	1	1	1	1	1
OG0000205	1	1	1	1	1	1	1	1	1
OG0000206	1	1	1	1	1	0	1	1	0
OG0000207	1	1	1	1	1	1	1	1	1
OG0000208	1	1	1	1	1	1	1	1	1
OG0000209	1	1	1	1	1	1	1	1	1
OG0000210	1	1	1	1	1	1	1	1	1
OG0000211	1	1	1	1	1	1	1	1	1
OG0000212	0	1	1	0	0	0	0	0	0
OG0000213	0	1	1	1	1	1	1	1	1
OG0000214	0	0	0	0	0	0	1	0	0
OG0000215	1	1	1	1	1	1	1	1	1
OG0000216	1	1	1	1	1	1	1	1	1
OG0000217	1	1	1	0	1	1	1	1	0
OG0000218	1	1	1	1	1	1	1	1	1
OG0000219	1	1	1	1	1	1	1	1	1
OG0000220	1	1	1	1	1	1	1	1	1
OG0000221	1	1	1	1	1	1	1	1	1
OG0000222	0	1	1	0	1	1	1	1	1
OG0000223	1	1	1	1	1	1	1	1	1
OG0000224	1	1	1	1	1	1	1	1	1
OG0000225	1	1	1	1	1	1	1	1	1
OG0000226	1	1	1	1	1	1	1	1	1
OG0000227	0	1	1	1	0	1	1	1	1
OG0000228	1	1	1	1	1	1	1	1	1
OG0000229	1	1	1	1	1	1	1	1	1
OG0000230	1	1	1	1	1	1	1	1	1
OG0000231	0	1	1	0	1	1	1	1	1
OG0000232	0	0	0	0	0	0	1	0	0
OG0000233	0	0	0	0	0	0	1	0	0
OG0000234	0	0	0	0	0	0	0	1	0
OG0000235	0	0	0	0	0	0	0	1	0
OG0000236	1	1	1	1	1	1	1	1	1
OG0000237	1	1	1	1	1	1	1	1	1
OG0000238	1	1	1	0	1	1	1	1	1
OG0000239	1	1	1	1	1	1	1	1	0
OG0000240	0	0	0	0	0	0	1	0	0
OG0000241	1	1	1	1	1	1	1	1	1
OG0000242	1	1	1	1	1	1	1	1	1
OG0000243	1	1	1	1	1	1	1	1	1
OG0000244	1	1	1	1	1	1	1	1	1
OG0000245	1	1	1	1	1	1	1	1	1
OG0000246	0	1	1	0	1	1	1	1	1
OG0000247	1	1	1	1	1	1	1	1	1
OG0000248	1	1	1	1	1	1	1	1	1
OG0000249	1	1	1	1	1	1	1	1	1
OG0000250	1	1	1	0	1	1	1	1	1
OG0000251	0	1	1	1	1	0	0	1	0
OG0000252	0	0	0	0	0	0	1	0	0
OG0000253	1	1	1	0	1	1	1	1	1
OG0000254	1	1	1	1	1	1	1	1	1
OG0000255	1	1	1	0	1	1	1	1	1
OG0000256	0	1	0	0	0	0	0	1	0
OG0000257	1	0	0	0	0	0	0	0	0
OG0000258	1	1	1	1	1	1	1	1	1
OG0000259	1	1	1	0	1	1	1	1	1
OG0000260	1	1	1	1	1	1	1	1	1
OG0000261	0	1	1	0	1	1	1	1	1
OG0000262	1	1	1	1	1	1	1	1	1
OG0000263	1	1	1	1	1	1	1	1	1
OG0000264	1	1	1	1	1	1	1	1	1
OG0000265	0	1	1	0	1	1	1	1	1
OG0000266	0	1	1	0	1	0	0	1	1
OG0000267	1	1	1	1	1	1	1	1	1
OG0000268	1	1	1	1	1	1	1	1	1
OG0000269	0	1	1	1	0	1	1	1	0
OG0000270	0	1	1	1	1	1	1	1	1
OG0000271	0	1	1	0	0	0	1	1	0
OG0000272	0	1	1	0	1	1	1	1	1
OG0000273	1	1	1	1	1	1	1	1	1
OG0000274	1	1	1	1	1	1	1	1	1
OG0000275	1	1	1	1	1	1	1	1	1
OG0000276	1	1	1	1	1	1	1	1	1
OG0000277	1	1	1	0	1	1	1	1	1
OG0000278	1	1	1	1	1	1	1	1	1
OG0000279	1	1	1	1	1	1	1	1	1
OG0000280	1	1	1	0	1	1	1	1	1
OG0000281	0	1	1	0	1	1	1	1	1
OG0000282	0	0	0	0	0	1	1	0	0
OG0000283	0	0	0	0	0	0	1	0	0
OG0000284	0	0	0	0	0	0	1	0	0
OG0000285	1	1	1	1	1	1	1	1	1
OG0000286	1	1	1	1	1	1	1	1	1
OG0000287	1	1	1	1	1	1	1	1	1
OG0000288	0	0	0	0	0	1	1	0	0
OG0000289	1	1	1	1	1	1	1	1	1
OG0000290	1	1	1	0	1	1	1	1	1
OG0000291	1	1	1	0	1	1	1	1	1
OG0000292	1	1	1	1	1	1	1	1	1
OG0000293	1	1	1	1	1	1	1	1	1
OG0000294	1	1	1	1	1	1	1	1	1
OG0000295	0	1	1	0	1	1	1	1	1
OG0000296	0	0	0	0	0	0	1	0	0
OG0000297	1	0	0	0	0	0	0	0	0
OG0000298	1	1	1	1	1	1	1	1	1
OG0000299	1	1	1	1	1	1	1	1	1
OG0000300	1	1	1	1	1	1	1	1	1
OG0000301	1	1	1	1	1	1	1	1	1
OG0000302	1	1	1	1	1	1	1	1	1
OG0000303	1	1	1	1	1	1	1	1	1
OG0000304	1	1	1	1	1	1	1	1	1
OG0000305	1	1	1	1	1	1	1	1	1
OG0000306	0	1	1	0	1	1	1	1	1
OG0000307	1	0	0	0	0	0	0	0	0
OG0000308	1	1	1	1	1	1	1	1	1
OG0000309	1	1	1	1	1	1	1	1	1
OG0000310	1	1	1	0	1	1	1	1	1
OG0000311	0	1	1	0	1	1	1	1	1
OG0000312	1	1	1	1	1	1	1	1	1
OG0000313	1	1	1	1	1	1	1	1	1
OG0000314	1	1	1	1	1	1	1	1	1
OG0000315	1	1	1	1	1	1	1	1	1
OG0000316	1	1	1	1	1	1	1	1	1
OG0000317	1	1	1	1	1	1	1	1	1
OG0000318	1	1	1	1	1	1	1	1	1
OG0000319	1	1	1	1	1	1	1	1	1
OG0000320	1	1	1	1	1	1	1	1	1
OG0000321	0	1	0	0	1	1	1	0	1
OG0000322	0	1	0	0	0	1	0	0	0
OG0000323	0	0	0	0	0	0	1	0	0
OG0000324	0	0	0	0	0	0	1	0	0
OG0000325	0	0	0	0	0	0	1	0	0
OG0000326	1	1	1	1	1	1	1	1	1
OG0000327	1	0	0	0	0	0	0	0	0
OG0000328	1	1	1	1	1	1	1	1	1
OG0000329	1	1	1	1	1	1	1	1	1
OG0000330	1	1	1	1	1	1	1	1	1
OG0000331	1	1	1	0	1	1	0	1	1
OG0000332	1	1	1	1	1	1	1	1	1
OG0000333	1	1	1	1	1	1	1	1	1
OG0000334	1	1	1	1	1	1	1	1	1
OG0000335	0	1	1	0	1	1	0	1	1
OG0000336	0	1	0	0	1	0	1	0	1
OG0000337	0	1	0	0	1	1	1	0	1
OG0000338	0	0	0	0	0	1	1	0	0
OG0000339	0	0	0	0	0	0	0	1	0
OG0000340	0	0	0	0	0	0	0	0	1
OG0000341	1	1	1	1	1	1	1	1	1
OG0000342	1	1	1	1	1	1	1	1	1
OG0000343	1	1	1	0	1	1	1	1	1
OG0000344	1	1	1	1	1	1	1	1	1
OG0000345	1	1	1	1	1	1	1	1	1
OG0000346	1	1	1	1	1	0	1	1	0
OG0000347	1	1	1	1	1	1	1	1	1
OG0000348	1	1	1	1	1	1	1	1	1
OG0000349	1	1	1	1	1	1	1	1	1
OG0000350	1	1	1	1	1	1	1	1	1
OG0000351	0	1	1	1	1	1	1	1	1
OG0000352	0	1	1	1	0	0	0	1	0
OG0000353	0	0	0	0	0	0	1	0	0
OG0000354	1	1	1	1	1	1	1	1	1
OG0000355	1	1	1	1	1	1	1	1	1
OG0000356	1	1	1	1	1	1	1	1	1
OG0000357	1	1	1	1	1	1	1	1	1
OG0000358	1	1	1	1	1	1	1	1	1
OG0000359	1	1	1	1	1	1	1	1	1
OG0000360	1	1	1	0	1	1	1	1	1
OG0000361	1	1	1	1	1	1	1	1	1
OG0000362	1	1	1	1	1	1	1	1	1
OG0000363	1	1	1	1	1	1	1	1	0
OG0000364	1	1	1	1	1	1	1	1	1
OG0000365	1	1	1	1	1	1	1	1	1
OG0000366	0	0	0	0	0	0	1	0	0
OG0000367	1	1	1	1	1	1	1	1	1
OG0000368	1	1	1	1	1	1	1	1	1
OG0000369	1	1	1	1	1	1	1	1	1
OG0000370	1	1	1	1	1	1	1	1	1
OG0000371	1	1	1	1	1	1	1	1	1
OG0000372	1	1	1	1	1	1	1	1	1
OG0000373	1	1	1	1	1	0	0	1	1
OG0000374	1	1	1	1	1	1	1	1	1
OG0000375	0	1	1	1	1	1	1	1	1
OG0000376	0	1	0	0	1	0	0	1	0
OG0000377	0	0	1	0	1	1	1	1	0
OG0000378	1	1	1	1	1	1	1	1	1
OG0000379	1	1	1	1	1	1	1	1	1
OG0000380	1	1	1	1	1	1	1	1	1
OG0000381	0	0	1	1	0	0	0	1	0
OG0000382	1	1	1	1	1	1	1	1	1
OG0000383	1	1	1	1	1	1	1	1	1
OG0000384	1	1	1	1	1	1	1	1	1
OG0000385	1	1	1	0	1	1	1	1	1
OG0000386	1	1	1	1	1	1	1	1	1
OG0000387	1	1	1	1	1	1	1	1	1
OG0000388	1	1	1	1	1	1	1	1	1
OG0000389	1	1	1	1	1	1	1	1	1
OG0000390	1	1	1	1	1	1	1	1	1
OG0000391	1	1	1	1	1	1	1	1	1
OG0000392	1	1	1	1	1	1	1	1	1
OG0000393	1	1	1	1	1	1	1	1	1
OG0000394	0	1	1	0	1	0	0	1	0
OG0000395	0	1	1	0	1	1	1	1	1
OG0000396	0	1	0	0	0	0	0	0	0
OG0000397	0	1	1	1	1	1	1	1	1
OG0000398	0	1	0	0	0	1	1	0	1
OG0000399	0	0	0	0	0	1	0	0	0
OG0000400	0	0	0	0	0	0	1	0	0
OG0000401	0	0	0	0	0	0	1	0	0
OG0000402	0	0	0	0	0	0	1	0	0
OG0000403	1	1	1	1	1	1	1	1	1
OG0000404	1	1	1	1	1	1	1	1	1
OG0000405	1	1	1	1	1	1	1	1	1
OG0000406	1	1	1	1	1	1	1	1	1
OG0000407	1	1	1	1	1	1	1	1	1
OG0000408	1	1	1	1	1	1	1	1	1
OG0000409	1	1	1	1	1	1	1	1	1
OG0000410	1	1	1	1	1	1	1	1	1
OG0000411	1	1	1	1	1	1	0	1	1
OG0000412	1	1	1	1	1	1	1	1	1
OG0000413	1	1	1	1	1	1	1	1	1
OG0000414	1	1	1	1	1	1	1	1	1
OG0000415	1	1	1	1	1	1	1	1	1
OG0000416	1	1	1	1	1	1	1	1	1
OG0000417	0	0	1	1	0	1	1	1	0
OG0000418	1	1	1	1	1	1	1	1	1
OG0000419	1	1	1	1	1	1	1	1	1
OG0000420	1	1	1	1	1	1	1	1	1
OG0000421	1	1	1	1	1	1	1	1	1
OG0000422	1	1	1	1	1	1	1	1	1
OG0000423	1	1	1	1	1	1	1	1	1
OG0000424	1	1	1	1	1	1	1	1	1
OG0000425	1	1	1	0	1	1	1	1	1
OG0000426	1	1	1	0	1	1	1	1	1
OG0000427	1	1	1	1	1	1	1	1	1
OG0000428	1	1	1	1	1	1	1	1	1
OG0000429	1	1	1	1	1	1	1	1	1
OG0000430	0	1	1	0	1	1	1	0	1
OG0000431	0	1	1	1	1	1	0	1	1
OG0000432	0	0	1	0	0	1	1	1	0
OG0000433	0	0	0	0	0	0	0	1	1
OG0000434	1	1	1	1	1	1	1	1	1
OG0000435	1	1	1	1	1	1	1	1	1
OG0000436	1	1	1	1	1	1	1	1	1
OG0000437	1	1	1	1	1	1	1	1	1
OG0000438	1	1	1	0	1	1	1	1	1
OG0000439	1	1	1	1	1	1	1	1	1
OG0000440	1	1	1	1	1	1	1	1	1
OG0000441	1	1	1	0	1	0	0	1	1
OG0000442	1	1	1	1	1	1	1	1	1
OG0000443	0	1	1	0	1	1	1	1	1
OG0000444	0	0	1	0	1	1	1	1	1
OG0000445	0	0	0	0	0	0	1	0	0
OG0000446	1	1	1	1	1	1	1	1	1
OG0000447	1	1	1	1	1	1	1	1	1
OG0000448	1	1	1	1	1	1	1	1	1
OG0000449	1	1	1	1	1	1	1	1	1
OG0000450	1	1	1	1	1	1	1	1	1
OG0000451	1	1	1	1	1	1	1	1	1
OG0000452	1	1	1	1	1	1	1	1	1
OG0000453	1	1	1	1	1	1	1	1	1
OG0000454	1	1	1	1	1	1	1	1	1
OG0000455	1	1	1	1	1	1	1	1	1
OG0000456	1	1	1	1	1	1	1	1	1
OG0000457	1	1	1	1	1	1	1	1	1
OG0000458	1	1	1	1	1	1	1	1	1
OG0000459	1	1	1	1	1	1	1	1	1
OG0000460	1	1	1	1	0	0	1	1	1
OG0000461	1	1	1	1	1	1	1	1	1
OG0000462	1	1	1	1	1	1	1	1	1
OG0000463	1	1	1	1	1	1	1	1	0
OG0000464	1	1	1	1	1	1	1	1	1
OG0000465	0	1	1	1	1	0	0	1	1
OG0000466	0	1	1	0	0	1	1	1	0
OG0000467	0	1	1	0	1	1	1	0	1
OG0000468	0	1	1	1	0	1	1	1	1
OG0000469	0	0	0	0	0	1	1	0	0
OG0000470	0	0	0	0	0	0	1	0	0
OG0000471	1	1	1	1	1	1	1	1	1
OG0000472	1	1	1	1	1	1	1	1	1
OG0000473	1	1	1	1	1	1	1	1	1
OG0000474	1	1	1	0	1	0	0	1	1
OG0000475	1	1	1	1	1	1	1	1	1
OG0000476	1	1	1	1	1	1	1	1	1
OG0000477	1	1	1	1	1	1	1	1	1
OG0000478	1	1	1	1	1	1	1	1	1
OG0000479	1	1	1	1	1	1	1	1	1
OG0000480	1	1	1	1	1	1	1	1	1
OG0000481	1	1	1	1	1	1	1	1	1
OG0000482	1	1	1	1	1	1	1	1	1
OG0000483	1	1	1	1	1	1	1	1	1
OG0000484	1	1	1	0	1	1	1	1	1
OG0000485	1	1	1	1	1	1	1	1	1
OG0000486	1	1	1	1	1	1	1	1	1
OG0000487	1	1	1	1	1	1	1	1	1
OG0000488	0	1	1	0	1	1	1	1	1
OG0000489	0	1	1	0	1	1	1	1	1
OG0000490	0	1	0	0	0	0	0	0	1
OG0000491	0	0	0	0	0	0	1	0	0
OG0000492	0	0	0	0	0	0	1	0	0
OG0000493	1	1	1	1	1	1	1	1	1
OG0000494	1	1	1	0	1	1	1	1	1
OG0000495	1	1	1	1	1	1	1	1	1
OG0000496	1	1	1	1	1	1	1	1	1
OG0000497	1	1	1	1	1	1	1	1	1
OG0000498	1	1	1	1	1	1	1	1	1
OG0000499	1	1	1	1	1	1	1	1	1
OG0000500	1	1	1	0	1	1	1	1	1
OG0000501	1	1	1	1	1	1	1	1	1
OG0000502	1	1	1	1	1	1	1	1	1
OG0000503	1	1	1	0	1	1	1	1	1
OG0000504	1	1	1	1	1	1	1	1	1
OG0000505	1	1	1	1	1	1	1	1	1
OG0000506	1	1	1	1	1	1	1	1	1
OG0000507	0	1	1	0	1	0	0	1	1
OG0000508	0	1	1	1	1	1	1	1	1
OG0000509	0	0	1	0	0	0	0	1	0
OG0000510	0	0	0	1	0	0	0	0	0
OG0000511	0	0	0	0	1	0	0	0	0
OG0000512	0	0	0	0	0	0	1	0	0
OG0000513	1	1	1	1	1	1	1	1	1
OG0000514	1	1	1	1	1	1	1	1	1
OG0000515	1	1	1	1	1	1	1	1	1
OG0000516	1	1	1	1	1	1	1	1	1
OG0000517	1	1	1	0	1	1	1	1	1
OG0000518	1	1	1	0	1	1	1	1	1
OG0000519	1	1	1	1	1	1	1	1	1
OG0000520	1	0	1	0	1	1	1	1	1
OG0000521	1	1	1	1	1	1	1	1	1
OG0000522	1	1	1	1	1	1	1	1	1
OG0000523	1	1	1	1	1	1	1	1	1
OG0000524	1	1	1	1	1	1	1	1	1
OG0000525	1	1	1	1	1	1	1	1	1
OG0000526	1	1	1	1	1	1	1	1	1
OG0000527	1	1	1	1	0	0	0	1	0
OG0000528	0	1	1	1	1	1	1	1	1
OG0000529	0	1	1	0	1	1	1	1	1
OG0000530	0	1	1	0	0	0	0	1	1
OG0000531	0	1	1	0	1	0	0	1	0
OG0000532	0	0	1	1	0	1	1	0	0
OG0000533	0	0	1	1	1	1	1	1	0
OG0000534	0	0	0	1	0	0	0	0	0
OG0000535	0	0	0	0	0	1	1	0	0
OG0000536	0	0	0	0	0	1	0	0	0
OG0000537	0	0	0	0	0	0	1	0	0
OG0000538	1	0	0	0	0	0	0	0	0
OG0000539	1	1	1	1	1	1	1	1	1
OG0000540	1	1	1	1	1	1	1	1	1
OG0000541	1	1	1	1	1	1	1	1	1
OG0000542	1	1	1	1	1	1	1	1	1
OG0000543	1	1	1	1	1	1	1	1	1
OG0000544	1	1	1	1	1	1	1	1	1
OG0000545	1	1	1	1	1	1	1	1	1
OG0000546	1	1	1	1	1	1	1	1	1
OG0000547	1	1	1	1	1	1	1	1	1
OG0000548	1	1	1	1	1	1	1	1	1
OG0000549	1	1	1	1	1	1	1	1	1
OG0000550	1	1	1	1	1	1	1	1	1
OG0000551	1	1	1	1	1	1	1	1	1
OG0000552	1	1	0	0	1	0	1	1	1
OG0000553	1	1	1	1	1	1	1	1	1
OG0000554	1	1	1	1	1	1	1	1	1
OG0000555	0	1	1	0	1	1	1	1	1
OG0000556	0	1	1	1	0	1	1	1	0
OG0000557	0	1	1	0	0	1	1	1	1
OG0000558	0	0	0	0	0	1	1	0	0
OG0000559	0	0	0	0	0	0	1	0	0
OG0000560	1	1	1	1	1	1	1	1	1
OG0000561	1	1	1	0	1	1	1	1	1
OG0000562	1	1	1	1	1	1	1	1	1
OG0000563	1	1	1	1	1	1	1	1	1
OG0000564	1	1	1	1	1	1	1	1	1
OG0000565	1	1	1	1	1	1	1	1	1
OG0000566	1	1	1	1	1	1	1	1	1
OG0000567	1	1	1	1	1	1	1	1	1
OG0000568	1	1	1	0	1	1	1	1	1
OG0000569	1	1	1	1	1	1	1	1	1
OG0000570	1	1	1	0	1	1	1	1	1
OG0000571	1	1	1	0	1	1	1	1	1
OG0000572	1	1	1	0	1	1	1	1	1
OG0000573	1	1	1	1	1	1	1	1	1
OG0000574	1	1	1	1	1	1	1	1	1
OG0000575	1	1	1	1	1	1	1	1	1
OG0000576	1	1	1	1	1	1	1	1	1
OG0000577	1	1	1	1	1	1	1	1	1
OG0000578	0	1	1	0	1	1	1	1	1
OG0000579	0	1	1	1	1	1	1	1	1
OG0000580	0	1	0	0	1	0	0	0	1
OG0000581	0	1	1	1	1	1	1	1	1
OG0000582	0	0	1	0	0	0	0	0	0
OG0000583	0	0	0	0	0	0	1	0	0
OG0000584	1	1	1	1	1	1	1	1	1
OG0000585	1	1	1	1	1	1	1	1	1
OG0000586	1	1	1	0	1	1	1	1	1
OG0000587	1	1	1	1	1	1	1	1	1
OG0000588	1	1	1	1	1	1	1	1	1
OG0000589	1	1	1	1	1	1	1	1	1
OG0000590	1	1	1	1	1	1	1	1	1
OG0000591	1	1	1	1	1	1	1	1	1
OG0000592	1	1	1	1	1	1	1	1	1
OG0000593	1	1	1	1	1	1	1	1	1
OG0000594	1	1	1	1	1	1	1	1	1
OG0000595	1	1	1	1	1	1	1	1	1
OG0000596	1	1	1	1	1	1	1	1	1
OG0000597	1	1	1	0	0	0	0	1	0
OG0000598	1	1	1	1	1	1	1	1	1
OG0000599	1	1	1	1	1	1	1	1	1
OG0000600	1	1	1	1	1	1	1	1	1
OG0000601	1	1	1	1	1	1	1	1	1
OG0000602	1	1	1	1	1	1	1	1	1
OG0000603	1	1	1	1	1	1	1	1	1
OG0000604	1	0	0	0	0	1	1	0	0
OG0000605	1	1	1	0	1	1	1	1	1
OG0000606	0	1	1	0	1	1	1	1	1
OG0000607	0	1	1	0	0	0	1	1	0
OG0000608	0	0	0	0	1	0	1	0	0
OG0000609	0	0	0	0	0	1	0	0	0
OG0000610	0	0	0	0	0	1	1	0	0
OG0000611	0	0	0	0	0	0	1	0	0
OG0000612	0	0	0	0	0	0	1	0	0
OG0000613	0	0	0	0	0	0	1	0	0
OG0000614	1	1	1	1	1	1	1	1	1
OG0000615	1	1	1	1	1	1	1	1	1
OG0000616	1	1	1	1	1	1	1	1	1
OG0000617	1	1	1	1	1	1	1	1	1
OG0000618	1	1	1	1	1	1	1	1	1
OG0000619	1	1	1	1	1	1	1	1	1
OG0000620	1	1	1	1	1	1	1	1	1
OG0000621	1	1	1	1	1	1	1	1	1
OG0000622	1	1	1	1	1	1	1	1	1
OG0000623	1	1	1	0	1	1	1	1	1
OG0000624	1	1	1	1	1	1	1	1	1
OG0000625	1	1	1	1	1	1	1	1	1
OG0000626	1	1	1	1	1	1	1	1	1
OG0000627	1	1	1	1	1	1	1	1	1
OG0000628	1	1	1	1	1	1	1	1	1
OG0000629	1	1	1	1	1	1	1	1	1
OG0000630	1	1	1	1	1	1	1	1	1
OG0000631	1	1	1	1	1	1	1	1	1
OG0000632	1	1	1	0	1	1	1	1	1
OG0000633	1	1	1	1	1	1	1	1	1
OG0000634	1	1	1	1	1	1	1	1	1
OG0000635	0	1	1	1	0	1	1	0	1
OG0000636	0	1	1	1	0	0	0	1	0
OG0000637	0	0	0	1	0	0	0	0	0
OG0000638	0	0	0	0	0	1	0	0	0
OG0000639	0	0	0	0	0	0	1	0	0
OG0000640	1	1	1	1	1	1	1	1	1
OG0000641	1	1	1	1	1	1	1	1	1
OG0000642	1	1	1	1	1	1	1	1	1
OG0000643	1	1	1	1	1	1	1	1	1
OG0000644	1	1	1	0	1	1	1	1	1
OG0000645	1	0	0	0	0	0	0	0	0
OG0000646	1	1	1	1	1	1	1	1	1
OG0000647	1	1	1	1	1	1	1	1	1
OG0000648	1	1	1	1	1	1	1	1	1
OG0000649	1	1	1	1	1	1	1	1	1
OG0000650	1	1	1	1	1	1	1	1	1
OG0000651	1	1	1	1	1	1	1	1	1
OG0000652	1	1	1	1	0	1	1	1	0
OG0000653	1	1	1	1	1	1	1	1	1
OG0000654	1	1	1	1	1	1	1	1	1
OG0000655	1	1	1	1	1	1	1	1	1
OG0000656	1	1	1	1	1	1	1	1	1
OG0000657	1	1	1	1	1	1	1	1	1
OG0000658	1	1	1	1	1	1	1	1	1
OG0000659	1	1	1	0	1	1	1	1	1
OG0000660	0	1	1	0	1	1	1	1	1
OG0000661	0	1	1	1	1	1	1	1	1
OG0000662	0	1	1	0	1	0	0	1	1
OG0000663	0	1	1	0	0	0	0	1	0
OG0000664	0	1	0	0	0	1	1	0	0
OG0000665	0	0	1	0	0	0	0	0	0
OG0000666	0	0	0	0	0	0	1	0	0
OG0000667	0	0	0	0	0	0	1	0	0
OG0000668	1	1	1	1	1	1	1	1	1
OG0000669	1	1	1	1	1	1	1	1	1
OG0000670	1	1	1	1	1	1	1	1	1
OG0000671	1	0	0	0	0	0	0	0	0
OG0000672	1	1	1	1	1	1	1	1	1
OG0000673	1	1	1	1	1	1	1	1	1
OG0000674	1	1	1	1	1	1	1	1	1
OG0000675	1	1	1	1	1	1	1	1	1
OG0000676	1	1	1	1	1	1	1	1	1
OG0000677	1	1	1	1	1	1	1	1	1
OG0000678	1	1	1	1	1	1	1	1	1
OG0000679	1	1	1	1	1	1	1	1	1
OG0000680	1	1	1	1	1	1	1	1	1
OG0000681	1	1	1	1	1	1	1	1	1
OG0000682	1	1	1	1	1	1	1	1	1
OG0000683	1	1	1	1	1	1	1	1	1
OG0000684	1	1	1	1	1	1	1	1	1
OG0000685	1	1	1	1	1	1	1	1	1
OG0000686	1	1	1	1	1	1	1	1	1
OG0000687	1	1	1	1	1	1	1	1	1
OG0000688	1	1	1	0	1	1	1	1	1
OG0000689	1	1	1	1	1	1	1	1	1
OG0000690	1	1	1	1	1	1	1	1	1
OG0000691	1	1	1	1	1	1	1	1	1
OG0000692	1	1	1	1	1	1	1	1	1
OG0000693	1	1	1	1	1	1	1	1	1
OG0000694	1	1	1	1	1	1	1	1	1
OG0000695	1	1	1	1	1	1	1	1	1
OG0000696	1	1	1	1	1	1	1	1	1
OG0000697	1	1	1	1	1	1	1	1	1
OG0000698	1	1	1	1	1	1	1	1	1
OG0000699	1	1	1	1	1	1	1	1	1
OG0000700	1	1	1	1	1	1	1	1	1
OG0000701	1	1	1	1	1	1	1	1	1
OG0000702	1	1	1	1	1	1	1	1	1
OG0000703	1	1	1	1	1	1	1	1	1
OG0000704	1	1	1	1	1	1	1	1	1
OG0000705	1	1	1	1	1	1	1	1	1
OG0000706	1	1	1	1	1	1	1	1	1
OG0000707	1	1	1	0	1	1	1	1	1
OG0000708	1	1	1	1	1	1	1	1	1
OG0000709	0	1	1	0	1	1	1	1	1
OG0000710	0	1	1	0	1	1	1	1	1
OG0000711	0	1	1	0	1	1	1	1	1
OG0000712	0	1	0	1	0	0	0	0	1
OG0000713	0	0	1	0	0	0	0	1	0
OG0000714	0	0	0	0	0	0	1	0	0
OG0000715	0	0	0	0	0	0	1	0	0
OG0000716	0	0	0	0	0	0	1	0	0
OG0000717	0	0	0	0	0	0	0	1	0
OG0000718	1	1	1	1	1	1	1	1	1
OG0000719	1	1	1	1	1	1	1	1	1
OG0000720	1	1	1	1	1	1	1	1	1
OG0000721	1	1	1	0	1	1	1	1	1
OG0000722	1	1	1	1	1	1	1	1	1
OG0000723	1	1	1	1	1	1	1	1	1
OG0000724	1	1	1	1	1	1	1	1	1
OG0000725	1	1	1	1	1	1	1	0	1
OG0000726	1	1	1	1	1	1	1	1	1
OG0000727	1	1	1	1	1	0	0	1	1
OG0000728	1	1	1	1	1	1	1	1	1
OG0000729	1	1	1	1	1	1	1	1	1
OG0000730	1	1	1	1	1	1	1	1	1
OG0000731	1	1	1	1	1	1	1	1	1
OG0000732	1	1	1	1	1	1	1	1	1
OG0000733	1	1	1	1	1	1	1	1	1
OG0000734	1	1	1	1	1	1	1	1	1
OG0000735	1	1	1	1	1	1	1	1	1
OG0000736	1	1	1	1	1	1	1	1	1
OG0000737	1	1	1	0	1	1	1	1	1
OG0000738	1	1	1	1	1	1	1	1	1
OG0000739	1	1	1	0	1	1	1	1	1
OG0000740	1	1	1	0	1	1	1	1	1
OG0000741	1	1	1	1	1	1	1	1	1
OG0000742	0	1	1	1	1	1	1	1	1
OG0000743	0	1	1	0	1	1	1	1	1
OG0000744	0	1	1	1	1	1	1	1	1
OG0000745	0	1	1	0	1	1	1	1	1
OG0000746	0	1	1	0	1	0	0	1	1
OG0000747	0	1	1	1	0	1	1	1	0
OG0000748	0	0	1	0	1	0	0	1	1
OG0000749	0	0	1	1	0	0	0	1	0
OG0000750	0	0	0	1	0	0	0	0	0
OG0000751	0	0	0	0	0	1	0	0	0
OG0000752	0	0	0	0	0	1	1	0	0
OG0000753	0	0	0	0	0	0	1	0	0
OG0000754	0	0	0	0	0	0	1	0	0
OG0000755	0	0	0	0	0	0	1	0	0
OG0000756	1	0	0	0	0	0	0	0	0
OG0000757	1	1	1	1	1	1	1	1	1
OG0000758	1	1	1	1	1	1	1	1	1
OG0000759	1	1	1	0	1	1	1	1	1
OG0000760	1	1	1	1	1	1	1	1	1
OG0000761	1	1	1	1	1	1	1	1	1
OG0000762	1	1	1	1	1	1	1	1	1
OG0000763	1	1	1	1	1	1	1	1	1
OG0000764	1	1	1	1	1	1	1	1	1
OG0000765	1	1	1	1	1	1	1	1	1
OG0000766	1	1	1	1	1	1	1	1	1
OG0000767	1	1	1	0	1	1	1	1	1
OG0000768	1	1	1	1	1	1	1	1	1
OG0000769	1	1	1	1	1	1	1	1	1
OG0000770	1	1	1	1	1	1	1	1	1
OG0000771	1	1	1	1	1	1	1	1	1
OG0000772	1	1	1	1	1	1	1	1	1
OG0000773	1	1	1	1	1	1	1	1	1
OG0000774	1	1	1	1	1	1	1	1	1
OG0000775	1	1	1	1	1	1	1	1	1
OG0000776	1	1	1	1	1	1	1	1	1
OG0000777	1	1	1	1	1	1	1	1	1
OG0000778	1	1	1	1	1	1	1	1	1
OG0000779	1	1	1	1	1	1	1	1	1
OG0000780	1	1	1	1	1	1	1	1	1
OG0000781	1	1	1	1	1	1	1	1	1
OG0000782	1	1	1	1	1	1	1	1	1
OG0000783	1	1	1	1	1	1	1	1	1
OG0000784	1	1	1	1	1	1	1	1	1
OG0000785	1	1	1	1	1	1	1	1	1
OG0000786	1	1	1	1	1	1	1	1	1
OG0000787	1	1	1	1	1	1	1	1	1
OG0000788	1	1	1	1	1	1	1	1	1
OG0000789	1	1	1	1	1	1	1	1	1
OG0000790	1	1	1	0	1	1	1	1	1
OG0000791	1	1	1	1	1	1	1	1	1
OG0000792	1	1	1	1	1	1	1	1	1
OG0000793	1	1	1	1	1	1	1	1	1
OG0000794	0	1	1	1	1	1	1	1	1
OG0000795	0	1	0	0	0	0	1	0	0
OG0000796	0	1	0	0	1	1	1	1	1
OG0000797	0	0	0	0	0	0	1	0	0
OG0000798	0	0	0	0	0	0	0	0	1
OG0000799	1	1	1	0	1	1	1	1	1
OG0000800	1	1	1	1	1	1	1	1	1
OG0000801	1	1	1	1	1	1	1	1	1
OG0000802	1	1	1	1	1	1	1	1	1
OG0000803	1	1	1	0	1	1	1	1	1
OG0000804	1	1	1	1	1	1	1	1	1
OG0000805	1	1	1	1	1	1	1	1	1
OG0000806	1	1	1	1	1	1	1	1	1
OG0000807	1	1	1	1	1	1	1	1	1
OG0000808	1	1	1	1	1	1	1	1	1
OG0000809	1	1	1	1	1	1	1	1	1
OG0000810	1	1	1	1	1	1	1	1	1
OG0000811	1	1	1	1	1	1	1	1	1
OG0000812	1	1	1	1	1	1	1	1	1
OG0000813	1	1	1	1	1	1	1	1	1
OG0000814	1	1	1	1	1	1	1	1	1
OG0000815	1	1	1	1	1	1	1	1	1
OG0000816	1	1	1	1	1	1	1	1	1
OG0000817	1	1	1	1	1	1	1	1	1
OG0000818	1	1	1	1	1	1	1	1	1
OG0000819	1	1	1	1	1	1	1	1	1
OG0000820	1	1	1	1	1	1	1	1	1
OG0000821	1	1	1	1	1	1	1	1	1
OG0000822	1	1	1	1	1	1	1	1	1
OG0000823	1	1	1	1	1	1	1	1	1
OG0000824	1	1	1	1	1	1	1	1	1
OG0000825	1	1	1	1	1	1	1	1	1
OG0000826	1	1	1	1	1	1	1	1	1
OG0000827	1	1	1	1	1	1	1	1	1
OG0000828	0	1	0	0	1	0	0	0	0
OG0000829	0	1	1	1	1	1	1	1	1
OG0000830	0	1	1	0	1	1	1	1	1
OG0000831	0	1	1	0	1	1	1	1	1
OG0000832	0	1	1	1	1	1	1	1	1
OG0000833	0	1	1	0	1	1	1	1	1
OG0000834	0	1	1	0	1	1	1	1	1
OG0000835	0	1	1	0	1	1	1	1	1
OG0000836	0	0	1	0	0	0	0	1	0
OG0000837	0	0	0	0	0	0	1	0	0
OG0000838	0	0	0	0	0	0	0	0	1
OG0000839	1	1	1	1	1	1	1	1	1
OG0000840	1	1	1	1	1	1	1	1	1
OG0000841	1	1	1	1	1	1	1	1	1
OG0000842	1	1	1	1	1	1	1	1	1
OG0000843	1	1	1	1	1	1	1	1	1
OG0000844	1	1	1	1	1	1	1	1	1
OG0000845	1	1	1	1	1	1	1	1	1
OG0000846	1	1	1	1	1	1	1	1	1
OG0000847	1	1	1	0	1	1	1	1	1
OG0000848	1	1	1	1	1	1	1	1	1
OG0000849	1	1	1	1	1	1	1	1	1
OG0000850	1	1	1	1	1	1	1	1	1
OG0000851	1	1	1	1	1	1	1	1	1
OG0000852	1	1	1	1	1	1	1	1	1
OG0000853	1	1	1	1	1	1	1	1	1
OG0000854	1	1	1	1	1	1	1	1	1
OG0000855	1	1	1	1	1	1	1	1	1
OG0000856	1	1	1	1	1	1	1	1	1
OG0000857	1	1	1	1	1	1	1	1	1
OG0000858	1	1	1	1	1	1	1	1	1
OG0000859	1	1	1	1	1	1	1	1	1
OG0000860	1	1	1	1	1	1	1	1	1
OG0000861	1	1	1	1	1	1	1	1	1
OG0000862	1	1	1	1	1	1	1	1	1
OG0000863	1	1	1	1	1	1	1	1	1
OG0000864	1	1	1	1	1	1	1	1	1
OG0000865	1	1	1	1	1	1	1	1	1
OG0000866	1	1	1	1	1	1	1	1	1
OG0000867	1	1	1	1	1	1	1	1	1
OG0000868	1	1	1	0	1	1	1	1	1
OG0000869	1	1	1	1	1	1	1	1	1
OG0000870	1	1	1	1	1	1	1	1	1
OG0000871	0	1	1	1	1	1	1	1	1
OG0000872	0	1	1	0	1	1	1	1	1
OG0000873	0	1	0	0	1	0	0	1	1
OG0000874	0	1	1	0	0	1	1	0	1
OG0000875	0	1	0	0	0	0	0	1	0
OG0000876	0	1	1	1	0	0	1	1	0
OG0000877	0	0	0	0	0	0	1	0	0
OG0000878	0	0	0	0	0	0	0	1	0
OG0000879	1	1	1	1	1	1	1	1	1
OG0000880	1	1	1	1	1	1	1	1	1
OG0000881	1	1	1	1	1	1	1	1	1
OG0000882	1	1	1	1	1	1	1	1	1
OG0000883	1	1	1	1	1	1	1	1	1
OG0000884	1	1	1	1	1	1	1	1	1
OG0000885	1	1	1	1	1	1	1	1	1
OG0000886	1	1	1	1	1	1	1	1	1
OG0000887	1	1	1	1	1	1	1	1	1
OG0000888	1	0	0	0	0	0	0	0	0
OG0000889	1	1	1	1	1	1	1	1	1
OG0000890	1	1	1	0	1	1	1	1	1
OG0000891	1	1	1	1	1	1	1	1	1
OG0000892	1	1	1	1	1	1	1	1	1
OG0000893	1	1	1	1	1	1	1	1	1
OG0000894	1	1	1	1	1	1	1	1	1
OG0000895	1	1	1	1	1	1	1	1	1
OG0000896	1	1	1	1	1	1	1	1	1
OG0000897	1	1	1	1	1	1	1	1	1
OG0000898	1	1	1	1	1	1	1	1	1
OG0000899	1	1	1	1	1	1	1	1	1
OG0000900	1	1	1	1	1	1	1	1	1
OG0000901	1	1	1	1	1	1	1	1	1
OG0000902	1	1	1	1	1	1	1	1	1
OG0000903	1	1	1	1	1	1	1	1	1
OG0000904	1	1	1	1	1	1	1	1	1
OG0000905	1	1	1	1	1	1	1	1	1
OG0000906	1	1	1	1	1	1	1	1	1
OG0000907	1	1	1	1	1	1	1	1	1
OG0000908	1	1	1	1	1	1	1	1	1
OG0000909	1	1	1	1	1	1	1	1	1
OG0000910	1	1	1	1	1	1	1	1	1
OG0000911	1	1	1	1	1	1	1	1	1
OG0000912	1	1	1	1	1	1	1	1	1
OG0000913	1	1	1	1	1	1	1	1	1
OG0000914	1	1	1	0	1	1	1	1	1
OG0000915	1	1	1	1	1	1	1	1	1
OG0000916	1	1	1	1	1	1	1	1	1
OG0000917	1	1	1	1	1	1	1	1	1
OG0000918	1	1	1	1	1	1	1	1	1
OG0000919	1	1	1	0	1	1	1	1	1
OG0000920	1	1	1	1	1	1	1	1	1
OG0000921	1	1	1	1	1	1	1	1	1
OG0000922	1	1	0	1	1	0	0	1	1
OG0000923	1	1	1	1	1	1	1	1	1
OG0000924	0	1	1	1	1	1	1	1	1
OG0000925	0	1	1	0	1	1	1	1	1
OG0000926	0	1	1	0	1	0	1	1	1
OG0000927	0	1	1	1	1	1	0	1	1
OG0000928	0	1	1	0	0	0	0	1	0
OG0000929	0	1	0	0	0	0	1	0	1
OG0000930	0	1	1	1	1	1	1	1	1
OG0000931	0	1	1	1	1	1	1	1	1
OG0000932	0	0	1	0	1	1	1	1	1
OG0000933	0	0	1	0	1	0	1	1	1
OG0000934	0	0	1	0	0	0	0	0	0
OG0000935	0	0	1	0	0	0	0	1	0
OG0000936	0	0	0	0	0	1	1	1	0
OG0000937	0	0	0	0	0	0	1	0	0
OG0000938	0	0	0	0	0	0	1	1	0
OG0000939	0	0	0	0	0	0	0	1	0
OG0000940	0	0	0	0	0	0	0	1	0
OG0000941	1	1	1	0	1	1	1	1	1
OG0000942	1	1	1	1	1	1	1	1	1
OG0000943	1	1	1	1	1	1	1	1	1
OG0000944	1	1	1	1	1	1	1	1	1
OG0000945	1	0	0	0	0	0	0	0	0
OG0000946	1	1	1	1	1	1	1	1	1
OG0000947	1	1	1	1	1	1	1	1	1
OG0000948	1	1	1	1	1	1	1	1	1
OG0000949	1	1	1	1	1	1	1	1	1
OG0000950	1	1	1	1	1	1	1	1	1
OG0000951	1	1	1	1	1	1	1	1	1
OG0000952	1	1	1	1	1	1	1	1	1
OG0000953	1	1	1	1	1	1	1	1	1
OG0000954	1	1	1	1	1	1	1	1	1
OG0000955	1	1	1	1	1	1	1	1	1
OG0000956	1	1	1	1	1	1	1	1	1
OG0000957	1	1	1	0	1	1	1	1	1
OG0000958	1	1	1	1	1	1	1	1	1
OG0000959	1	1	1	1	1	1	1	1	1
OG0000960	1	1	1	0	1	0	1	1	1
OG0000961	1	1	1	1	1	1	1	1	1
OG0000962	0	1	1	0	1	1	1	1	1
OG0000963	0	1	1	0	1	0	0	0	1
OG0000964	0	0	0	0	0	0	1	0	0
OG0000965	0	0	0	0	0	0	1	0	0
OG0000966	0	0	0	0	0	0	1	0	0
OG0000967	0	0	0	0	0	0	1	0	0
OG0000968	1	1	1	1	1	1	1	1	1
OG0000969	1	1	1	1	1	1	1	1	1
OG0000970	1	1	1	1	1	1	1	1	1
OG0000971	1	0	0	0	0	0	0	0	0
OG0000972	1	1	1	1	1	1	1	1	1
OG0000973	1	1	1	1	1	1	1	1	1
OG0000974	1	1	1	1	1	1	1	1	1
OG0000975	1	1	1	1	1	1	1	1	1
OG0000976	1	1	1	1	1	1	1	1	1
OG0000977	1	1	1	1	1	1	1	1	1
OG0000978	1	1	1	1	1	1	1	1	1
OG0000979	1	1	1	1	1	1	1	1	1
OG0000980	1	1	1	1	1	1	1	1	1
OG0000981	1	1	1	1	1	1	1	1	1
OG0000982	1	1	1	1	1	1	1	1	1
OG0000983	1	1	1	1	1	1	1	1	1
OG0000984	1	1	1	1	1	1	1	1	1
OG0000985	1	1	1	1	1	1	1	1	1
OG0000986	1	1	1	1	1	1	1	1	1
OG0000987	1	1	1	1	1	1	1	1	1
OG0000988	1	1	1	1	1	1	1	1	1
OG0000989	1	1	1	1	1	1	1	1	1
OG0000990	1	1	1	1	1	1	1	1	1
OG0000991	1	1	1	1	1	0	0	1	1
OG0000992	1	1	1	1	1	1	1	1	1
OG0000993	1	1	1	1	1	1	1	1	1
OG0000994	1	1	1	0	1	1	1	1	1
OG0000995	1	1	1	1	1	1	1	1	1
OG0000996	1	1	1	0	1	1	1	1	1
OG0000997	1	1	1	1	1	1	1	1	1
OG0000998	1	1	1	1	1	1	1	1	1
OG0000999	1	1	1	1	1	1	1	1	1
OG0001000	1	1	1	1	1	1	1	1	1
OG0001001	1	1	1	1	1	1	1	1	1
OG0001002	1	1	1	1	1	1	1	1	1
OG0001003	1	1	1	1	1	1	1	1	1
OG0001004	1	1	1	1	1	1	1	1	1
OG0001005	1	1	1	1	1	1	1	1	1
OG0001006	1	1	1	1	1	1	1	1	1
OG0001007	1	1	1	1	1	1	1	1	1
OG0001008	1	1	1	1	1	1	1	1	1
OG0001009	0	1	1	0	1	0	1	1	1
OG0001010	0	1	1	1	0	1	1	1	0
OG0001011	0	1	1	0	1	0	1	1	1
OG0001012	0	1	0	0	0	0	0	0	0
OG0001013	0	1	0	0	0	0	0	0	0
OG0001014	0	0	0	0	0	0	1	0	0
OG0001015	0	0	0	0	0	0	1	0	0
OG0001016	0	0	0	0	0	0	1	0	0
OG0001017	1	1	1	1	1	1	1	1	1
OG0001018	1	1	1	1	1	1	1	1	1
OG0001019	1	1	1	1	1	1	1	1	1
OG0001020	1	1	1	1	1	1	1	1	1
OG0001021	1	1	1	0	1	1	1	1	1
OG0001022	1	1	1	1	1	1	1	1	1
OG0001023	1	0	1	0	0	1	1	1	0
OG0001024	1	1	1	1	1	1	1	1	1
OG0001025	1	1	1	1	1	1	1	1	1
OG0001026	1	1	1	1	1	1	1	1	1
OG0001027	1	1	1	1	1	1	1	1	1
OG0001028	1	1	1	0	1	1	1	1	1
OG0001029	1	1	1	1	1	1	1	1	1
OG0001030	1	1	1	0	1	1	1	1	0
OG0001031	1	1	1	1	1	1	1	1	1
OG0001032	1	1	1	1	1	1	1	1	0
OG0001033	1	1	1	1	1	1	1	1	1
OG0001034	1	1	1	1	1	1	1	1	1
OG0001035	1	1	1	1	1	1	1	1	1
OG0001036	1	1	1	1	1	1	1	1	1
OG0001037	1	1	1	1	1	1	1	1	1
OG0001038	1	1	1	1	1	1	1	1	1
OG0001039	1	1	1	1	1	1	1	1	1
OG0001040	1	1	1	1	1	1	1	1	1
OG0001041	1	1	1	1	1	1	1	1	1
OG0001042	1	1	1	1	1	1	1	1	1
OG0001043	1	1	1	1	1	1	1	1	1
OG0001044	1	1	1	1	1	1	1	1	1
OG0001045	1	1	1	1	1	1	1	1	1
OG0001046	1	1	1	1	1	1	1	1	1
OG0001047	1	1	1	1	1	1	1	1	1
OG0001048	1	1	1	1	1	1	1	1	1
OG0001049	1	1	1	1	1	1	1	1	1
OG0001050	1	1	1	1	1	1	1	1	1
OG0001051	1	1	1	1	1	1	1	1	1
OG0001052	1	1	1	1	1	1	1	1	1
OG0001053	1	1	1	1	1	1	1	1	1
OG0001054	1	1	1	1	1	1	1	1	1
OG0001055	1	1	1	1	1	1	1	1	1
OG0001056	1	1	1	1	1	1	1	1	1
OG0001057	1	1	1	1	1	1	1	1	1
OG0001058	1	1	1	0	1	1	1	1	1
OG0001059	1	1	1	1	1	1	1	1	1
OG0001060	1	1	1	0	1	1	1	1	1
OG0001061	1	1	1	1	1	1	1	1	1
OG0001062	1	1	1	1	1	1	1	1	1
OG0001063	1	1	1	1	1	1	1	1	1
OG0001064	1	1	1	1	1	1	1	1	1
OG0001065	1	1	1	1	1	1	1	1	1
OG0001066	1	1	1	1	1	1	1	1	1
OG0001067	1	1	1	1	1	1	1	1	1
OG0001068	1	1	1	1	1	1	1	1	1
OG0001069	1	1	1	1	1	1	1	1	1
OG0001070	1	1	1	1	1	1	1	1	1
OG0001071	1	1	1	1	1	1	1	1	1
OG0001072	1	1	1	1	1	1	1	1	1
OG0001073	1	1	1	1	1	1	1	1	1
OG0001074	1	1	1	1	1	1	1	1	1
OG0001075	1	1	1	0	1	1	1	1	1
OG0001076	0	1	0	0	0	0	0	0	0
OG0001077	0	1	0	0	1	1	1	0	1
OG0001078	0	1	1	0	1	1	1	1	1
OG0001079	0	0	1	0	0	0	0	1	0
OG0001080	0	0	0	1	0	0	0	0	0
OG0001081	0	0	0	0	1	0	1	0	1
OG0001082	0	0	0	0	1	0	0	0	1
OG0001083	0	0	0	0	0	1	1	0	0
OG0001084	0	0	0	0	0	0	1	1	0
OG0001085	0	0	0	0	0	0	1	0	0
OG0001086	0	0	0	0	0	0	1	0	0
OG0001087	1	1	1	1	1	1	1	1	1
OG0001088	1	1	1	1	1	1	1	1	1
OG0001089	1	1	1	1	1	1	1	1	1
OG0001090	1	1	1	1	1	1	1	1	1
OG0001091	1	1	1	1	1	1	1	1	1
OG0001092	1	1	1	1	1	1	1	1	1
OG0001093	1	1	1	1	1	1	1	1	1
OG0001094	1	1	1	1	1	1	1	1	1
OG0001095	1	1	1	1	1	1	1	1	1
OG0001096	1	1	1	1	1	1	1	1	1
OG0001097	1	1	1	1	1	1	1	1	1
OG0001098	1	1	1	1	1	1	1	1	1
OG0001099	1	1	1	1	1	1	1	1	1
OG0001100	1	1	1	1	1	1	1	1	1
OG0001101	1	1	1	1	1	1	1	1	1
OG0001102	1	1	1	1	1	1	1	1	1
OG0001103	1	1	1	1	1	1	1	1	1
OG0001104	1	1	1	1	1	1	1	1	1
OG0001105	1	1	1	1	1	1	1	1	1
OG0001106	1	1	1	1	1	1	1	1	1
OG0001107	1	1	1	1	1	1	1	1	1
OG0001108	1	1	1	0	1	1	1	1	1
OG0001109	1	1	1	1	1	1	1	1	1
OG0001110	1	1	1	0	1	1	1	1	1
OG0001111	1	1	1	1	1	1	1	1	1
OG0001112	1	1	1	1	1	1	1	1	1
OG0001113	1	1	1	1	1	1	1	1	1
OG0001114	1	1	1	1	1	1	1	1	1
OG0001115	1	1	1	1	1	1	1	1	1
OG0001116	1	1	1	1	1	1	1	1	1
OG0001117	1	1	1	1	1	1	1	1	1
OG0001118	1	1	1	1	1	1	1	1	1
OG0001119	1	1	1	0	1	1	1	1	1
OG0001120	1	1	1	1	1	1	1	1	1
OG0001121	1	1	1	1	1	1	1	1	1
OG0001122	1	1	1	1	1	1	1	1	1
OG0001123	1	1	1	1	1	1	1	1	1
OG0001124	1	1	1	1	1	1	1	1	1
OG0001125	1	1	1	1	1	1	1	1	1
OG0001126	1	1	1	1	1	1	1	1	1
OG0001127	1	1	1	1	1	1	1	1	1
OG0001128	1	1	1	1	1	1	1	1	1
OG0001129	1	1	1	1	1	1	1	1	1
OG0001130	1	1	1	0	1	1	1	1	1
OG0001131	1	1	1	1	1	1	1	1	1
OG0001132	0	1	1	1	1	1	1	1	1
OG0001133	0	1	1	0	0	0	0	0	1
OG0001134	0	1	1	0	0	0	0	1	1
OG0001135	0	1	1	0	0	0	0	1	0
OG0001136	0	0	0	1	0	0	0	0	0
OG0001137	0	0	0	0	0	1	1	0	0
OG0001138	0	0	0	0	0	0	1	0	1
OG0001139	1	1	1	1	1	1	1	1	1
OG0001140	1	0	0	0	0	0	0	0	0
OG0001141	1	1	1	1	1	1	1	1	1
OG0001142	1	1	1	1	1	1	1	1	1
OG0001143	1	1	1	1	1	1	1	1	1
OG0001144	1	1	1	1	1	1	1	1	1
OG0001145	1	1	1	1	1	1	1	1	1
OG0001146	1	1	1	1	1	1	1	1	1
OG0001147	1	1	1	1	1	1	1	1	1
OG0001148	1	1	1	1	1	1	1	1	1
OG0001149	1	1	1	1	1	1	1	1	1
OG0001150	1	1	1	1	1	1	1	1	1
OG0001151	1	1	1	1	1	1	1	1	1
OG0001152	1	1	1	1	1	1	1	1	1
OG0001153	1	1	1	1	1	1	1	1	1
OG0001154	1	0	1	1	0	0	0	1	1
OG0001155	1	1	1	1	1	1	1	1	1
OG0001156	1	1	1	1	1	1	1	1	1
OG0001157	1	1	1	1	1	1	1	1	1
OG0001158	1	1	1	1	1	1	1	1	1
OG0001159	1	1	1	1	1	1	1	1	1
OG0001160	1	1	1	1	1	1	1	1	1
OG0001161	1	1	1	1	1	1	1	1	1
OG0001162	1	1	1	1	1	1	1	1	1
OG0001163	1	1	1	1	1	1	1	1	1
OG0001164	1	1	1	1	1	1	1	1	1
OG0001165	1	1	1	0	1	1	1	1	1
OG0001166	1	1	1	1	1	1	1	1	1
OG0001167	1	1	1	1	1	1	1	1	1
OG0001168	1	1	1	1	1	1	1	1	1
OG0001169	1	1	1	1	1	1	1	1	1
OG0001170	1	1	1	1	1	1	1	1	1
OG0001171	1	1	1	1	1	1	1	1	1
OG0001172	1	1	1	1	1	1	1	1	1
OG0001173	1	1	1	1	1	1	1	1	1
OG0001174	1	1	1	1	1	1	1	1	1
OG0001175	1	1	1	1	1	1	1	1	1
OG0001176	1	1	1	1	1	1	1	1	1
OG0001177	1	1	1	1	1	1	1	1	1
OG0001178	1	1	1	1	1	1	1	1	1
OG0001179	1	1	1	1	1	1	1	1	1
OG0001180	1	1	1	1	1	1	1	1	1
OG0001181	1	1	1	1	1	1	1	1	1
OG0001182	1	1	1	1	1	1	1	1	1
OG0001183	1	1	1	1	1	1	1	1	1
OG0001184	1	1	1	0	1	1	1	1	1
OG0001185	1	1	1	1	1	1	1	1	1
OG0001186	0	1	1	0	1	1	1	1	1
OG0001187	0	1	1	0	1	0	0	1	1
OG0001188	0	1	1	0	1	0	1	1	1
OG0001189	0	0	1	0	0	1	1	1	0
OG0001190	0	0	0	1	0	0	0	0	0
OG0001191	0	0	0	0	0	0	1	0	0
OG0001192	0	0	0	0	0	0	0	1	0
OG0001193	1	1	1	1	1	1	1	1	1
OG0001194	1	1	1	1	1	1	1	1	1
OG0001195	1	1	1	1	1	1	1	1	1
OG0001196	1	1	1	1	1	1	1	1	1
OG0001197	1	1	1	1	1	1	1	1	1
OG0001198	1	0	0	0	0	0	0	0	0
OG0001199	1	1	1	1	1	1	1	1	1
OG0001200	1	1	1	1	1	1	1	1	1
OG0001201	1	1	1	1	1	1	1	1	1
OG0001202	1	1	1	1	1	1	1	1	1
OG0001203	1	1	1	1	1	1	1	1	1
OG0001204	1	1	1	1	1	1	1	1	1
OG0001205	1	1	1	1	1	1	1	1	1
OG0001206	1	1	1	1	1	1	1	1	1
OG0001207	1	1	1	1	1	1	1	1	1
OG0001208	1	1	1	1	1	1	1	1	1
OG0001209	1	1	1	1	1	1	1	1	1
OG0001210	1	1	1	1	1	1	1	1	1
OG0001211	1	1	1	1	1	1	1	1	1
OG0001212	1	1	1	1	1	1	1	1	1
OG0001213	1	1	1	1	1	1	1	1	1
OG0001214	1	1	1	1	1	1	1	1	1
OG0001215	1	1	1	1	1	1	1	1	1
OG0001216	1	1	1	1	1	1	1	1	1
OG0001217	1	1	1	1	1	1	1	1	1
OG0001218	1	1	1	1	1	1	1	1	1
OG0001219	1	1	1	1	1	1	1	1	1
OG0001220	1	1	1	1	1	1	1	1	1
OG0001221	1	1	1	0	1	1	1	1	1
OG0001222	1	1	1	1	1	1	1	1	1
OG0001223	1	1	1	1	1	1	1	1	1
OG0001224	1	1	1	1	1	1	1	1	1
OG0001225	1	1	1	1	1	1	1	1	1
OG0001226	1	1	1	1	1	1	1	1	1
OG0001227	1	1	1	1	1	1	1	1	1
OG0001228	1	1	1	1	1	1	1	1	1
OG0001229	1	1	1	1	1	1	1	1	1
OG0001230	1	1	1	1	1	1	1	1	1
OG0001231	1	1	1	1	1	1	1	1	1
OG0001232	1	1	1	1	1	1	1	1	1
OG0001233	1	1	1	1	1	1	1	1	1
OG0001234	1	1	1	1	1	1	1	1	1
OG0001235	1	1	1	1	1	1	1	1	1
OG0001236	1	1	1	1	1	1	1	1	1
OG0001237	1	1	1	1	1	1	1	1	1
OG0001238	1	1	1	1	1	1	1	1	1
OG0001239	1	1	1	1	1	1	1	1	1
OG0001240	1	1	1	0	1	1	1	1	1
OG0001241	1	0	1	0	1	1	1	1	0
OG0001242	1	1	1	1	1	1	1	1	1
OG0001243	1	1	1	1	1	1	1	1	1
OG0001244	1	1	1	1	1	1	1	1	1
OG0001245	1	1	1	1	1	1	1	1	1
OG0001246	1	1	1	1	1	1	1	1	1
OG0001247	1	1	1	1	1	1	1	1	1
OG0001248	1	1	1	1	1	1	1	1	1
OG0001249	1	1	1	0	1	1	1	1	1
OG0001250	0	1	1	1	0	1	1	1	0
OG0001251	0	1	1	0	1	1	1	1	1
OG0001252	0	1	1	1	1	1	1	1	1
OG0001253	0	1	1	1	1	1	1	1	1
OG0001254	0	1	1	0	1	1	1	1	1
OG0001255	0	1	1	1	1	1	1	1	1
OG0001256	0	0	0	1	0	0	0	0	0
OG0001257	0	0	0	0	0	1	1	0	0
OG0001258	0	0	0	0	0	1	1	0	0
OG0001259	0	0	0	0	0	1	0	0	0
OG0001260	1	1	1	1	1	1	1	1	1
OG0001261	1	1	1	0	1	0	0	1	1
OG0001262	1	1	1	1	1	1	1	1	1
OG0001263	1	1	1	1	1	1	1	1	1
OG0001264	1	1	1	1	1	1	1	1	1
OG0001265	1	1	1	1	1	1	1	1	1
OG0001266	1	1	1	1	1	1	1	1	1
OG0001267	1	1	1	1	1	1	1	1	1
OG0001268	1	1	1	1	1	1	1	1	1
OG0001269	1	1	1	1	1	1	1	1	1
OG0001270	1	1	1	1	1	1	1	1	1
OG0001271	1	1	1	1	1	1	1	1	1
OG0001272	1	1	1	1	1	1	1	1	1
OG0001273	1	1	1	1	1	1	1	1	1
OG0001274	1	1	1	0	1	1	1	1	1
OG0001275	1	1	1	1	1	1	1	1	1
OG0001276	1	1	1	1	1	1	1	1	1
OG0001277	1	1	1	1	1	1	1	1	1
OG0001278	1	1	1	1	1	1	1	1	1
OG0001279	1	1	1	1	1	1	1	1	1
OG0001280	1	0	0	0	0	0	0	0	0
OG0001281	1	1	1	1	1	1	1	1	1
OG0001282	1	1	1	1	1	1	1	1	1
OG0001283	1	0	0	0	0	0	0	0	0
OG0001284	1	1	1	1	1	1	1	1	1
OG0001285	1	1	1	1	1	1	1	1	1
OG0001286	1	1	1	1	1	1	1	1	1
OG0001287	1	1	1	1	1	1	1	1	1
OG0001288	1	1	1	1	1	1	1	1	1
OG0001289	1	1	1	0	1	1	1	1	1
OG0001290	1	1	1	1	1	1	1	1	1
OG0001291	1	1	1	1	1	1	1	1	1
OG0001292	1	1	1	1	1	1	1	1	1
OG0001293	1	1	1	1	1	1	1	1	1
OG0001294	1	1	1	1	1	1	1	1	1
OG0001295	1	1	1	1	1	1	1	1	1
OG0001296	1	1	1	1	1	1	1	1	1
OG0001297	1	1	1	1	1	1	1	1	1
OG0001298	1	1	1	1	1	1	1	1	1
OG0001299	1	1	1	1	1	1	1	1	1
OG0001300	1	1	1	1	1	1	1	1	1
OG0001301	1	1	1	1	1	1	1	1	1
OG0001302	1	1	1	1	1	1	1	1	1
OG0001303	1	1	1	1	1	1	1	1	1
OG0001304	1	1	1	1	1	1	1	1	1
OG0001305	1	1	1	1	1	1	1	1	1
OG0001306	1	1	1	1	1	1	1	1	1
OG0001307	1	1	1	1	1	1	1	1	1
OG0001308	1	1	1	1	1	1	1	1	1
OG0001309	1	1	1	1	1	1	1	1	1
OG0001310	1	1	1	1	1	1	1	1	1
OG0001311	1	1	1	1	1	1	1	1	1
OG0001312	1	1	1	1	1	1	1	1	1
OG0001313	1	1	1	1	1	1	1	1	1
OG0001314	1	1	1	1	1	1	1	1	1
OG0001315	1	1	1	1	1	1	1	1	1
OG0001316	1	1	1	1	1	1	1	1	1
OG0001317	1	1	1	1	1	1	1	1	1
OG0001318	1	1	1	1	1	1	1	1	1
OG0001319	1	1	1	0	1	1	1	1	1
OG0001320	1	1	1	1	1	1	1	1	1
OG0001321	1	1	1	1	1	1	1	1	1
OG0001322	1	1	1	1	1	1	1	1	1
OG0001323	1	1	1	1	1	1	1	1	1
OG0001324	1	1	1	0	1	1	1	1	1
OG0001325	1	1	1	1	1	1	1	1	1
OG0001326	1	1	1	1	1	1	1	1	1
OG0001327	1	1	1	1	1	1	1	1	1
OG0001328	1	1	1	1	1	1	1	1	1
OG0001329	1	1	1	1	1	1	1	1	1
OG0001330	1	1	1	0	1	1	1	1	1
OG0001331	1	1	1	1	1	1	1	1	1
OG0001332	0	1	1	1	1	1	1	1	1
OG0001333	0	1	1	0	1	1	1	1	1
OG0001334	0	1	1	0	1	1	0	1	1
OG0001335	0	1	1	1	0	1	1	1	1
OG0001336	0	1	1	0	0	0	0	1	0
OG0001337	0	1	1	0	1	1	1	1	1
OG0001338	0	1	0	0	0	0	0	0	0
OG0001339	0	0	1	0	0	1	1	1	0
OG0001340	0	0	0	0	0	0	1	0	0
OG0001341	0	0	0	0	0	0	1	0	0
OG0001342	0	0	0	0	0	0	1	0	0
OG0001343	0	0	0	0	0	0	1	0	0
OG0001344	1	1	1	1	1	1	1	1	1
OG0001345	1	1	1	1	1	1	1	1	1
OG0001346	1	1	1	1	1	1	1	1	1
OG0001347	1	1	1	1	1	1	1	1	1
OG0001348	1	1	1	1	1	1	1	1	1
OG0001349	1	1	1	1	1	1	1	1	1
OG0001350	1	1	1	1	1	1	1	1	1
OG0001351	1	1	1	1	1	1	1	1	1
OG0001352	1	1	1	1	1	1	1	1	1
OG0001353	1	1	1	1	1	1	1	1	1
OG0001354	1	0	0	0	0	0	0	0	0
OG0001355	1	1	1	1	1	1	1	1	1
OG0001356	1	1	1	1	1	1	1	1	1
OG0001357	1	1	1	1	1	1	1	1	1
OG0001358	1	1	1	1	1	1	1	1	1
OG0001359	1	1	1	1	1	1	1	1	1
OG0001360	1	1	1	0	1	1	1	1	1
OG0001361	1	1	1	0	1	1	1	1	1
OG0001362	1	1	1	1	1	1	1	1	1
OG0001363	1	1	1	1	1	1	1	1	1
OG0001364	1	1	1	1	1	1	1	1	1
OG0001365	1	1	1	0	1	1	1	1	1
OG0001366	1	1	1	0	1	1	1	1	1
OG0001367	1	1	1	1	1	1	1	1	1
OG0001368	1	1	1	1	1	1	1	1	1
OG0001369	1	1	1	1	1	1	1	1	1
OG0001370	1	1	1	1	1	1	1	1	1
OG0001371	1	1	1	1	1	1	1	1	1
OG0001372	1	1	1	1	1	1	1	1	1
OG0001373	1	1	1	1	1	1	1	1	1
OG0001374	1	1	1	1	1	1	1	1	1
OG0001375	1	1	1	1	1	1	1	1	1
OG0001376	1	1	1	1	1	1	1	1	1
OG0001377	1	1	1	1	1	1	1	1	1
OG0001378	1	1	1	1	1	1	1	1	1
OG0001379	1	1	1	1	1	1	1	1	1
OG0001380	1	1	1	1	1	1	1	1	1
OG0001381	1	1	1	1	1	1	1	1	1
OG0001382	1	1	1	1	1	1	1	1	1
OG0001383	1	1	1	1	1	1	1	1	1
OG0001384	1	1	1	1	1	1	1	1	1
OG0001385	1	1	1	1	1	1	1	1	1
OG0001386	1	1	1	1	1	1	1	1	1
OG0001387	1	1	1	1	1	1	1	1	1
OG0001388	1	1	1	1	1	1	1	1	1
OG0001389	1	1	1	1	1	1	1	1	1
OG0001390	1	1	1	1	1	1	1	1	1
OG0001391	1	1	1	1	1	1	1	1	1
OG0001392	1	1	1	1	1	1	1	1	1
OG0001393	1	1	1	1	1	1	1	1	1
OG0001394	1	1	1	1	1	1	1	1	1
OG0001395	1	1	1	1	1	1	1	1	1
OG0001396	1	1	1	1	1	1	1	1	1
OG0001397	1	1	1	1	1	1	1	1	1
OG0001398	1	1	1	1	1	1	1	1	1
OG0001399	1	1	1	1	1	1	1	1	1
OG0001400	1	0	0	1	0	0	0	1	0
OG0001401	1	1	1	1	1	1	1	1	1
OG0001402	1	1	1	1	1	1	1	1	1
OG0001403	1	1	1	1	1	1	1	1	1
OG0001404	1	1	1	1	1	1	1	1	1
OG0001405	1	1	1	1	1	1	1	1	1
OG0001406	1	1	1	1	1	1	1	1	1
OG0001407	1	1	1	1	1	1	1	1	1
OG0001408	1	1	1	0	1	1	1	1	1
OG0001409	1	1	1	0	1	1	1	1	1
OG0001410	1	1	1	0	1	1	1	1	1
OG0001411	1	1	1	1	1	1	1	1	1
OG0001412	1	1	1	1	1	1	1	1	1
OG0001413	1	1	1	1	1	1	1	1	1
OG0001414	1	1	1	1	1	1	1	1	1
OG0001415	1	1	1	1	1	1	1	1	1
OG0001416	1	1	1	1	1	1	1	1	1
OG0001417	0	1	1	1	1	1	1	1	1
OG0001418	0	1	1	0	1	1	1	1	1
OG0001419	0	1	1	0	1	0	0	1	1
OG0001420	0	1	1	1	1	1	1	1	1
OG0001421	0	1	1	0	1	0	0	1	1
OG0001422	0	1	1	1	1	1	1	1	1
OG0001423	0	1	1	0	1	0	1	1	0
OG0001424	0	1	0	0	0	1	1	0	0
OG0001425	0	1	1	0	0	0	1	0	1
OG0001426	0	1	1	0	1	1	1	1	1
OG0001427	0	1	1	1	1	1	1	1	1
OG0001428	0	1	1	0	1	0	0	1	1
OG0001429	0	0	0	0	0	1	0	0	0
OG0001430	0	0	0	0	0	1	1	0	0
OG0001431	0	0	0	0	0	0	1	0	0
OG0001432	0	0	0	0	0	0	0	1	0
OG0001433	1	1	1	1	1	1	1	1	1
OG0001434	1	1	1	1	1	1	1	1	1
OG0001435	1	1	1	1	1	1	1	1	1
OG0001436	1	0	0	0	0	0	0	0	0
OG0001437	1	1	1	1	1	1	1	1	1
OG0001438	1	1	1	1	1	1	1	1	1
OG0001439	1	1	1	1	1	1	1	1	1
OG0001440	1	1	1	1	1	1	1	1	1
OG0001441	1	1	1	1	1	1	1	1	1
OG0001442	1	1	1	1	1	1	1	1	1
OG0001443	1	1	1	1	1	1	1	1	1
OG0001444	1	1	1	1	1	1	1	1	1
OG0001445	1	1	1	1	1	1	1	1	1
OG0001446	1	1	1	1	1	1	1	1	1
OG0001447	1	1	1	1	1	1	1	1	1
OG0001448	1	1	1	1	1	1	1	1	1
OG0001449	1	1	1	1	1	1	1	1	1
OG0001450	1	1	1	1	1	1	1	1	1
OG0001451	1	1	1	1	1	1	1	1	1
OG0001452	1	1	1	1	1	1	1	1	1
OG0001453	1	1	1	1	1	1	1	1	1
OG0001454	1	1	1	1	1	1	1	1	1
OG0001455	1	1	1	0	1	1	1	1	1
OG0001456	1	1	1	1	1	1	1	1	1
OG0001457	1	1	1	1	1	1	1	1	1
OG0001458	1	1	1	1	0	0	0	1	1
OG0001459	1	1	1	1	1	1	1	1	1
OG0001460	1	1	1	0	1	1	1	1	1
OG0001461	1	1	1	1	1	1	1	1	1
OG0001462	1	1	1	1	1	1	1	1	1
OG0001463	1	1	1	1	1	1	1	1	1
OG0001464	1	1	1	1	1	1	1	1	1
OG0001465	1	1	1	1	1	1	1	1	1
OG0001466	1	1	1	1	1	1	1	1	1
OG0001467	1	1	1	0	1	1	1	1	1
OG0001468	1	1	1	1	1	1	1	1	1
OG0001469	1	1	1	1	1	1	1	1	1
OG0001470	1	1	1	1	1	1	1	1	1
OG0001471	1	1	1	1	1	1	1	1	1
OG0001472	1	1	1	1	1	1	1	1	1
OG0001473	1	1	1	1	1	1	1	1	1
OG0001474	1	1	1	1	1	1	1	1	1
OG0001475	1	1	1	0	1	1	1	1	1
OG0001476	1	1	1	1	1	1	1	1	1
OG0001477	1	1	1	1	1	1	1	1	1
OG0001478	1	1	1	1	1	1	1	1	1
OG0001479	1	1	1	1	1	1	1	1	1
OG0001480	1	1	1	1	1	1	1	1	1
OG0001481	1	1	1	0	1	1	1	1	1
OG0001482	1	1	1	1	1	1	1	1	1
OG0001483	1	1	1	1	1	1	1	1	1
OG0001484	1	1	1	1	1	1	1	1	1
OG0001485	1	1	1	1	1	1	1	1	1
OG0001486	1	1	1	0	1	1	1	1	1
OG0001487	1	1	1	1	1	1	1	1	1
OG0001488	1	1	1	1	1	1	1	1	1
OG0001489	1	1	1	1	1	1	1	1	1
OG0001490	1	1	1	1	1	1	1	1	1
OG0001491	1	1	1	0	1	1	1	1	1
OG0001492	1	1	1	1	1	1	1	1	1
OG0001493	1	1	1	1	1	1	1	1	1
OG0001494	1	1	1	1	1	1	1	1	1
OG0001495	1	1	1	1	1	1	1	1	1
OG0001496	1	1	1	1	1	1	1	1	1
OG0001497	1	1	1	1	1	1	1	1	1
OG0001498	1	1	1	1	1	1	1	1	1
OG0001499	1	1	1	1	1	1	1	1	1
OG0001500	1	1	1	1	1	1	1	1	1
OG0001501	1	1	1	1	1	1	1	1	1
OG0001502	1	1	1	1	1	1	1	1	1
OG0001503	0	1	1	0	1	1	1	1	1
OG0001504	0	1	1	1	1	1	1	1	1
OG0001505	0	1	1	1	1	1	1	1	1
OG0001506	0	1	1	1	1	0	1	1	1
OG0001507	0	1	1	1	1	1	1	1	1
OG0001508	0	1	1	1	1	1	1	1	1
OG0001509	0	1	1	1	1	1	1	1	1
OG0001510	0	1	1	0	1	0	0	1	1
OG0001511	0	0	1	0	0	0	0	0	0
OG0001512	0	0	0	1	0	0	0	0	0
OG0001513	0	0	0	0	0	1	1	0	0
OG0001514	0	0	0	0	0	0	1	0	0
OG0001515	0	0	0	0	0	0	1	0	0
OG0001516	0	0	0	0	0	0	0	1	0
OG0001517	1	1	1	0	1	1	1	1	1
OG0001518	1	1	1	1	1	1	1	1	1
OG0001519	1	1	1	1	1	1	1	1	1
OG0001520	1	1	1	1	1	1	1	1	1
OG0001521	1	1	1	1	1	1	1	1	1
OG0001522	1	1	1	1	1	1	1	1	1
OG0001523	1	1	1	1	1	1	1	1	1
OG0001524	1	1	1	1	1	1	1	1	1
OG0001525	1	1	1	1	1	1	1	1	1
OG0001526	1	1	1	1	1	1	1	1	1
OG0001527	1	1	1	0	1	1	1	1	1
OG0001528	1	1	1	1	1	1	1	1	1
OG0001529	1	1	1	1	1	1	1	1	1
OG0001530	1	1	1	1	1	1	1	1	1
OG0001531	1	1	1	1	1	1	1	1	1
OG0001532	1	1	1	1	1	1	1	1	1
OG0001533	1	1	1	1	1	1	1	1	1
OG0001534	1	1	1	1	1	1	1	1	1
OG0001535	1	1	1	0	1	1	1	1	1
OG0001536	1	1	1	1	1	1	1	1	1
OG0001537	1	1	1	1	1	1	1	1	1
OG0001538	1	1	1	0	1	1	1	1	1
OG0001539	1	1	1	1	1	1	1	1	1
OG0001540	1	1	1	1	1	1	1	1	1
OG0001541	1	1	1	0	1	1	1	1	1
OG0001542	1	1	1	1	1	1	1	1	1
OG0001543	1	1	1	1	1	1	1	1	1
OG0001544	1	1	1	1	1	1	1	1	1
OG0001545	1	1	1	1	1	1	1	1	1
OG0001546	1	1	1	1	1	1	1	1	1
OG0001547	1	1	1	1	1	1	0	1	1
OG0001548	1	1	1	1	1	1	1	1	1
OG0001549	1	1	1	1	1	1	1	1	1
OG0001550	1	1	1	1	1	1	1	1	1
OG0001551	1	1	1	1	1	1	1	1	1
OG0001552	1	1	1	1	1	1	1	1	1
OG0001553	1	1	1	1	1	1	1	1	1
OG0001554	1	1	1	0	1	1	1	1	1
OG0001555	1	1	1	1	1	1	1	1	1
OG0001556	1	1	1	1	1	1	1	1	1
OG0001557	1	1	1	1	1	1	1	1	1
OG0001558	1	1	1	1	1	1	0	1	1
OG0001559	1	1	1	0	1	1	1	1	1
OG0001560	1	1	1	1	1	1	1	1	1
OG0001561	1	1	1	0	1	1	1	1	1
OG0001562	1	1	1	1	1	1	1	1	1
OG0001563	1	1	1	1	1	1	1	1	1
OG0001564	1	1	1	1	1	1	1	1	1
OG0001565	1	1	1	1	1	1	1	1	1
OG0001566	1	1	1	1	1	1	1	1	1
OG0001567	1	1	1	1	1	1	1	1	1
OG0001568	1	1	1	1	1	1	1	1	1
OG0001569	1	1	1	1	1	1	1	1	1
OG0001570	1	1	1	1	1	1	1	1	1
OG0001571	1	1	1	1	1	1	1	1	1
OG0001572	1	1	1	0	1	1	1	1	1
OG0001573	1	1	1	1	1	1	1	1	1
OG0001574	1	1	1	1	1	1	1	1	1
OG0001575	1	1	1	1	1	1	1	1	1
OG0001576	1	1	1	1	1	1	1	1	1
OG0001577	1	1	1	1	1	1	1	1	1
OG0001578	1	1	1	0	1	1	1	1	1
OG0001579	1	1	1	1	1	1	1	1	1
OG0001580	1	1	1	1	1	1	1	1	1
OG0001581	1	1	1	0	1	1	1	1	1
OG0001582	1	1	1	1	1	1	1	1	1
OG0001583	1	1	1	1	1	1	1	1	1
OG0001584	1	1	1	1	1	1	1	1	1
OG0001585	1	1	1	1	1	1	1	1	1
OG0001586	1	1	1	1	1	1	1	1	1
OG0001587	1	1	1	1	1	1	1	1	1
OG0001588	1	1	1	1	1	1	1	1	1
OG0001589	1	1	1	0	1	1	1	1	1
OG0001590	1	0	0	1	0	0	0	1	0
OG0001591	1	1	1	1	1	1	1	1	1
OG0001592	1	1	1	1	1	1	1	1	1
OG0001593	1	1	1	1	1	1	1	1	1
OG0001594	1	1	1	1	1	1	1	1	1
OG0001595	1	1	1	1	1	1	1	1	1
OG0001596	1	1	1	1	1	1	1	1	1
OG0001597	1	1	1	1	1	1	1	1	1
OG0001598	1	1	1	1	1	1	1	1	1
OG0001599	1	1	1	1	1	1	1	1	1
OG0001600	1	1	1	1	1	1	1	1	1
OG0001601	1	1	1	1	1	1	1	1	1
OG0001602	1	1	1	0	1	1	1	1	1
OG0001603	1	1	1	1	1	1	1	1	1
OG0001604	1	1	1	1	1	1	1	1	1
OG0001605	1	1	1	1	1	1	1	1	1
OG0001606	1	1	1	1	1	1	1	1	1
OG0001607	0	1	1	1	1	1	1	1	1
OG0001608	0	1	0	0	1	1	1	0	1
OG0001609	0	1	0	0	1	0	0	0	1
OG0001610	0	1	0	0	1	1	1	0	1
OG0001611	0	1	0	0	0	0	1	0	0
OG0001612	0	1	0	0	0	1	1	0	0
OG0001613	0	0	1	0	1	0	0	1	0
OG0001614	0	0	1	0	0	0	0	1	0
OG0001615	0	0	0	1	0	0	0	0	0
OG0001616	0	0	0	1	0	0	0	0	0
OG0001617	0	0	0	1	0	1	1	0	0
OG0001618	0	0	0	0	0	1	1	0	0
OG0001619	0	0	0	0	0	0	1	0	0
OG0001620	0	0	0	0	0	0	1	0	0
OG0001621	0	0	0	0	0	0	0	1	0
OG0001622	1	1	1	0	1	1	1	1	1
OG0001623	1	1	1	1	1	1	1	1	1
OG0001624	1	0	1	0	0	0	0	0	0
OG0001625	1	1	1	1	1	1	1	1	1
OG0001626	1	1	1	1	1	1	1	1	1
OG0001627	1	1	1	1	1	1	1	1	1
OG0001628	1	1	1	1	1	1	1	1	1
OG0001629	1	1	1	1	1	1	1	1	1
OG0001630	1	1	1	1	1	1	1	1	1
OG0001631	1	1	1	1	1	1	1	1	1
OG0001632	1	1	1	0	1	1	1	1	1
OG0001633	1	1	1	1	1	1	1	1	1
OG0001634	1	1	1	1	1	1	1	1	1
OG0001635	1	1	1	1	1	1	1	1	1
OG0001636	1	1	1	0	1	1	1	1	1
OG0001637	1	1	1	1	1	1	1	1	1
OG0001638	1	1	1	1	1	1	1	1	1
OG0001639	1	1	1	1	1	1	1	1	1
OG0001640	1	1	1	1	1	1	1	1	1
OG0001641	1	1	1	1	1	1	1	1	1
OG0001642	1	1	1	1	1	1	1	1	1
OG0001643	1	1	1	1	1	1	1	1	1
OG0001644	1	1	1	1	1	1	1	1	1
OG0001645	1	1	1	0	1	1	1	1	1
OG0001646	1	1	1	1	1	1	1	1	1
OG0001647	1	1	1	1	1	1	1	1	1
OG0001648	1	1	1	1	1	1	1	1	1
OG0001649	1	1	1	1	1	1	1	1	1
OG0001650	1	1	1	1	1	1	1	1	1
OG0001651	1	1	1	1	1	1	1	1	1
OG0001652	1	1	1	1	1	1	1	1	1
OG0001653	1	1	1	1	1	1	1	1	1
OG0001654	1	1	1	1	1	1	1	1	1
OG0001655	1	1	1	1	1	1	1	1	1
OG0001656	1	1	1	1	1	1	1	1	1
OG0001657	1	1	1	0	1	1	1	1	1
OG0001658	1	1	1	1	1	1	1	1	1
OG0001659	1	1	1	1	1	1	1	1	1
OG0001660	1	1	1	1	1	1	1	1	1
OG0001661	1	1	1	1	1	1	1	1	1
OG0001662	1	1	1	1	1	1	1	1	1
OG0001663	1	1	1	0	1	1	1	1	1
OG0001664	1	1	1	1	1	1	1	1	1
OG0001665	1	1	1	1	1	1	1	1	1
OG0001666	1	1	1	1	1	1	1	1	1
OG0001667	1	1	1	1	1	1	1	1	1
OG0001668	1	1	1	1	1	1	1	1	1
OG0001669	1	1	1	1	1	1	1	1	1
OG0001670	1	1	1	1	1	1	1	1	1
OG0001671	1	1	1	1	1	1	1	1	1
OG0001672	1	1	1	1	1	1	1	1	1
OG0001673	1	1	1	1	1	1	1	1	1
OG0001674	1	1	1	1	1	1	1	1	1
OG0001675	1	1	1	1	1	1	1	1	1
OG0001676	1	1	1	1	1	1	1	1	1
OG0001677	1	1	1	0	1	1	1	1	1
OG0001678	1	1	1	0	1	1	1	1	1
OG0001679	1	1	1	1	1	1	1	1	1
OG0001680	1	1	1	1	1	1	1	1	1
OG0001681	1	1	1	0	1	1	1	1	1
OG0001682	1	1	1	0	1	1	1	0	1
OG0001683	1	1	1	1	1	1	1	1	1
OG0001684	1	1	1	1	1	1	1	1	1
OG0001685	1	1	1	1	1	1	1	1	1
OG0001686	1	1	1	1	1	1	1	1	1
OG0001687	1	1	1	1	1	1	1	1	1
OG0001688	1	1	1	1	1	1	1	1	1
OG0001689	1	1	1	1	1	1	1	1	1
OG0001690	1	1	1	0	0	1	1	1	1
OG0001691	1	1	1	1	1	1	1	1	1
OG0001692	1	1	1	1	1	1	1	1	1
OG0001693	1	1	1	1	1	1	1	1	1
OG0001694	1	1	1	1	1	1	1	1	1
OG0001695	1	1	1	1	1	1	1	1	1
OG0001696	1	1	1	1	1	1	1	1	1
OG0001697	1	1	1	1	1	1	1	1	1
OG0001698	1	1	1	1	1	1	1	1	1
OG0001699	1	1	1	1	1	1	1	1	1
OG0001700	1	1	1	1	1	1	1	1	1
OG0001701	1	1	1	1	1	1	1	1	1
OG0001702	1	1	1	0	1	1	1	1	1
OG0001703	1	1	1	1	1	1	1	1	1
OG0001704	1	1	1	1	1	1	1	1	1
OG0001705	1	1	1	1	1	1	1	1	1
OG0001706	1	1	1	0	1	1	1	1	1
OG0001707	1	1	1	1	1	1	1	1	1
OG0001708	1	1	1	1	1	1	1	1	1
OG0001709	1	1	1	1	1	1	1	1	1
OG0001710	1	1	1	1	1	1	1	1	1
OG0001711	1	1	1	0	1	1	1	1	1
OG0001712	1	1	1	1	1	1	1	1	1
OG0001713	1	1	1	1	1	1	1	1	1
OG0001714	1	1	1	1	1	1	1	1	1
OG0001715	1	1	1	0	1	1	1	1	1
OG0001716	1	1	1	1	1	1	1	1	1
OG0001717	1	1	1	1	1	1	1	1	1
OG0001718	1	1	1	1	1	1	1	1	1
OG0001719	1	1	1	1	1	1	1	1	1
OG0001720	1	1	1	0	1	1	1	1	1
OG0001721	1	1	1	1	1	1	1	1	1
OG0001722	0	1	1	0	1	0	0	1	1
OG0001723	0	1	1	1	1	1	1	1	1
OG0001724	0	1	1	0	1	1	1	1	1
OG0001725	0	1	1	0	1	1	1	1	1
OG0001726	0	1	0	0	1	0	0	0	1
OG0001727	0	0	1	0	0	0	0	1	0
OG0001728	0	0	1	0	1	0	0	1	1
OG0001729	0	0	0	1	0	0	0	0	0
OG0001730	0	0	0	1	0	0	0	0	0
OG0001731	0	0	0	0	0	0	1	0	0
OG0001732	0	0	0	0	0	0	1	0	0
OG0001733	1	1	1	1	1	1	1	1	1
OG0001734	1	1	1	1	1	1	1	1	1
OG0001735	1	1	1	1	1	1	1	1	1
OG0001736	1	1	1	1	1	1	1	1	1
OG0001737	1	1	1	1	1	1	1	1	1
OG0001738	1	1	1	1	1	1	1	1	1
OG0001739	1	1	1	1	1	1	1	1	1
OG0001740	1	1	1	0	1	1	1	1	1
OG0001741	1	1	1	1	1	1	0	1	1
OG0001742	1	1	1	1	1	1	1	1	1
OG0001743	1	1	1	1	1	1	1	1	1
OG0001744	1	1	1	0	1	1	1	1	1
OG0001745	1	1	1	1	1	1	1	1	1
OG0001746	1	1	0	1	1	1	1	1	1
OG0001747	1	0	0	0	0	0	0	0	0
OG0001748	1	1	1	1	1	1	1	1	1
OG0001749	1	1	1	1	1	1	1	1	1
OG0001750	1	1	1	1	1	1	1	1	1
OG0001751	1	1	1	1	1	1	1	1	1
OG0001752	1	1	1	1	1	1	1	1	1
OG0001753	1	1	1	1	1	1	1	1	1
OG0001754	1	1	1	1	1	1	1	1	1
OG0001755	1	1	1	1	1	1	1	1	1
OG0001756	1	1	1	1	1	1	1	1	1
OG0001757	1	1	1	1	1	1	1	1	1
OG0001758	1	1	1	0	1	1	1	1	1
OG0001759	1	1	1	1	1	1	1	1	1
OG0001760	1	1	1	1	1	1	1	1	1
OG0001761	1	1	1	0	1	1	1	1	1
OG0001762	1	1	1	1	1	1	1	1	1
OG0001763	1	1	1	1	1	1	1	1	1
OG0001764	1	1	1	1	1	1	1	1	1
OG0001765	1	1	1	1	1	1	1	1	1
OG0001766	1	1	1	1	1	1	1	1	1
OG0001767	1	1	1	1	1	1	1	1	1
OG0001768	1	1	1	1	1	1	1	1	1
OG0001769	1	1	1	1	1	1	1	1	1
OG0001770	1	1	1	1	1	1	1	1	1
OG0001771	1	1	1	1	1	1	1	1	1
OG0001772	1	1	1	1	1	1	1	1	1
OG0001773	1	1	1	1	1	1	1	1	1
OG0001774	1	1	1	1	1	1	1	1	1
OG0001775	1	1	1	1	1	1	1	1	1
OG0001776	1	1	1	1	1	1	1	1	1
OG0001777	1	1	1	1	1	1	1	1	1
OG0001778	1	1	1	1	1	1	1	1	1
OG0001779	1	1	1	1	1	1	1	1	1
OG0001780	1	1	1	1	1	1	1	1	1
OG0001781	1	1	1	1	1	1	1	1	1
OG0001782	1	1	1	1	1	1	1	1	1
OG0001783	1	1	1	1	1	1	1	1	1
OG0001784	1	1	1	1	1	1	1	1	1
OG0001785	1	1	1	1	1	1	1	1	1
OG0001786	1	1	1	1	1	1	1	1	1
OG0001787	1	1	1	0	1	1	1	1	1
OG0001788	1	1	1	1	1	1	1	1	1
OG0001789	1	1	1	1	1	1	1	1	1
OG0001790	1	1	1	1	1	1	1	1	1
OG0001791	1	1	1	1	1	1	1	1	1
OG0001792	1	1	1	1	1	1	1	1	1
OG0001793	1	1	1	1	1	1	1	1	1
OG0001794	1	1	1	1	1	1	1	1	1
OG0001795	1	1	1	1	1	1	1	1	1
OG0001796	1	0	0	0	0	1	1	0	0
OG0001797	1	1	1	1	1	1	1	1	1
OG0001798	1	1	1	1	1	1	1	1	1
OG0001799	1	1	1	1	1	1	1	1	1
OG0001800	1	1	1	1	1	1	1	1	1
OG0001801	1	1	1	1	1	1	1	1	1
OG0001802	1	1	1	1	1	1	1	1	1
OG0001803	1	1	1	1	1	1	1	1	1
OG0001804	1	1	1	1	1	1	1	1	1
OG0001805	1	1	1	0	1	1	1	0	1
OG0001806	1	1	1	1	1	1	0	1	1
OG0001807	1	1	1	1	1	1	1	1	1
OG0001808	1	1	1	1	1	1	1	1	1
OG0001809	1	1	1	1	1	1	1	1	1
OG0001810	1	1	1	1	1	1	1	1	1
OG0001811	1	1	1	0	1	1	1	1	1
OG0001812	1	1	1	0	0	1	1	1	1
OG0001813	1	1	1	1	1	1	1	1	1
OG0001814	1	1	1	1	1	1	1	1	1
OG0001815	1	1	1	1	1	1	1	1	1
OG0001816	1	1	1	1	1	1	1	1	1
OG0001817	1	1	1	0	1	1	1	1	1
OG0001818	1	1	1	1	1	1	1	1	1
OG0001819	1	1	0	0	0	1	1	1	0
OG0001820	0	1	1	0	1	1	1	1	1
OG0001821	0	1	1	0	1	1	1	1	1
OG0001822	0	1	1	1	1	1	1	1	1
OG0001823	0	1	1	1	1	1	1	1	1
OG0001824	0	1	1	0	1	1	1	1	1
OG0001825	0	1	1	0	1	1	1	1	1
OG0001826	0	1	1	1	1	1	1	1	1
OG0001827	0	1	1	0	1	1	1	1	1
OG0001828	0	1	1	1	1	1	1	1	1
OG0001829	0	1	1	0	1	0	0	1	1
OG0001830	0	1	1	0	1	1	1	1	1
OG0001831	0	1	1	0	1	1	1	1	1
OG0001832	0	1	1	0	0	1	1	1	1
OG0001833	0	1	1	0	0	1	1	1	0
OG0001834	0	1	1	0	1	0	0	1	1
OG0001835	0	0	1	0	0	0	1	1	0
OG0001836	0	0	1	0	0	1	1	1	0
OG0001837	0	0	0	1	0	0	0	0	0
OG0001838	0	0	0	1	0	0	0	0	0
OG0001839	0	0	0	1	0	0	0	0	0
OG0001840	0	0	0	1	0	0	0	0	0
OG0001841	0	0	0	0	0	1	1	0	0
OG0001842	0	0	0	0	0	0	1	0	0
OG0001843	0	0	0	0	0	0	1	0	0
OG0001844	0	0	0	0	0	0	1	0	0
OG0001845	1	1	1	1	1	1	1	1	1
OG0001846	1	1	1	1	1	1	1	1	1
OG0001847	1	1	1	1	1	1	1	1	1
OG0001848	1	1	1	1	1	1	1	1	1
OG0001849	1	1	1	1	1	1	1	1	1
OG0001850	1	1	1	1	1	1	1	1	1
OG0001851	1	1	1	0	1	1	1	1	1
OG0001852	1	1	1	1	1	1	1	1	1
OG0001853	1	1	1	0	1	1	1	1	1
OG0001854	1	1	1	1	1	1	1	1	1
OG0001855	1	1	1	1	1	1	1	1	1
OG0001856	1	1	1	1	1	1	1	1	1
OG0001857	1	1	1	1	1	1	1	1	1
OG0001858	1	1	1	1	1	1	1	1	1
OG0001859	1	1	1	1	1	1	1	1	1
OG0001860	1	1	1	1	1	1	1	1	1
OG0001861	1	1	1	1	1	1	1	1	1
OG0001862	1	1	1	1	1	1	1	1	1
OG0001863	1	1	1	1	1	1	1	1	1
OG0001864	1	1	1	1	1	1	1	1	1
OG0001865	1	1	1	1	1	1	1	1	1
OG0001866	1	1	1	1	1	1	1	1	1
OG0001867	1	1	1	0	1	1	1	1	1
OG0001868	1	1	1	1	1	1	1	1	1
OG0001869	1	1	1	1	1	1	1	1	1
OG0001870	1	1	1	1	1	1	1	1	1
OG0001871	1	1	1	1	1	1	1	1	1
OG0001872	1	1	1	1	1	1	1	1	1
OG0001873	1	1	1	0	1	1	1	1	1
OG0001874	1	1	1	1	1	1	1	1	1
OG0001875	1	1	1	1	1	1	1	1	1
OG0001876	1	1	1	1	1	1	1	1	1
OG0001877	1	1	1	1	1	1	1	1	1
OG0001878	1	1	1	1	1	1	1	1	1
OG0001879	1	1	1	1	0	1	1	1	1
OG0001880	1	1	1	1	1	1	1	1	1
OG0001881	1	1	1	1	1	1	1	1	1
OG0001882	1	1	1	1	1	1	1	1	1
OG0001883	1	1	1	1	1	1	1	1	1
OG0001884	1	1	1	1	1	1	1	1	1
OG0001885	1	1	1	1	1	1	1	1	1
OG0001886	1	1	1	1	1	1	1	1	1
OG0001887	1	1	1	1	1	1	1	1	1
OG0001888	1	1	1	1	1	1	1	1	1
OG0001889	1	1	1	1	1	1	1	1	1
OG0001890	1	1	1	1	1	1	1	1	1
OG0001891	1	1	1	1	1	1	1	1	1
OG0001892	1	1	1	1	1	1	1	1	1
OG0001893	1	1	1	1	1	1	1	1	1
OG0001894	1	1	1	1	1	1	1	1	1
OG0001895	1	1	1	1	1	1	1	1	1
OG0001896	1	1	1	1	1	1	1	1	1
OG0001897	1	0	0	0	0	0	0	0	0
OG0001898	1	1	1	1	1	1	1	1	1
OG0001899	1	1	1	1	1	1	1	1	1
OG0001900	1	1	1	1	1	1	1	1	1
OG0001901	1	1	1	1	1	1	1	1	1
OG0001902	1	1	1	1	1	1	1	1	1
OG0001903	1	1	1	1	1	1	1	1	1
OG0001904	1	1	1	1	1	1	1	1	1
OG0001905	1	1	1	1	1	1	1	1	1
OG0001906	1	1	1	1	1	1	1	1	1
OG0001907	1	1	1	1	1	1	1	1	1
OG0001908	1	1	1	1	1	1	1	1	1
OG0001909	1	1	1	1	1	1	1	1	1
OG0001910	1	1	1	1	1	1	1	1	1
OG0001911	1	1	1	1	1	1	1	1	1
OG0001912	1	1	1	1	1	1	1	1	1
OG0001913	1	1	1	1	1	1	1	1	1
OG0001914	1	1	1	1	1	1	1	1	1
OG0001915	1	1	1	0	1	1	1	1	1
OG0001916	1	1	1	1	1	1	1	1	1
OG0001917	1	1	1	1	1	1	1	1	1
OG0001918	1	1	1	1	1	1	1	1	1
OG0001919	1	1	1	1	1	1	1	1	1
OG0001920	1	1	1	0	1	1	1	1	1
OG0001921	1	1	1	1	1	1	1	1	1
OG0001922	1	1	1	1	1	1	1	1	1
OG0001923	1	1	1	1	1	1	1	1	1
OG0001924	1	1	1	1	1	0	1	1	1
OG0001925	1	1	1	1	1	1	1	1	1
OG0001926	1	1	1	1	1	1	1	1	1
OG0001927	1	1	1	1	1	1	1	1	1
OG0001928	1	1	1	0	1	1	1	1	1
OG0001929	1	1	1	0	1	1	1	1	1
OG0001930	1	1	1	1	1	1	1	1	1
OG0001931	1	1	1	1	1	1	1	1	1
OG0001932	1	1	1	1	1	1	1	1	1
OG0001933	1	1	1	1	1	1	1	1	1
OG0001934	1	1	1	1	1	1	1	1	1
OG0001935	1	1	1	1	1	1	1	1	1
OG0001936	1	1	1	1	1	1	1	1	1
OG0001937	1	1	1	1	1	1	1	1	1
OG0001938	1	1	1	1	1	1	1	1	1
OG0001939	1	1	1	1	1	1	1	1	1
OG0001940	1	1	1	1	1	1	1	1	1
OG0001941	1	1	1	1	1	1	1	1	1
OG0001942	1	1	1	1	1	1	1	1	1
OG0001943	1	1	1	1	1	1	1	1	1
OG0001944	1	1	1	1	1	1	1	1	1
OG0001945	1	1	1	1	1	1	1	1	1
OG0001946	1	1	1	1	1	1	1	1	1
OG0001947	1	1	1	1	1	1	1	1	1
OG0001948	1	1	1	1	1	1	1	1	1
OG0001949	1	1	1	1	1	1	1	1	1
OG0001950	1	1	1	1	1	1	1	1	1
OG0001951	1	1	1	1	1	1	1	1	1
OG0001952	1	1	1	1	1	1	1	1	1
OG0001953	1	1	1	1	1	1	1	1	1
OG0001954	1	1	1	1	1	1	0	1	1
OG0001955	1	1	1	0	1	1	1	1	1
OG0001956	1	1	1	1	1	1	1	1	1
OG0001957	1	1	1	1	1	1	1	1	1
OG0001958	1	1	1	1	1	1	1	1	1
OG0001959	1	1	1	1	1	1	1	1	1
OG0001960	1	1	1	1	1	1	1	1	1
OG0001961	1	1	1	1	1	1	1	1	1
OG0001962	1	1	1	1	1	1	1	1	1
OG0001963	1	1	1	1	1	1	1	1	1
OG0001964	1	1	1	1	1	1	1	1	1
OG0001965	1	1	1	1	1	1	1	1	1
OG0001966	1	1	1	0	1	1	1	1	1
OG0001967	1	1	1	1	1	1	1	1	1
OG0001968	0	1	1	0	1	0	0	1	1
OG0001969	0	1	1	1	1	1	1	1	1
OG0001970	0	1	1	0	1	1	1	1	1
OG0001971	0	1	1	0	1	1	1	1	1
OG0001972	0	1	1	1	1	1	1	1	1
OG0001973	0	1	1	1	1	1	1	1	1
OG0001974	0	1	1	0	0	0	0	1	0
OG0001975	0	1	1	0	1	1	1	1	1
OG0001976	0	1	1	0	0	0	0	1	1
OG0001977	0	1	1	1	1	1	1	1	1
OG0001978	0	1	1	1	1	1	1	1	1
OG0001979	0	0	1	0	0	0	0	0	0
OG0001980	0	0	1	0	0	0	0	1	0
OG0001981	0	0	0	0	1	0	0	0	1
OG0001982	0	0	0	0	0	1	0	0	0
OG0001983	0	0	0	0	0	1	1	0	0
OG0001984	0	0	0	0	0	0	1	0	0
OG0001985	0	0	0	0	0	0	1	0	0
OG0001986	0	0	0	0	0	0	0	1	0
OG0001987	0	0	0	0	0	0	0	1	0
OG0001988	1	1	1	1	1	1	1	1	1
OG0001989	1	1	1	1	1	1	1	1	1
OG0001990	1	1	1	1	1	1	1	1	1
OG0001991	1	1	1	1	1	1	1	1	1
OG0001992	1	1	1	1	1	1	1	1	1
OG0001993	1	1	1	1	1	1	1	1	1
OG0001994	1	1	1	1	1	1	1	1	1
OG0001995	1	1	1	1	1	1	1	1	1
OG0001996	1	1	1	1	1	1	1	1	1
OG0001997	1	1	1	1	1	1	1	1	1
[truncated: 31,125 more rows]
