# Supplementary material for: The Genome of the Mimosoid Legume Prosopis cineraria, a Desert Tree
Source: Int J Mol Sci. 2022 Jul 31;23(15):8503. doi: 10.3390/ijms23158503 (PMC9369113; doi:10.3390/ijms23158503)
Supplement: Supplementary file 1 [file ijms-23-08503-s001.zip › Sup_Table_S13_LTR_LRR_genes_overlap.csv]

Supplimantary Table S13. LTR LRR gene overlap analysis
Overlap	type_region
803	LTR_LRR
300	LTR_LRR
630	LTR_LRR
815	LTR_LRR
832	LTR_LRR
794	LTR_LRR
200	LTR_LRR
942	LTR_LRR
309	LTR_LRR
288	LTR_LRR
289	LTR_LRR
927	LTR_LRR
722	LTR_LRR
770	LTR_LRR
805	LTR_LRR
767	LTR_LRR
739	LTR_LRR
697	LTR_LRR
755	LTR_LRR
674	LTR_LRR
677	LTR_LRR
773	LTR_LRR
746	LTR_LRR
691	LTR_LRR
763	LTR_LRR
800	LTR_LRR
764	LTR_LRR
745	LTR_LRR
306	LTR_LRR
775	LTR_LRR
105	LTR_LRR
159	LTR_LRR
713	LTR_LRR
8	LTR_LRR
809	LTR_LRR
809	LTR_LRR
133	LTR_LRR
391	LTR_LRR
64	LTR_LRR
450	LTR_LRR
808	LTR_LRR
809	LTR_LRR
133	LTR_LRR
450	LTR_LRR
109	LTR_LRR
358	LTR_LRR
133	LTR_LRR
391	LTR_LRR
130	LTR_LRR
393	LTR_LRR
133	LTR_LRR
391	LTR_LRR
145	LTR_LRR
391	LTR_LRR
535	LTR_LRR
125	LTR_LRR
790	LTR_LRR
381	LTR_LRR
311	LTR_LRR
630	LTR_LRR
813	LTR_LRR
808	LTR_LRR
210	LTR_LRR
445	LTR_LRR
814	LTR_LRR
480	LTR_LRR
823	LTR_LRR
346	LTR_LRR
830	LTR_LRR
397	LTR_LRR
825	LTR_LRR
567	LTR_LRR
420	LTR_LRR
554	LTR_LRR
417	LTR_LRR
119	LTR_LRR
465	LTR_LRR
48	LTR_LRR
483	LTR_LRR
796	LTR_LRR
475	LTR_LRR
824	LTR_LRR
465	LTR_LRR
796	LTR_LRR
121	LTR_LRR
479	LTR_LRR
63	LTR_LRR
689	LTR_LRR
66	LTR_LRR
350	LTR_LRR
582	LTR_LRR
176	LTR_LRR
42	LTR_LRR
373	LTR_LRR
25	LTR_LRR
87	LTR_LRR
123	LTR_LRR
176	LTR_LRR
328	LTR_LRR
291	LTR_LRR
784	LTR_LRR
815	LTR_LRR
832	LTR_LRR
827	LTR_LRR
839	LTR_LRR
327	LTR_LRR
776	LTR_LRR
761	LTR_LRR
788	LTR_LRR
704	LTR_LRR
782	LTR_LRR
761	LTR_LRR
793	LTR_LRR
782	LTR_LRR
797	LTR_LRR
773	LTR_LRR
782	LTR_LRR
746	LTR_LRR
748	LTR_LRR
758	LTR_LRR
779	LTR_LRR
797	LTR_LRR
767	LTR_LRR
776	LTR_LRR
833	LTR_LRR
172	LTR_LRR
355	LTR_LRR
480	LTR_LRR
823	LTR_LRR
755	LTR_LRR
476	LTR_LRR
804	LTR_LRR
55	LTR_LRR
74	LTR_LRR
55	LTR_LRR
124	LTR_LRR
87	LTR_LRR
55	LTR_LRR
836	LTR_LRR
756	LTR_LRR
756	LTR_LRR
836	LTR_LRR
740	LTR_LRR
736	LTR_LRR
778	LTR_LRR
6	LTR_LRR
170	LTR_LRR
262	LTR_LRR
302	LTR_LRR
341	LTR_LRR
299	LTR_LRR
359	LTR_LRR
790	LTR_LRR
815	LTR_LRR
815	LTR_LRR
803	LTR_LRR
563	LTR_LRR
161	LTR_LRR
688	LTR_LRR
563	LTR_LRR
569	LTR_LRR
440	LTR_LRR
79	LTR_LRR
275	LTR_LRR
794	LTR_LRR
761	LTR_LRR
477	LTR_LRR
147	LTR_LRR
34	LTR_LRR
53	LTR_LRR
140	LTR_LRR
480	LTR_LRR
743	LTR_LRR
100	LTR_LRR
836	LTR_LRR
194	LTR_LRR
107	LTR_LRR
739	LTR_LRR
752	LTR_LRR
464	LTR_LRR
758	LTR_LRR
101	LTR_LRR
124	LTR_LRR
153	LTR_LRR
482	LTR_LRR
727	LTR_LRR
449	LTR_LRR
719	LTR_LRR
146	LTR_LRR
126	LTR_LRR
482	LTR_LRR
801	LTR_LRR
88	LTR_LRR
755	LTR_LRR
791	LTR_LRR
237	LTR_LRR
456	LTR_LRR
290	LTR_LRR
81	LTR_LRR
209	LTR_LRR
23	LTR_LRR
118	LTR_LRR
445	LTR_LRR
108	LTR_LRR
220	LTR_LRR
40	LTR_LRR
40	LTR_LRR
203	LTR_LRR
118	LTR_LRR
443	LTR_LRR
231	LTR_LRR
108	LTR_LRR
230	LTR_LRR
118	LTR_LRR
65	LTR_LRR
220	LTR_LRR
220	LTR_LRR
66	LTR_LRR
230	LTR_LRR
67	LTR_LRR
67	LTR_LRR
32	LTR_LRR
34	LTR_LRR
30	LTR_LRR
494	LTR_LRR
481	LTR_LRR
85	LTR_LRR
236	LTR_LRR
473	LTR_LRR
86	LTR_LRR
404	LTR_LRR
682	LTR_LRR
477	LTR_LRR
80	LTR_LRR
474	LTR_LRR
85	LTR_LRR
474	LTR_LRR
701	LTR_LRR
695	LTR_LRR
671	LTR_LRR
404	LTR_LRR
763	LTR_LRR
105	LTR_LRR
137	LTR_LRR
474	LTR_LRR
94	LTR_LRR
42	LTR_LRR
474	LTR_LRR
773	LTR_LRR
307	LTR_LRR
446	LTR_LRR
68	LTR_LRR
448	LTR_LRR
73	LTR_LRR
235	LTR_LRR
127	LTR_LRR
64	LTR_LRR
128	LTR_LRR
448	LTR_LRR
64	LTR_LRR
363	LTR_LRR
64	LTR_LRR
72	LTR_LRR
358	LTR_LRR
64	LTR_LRR
376	LTR_LRR
529	LTR_LRR
387	LTR_LRR
29	LTR_LRR
53	LTR_LRR
471	LTR_LRR
476	LTR_LRR
83	LTR_LRR
620	LTR_LRR
740	LTR_LRR
839	LTR_LRR
764	LTR_LRR
283	LTR_LRR
752	LTR_LRR
621	LTR_LRR
743	LTR_LRR
671	LTR_LRR
671	LTR_LRR
752	LTR_LRR
818	LTR_LRR
776	LTR_LRR
195	LTR_LRR
128	LTR_LRR
770	LTR_LRR
833	LTR_LRR
779	LTR_LRR
812	LTR_LRR
815	LTR_LRR
740	LTR_LRR
674	LTR_LRR
127	LTR_LRR
800	LTR_LRR
37	LTR_LRR
220	LTR_LRR
723	LTR_LRR
137	LTR_LRR
464	LTR_LRR
791	LTR_LRR
689	LTR_LRR
67	LTR_LRR
123	LTR_LRR
12	LTR_LRR
68	LTR_LRR
805	LTR_LRR
812	LTR_LRR
97	LTR_LRR
47	LTR_LRR
728	LTR_LRR
177	LTR_LRR
641	LTR_LRR
157	LTR_LRR
502	LTR_LRR
472	LTR_LRR
173	LTR_LRR
822	LTR_LRR
639	LTR_LRR
824	LTR_LRR
678	LTR_LRR
830	LTR_LRR
644	LTR_LRR
812	LTR_LRR
672	LTR_LRR
827	LTR_LRR
681	LTR_LRR
753	LTR_LRR
644	LTR_LRR
797	LTR_LRR
656	LTR_LRR
770	LTR_LRR
770	LTR_LRR
735	LTR_LRR
697	LTR_LRR
104	LTR_LRR
718	LTR_LRR
84	LTR_LRR
791	LTR_LRR
735	LTR_LRR
172	LTR_LRR
506	LTR_LRR
744	LTR_LRR
505	LTR_LRR
173	LTR_LRR
713	LTR_LRR
755	LTR_LRR
430	LTR_LRR
464	LTR_LRR
153	LTR_LRR
9	LTR_LRR
880	LTR_LRR
732	LTR_LRR
166	LTR_LRR
510	LTR_LRR
718	LTR_LRR
64	LTR_LRR
716	LTR_LRR
133	LTR_LRR
201	LTR_LRR
285	LTR_LRR
281	LTR_LRR
174	LTR_LRR
731	LTR_LRR
82	LTR_LRR
628	LTR_LRR
806	LTR_LRR
803	LTR_LRR
812	LTR_LRR
751	LTR_LRR
687	LTR_LRR
779	LTR_LRR
141	LTR_LRR
761	LTR_LRR
569	LTR_LRR
827	LTR_LRR
501	LTR_LRR
785	LTR_LRR
752	LTR_LRR
668	LTR_LRR
833	LTR_LRR
839	LTR_LRR
744	LTR_LRR
749	LTR_LRR
810	LTR_LRR
779	LTR_LRR
793	LTR_LRR
812	LTR_LRR
812	LTR_LRR
207	LTR_LRR
159	LTR_LRR
46	LTR_LRR
174	LTR_LRR
806	LTR_LRR
72	LTR_LRR
761	LTR_LRR
788	LTR_LRR
761	LTR_LRR
788	LTR_LRR
159	LTR_LRR
142	LTR_LRR
435	LTR_LRR
42	LTR_LRR
806	LTR_LRR
815	LTR_LRR
513	LTR_LRR
797	LTR_LRR
310	LTR_LRR
308	LTR_LRR
258	LTR_LRR
557	LTR_LRR
821	LTR_LRR
123	LTR_LRR
12	LTR_LRR
68	LTR_LRR
522	LTR_LRR
743	LTR_LRR
707	LTR_LRR
736	LTR_LRR
656	LTR_LRR
719	LTR_LRR
743	LTR_LRR
791	LTR_LRR
734	LTR_LRR
281	LTR_LRR
352	LTR_LRR
179	LTR_LRR
281	LTR_LRR
376	LTR_LRR
155	LTR_LRR
339	LTR_LRR
622	LTR_LRR
272	LTR_LRR
329	LTR_LRR
543	LTR_LRR
195	LTR_LRR
533	LTR_LRR
59	LTR_LRR
151	LTR_LRR
527	LTR_LRR
373	LTR_LRR
720	LTR_LRR
488	LTR_LRR
611	LTR_LRR
531	LTR_LRR
625	LTR_LRR
721	LTR_LRR
632	LTR_LRR
254	LTR_LRR
720	LTR_LRR
460	LTR_LRR
805	LTR_LRR
794	LTR_LRR
752	LTR_LRR
668	LTR_LRR
806	LTR_LRR
668	LTR_LRR
809	LTR_LRR
666	LTR_LRR
815	LTR_LRR
675	LTR_LRR
809	LTR_LRR
773	LTR_LRR
803	LTR_LRR
799	LTR_LRR
836	LTR_LRR
812	LTR_LRR
751	LTR_LRR
739	LTR_LRR
746	LTR_LRR
800	LTR_LRR
812	LTR_LRR
827	LTR_LRR
106	LTR_LRR
752	LTR_LRR
80	LTR_LRR
833	LTR_LRR
459	LTR_LRR
720	LTR_LRR
744	LTR_LRR
38	LTR_LRR
650	LTR_LRR
743	LTR_LRR
733	LTR_LRR
740	LTR_LRR
749	LTR_LRR
419	LTR_LRR
568	LTR_LRR
809	LTR_LRR
806	LTR_LRR
518	LTR_LRR
773	LTR_LRR
488	LTR_LRR
77	LTR_LRR
707	LTR_LRR
705	LTR_LRR
713	LTR_LRR
743	LTR_LRR
461	LTR_LRR
135	LTR_LRR
133	LTR_LRR
311	LTR_LRR
442	LTR_LRR
134	LTR_LRR
373	LTR_LRR
155	LTR_LRR
69	LTR_LRR
426	LTR_LRR
629	LTR_LRR
629	LTR_LRR
659	LTR_LRR
665	LTR_LRR
465	LTR_LRR
437	LTR_LRR
156	LTR_LRR
466	LTR_LRR
141	LTR_LRR
386	LTR_LRR
318	LTR_LRR
133	LTR_LRR
472	LTR_LRR
623	LTR_LRR
138	LTR_LRR
140	LTR_LRR
470	LTR_LRR
655	LTR_LRR
608	LTR_LRR
439	LTR_LRR
141	LTR_LRR
380	LTR_LRR
318	LTR_LRR
130	LTR_LRR
576	LTR_LRR
137	LTR_LRR
464	LTR_LRR
797	LTR_LRR
776	LTR_LRR
716	LTR_LRR
791	LTR_LRR
794	LTR_LRR
794	LTR_LRR
755	LTR_LRR
716	LTR_LRR
743	LTR_LRR
809	LTR_LRR
685	LTR_LRR
11	LTR_LRR
839	LTR_LRR
838	LTR_LRR
839	LTR_LRR
783	LTR_LRR
809	LTR_LRR
784	LTR_LRR
812	LTR_LRR
740	LTR_LRR
749	LTR_LRR
743	LTR_LRR
749	LTR_LRR
824	LTR_LRR
762	LTR_LRR
807	LTR_LRR
821	LTR_LRR
812	LTR_LRR
832	LTR_LRR
812	LTR_LRR
811	LTR_LRR
848	LTR_LRR
809	LTR_LRR
827	LTR_LRR
785	LTR_LRR
826	LTR_LRR
821	LTR_LRR
812	LTR_LRR
806	LTR_LRR
818	LTR_LRR
805	LTR_LRR
812	LTR_LRR
821	LTR_LRR
824	LTR_LRR
803	LTR_LRR
812	LTR_LRR
784	LTR_LRR
70	LTR_LRR
133	LTR_LRR
345	LTR_LRR
122	LTR_LRR
555	LTR_LRR
54	LTR_LRR
124	LTR_LRR
124	LTR_LRR
130	LTR_LRR
467	LTR_LRR
713	LTR_LRR
450	LTR_LRR
478	LTR_LRR
480	LTR_LRR
823	LTR_LRR
621	LTR_LRR
79	LTR_LRR
77	LTR_LRR
67	LTR_LRR
218	LTR_LRR
176	LTR_LRR
821	LTR_LRR
782	LTR_LRR
131	LTR_LRR
386	LTR_LRR
796	LTR_LRR
779	LTR_LRR
805	LTR_LRR
141	LTR_LRR
556	LTR_LRR
58	LTR_LRR
458	LTR_LRR
775	LTR_LRR
838	LTR_LRR
833	LTR_LRR
833	LTR_LRR
831	LTR_LRR
830	LTR_LRR
829	LTR_LRR
764	LTR_LRR
833	LTR_LRR
799	LTR_LRR
781	LTR_LRR
830	LTR_LRR
818	LTR_LRR
7	LTR_LRR
773	LTR_LRR
830	LTR_LRR
794	LTR_LRR
837	LTR_LRR
769	LTR_LRR
787	LTR_LRR
812	LTR_LRR
796	LTR_LRR
755	LTR_LRR
785	LTR_LRR
815	LTR_LRR
137	LTR_LRR
818	LTR_LRR
809	LTR_LRR
731	LTR_LRR
284	LTR_LRR
355	LTR_LRR
709	LTR_LRR
836	LTR_LRR
821	LTR_LRR
821	LTR_LRR
670	LTR_LRR
833	LTR_LRR
52	LTR_LRR
773	LTR_LRR
582	LTR_LRR
165	LTR_LRR
773	LTR_LRR
782	LTR_LRR
365	LTR_LRR
440	LTR_LRR
85	LTR_LRR
156	LTR_LRR
812	LTR_LRR
788	LTR_LRR
745	LTR_LRR
766	LTR_LRR
24	LTR_LRR
102	LTR_LRR
610	LTR_LRR
747	LTR_LRR
766	LTR_LRR
778	LTR_LRR
748	LTR_LRR
745	LTR_LRR
748	LTR_LRR
749	LTR_LRR
741	LTR_LRR
746	LTR_LRR
749	LTR_LRR
668	LTR_LRR
131	LTR_LRR
743	LTR_LRR
755	LTR_LRR
748	LTR_LRR
761	LTR_LRR
742	LTR_LRR
752	LTR_LRR
593	LTR_LRR
744	LTR_LRR
755	LTR_LRR
746	LTR_LRR
749	LTR_LRR
742	LTR_LRR
788	LTR_LRR
788	LTR_LRR
791	LTR_LRR
743	LTR_LRR
716	LTR_LRR
745	LTR_LRR
493	LTR_LRR
444	LTR_LRR
173	LTR_LRR
46	LTR_LRR
160	LTR_LRR
176	LTR_LRR
218	LTR_LRR
67	LTR_LRR
77	LTR_LRR
80	LTR_LRR
754	LTR_LRR
111	LTR_LRR
731	LTR_LRR
770	LTR_LRR
685	LTR_LRR
37	LTR_LRR
767	LTR_LRR
364	LTR_LRR
144	LTR_LRR
773	LTR_LRR
777	LTR_LRR
136	LTR_LRR
770	LTR_LRR
562	LTR_LRR
136	LTR_LRR
785	LTR_LRR
490	LTR_LRR
821	LTR_LRR
626	LTR_LRR
805	LTR_LRR
136	LTR_LRR
793	LTR_LRR
307	LTR_LRR
479	LTR_LRR
703	LTR_LRR
791	LTR_LRR
721	LTR_LRR
738	LTR_LRR
636	LTR_LRR
824	LTR_LRR
795	LTR_LRR
383	LTR_LRR
638	LTR_LRR
826	LTR_LRR
654	LTR_LRR
798	LTR_LRR
119	LTR_LRR
118	LTR_LRR
698	LTR_LRR
64	LTR_LRR
712	LTR_LRR
740	LTR_LRR
95	LTR_LRR
130	LTR_LRR
125	LTR_LRR
173	LTR_LRR
46	LTR_LRR
120	LTR_LRR
778	LTR_genes
778	LTR_genes
778	LTR_genes
778	LTR_genes
778	LTR_genes
10395	LTR_genes
10395	LTR_genes
15367	LTR_genes
15367	LTR_genes
15367	LTR_genes
32423	LTR_genes
32423	LTR_genes
32423	LTR_genes
32423	LTR_genes
32423	LTR_genes
32423	LTR_genes
32423	LTR_genes
32423	LTR_genes
32423	LTR_genes
32423	LTR_genes
32423	LTR_genes
49477	LTR_genes
50317	LTR_genes
50317	LTR_genes
57559	LTR_genes
61256	LTR_genes
61256	LTR_genes
61256	LTR_genes
61256	LTR_genes
76188	LTR_genes
84555	LTR_genes
84555	LTR_genes
84555	LTR_genes
84555	LTR_genes
84555	LTR_genes
84555	LTR_genes
84555	LTR_genes
84555	LTR_genes
84555	LTR_genes
84555	LTR_genes
84555	LTR_genes
84555	LTR_genes
84555	LTR_genes
84555	LTR_genes
84555	LTR_genes
111933	LTR_genes
111933	LTR_genes
111933	LTR_genes
111933	LTR_genes
111933	LTR_genes
111933	LTR_genes
129865	LTR_genes
129865	LTR_genes
129865	LTR_genes
151656	LTR_genes
151656	LTR_genes
151656	LTR_genes
151656	LTR_genes
151656	LTR_genes
151656	LTR_genes
151656	LTR_genes
151656	LTR_genes
151656	LTR_genes
177563	LTR_genes
177563	LTR_genes
177563	LTR_genes
177563	LTR_genes
186196	LTR_genes
186196	LTR_genes
186196	LTR_genes
186196	LTR_genes
186196	LTR_genes
186196	LTR_genes
186196	LTR_genes
192411	LTR_genes
192411	LTR_genes
192411	LTR_genes
192411	LTR_genes
192411	LTR_genes
192411	LTR_genes
192411	LTR_genes
202984	LTR_genes
202984	LTR_genes
230709	LTR_genes
230709	LTR_genes
230709	LTR_genes
230709	LTR_genes
230709	LTR_genes
230709	LTR_genes
230709	LTR_genes
230709	LTR_genes
230709	LTR_genes
230709	LTR_genes
230709	LTR_genes
230709	LTR_genes
230709	LTR_genes
230709	LTR_genes
243289	LTR_genes
243289	LTR_genes
243289	LTR_genes
243289	LTR_genes
243289	LTR_genes
243289	LTR_genes
243289	LTR_genes
262976	LTR_genes
262976	LTR_genes
282332	LTR_genes
288036	LTR_genes
291736	LTR_genes
291736	LTR_genes
291736	LTR_genes
291736	LTR_genes
300629	LTR_genes
300629	LTR_genes
300629	LTR_genes
300629	LTR_genes
315701	LTR_genes
315701	LTR_genes
321870	LTR_genes
327676	LTR_genes
337004	LTR_genes
337004	LTR_genes
337004	LTR_genes
337004	LTR_genes
340788	LTR_genes
340788	LTR_genes
340788	LTR_genes
340788	LTR_genes
342452	LTR_genes
340788	LTR_genes
340788	LTR_genes
345744	LTR_genes
345744	LTR_genes
376396	LTR_genes
376396	LTR_genes
376396	LTR_genes
376396	LTR_genes
376396	LTR_genes
410855	LTR_genes
410855	LTR_genes
418301	LTR_genes
418301	LTR_genes
418301	LTR_genes
418301	LTR_genes
423139	LTR_genes
423139	LTR_genes
423139	LTR_genes
430001	LTR_genes
430001	LTR_genes
430001	LTR_genes
430001	LTR_genes
430001	LTR_genes
432042	LTR_genes
432042	LTR_genes
432042	LTR_genes
432042	LTR_genes
432042	LTR_genes
434108	LTR_genes
436473	LTR_genes
442034	LTR_genes
444353	LTR_genes
444565	LTR_genes
444353	LTR_genes
444565	LTR_genes
444353	LTR_genes
444565	LTR_genes
450244	LTR_genes
450244	LTR_genes
450244	LTR_genes
450244	LTR_genes
450244	LTR_genes
450244	LTR_genes
454959	LTR_genes
458571	LTR_genes
463960	LTR_genes
463960	LTR_genes
469973	LTR_genes
473851	LTR_genes
473851	LTR_genes
473851	LTR_genes
473851	LTR_genes
473851	LTR_genes
481301	LTR_genes
481301	LTR_genes
481301	LTR_genes
481301	LTR_genes
481301	LTR_genes
481301	LTR_genes
481301	LTR_genes
508398	LTR_genes
510682	LTR_genes
510682	LTR_genes
521129	LTR_genes
521129	LTR_genes
521129	LTR_genes
526342	LTR_genes
521129	LTR_genes
526342	LTR_genes
546654	LTR_genes
562844	LTR_genes
563788	LTR_genes
563788	LTR_genes
587935	LTR_genes
592826	LTR_genes
597527	LTR_genes
609526	LTR_genes
609526	LTR_genes
613660	LTR_genes
617493	LTR_genes
617493	LTR_genes
617493	LTR_genes
617493	LTR_genes
617493	LTR_genes
617493	LTR_genes
623247	LTR_genes
623247	LTR_genes
623247	LTR_genes
623247	LTR_genes
626126	LTR_genes
634377	LTR_genes
634377	LTR_genes
634377	LTR_genes
634377	LTR_genes
634377	LTR_genes
634377	LTR_genes
634377	LTR_genes
634377	LTR_genes
634377	LTR_genes
634377	LTR_genes
634377	LTR_genes
634377	LTR_genes
634377	LTR_genes
634377	LTR_genes
660828	LTR_genes
660828	LTR_genes
660828	LTR_genes
660828	LTR_genes
664771	LTR_genes
664771	LTR_genes
664771	LTR_genes
664771	LTR_genes
664771	LTR_genes
664771	LTR_genes
664771	LTR_genes
664771	LTR_genes
673001	LTR_genes
673284	LTR_genes
673001	LTR_genes
673284	LTR_genes
673001	LTR_genes
673284	LTR_genes
673001	LTR_genes
673284	LTR_genes
676077	LTR_genes
681630	LTR_genes
698447	LTR_genes
698447	LTR_genes
703257	LTR_genes
703257	LTR_genes
704667	LTR_genes
704667	LTR_genes
704667	LTR_genes
711081	LTR_genes
711081	LTR_genes
711081	LTR_genes
721635	LTR_genes
721635	LTR_genes
721635	LTR_genes
731255	LTR_genes
738709	LTR_genes
738709	LTR_genes
739782	LTR_genes
739782	LTR_genes
739782	LTR_genes
739782	LTR_genes
739782	LTR_genes
739782	LTR_genes
739782	LTR_genes
748002	LTR_genes
752133	LTR_genes
755387	LTR_genes
755387	LTR_genes
755574	LTR_genes
755387	LTR_genes
755574	LTR_genes
755574	LTR_genes
760583	LTR_genes
760583	LTR_genes
760583	LTR_genes
760583	LTR_genes
760583	LTR_genes
760583	LTR_genes
777113	LTR_genes
777113	LTR_genes
777113	LTR_genes
788191	LTR_genes
788191	LTR_genes
788191	LTR_genes
788191	LTR_genes
796577	LTR_genes
796577	LTR_genes
796577	LTR_genes
796577	LTR_genes
796577	LTR_genes
796577	LTR_genes
796577	LTR_genes
796577	LTR_genes
796577	LTR_genes
796577	LTR_genes
796577	LTR_genes
796577	LTR_genes
796577	LTR_genes
796577	LTR_genes
796577	LTR_genes
796577	LTR_genes
796577	LTR_genes
796577	LTR_genes
796577	LTR_genes
814324	LTR_genes
814324	LTR_genes
847085	LTR_genes
849258	LTR_genes
853891	LTR_genes
855566	LTR_genes
857670	LTR_genes
857670	LTR_genes
870500	LTR_genes
870500	LTR_genes
870500	LTR_genes
870500	LTR_genes
870500	LTR_genes
870500	LTR_genes
870500	LTR_genes
870500	LTR_genes
870500	LTR_genes
870500	LTR_genes
870500	LTR_genes
870500	LTR_genes
870500	LTR_genes
870500	LTR_genes
879199	LTR_genes
889433	LTR_genes
889433	LTR_genes
889433	LTR_genes
889433	LTR_genes
889433	LTR_genes
889433	LTR_genes
889433	LTR_genes
889433	LTR_genes
889433	LTR_genes
902019	LTR_genes
902019	LTR_genes
902019	LTR_genes
902019	LTR_genes
902019	LTR_genes
902019	LTR_genes
902019	LTR_genes
902019	LTR_genes
902019	LTR_genes
902019	LTR_genes
902019	LTR_genes
902019	LTR_genes
902019	LTR_genes
922198	LTR_genes
922198	LTR_genes
922198	LTR_genes
922198	LTR_genes
922198	LTR_genes
922198	LTR_genes
922198	LTR_genes
922198	LTR_genes
922198	LTR_genes
928935	LTR_genes
928935	LTR_genes
928935	LTR_genes
933619	LTR_genes
933619	LTR_genes
933619	LTR_genes
937843	LTR_genes
937843	LTR_genes
937843	LTR_genes
937843	LTR_genes
961925	LTR_genes
961925	LTR_genes
961925	LTR_genes
961925	LTR_genes
961925	LTR_genes
961925	LTR_genes
961925	LTR_genes
961925	LTR_genes
961925	LTR_genes
961925	LTR_genes
961925	LTR_genes
961925	LTR_genes
961925	LTR_genes
961925	LTR_genes
965416	LTR_genes
973749	LTR_genes
973749	LTR_genes
973749	LTR_genes
973749	LTR_genes
973749	LTR_genes
973749	LTR_genes
973749	LTR_genes
973749	LTR_genes
973749	LTR_genes
973749	LTR_genes
981385	LTR_genes
981385	LTR_genes
981385	LTR_genes
987263	LTR_genes
1005183	LTR_genes
1005183	LTR_genes
1005183	LTR_genes
1005183	LTR_genes
1014711	LTR_genes
1014711	LTR_genes
1014711	LTR_genes
1014711	LTR_genes
1014711	LTR_genes
1038675	LTR_genes
1058013	LTR_genes
1058013	LTR_genes
1058013	LTR_genes
1061956	LTR_genes
1061956	LTR_genes
1061956	LTR_genes
1061956	LTR_genes
1061956	LTR_genes
1061956	LTR_genes
1061956	LTR_genes
1061956	LTR_genes
1061956	LTR_genes
1061956	LTR_genes
1070695	LTR_genes
1070695	LTR_genes
1076108	LTR_genes
1076108	LTR_genes
1076108	LTR_genes
1076108	LTR_genes
1076108	LTR_genes
1076108	LTR_genes
1076108	LTR_genes
1076108	LTR_genes
1076108	LTR_genes
1076108	LTR_genes
1076108	LTR_genes
1076108	LTR_genes
1076108	LTR_genes
1076108	LTR_genes
1076108	LTR_genes
1076108	LTR_genes
1076108	LTR_genes
1076108	LTR_genes
1076108	LTR_genes
1076108	LTR_genes
1076108	LTR_genes
1076108	LTR_genes
1076108	LTR_genes
1076108	LTR_genes
1076108	LTR_genes
1076108	LTR_genes
1076108	LTR_genes
1076108	LTR_genes
1076108	LTR_genes
1096383	LTR_genes
1107122	LTR_genes
1109108	LTR_genes
1109108	LTR_genes
1109108	LTR_genes
1109108	LTR_genes
1109108	LTR_genes
1109108	LTR_genes
1109108	LTR_genes
1118931	LTR_genes
1118931	LTR_genes
1126272	LTR_genes
1128603	LTR_genes
1131641	LTR_genes
1131641	LTR_genes
1131641	LTR_genes
1131641	LTR_genes
1131641	LTR_genes
1131641	LTR_genes
1131641	LTR_genes
1138645	LTR_genes
1138645	LTR_genes
1138645	LTR_genes
1138645	LTR_genes
1138645	LTR_genes
1138645	LTR_genes
1138645	LTR_genes
1138645	LTR_genes
1138645	LTR_genes
1138645	LTR_genes
1138645	LTR_genes
1138645	LTR_genes
1138645	LTR_genes
1138645	LTR_genes
1138645	LTR_genes
1138645	LTR_genes
1138645	LTR_genes
1138645	LTR_genes
1138645	LTR_genes
1138645	LTR_genes
1138645	LTR_genes
1138645	LTR_genes
1138645	LTR_genes
1138645	LTR_genes
1138645	LTR_genes
1138645	LTR_genes
1138645	LTR_genes
1138645	LTR_genes
1138645	LTR_genes
1156895	LTR_genes
1156895	LTR_genes
1156895	LTR_genes
1156895	LTR_genes
1156895	LTR_genes
1156895	LTR_genes
1156895	LTR_genes
1156895	LTR_genes
1156895	LTR_genes
1156895	LTR_genes
1156895	LTR_genes
1156895	LTR_genes
1156895	LTR_genes
1156895	LTR_genes
1156895	LTR_genes
1188435	LTR_genes
1198145	LTR_genes
1198145	LTR_genes
1198145	LTR_genes
1198145	LTR_genes
1198145	LTR_genes
1198145	LTR_genes
1198145	LTR_genes
1198145	LTR_genes
1198145	LTR_genes
1216226	LTR_genes
1216226	LTR_genes
1216226	LTR_genes
1216226	LTR_genes
1216226	LTR_genes
1216226	LTR_genes
1221351	LTR_genes
1221351	LTR_genes
1224093	LTR_genes
1226644	LTR_genes
1226644	LTR_genes
1226644	LTR_genes
1229233	LTR_genes
1229233	LTR_genes
1235169	LTR_genes
1235169	LTR_genes
1235169	LTR_genes
1247101	LTR_genes
1247101	LTR_genes
1247101	LTR_genes
1247101	LTR_genes
1254069	LTR_genes
1256119	LTR_genes
1256119	LTR_genes
1256119	LTR_genes
1256119	LTR_genes
1256119	LTR_genes
1256119	LTR_genes
1256119	LTR_genes
1256119	LTR_genes
1256119	LTR_genes
1256119	LTR_genes
1256119	LTR_genes
1256119	LTR_genes
1256119	LTR_genes
1256119	LTR_genes
1256119	LTR_genes
1256119	LTR_genes
1256119	LTR_genes
1256119	LTR_genes
1256119	LTR_genes
1256119	LTR_genes
1256119	LTR_genes
1256119	LTR_genes
1256119	LTR_genes
1269617	LTR_genes
1294569	LTR_genes
1293900	LTR_genes
1337645	LTR_genes
1340702	LTR_genes
1340702	LTR_genes
1352530	LTR_genes
1352530	LTR_genes
1352530	LTR_genes
1352530	LTR_genes
1352530	LTR_genes
1370970	LTR_genes
1370970	LTR_genes
1370970	LTR_genes
1370970	LTR_genes
1374562	LTR_genes
1374562	LTR_genes
1374562	LTR_genes
1374562	LTR_genes
1381117	LTR_genes
1381117	LTR_genes
1381117	LTR_genes
1381117	LTR_genes
1381117	LTR_genes
1381117	LTR_genes
1381117	LTR_genes
1381117	LTR_genes
1381117	LTR_genes
1381117	LTR_genes
1381117	LTR_genes
1381117	LTR_genes
1381117	LTR_genes
1396909	LTR_genes
1381117	LTR_genes
1396909	LTR_genes
1381117	LTR_genes
1396909	LTR_genes
1398330	LTR_genes
1381117	LTR_genes
1398791	LTR_genes
1404932	LTR_genes
1405313	LTR_genes
1450353	LTR_genes
1450353	LTR_genes
1450353	LTR_genes
1450353	LTR_genes
1450353	LTR_genes
1485507	LTR_genes
1485507	LTR_genes
1485507	LTR_genes
1485507	LTR_genes
1494859	LTR_genes
1503891	LTR_genes
1503891	LTR_genes
1503891	LTR_genes
1514134	LTR_genes
1514134	LTR_genes
1545674	LTR_genes
1545674	LTR_genes
1566191	LTR_genes
1566191	LTR_genes
1566191	LTR_genes
1575459	LTR_genes
1575459	LTR_genes
1575459	LTR_genes
1586025	LTR_genes
1586025	LTR_genes
1586025	LTR_genes
1586025	LTR_genes
1586025	LTR_genes
1586025	LTR_genes
1595321	LTR_genes
1595321	LTR_genes
1595321	LTR_genes
1595321	LTR_genes
1595321	LTR_genes
1613472	LTR_genes
1613472	LTR_genes
1613472	LTR_genes
1613472	LTR_genes
1613472	LTR_genes
1613472	LTR_genes
1613472	LTR_genes
1613472	LTR_genes
1613472	LTR_genes
1613472	LTR_genes
1613472	LTR_genes
1613472	LTR_genes
1613472	LTR_genes
1613472	LTR_genes
1613472	LTR_genes
1613472	LTR_genes
1613472	LTR_genes
1643518	LTR_genes
1643518	LTR_genes
1644717	LTR_genes
1644717	LTR_genes
1644717	LTR_genes
1644717	LTR_genes
1644717	LTR_genes
1656882	LTR_genes
1656882	LTR_genes
1656882	LTR_genes
1665800	LTR_genes
1665800	LTR_genes
1665800	LTR_genes
1665800	LTR_genes
1665800	LTR_genes
1665800	LTR_genes
1665800	LTR_genes
1665800	LTR_genes
1665800	LTR_genes
1680520	LTR_genes
1680520	LTR_genes
1680520	LTR_genes
1680520	LTR_genes
1691010	LTR_genes
1691010	LTR_genes
1691010	LTR_genes
1706089	LTR_genes
1706089	LTR_genes
1706089	LTR_genes
1710700	LTR_genes
1710700	LTR_genes
1710700	LTR_genes
1710700	LTR_genes
1725261	LTR_genes
1725261	LTR_genes
1750145	LTR_genes
1750145	LTR_genes
1756024	LTR_genes
1761277	LTR_genes
1761277	LTR_genes
1761277	LTR_genes
1770764	LTR_genes
1770764	LTR_genes
1770764	LTR_genes
1770764	LTR_genes
1770764	LTR_genes
1776653	LTR_genes
1786080	LTR_genes
1786080	LTR_genes
1786080	LTR_genes
1786080	LTR_genes
1786080	LTR_genes
1791981	LTR_genes
1791981	LTR_genes
1791981	LTR_genes
1801893	LTR_genes
1801893	LTR_genes
1806694	LTR_genes
1806694	LTR_genes
1806694	LTR_genes
1806694	LTR_genes
1806694	LTR_genes
1806694	LTR_genes
1806694	LTR_genes
1806694	LTR_genes
1806694	LTR_genes
1806694	LTR_genes
1806694	LTR_genes
1806694	LTR_genes
1806694	LTR_genes
1806694	LTR_genes
1806694	LTR_genes
1832928	LTR_genes
1832928	LTR_genes
1845011	LTR_genes
1852706	LTR_genes
1852706	LTR_genes
1852706	LTR_genes
1852706	LTR_genes
1852706	LTR_genes
1852706	LTR_genes
1852706	LTR_genes
1861990	LTR_genes
1861990	LTR_genes
1861990	LTR_genes
1861990	LTR_genes
1861990	LTR_genes
1861990	LTR_genes
1861990	LTR_genes
1861990	LTR_genes
1874943	LTR_genes
1877411	LTR_genes
1877411	LTR_genes
1877411	LTR_genes
1877411	LTR_genes
1877411	LTR_genes
1877411	LTR_genes
1877411	LTR_genes
1895252	LTR_genes
1895252	LTR_genes
1895252	LTR_genes
1895252	LTR_genes
1895252	LTR_genes
1895252	LTR_genes
1895252	LTR_genes
1895252	LTR_genes
1922560	LTR_genes
1922560	LTR_genes
1922560	LTR_genes
1922560	LTR_genes
1922560	LTR_genes
1922560	LTR_genes
1922560	LTR_genes
1922560	LTR_genes
1922560	LTR_genes
1922560	LTR_genes
1922560	LTR_genes
1922560	LTR_genes
1922560	LTR_genes
1922560	LTR_genes
1922560	LTR_genes
1922560	LTR_genes
1922560	LTR_genes
1922560	LTR_genes
1922560	LTR_genes
1922560	LTR_genes
1922560	LTR_genes
1922560	LTR_genes
1922560	LTR_genes
1922560	LTR_genes
1922560	LTR_genes
1922560	LTR_genes
1922560	LTR_genes
1935062	LTR_genes
1935062	LTR_genes
1963510	LTR_genes
1963510	LTR_genes
1963510	LTR_genes
1968281	LTR_genes
1979076	LTR_genes
1979076	LTR_genes
1979076	LTR_genes
1979076	LTR_genes
1979076	LTR_genes
1979076	LTR_genes
1986127	LTR_genes
1986127	LTR_genes
2002012	LTR_genes
2018448	LTR_genes
2019345	LTR_genes
2019345	LTR_genes
2019345	LTR_genes
2019345	LTR_genes
2019345	LTR_genes
2019345	LTR_genes
2019345	LTR_genes
2019345	LTR_genes
2019345	LTR_genes
2019345	LTR_genes
2019345	LTR_genes
2019345	LTR_genes
2019345	LTR_genes
2019345	LTR_genes
2019345	LTR_genes
2019345	LTR_genes
2053015	LTR_genes
2053015	LTR_genes
2053015	LTR_genes
2053015	LTR_genes
2053015	LTR_genes
2053015	LTR_genes
2053015	LTR_genes
2053015	LTR_genes
2053015	LTR_genes
2053015	LTR_genes
2053015	LTR_genes
2053015	LTR_genes
2053015	LTR_genes
2053015	LTR_genes
2053015	LTR_genes
2053015	LTR_genes
2053015	LTR_genes
2053015	LTR_genes
2053015	LTR_genes
2053015	LTR_genes
2053015	LTR_genes
2053015	LTR_genes
2053015	LTR_genes
2053015	LTR_genes
2053015	LTR_genes
2053015	LTR_genes
2053015	LTR_genes
2074680	LTR_genes
2074680	LTR_genes
2074680	LTR_genes
2074680	LTR_genes
2074680	LTR_genes
2074680	LTR_genes
2074680	LTR_genes
2074680	LTR_genes
2074680	LTR_genes
2074680	LTR_genes
2074680	LTR_genes
2074680	LTR_genes
2074680	LTR_genes
2074680	LTR_genes
2074680	LTR_genes
2089548	LTR_genes
2089548	LTR_genes
2095507	LTR_genes
2095507	LTR_genes
2095507	LTR_genes
2095507	LTR_genes
2095507	LTR_genes
2095507	LTR_genes
2100336	LTR_genes
2100336	LTR_genes
2100336	LTR_genes
2100336	LTR_genes
2100336	LTR_genes
2100336	LTR_genes
2100336	LTR_genes
2100336	LTR_genes
2110658	LTR_genes
2110658	LTR_genes
2110658	LTR_genes
2150825	LTR_genes
2150825	LTR_genes
2150825	LTR_genes
2150825	LTR_genes
2150825	LTR_genes
2150825	LTR_genes
2150825	LTR_genes
2150825	LTR_genes
2150825	LTR_genes
2150825	LTR_genes
2158788	LTR_genes
2158788	LTR_genes
2158788	LTR_genes
2164998	LTR_genes
2164998	LTR_genes
2176519	LTR_genes
2176519	LTR_genes
2192342	LTR_genes
2193755	LTR_genes
2192342	LTR_genes
2193755	LTR_genes
2192342	LTR_genes
2193755	LTR_genes
2192342	LTR_genes
2193755	LTR_genes
2192342	LTR_genes
2193755	LTR_genes
2192342	LTR_genes
2193755	LTR_genes
2193755	LTR_genes
2193755	LTR_genes
2213796	LTR_genes
2217503	LTR_genes
2217503	LTR_genes
2217503	LTR_genes
2217503	LTR_genes
2217503	LTR_genes
2217503	LTR_genes
2224917	LTR_genes
2224917	LTR_genes
2224917	LTR_genes
2224917	LTR_genes
2234600	LTR_genes
2234600	LTR_genes
2234600	LTR_genes
2234600	LTR_genes
2264489	LTR_genes
2272441	LTR_genes
2272441	LTR_genes
2275693	LTR_genes
2275693	LTR_genes
2275693	LTR_genes
2275693	LTR_genes
2275693	LTR_genes
2275693	LTR_genes
2286726	LTR_genes
2286726	LTR_genes
2286726	LTR_genes
2286726	LTR_genes
2286726	LTR_genes
2286726	LTR_genes
2309060	LTR_genes
2309060	LTR_genes
2315023	LTR_genes
2315023	LTR_genes
2315023	LTR_genes
2315023	LTR_genes
2315023	LTR_genes
2315023	LTR_genes
2315023	LTR_genes
2315023	LTR_genes
2315023	LTR_genes
2315023	LTR_genes
2315023	LTR_genes
2315023	LTR_genes
2315023	LTR_genes
2315023	LTR_genes
2315023	LTR_genes
2315023	LTR_genes
2315023	LTR_genes
2315023	LTR_genes
2326265	LTR_genes
2326265	LTR_genes
2326265	LTR_genes
2326265	LTR_genes
2326265	LTR_genes
2326265	LTR_genes
2326265	LTR_genes
2341033	LTR_genes
2341033	LTR_genes
2341033	LTR_genes
2341033	LTR_genes
2341033	LTR_genes
2341033	LTR_genes
2345090	LTR_genes
2345090	LTR_genes
2345090	LTR_genes
2345090	LTR_genes
2345090	LTR_genes
2377789	LTR_genes
2377789	LTR_genes
2377789	LTR_genes
2377789	LTR_genes
2392770	LTR_genes
2392770	LTR_genes
2406306	LTR_genes
2406306	LTR_genes
2406306	LTR_genes
2406306	LTR_genes
2406306	LTR_genes
2406306	LTR_genes
2406306	LTR_genes
2412936	LTR_genes
2412936	LTR_genes
2412936	LTR_genes
2412936	LTR_genes
2412936	LTR_genes
2412936	LTR_genes
2412936	LTR_genes
2412936	LTR_genes
2432384	LTR_genes
2432384	LTR_genes
2434182	LTR_genes
2432384	LTR_genes
2434182	LTR_genes
2475176	LTR_genes
2475176	LTR_genes
2498038	LTR_genes
2498038	LTR_genes
2498038	LTR_genes
2498038	LTR_genes
2498038	LTR_genes
2502679	LTR_genes
2502679	LTR_genes
2502679	LTR_genes
2502679	LTR_genes
2502679	LTR_genes
2502679	LTR_genes
2502679	LTR_genes
2502679	LTR_genes
2502679	LTR_genes
2502679	LTR_genes
2502679	LTR_genes
2502679	LTR_genes
2502679	LTR_genes
2525572	LTR_genes
2525572	LTR_genes
2547535	LTR_genes
2547535	LTR_genes
2564348	LTR_genes
2564348	LTR_genes
2564348	LTR_genes
2564348	LTR_genes
2564348	LTR_genes
2569932	LTR_genes
2569932	LTR_genes
2577200	LTR_genes
2596084	LTR_genes
2596084	LTR_genes
2605186	LTR_genes
2611060	LTR_genes
2616337	LTR_genes
2616337	LTR_genes
2616337	LTR_genes
2616337	LTR_genes
2616337	LTR_genes
2616337	LTR_genes
2625569	LTR_genes
2630027	LTR_genes
2630027	LTR_genes
2630027	LTR_genes
2630027	LTR_genes
2630027	LTR_genes
2630027	LTR_genes
2630027	LTR_genes
2630027	LTR_genes
2630027	LTR_genes
2630027	LTR_genes
2630027	LTR_genes
2630027	LTR_genes
2630027	LTR_genes
2639078	LTR_genes
2639078	LTR_genes
2639078	LTR_genes
2639078	LTR_genes
2639078	LTR_genes
2646297	LTR_genes
2646297	LTR_genes
2646297	LTR_genes
2646297	LTR_genes
2646297	LTR_genes
2646297	LTR_genes
2646297	LTR_genes
2646297	LTR_genes
2652671	LTR_genes
2652671	LTR_genes
2674829	LTR_genes
2674829	LTR_genes
2674829	LTR_genes
2674829	LTR_genes
2677791	LTR_genes
2674829	LTR_genes
2689673	LTR_genes
2689673	LTR_genes
2697145	LTR_genes
2697145	LTR_genes
2697145	LTR_genes
2697145	LTR_genes
2697145	LTR_genes
2697145	LTR_genes
2697145	LTR_genes
2697145	LTR_genes
2697145	LTR_genes
2697145	LTR_genes
2714880	LTR_genes
2714880	LTR_genes
2714880	LTR_genes
2714880	LTR_genes
2714880	LTR_genes
2714880	LTR_genes
2721935	LTR_genes
2721935	LTR_genes
2729908	LTR_genes
2740617	LTR_genes
2740617	LTR_genes
2740617	LTR_genes
2740617	LTR_genes
2740617	LTR_genes
2740617	LTR_genes
2740617	LTR_genes
2740617	LTR_genes
2740617	LTR_genes
2740617	LTR_genes
2740617	LTR_genes
2740617	LTR_genes
2740617	LTR_genes
2740617	LTR_genes
2740617	LTR_genes
2760940	LTR_genes
2760940	LTR_genes
2760940	LTR_genes
2769240	LTR_genes
2769240	LTR_genes
2781603	LTR_genes
2805974	LTR_genes
2805974	LTR_genes
2805974	LTR_genes
2805974	LTR_genes
2805974	LTR_genes
2805974	LTR_genes
2814149	LTR_genes
2814149	LTR_genes
2816335	LTR_genes
2814149	LTR_genes
2814149	LTR_genes
2856771	LTR_genes
2856771	LTR_genes
2856771	LTR_genes
2856771	LTR_genes
2856771	LTR_genes
2856771	LTR_genes
2856771	LTR_genes
2856771	LTR_genes
2856771	LTR_genes
2856771	LTR_genes
2856771	LTR_genes
2872304	LTR_genes
2872304	LTR_genes
2872304	LTR_genes
2877578	LTR_genes
2877578	LTR_genes
2877578	LTR_genes
2877578	LTR_genes
2877578	LTR_genes
2886699	LTR_genes
2889695	LTR_genes
2893503	LTR_genes
2893503	LTR_genes
2905460	LTR_genes
2905460	LTR_genes
2905460	LTR_genes
2905460	LTR_genes
2925771	LTR_genes
2925771	LTR_genes
2925771	LTR_genes
2925771	LTR_genes
2947961	LTR_genes
2947961	LTR_genes
2962465	LTR_genes
2965117	LTR_genes
2965117	LTR_genes
2965117	LTR_genes
2965117	LTR_genes
2971707	LTR_genes
2971707	LTR_genes
2981698	LTR_genes
2981698	LTR_genes
2987066	LTR_genes
2987066	LTR_genes
2987066	LTR_genes
2987066	LTR_genes
2987066	LTR_genes
2987066	LTR_genes
2987066	LTR_genes
2987066	LTR_genes
3027282	LTR_genes
3047675	LTR_genes
3047675	LTR_genes
3047675	LTR_genes
3047675	LTR_genes
3047675	LTR_genes
3054225	LTR_genes
3054757	LTR_genes
3057074	LTR_genes
3057074	LTR_genes
3057074	LTR_genes
3057074	LTR_genes
3057074	LTR_genes
3057074	LTR_genes
3057074	LTR_genes
3062520	LTR_genes
3062520	LTR_genes
3062520	LTR_genes
3065468	LTR_genes
3065468	LTR_genes
3072406	LTR_genes
3072406	LTR_genes
3072406	LTR_genes
3072406	LTR_genes
3072406	LTR_genes
3075913	LTR_genes
3075913	LTR_genes
3075913	LTR_genes
3075913	LTR_genes
3075913	LTR_genes
3075913	LTR_genes
3075913	LTR_genes
[truncated: 243,311 more rows]
