# Supplementary material for: The Genome of the Mimosoid Legume Prosopis cineraria, a Desert Tree
Source: Int J Mol Sci. 2022 Jul 31;23(15):8503. doi: 10.3390/ijms23158503 (PMC9369113; doi:10.3390/ijms23158503)
Supplement: Supplementary file 1 [file ijms-23-08503-s001.zip › Sup_Table_S4_PC_final_protein_NR_blastp.txt]

Supplimantary Table S4: Predicted proteins similarity search with NCBI_NR database
Protein_id	Subject_id	Similarity	Alignment	Q_start	Q_end	S_start	S_end	E_value	Score
KCPC_00072678-RA	XP_028784312.1	92	398	2	399	64	436	9.00E-179	636.7
KCPC_00072681-RA	XP_028784298.1	91.2	353	1	353	1	353	1.00E-189	672.9
KCPC_00072683-RA	AQK78905.1	47.5	606	42	607	77	673	9.60E-156	560.8
KCPC_00072679-RA	XP_028784307.1	91.7	132	1	132	1	132	3.00E-62	248.1
KCPC_00072682-RA	XP_028784305.1	89.8	88	37	124	194	281	1.60E-36	162.5
KCPC_00072684-RA	TXG53458.1	65.4	318	1	296	1	318	2.70E-103	385.6
KCPC_00071783-RA	KAA0065760.1	60.1	1338	71	1288	55	1384	0.00E+00	1538.1
KCPC_00071784-RA	GEZ39536.1	67.5	151	1	150	375	525	5.30E-52	214.5
KCPC_00071779-RA	XP_028756864.1	90.7	107	1	107	1	107	1.10E-46	196.1
KCPC_00071781-RA	TKY67101.1	55.7	212	51	222	37	247	7.50E-50	207.6
KCPC_00071782-RA	XP_028756827.1	79.3	309	8	316	188	471	3.30E-131	478.4
KCPC_00071785-RA	XP_028756827.1	84.3	198	1	198	1	196	3.70E-88	334.7
KCPC_00071786-RA	XP_028756866.1	94.7	171	1	171	1	167	3.80E-73	284.6
KCPC_00071787-RA	XP_028756831.1	78.1	1168	1	1009	201	1354	0.00E+00	1730.7
KCPC_00071788-RA	XP_028756831.1	93.3	195	1	195	1	195	4.00E-95	357.8
KCPC_00073050-RA	GAU50779.1	40.6	345	59	383	16	269	7.90E-45	191.8
KCPC_00073051-RA	XP_028751580.1	83.6	299	1	297	1	298	1.30E-126	463
KCPC_00073053-RA	XP_028783840.1	86.7	667	1	656	1	667	0.00E+00	1117.4
KCPC_00075811-RA	XP_028798855.1	75.1	872	212	1082	1	752	0.00E+00	1190.6
KCPC_00075813-RA	XP_028798855.1	88.7	674	83	734	726	1395	0.00E+00	1147.9
KCPC_00069683-RA	XP_028773923.1	43.2	162	1	86	183	344	7.00E-12	80.1
KCPC_00069685-RA	WP_156622754.1	53	1350	60	1302	26	1337	0.00E+00	1401
KCPC_00069684-RA	XP_019430788.1	56.9	72	85	149	456	527	1.40E-12	83.2
KCPC_00070795-RA	XP_028777424.1	77.6	183	6	187	3	185	1.20E-69	273.1
KCPC_00070796-RA	XP_028777425.1	88.5	122	162	283	260	381	8.10E-57	231.1
KCPC_00070797-RA	XP_028777427.1	78.9	242	2	228	3	242	7.40E-85	323.9
KCPC_00070798-RA	XP_028782549.1	65	120	1	115	1	118	1.00E-29	139.8
KCPC_00074850-RA	XP_028784928.1	87.7	464	6	469	4	466	7.00E-244	853.6
KCPC_00074852-RA	XP_028784858.1	90.7	333	3	335	10	342	4.30E-161	577.8
KCPC_00074853-RA	XP_028784857.1	85.1	336	32	365	1	336	5.10E-160	574.3
KCPC_00069043-RA	XP_028775154.1	75.8	91	1	87	200	290	1.80E-30	142.1
KCPC_00069039-RA	XP_028790297.1	86.4	66	3	68	277	342	1.90E-23	118.2
KCPC_00069040-RA	XP_028790297.1	85.3	184	1	183	1	184	3.80E-84	321.2
KCPC_00069044-RA	XP_028801906.1	80.3	1427	1	1418	1	1418	0.00E+00	1645.9
KCPC_00076630-RA	XP_028761819.1	83.3	42	1	42	1	41	7.30E-10	74.7
KCPC_00076628-RA	GAU42748.1	31.2	221	1	182	562	778	2.30E-16	96.7
KCPC_00076629-RA	XP_028797321.1	74.5	216	70	284	110	325	1.30E-97	366.7
KCPC_00076851-RA	QHN83768.1	54.5	534	24	503	50	583	8.80E-163	583.9
KCPC_00076852-RA	RZC26146.1	68.2	239	1	239	584	822	1.10E-91	346.7
KCPC_00076850-RA	XP_028775570.1	87.8	559	4	561	118	649	4.00E-281	977.2
KCPC_00076853-RA	QHO30755.1	61.5	65	111	175	2	66	1.20E-07	67.4
KCPC_00076854-RA	XP_028775570.1	94.6	93	1	93	1	93	1.10E-39	172.9
KCPC_00073327-RA	XP_028768481.1	51.5	66	37	102	117	182	1.60E-10	75.9
KCPC_00073341-RA	XP_027361374.1	47.1	359	3	300	97	453	9.60E-82	315.1
KCPC_00072322-RA	XP_028774864.1	97.6	167	1	167	359	525	1.60E-79	306.2
KCPC_00072323-RA	XP_028801474.1	69.2	480	4	445	7	437	3.30E-162	582
KCPC_00072324-RA	XP_028782061.1	88.8	811	253	1059	1	810	0.00E+00	1350.9
KCPC_00071488-RA	XP_028775429.1	88.9	868	2	843	1	866	0.00E+00	1544.3
KCPC_00071489-RA	XP_024642186.1	60.6	622	213	797	4	624	3.80E-217	765.8
KCPC_00071490-RA	XP_028791039.1	80.6	1007	1	979	1	1000	0.00E+00	1504.2
KCPC_00073310-RA	KAE9609724.1	95.7	47	1	47	1	46	2.10E-16	94.7
KCPC_00069306-RA	XP_024630546.1	57.3	124	2	125	453	573	2.70E-28	135.2
KCPC_00069307-RA	XP_027343128.1	46.3	529	48	408	266	781	4.90E-98	368.6
KCPC_00069310-RA	PNX64594.1	53.7	136	100	228	52	185	5.40E-27	131.7
KCPC_00069311-RA	XP_014499783.1	83.8	37	175	211	512	548	2.60E-07	66.2
KCPC_00075072-RA	XP_028786764.1	41.2	340	37	372	37	364	9.90E-74	287.7
KCPC_00075074-RA	KYP35881.1	44.1	922	9	597	251	1170	5.20E-186	661.4
KCPC_00075070-RA	XP_028773582.1	55.2	1061	25	1058	1	927	1.00E-293	1020
KCPC_00073412-RA	XP_028757762.1	80.6	423	1	422	1	394	1.00E-183	653.3
KCPC_00076631-RA	KYP39206.1	32.6	218	28	238	35	247	2.40E-09	73.2
KCPC_00069875-RA	XP_027368751.1	88.6	79	1	79	268	346	6.20E-33	150.6
KCPC_00069877-RA	RZC26146.1	64.3	706	2	707	283	986	1.80E-275	958.7
KCPC_00069880-RA	XP_027905881.1	50.2	257	106	294	551	807	4.00E-61	245.7
KCPC_00069881-RA	XP_028751500.1	78.7	122	54	175	1	122	1.10E-44	190.7
KCPC_00069876-RA	XP_028751495.1	91.3	241	24	263	271	511	8.90E-125	456.8
KCPC_00069878-RA	XP_028751495.1	82	228	93	316	1	228	1.70E-90	343.2
KCPC_00069879-RA	NP_001242064.2	95.9	413	81	493	1	413	1.90E-226	795.4
KCPC_00069882-RA	XP_028751497.1	74.2	500	1	470	1	445	1.80E-187	666
KCPC_00067304-RA	XP_028773006.1	79.1	378	1	378	1	357	4.30E-154	554.7
KCPC_00066652-RA	EEF52247.1	63.2	68	1	68	24	88	1.10E-09	72.8
KCPC_00066654-RA	XP_028806900.1	89	82	1	81	1	82	7.00E-30	139.8
KCPC_00066656-RA	XP_028806949.1	87.3	157	1	157	1	157	7.90E-70	273.5
KCPC_00066653-RA	RVW99642.1	45.2	1148	78	1028	108	1231	6.70E-250	874.4
KCPC_00066655-RA	XP_028806895.1	90.4	436	1	436	6	441	2.20E-234	821.6
KCPC_00066658-RA	XP_028806857.1	92.1	843	109	951	208	1001	0.00E+00	1506.5
KCPC_00077005-RA	XP_028796152.1	92.7	505	1	505	1	503	2.70E-257	897.9
KCPC_00077006-RA	XP_028796149.1	91.8	498	1	485	1	488	1.20E-260	909.1
KCPC_00073572-RA	RZB50463.1	57.2	997	3	905	1	993	0.00E+00	1142.9
KCPC_00073573-RA	XP_028794056.1	90.2	569	9	577	7	575	1.30E-279	972.2
KCPC_00073575-RA	XP_028794049.1	89.1	394	1	391	1	394	4.50E-175	624.4
KCPC_00074275-RA	XP_028762932.1	63.6	393	1	393	2	264	5.30E-124	454.9
KCPC_00074273-RA	XP_028762931.1	84.8	508	1	508	1	495	2.20E-228	802
KCPC_00074274-RA	XP_028766522.1	40.7	177	1	167	1	176	1.60E-26	129.8
KCPC_00075689-RA	XP_028793258.1	94	199	28	226	27	224	3.10E-99	371.7
KCPC_00075690-RA	XP_028795697.1	95.8	335	1	335	26	360	1.30E-183	652.5
KCPC_00075691-RA	XP_028794938.1	83	153	60	207	20	169	5.80E-63	251.1
KCPC_00072874-RA	XP_014503587.1	86.8	38	14	51	214	251	8.60E-08	67.4
KCPC_00072875-RA	XP_028755222.1	81.4	789	1	787	1	789	0.00E+00	1296.6
KCPC_00076435-RA	XP_028804615.1	69	100	1	100	1	100	5.50E-32	147.1
KCPC_00075609-RA	XP_028769767.1	66.2	68	2	68	190	257	5.90E-16	94.4
KCPC_00075611-RA	XP_028794209.1	75.5	196	7	196	15	208	2.40E-72	282.7
KCPC_00075608-RA	XP_028781240.1	86.6	395	1	395	1	395	4.30E-205	724.2
KCPC_00075612-RA	XP_028794214.1	91.6	693	1	692	1	691	0.00E+00	1262.7
KCPC_00067723-RA	XP_028761696.1	88.1	177	1	177	1	177	1.20E-74	289.7
KCPC_00067724-RA	XP_028761693.1	93	371	1	371	1	371	3.60E-207	731.1
KCPC_00067726-RA	XP_028761633.1	64.8	128	1	128	1	127	2.20E-38	168.7
KCPC_00067727-RA	XP_028787573.1	76.1	71	1	68	35	104	1.60E-14	88.6
KCPC_00067728-RA	XP_028761629.1	70.8	65	44	108	72	136	2.30E-15	92
KCPC_00067725-RA	XP_028761689.1	88.8	715	223	937	1	714	0.00E+00	1246.1
KCPC_00074918-RA	XP_017414378.1	47.6	1883	67	1914	121	1819	0.00E+00	1655.2
KCPC_00074919-RA	XP_028800196.1	41	710	3	519	110	818	1.60E-135	493.4
KCPC_00073823-RA	XP_028769974.1	62.3	106	6	107	15	111	1.30E-20	110.5
KCPC_00073824-RA	XP_028757449.1	63.5	74	1	74	356	429	1.30E-19	105.5
KCPC_00073825-RA	XP_028769977.1	65.3	444	1	412	1	441	5.70E-155	557.8
KCPC_00073826-RA	XP_028769977.1	85.1	430	1	430	1	430	3.00E-218	768.1
KCPC_00073828-RA	XP_028769973.1	90.6	127	1	124	80	206	8.20E-62	246.5
KCPC_00073030-RA	XP_028774047.1	90.1	352	88	437	1	352	2.10E-168	602.4
KCPC_00073033-RA	XP_028774062.1	93.1	145	1	145	1	145	2.30E-64	255.8
KCPC_00073034-RA	XP_028774063.1	90.1	262	7	268	1	259	4.60E-126	461.1
KCPC_00073031-RA	XP_028788452.1	90.4	1108	1	1108	1	1100	0.00E+00	1971.8
KCPC_00075506-RA	XP_028783718.1	85	354	34	383	1	352	1.80E-152	549.3
KCPC_00069103-RA	XP_028768394.1	41.2	289	1	183	140	422	9.40E-35	157.5
KCPC_00069104-RA	XP_028768410.1	69.6	665	1	606	1	655	1.10E-225	793.1
KCPC_00069106-RA	QHO35500.1	57.8	116	114	228	15	124	1.50E-27	133.7
KCPC_00069107-RA	XP_028783039.1	85.3	232	1	232	1	224	1.20E-103	386.3
KCPC_00069109-RA	RZB67542.1	35.2	210	1	206	79	272	7.20E-15	91.7
KCPC_00069110-RA	PNX77541.1	60.4	106	6	111	260	365	3.30E-30	141.4
KCPC_00069108-RA	XP_028768426.1	92.5	517	1	514	1	515	4.70E-273	950.3
KCPC_00076319-RA	XP_030505090.1	47.1	102	57	157	81	177	5.60E-15	91.3
KCPC_00070432-RA	XP_027343128.1	49.4	514	103	492	266	775	8.70E-121	444.5
KCPC_00070433-RA	XP_014511578.1	41.8	323	68	350	4	322	1.10E-55	227.6
KCPC_00066924-RA	XP_028763896.1	93.3	255	1	255	1	255	7.10E-137	496.9
KCPC_00066927-RA	RZB47165.1	55.8	966	10	839	112	1073	5.90E-305	1057
KCPC_00066928-RA	XP_028763956.1	93.2	769	1	769	4	766	0.00E+00	1327
KCPC_00066931-RA	KZV47481.1	53.1	633	48	676	10	619	1.20E-184	657.1
KCPC_00066921-RA	XP_028763949.1	78.8	609	1	603	1	563	4.40E-268	934.1
KCPC_00066922-RA	XP_028763932.1	96.4	467	1	467	12	478	5.90E-271	943.3
KCPC_00066925-RA	XP_007143600.1	78.1	201	1	201	225	425	1.10E-87	333.2
KCPC_00066926-RA	XP_028182398.1	77.6	219	16	233	11	228	1.70E-90	342.8
KCPC_00066929-RA	XP_028763952.1	88.7	212	15	225	14	225	4.70E-101	377.9
KCPC_00075466-RA	KAE9616907.1	66.5	346	1	346	1	343	1.50E-134	489.6
KCPC_00075468-RA	XP_028775121.1	52.5	505	1	454	1	503	1.70E-125	459.9
KCPC_00075469-RA	XP_015159974.1	59.1	972	11	938	574	1541	0.00E+00	1182.5
KCPC_00075471-RA	RZB76886.1	80.5	215	60	264	1	215	8.80E-90	340.5
KCPC_00075472-RA	XP_028786783.1	90	672	1	661	1	672	0.00E+00	1209.9
KCPC_00075470-RA	XP_028761707.1	87.4	175	3	177	6	180	5.60E-74	287.7
KCPC_00075473-RA	XP_028761660.1	85.8	288	1	288	164	433	1.30E-142	516.2
KCPC_00070942-RA	XP_028766320.1	89.7	262	62	323	1	255	3.80E-135	491.5
KCPC_00070944-RA	XP_028766333.1	80.3	446	1	419	1	417	9.80E-184	653.3
KCPC_00070945-RA	TKY48100.1	58.4	428	9	429	12	422	1.00E-135	493.8
KCPC_00070946-RA	XP_028766336.1	87.6	153	1	153	1	152	6.70E-74	287
KCPC_00070943-RA	XP_003529813.1	70.4	135	1	133	1	135	1.90E-11	79.3
KCPC_00074639-RA	XP_028807107.1	66.1	737	1	630	184	905	3.70E-227	798.1
KCPC_00074641-RA	PPS19645.1	59.7	62	1	53	48	109	6.50E-11	76.6
KCPC_00074640-RA	XP_028807119.1	94.1	102	85	186	1	102	4.50E-48	201.4
KCPC_00071514-RA	XP_028796038.1	54.4	625	57	627	117	739	2.30E-155	559.7
KCPC_00071516-RA	XP_028783443.1	91.7	36	33	68	42	77	3.90E-09	70.9
KCPC_00071517-RA	XP_014490278.1	42.7	412	30	323	103	514	3.90E-81	313.2
KCPC_00076215-RA	XP_028768195.1	78.6	621	311	928	33	613	1.70E-254	890.2
KCPC_00073447-RA	XP_028764347.1	70.1	586	1	527	190	772	3.20E-216	761.5
KCPC_00073448-RA	XP_028764359.1	87.1	628	5	582	1	628	4.10E-305	1057
KCPC_00073449-RA	XP_028754879.1	87.8	139	1	139	1	139	3.80E-66	261.2
KCPC_00073451-RA	XP_028764381.1	87.9	232	11	242	237	468	2.50E-115	425.2
KCPC_00073452-RA	XP_028754916.1	78	200	110	309	17	209	4.40E-80	308.5
KCPC_00073453-RA	XP_028754880.1	64.4	247	5	245	6	241	4.70E-69	271.6
KCPC_00074053-RA	XP_028768169.1	60.6	381	1	308	1	345	8.70E-110	407.5
KCPC_00074051-RA	XP_028756521.1	81.6	136	1	112	1	136	5.20E-48	200.7
KCPC_00072152-RA	KZN06131.1	79.4	34	1	34	1	34	8.80E-07	64.3
KCPC_00072153-RA	KAF3443644.1	62.7	150	1	146	97	244	1.30E-42	183
KCPC_00072154-RA	XP_028797073.1	45.9	540	42	537	133	661	3.50E-116	429.5
KCPC_00072155-RA	XP_028776883.1	55.3	257	53	302	88	322	1.60E-63	253.4
KCPC_00075848-RA	XP_028768208.1	84.8	125	1	124	1	125	5.70E-47	197.2
KCPC_00075850-RA	XP_004513702.1	52.4	834	1	815	1	676	6.50E-211	744.6
KCPC_00077187-RA	XP_028772456.1	80.6	273	23	266	1	273	1.60E-107	399.4
KCPC_00077188-RA	XP_028772445.1	79	314	4	291	652	961	2.70E-132	481.9
KCPC_00077189-RA	XP_028772443.1	80	315	1	314	328	640	2.30E-132	482.3
KCPC_00069951-RA	XP_028807081.1	96	299	1	299	1	299	2.70E-159	571.6
KCPC_00069952-RA	XP_028807091.1	91.5	389	101	489	37	423	7.70E-202	713.8
KCPC_00069955-RA	XP_028807092.1	76.5	51	1	51	1	51	1.90E-11	79
KCPC_00069953-RA	XP_028790089.1	75.2	109	1	109	85	193	1.50E-38	169.5
KCPC_00069954-RA	XP_028790089.1	58.2	55	16	67	8	62	7.80E-09	69.7
KCPC_00071456-RA	XP_028799962.1	54	239	1	193	65	299	2.20E-49	206.5
KCPC_00071457-RA	XP_028799962.1	76.1	67	101	167	157	222	4.10E-20	108.6
KCPC_00071458-RA	RHN51483.1	41.2	97	1	87	198	294	5.80E-07	65.1
KCPC_00073987-RA	XP_028752301.1	54.7	75	25	82	49	123	2.90E-07	65.9
KCPC_00073989-RA	XP_008367751.1	97.3	75	48	122	19	93	5.40E-32	147.9
KCPC_00073986-RA	XP_028772253.1	72.7	238	1	231	1	235	2.70E-80	309.7
KCPC_00073990-RA	XP_028772254.1	94.8	230	1	229	1	230	3.70E-116	427.9
KCPC_00073991-RA	XP_028772250.1	92	523	1	523	1	523	1.00E-270	942.6
KCPC_00069608-RA	XP_028808768.1	85.8	374	1	374	1	374	4.40E-183	651
KCPC_00069609-RA	XP_028808769.1	84.1	365	1	365	1	363	3.50E-129	471.9
KCPC_00069611-RA	XP_028808773.1	91.6	299	1	297	1	297	2.20E-137	498.8
KCPC_00069610-RA	XP_028808774.1	99	202	31	232	1	202	3.10E-107	398.3
KCPC_00069612-RA	XP_028803282.1	53.8	260	13	228	247	493	1.00E-65	260.4
KCPC_00069613-RA	XP_028791205.1	67.4	46	177	222	89	134	1.40E-08	70.5
KCPC_00076672-RA	XP_007148345.1	29.4	289	32	258	23	301	1.20E-14	90.9
KCPC_00067368-RA	XP_028770592.1	83.7	190	1	190	247	434	7.80E-80	307
KCPC_00067369-RA	XP_028770592.1	86.7	511	1	511	1	510	1.20E-255	892.5
KCPC_00067371-RA	KZV43382.1	34.7	170	6	165	162	327	1.20E-14	90.9
KCPC_00067372-RA	XP_028770536.1	45.4	425	13	373	8	428	6.70E-70	275.8
KCPC_00067374-RA	XP_028770536.1	56.5	85	1	85	1	80	9.50E-13	84
KCPC_00068343-RA	XP_028777209.1	86.5	289	1	289	1	289	5.10E-143	518.8
KCPC_00068336-RA	XP_028777227.1	60.8	51	22	72	439	489	3.50E-08	68.2
KCPC_00068337-RA	XP_023517734.1	91.5	94	18	111	35	128	1.40E-42	182.6
KCPC_00068344-RA	XP_028769412.1	64.6	505	2	500	4	500	3.00E-179	638.6
KCPC_00068902-RA	XP_028753743.1	82.4	142	11	151	1	142	5.80E-54	220.7
KCPC_00068903-RA	XP_028753774.1	91.5	685	1	679	1	684	0.00E+00	1213.4
KCPC_00068904-RA	XP_028757953.1	87.2	982	3	984	1	982	0.00E+00	1732.6
KCPC_00068906-RA	XP_028753776.1	83.3	461	1	461	1	461	4.40E-225	790.8
KCPC_00068907-RA	XP_028753740.1	71.1	630	107	717	1	625	3.10E-244	855.1
KCPC_00068905-RA	XP_028753767.1	85.4	185	37	220	1	185	5.50E-77	297.7
KCPC_00076549-RA	GAU51573.1	36.4	429	66	383	308	725	3.10E-56	229.9
KCPC_00076548-RA	KHN36040.1	58.6	87	1	85	1	87	1.50E-17	99.4
KCPC_00076551-RA	XP_028796675.1	93.8	712	1	712	1	707	0.00E+00	1248.8
KCPC_00076552-RA	XP_012568294.1	66.9	474	89	473	61	529	7.70E-161	577.4
KCPC_00071180-RA	XP_028765353.1	76.3	207	82	271	6	212	2.20E-83	319.3
KCPC_00071183-RA	XP_028788203.1	48.3	325	12	282	161	485	2.70E-76	295.8
KCPC_00071181-RA	XP_028765365.1	85.6	312	101	411	1	308	1.10E-155	560.1
KCPC_00071182-RA	XP_028765364.1	89	118	34	151	21	138	8.50E-45	190.3
KCPC_00071185-RA	XP_028790983.1	33.3	360	1	270	111	469	2.60E-29	140.2
KCPC_00071188-RA	XP_028765395.1	83.3	126	16	141	252	368	5.70E-48	201.1
KCPC_00075060-RA	ABF97393.1	37.7	228	1	198	272	493	1.70E-30	143.7
KCPC_00075061-RA	XP_012477568.1	71.1	83	5	87	4	86	4.00E-23	117.5
KCPC_00075062-RA	GEU83181.1	31.8	384	3	334	177	560	1.90E-34	157.1
KCPC_00075063-RA	XP_012477568.1	71.1	83	5	87	4	86	4.00E-23	117.5
KCPC_00072748-RA	XP_028800779.1	63.7	466	3	377	76	540	2.80E-145	525.4
KCPC_00070271-RA	XP_028787137.1	58.9	168	1	143	226	392	3.50E-48	201.4
KCPC_00070272-RA	KYP65259.1	37.7	146	1	146	48	179	5.90E-15	92
KCPC_00070273-RA	XP_028751266.1	61.7	1445	3	1134	31	1466	0.00E+00	1656.3
KCPC_00073376-RA	RZB41284.1	51.9	1342	4	1239	96	1401	0.00E+00	1340.5
KCPC_00073379-RA	XP_028804447.1	49	157	2	158	373	526	4.90E-30	141.4
KCPC_00068631-RA	XP_028761670.1	84.5	432	8	436	1	429	4.90E-194	687.6
KCPC_00068633-RA	XP_028761675.1	87.1	93	1	93	1	93	6.50E-33	150.2
KCPC_00068636-RA	XP_028795003.1	66.5	188	20	170	170	357	3.90E-62	248.1
KCPC_00068637-RA	XP_028795002.1	67.3	199	1	199	1	199	3.80E-69	271.6
KCPC_00068639-RA	GEZ19724.1	43	135	4	138	567	696	2.50E-19	105.5
KCPC_00068643-RA	XP_028775269.1	84.4	469	1	469	1	469	5.60E-228	800.4
KCPC_00068634-RA	XP_028761673.1	95.8	144	1	144	1	144	2.10E-69	271.9
KCPC_00068638-RA	XP_028761671.1	88.9	234	12	244	1	234	9.60E-115	423.3
KCPC_00068644-RA	XP_028775275.1	85.7	420	1	405	1	418	5.50E-190	674.1
KCPC_00066449-RA	XP_028787326.1	52.4	330	83	406	351	678	3.70E-82	315.8
KCPC_00066458-RA	GAU19483.1	37.7	159	195	322	369	525	2.10E-21	113.6
KCPC_00066445-RA	KYP60044.1	42.9	315	1	243	536	834	1.70E-63	253.1
KCPC_00066446-RA	RVW23869.1	55	393	1	356	562	951	1.60E-110	409.8
KCPC_00066447-RA	XP_021691627.1	40.3	481	93	463	9	478	2.30E-77	300.1
KCPC_00066453-RA	XP_028796038.1	49.1	621	39	639	117	734	2.00E-119	440.3
KCPC_00066454-RA	GAU51573.1	27	1058	95	768	15	1026	1.90E-87	334.3
KCPC_00066457-RA	XP_028787327.1	44.7	313	75	352	187	498	2.70E-36	163.3
KCPC_00065620-RA	XP_024042408.1	79.6	54	3	56	11	64	2.60E-15	90.9
KCPC_00065621-RA	XP_014490278.1	64.1	142	4	145	441	582	2.30E-43	186.8
KCPC_00065622-RA	RHN60629.1	31	371	9	277	248	614	4.80E-30	142.1
KCPC_00065624-RA	RZC03247.1	70.8	462	10	471	819	1280	7.30E-196	693.7
KCPC_00065626-RA	XP_014511578.1	41.7	324	33	316	4	323	3.40E-56	229.2
KCPC_00065623-RA	XP_028800006.1	67.8	87	43	129	20	106	9.40E-25	125.9
KCPC_00065629-RA	XP_028771735.1	42.4	85	70	153	100	184	3.70E-11	79
KCPC_00070801-RA	EFH41895.1	78	50	2	51	6	55	9.60E-08	67
KCPC_00070800-RA	XP_028800193.1	57.7	97	3	99	257	352	6.10E-23	117.1
KCPC_00070802-RA	XP_028805076.1	39.7	78	1	78	326	399	5.70E-08	68.6
KCPC_00070803-RA	XP_012477568.1	62.6	107	2	108	1	107	1.50E-30	142.5
KCPC_00073035-RA	XP_028786112.1	96.4	137	1	137	1	137	7.10E-67	263.5
KCPC_00074925-RA	XP_028776414.1	91.5	819	1	817	2	819	0.00E+00	1385.9
KCPC_00076972-RA	XP_028787854.1	46	63	59	121	209	271	2.60E-07	65.5
KCPC_00076973-RA	XP_028779100.1	46.7	197	53	226	365	560	6.40E-28	134.8
KCPC_00076974-RA	XP_028807167.1	85	107	1	107	585	691	7.20E-47	196.8
KCPC_00076968-RA	XP_021691627.1	41.7	240	1	153	493	732	4.80E-38	168.3
KCPC_00076969-RA	RVW99642.1	43.8	573	3	562	43	608	3.70E-125	459.1
KCPC_00075435-RA	XP_028769315.1	86.2	325	65	383	1	325	7.50E-106	394.4
KCPC_00075585-RA	XP_028760911.1	60.3	870	28	839	27	846	5.90E-268	934.1
KCPC_00075587-RA	PNX67753.1	58.6	87	2	88	97	183	2.00E-22	115.2
KCPC_00075588-RA	RVW17797.1	45.1	293	1	268	230	517	3.90E-56	228.8
KCPC_00075589-RA	RVW23869.1	61.7	316	1	307	560	875	5.30E-105	391.3
KCPC_00075590-RA	KYP60044.1	61.3	401	6	406	450	834	4.10E-142	515
KCPC_00075591-RA	XP_028760979.1	59.4	904	10	834	9	881	4.20E-282	981.1
KCPC_00075592-RA	XP_028760889.1	75.2	149	1	149	726	874	3.70E-53	218
KCPC_00073884-RA	XP_028753161.1	89.3	215	3	217	1	215	2.90E-48	203
KCPC_00073885-RA	XP_019079200.1	63.6	214	79	287	13	213	1.60E-35	160.6
KCPC_00068677-RA	KAF3486546.1	64.9	57	48	98	43	99	1.20E-10	76.3
KCPC_00068678-RA	XP_028793433.1	96.3	81	6	86	519	599	7.20E-36	160.2
KCPC_00068679-RA	XP_028793433.1	90.5	74	113	186	384	457	2.60E-27	132.5
KCPC_00068680-RA	XP_028780412.1	79.6	447	1	427	1	395	1.80E-188	669.1
KCPC_00068682-RA	XP_028793430.1	85.3	742	1	742	155	893	0.00E+00	1204.5
KCPC_00068685-RA	XP_028793428.1	83.4	343	1	343	1	339	3.70E-160	574.7
KCPC_00068686-RA	XP_028780406.1	87.3	323	27	349	13	335	1.80E-159	572.4
KCPC_00071713-RA	XP_028772482.1	80.5	1625	56	1616	1	1619	0.00E+00	2422.1
KCPC_00071712-RA	XP_028772493.1	97.7	298	1	298	1	298	2.50E-168	601.7
KCPC_00071714-RA	XP_028772962.1	58.9	241	1	237	177	411	8.80E-71	277.3
KCPC_00071715-RA	XP_028768435.1	66.2	260	23	282	192	448	2.90E-102	382.1
KCPC_00071718-RA	XP_028772487.1	86.1	346	1	346	55	400	7.40E-166	594
KCPC_00066155-RA	XP_016549532.1	61.7	47	64	110	149	195	5.10E-07	64.3
KCPC_00066166-RA	KRH13949.1	77.6	147	1	147	117	263	7.40E-54	220.3
KCPC_00066167-RA	KRH32516.1	67.8	230	1	198	305	534	5.60E-74	287.7
KCPC_00066151-RA	RZB67542.1	36.8	310	1	275	1	296	2.90E-36	163.7
KCPC_00066153-RA	XP_028771676.1	46.5	619	82	700	1	320	3.70E-127	466.1
KCPC_00066154-RA	RZB67542.1	36.2	326	1	290	1	312	3.80E-36	163.3
KCPC_00066156-RA	XP_028771690.1	80.5	128	4	131	3	127	1.30E-20	109.8
KCPC_00066158-RA	XP_028771691.1	72.5	131	159	289	1	127	2.20E-17	100.1
KCPC_00066160-RA	XP_028771690.1	80.3	117	17	132	12	127	3.30E-21	111.7
KCPC_00066161-RA	XP_028771689.1	62.5	80	5	84	5	76	1.30E-12	83.2
KCPC_00066163-RA	XP_028771688.1	68.4	136	1	133	1	127	5.80E-13	84.3
KCPC_00066165-RA	XP_028771690.1	70.8	144	1	143	1	127	7.50E-19	104
KCPC_00066168-RA	XP_028771690.1	75.2	129	1	129	1	127	1.70E-17	99.4
KCPC_00066170-RA	XP_028771693.1	66.2	139	1	130	1	128	2.50E-13	85.5
KCPC_00077157-RA	XP_028793815.1	83.9	573	1	572	1	571	6.90E-289	1003
KCPC_00077148-RA	XP_028801054.1	58.3	60	65	124	1	59	2.30E-10	75.9
KCPC_00077149-RA	RVW89762.1	39.9	218	1	183	214	425	1.80E-28	136.3
KCPC_00077150-RA	XP_022891978.1	52.7	129	1	129	158	281	4.60E-24	121.3
KCPC_00077151-RA	RZC29688.1	56.2	986	117	1039	77	1053	0.00E+00	1098.6
KCPC_00067879-RA	XP_028801927.1	51.3	304	138	352	14	317	1.70E-59	240.4
KCPC_00067882-RA	XP_028794122.1	82	399	29	427	1	375	1.90E-195	692.2
KCPC_00067887-RA	XP_028781541.1	59.5	748	1	720	412	1146	2.00E-237	832.4
KCPC_00067880-RA	XP_028801881.1	76.2	835	3	831	35	852	1.50E-276	962.6
KCPC_00076467-RA	XP_034211162.1	51	1197	129	1097	382	1568	0.00E+00	1153.3
KCPC_00076469-RA	TYK30078.1	27.4	259	17	266	166	411	2.20E-24	123.2
KCPC_00076470-RA	RZC07096.1	61.1	257	1	253	106	362	1.40E-83	320.1
KCPC_00076465-RA	XP_028801543.1	96.3	427	54	480	73	499	1.60E-230	808.9
KCPC_00068112-RA	XP_028755349.1	83.3	132	3	134	367	498	3.10E-59	238
KCPC_00068114-RA	KAF1882020.1	50	92	4	95	487	576	7.80E-09	70.9
KCPC_00068120-RA	XP_028799719.1	68.3	60	34	93	1	58	2.00E-09	72.4
KCPC_00068121-RA	XP_028799720.1	53.2	333	3	262	77	407	1.60E-63	253.4
KCPC_00068122-RA	OIW08097.1	86.5	74	1	74	432	505	2.30E-28	134.8
KCPC_00068113-RA	XP_028754797.1	83.8	413	1	412	1	410	1.70E-191	679.1
KCPC_00068115-RA	XP_028799641.1	77.2	835	1	828	1	816	0.00E+00	1257.7
KCPC_00068116-RA	XP_028799679.1	84.6	501	1	500	1	491	1.60E-241	845.5
KCPC_00068117-RA	XP_028799738.1	67.2	412	1	375	1	412	2.50E-98	369.4
KCPC_00068118-RA	XP_028754773.1	71.8	383	1	370	1	380	2.00E-135	492.7
KCPC_00072701-RA	XP_028781653.1	66.9	441	86	524	1	379	1.20E-146	530.4
KCPC_00072702-RA	XP_028770189.1	43.5	131	2	128	72	199	5.50E-19	104.4
KCPC_00076669-RA	XP_028776268.1	39.1	276	121	344	23	291	1.10E-39	174.5
KCPC_00076670-RA	XP_028764534.1	58.5	183	1	153	232	413	1.10E-50	209.9
KCPC_00077164-RA	XP_028768230.1	85.6	319	1	319	1	319	9.20E-158	566.6
KCPC_00070389-RA	XP_028764579.1	87.4	207	4	196	2	208	1.20E-91	346.3
KCPC_00070390-RA	XP_028782411.1	77.2	79	16	94	84	162	3.20E-29	137.9
KCPC_00069267-RA	XP_028779100.1	51.7	145	1	144	424	556	9.90E-27	130.2
KCPC_00069269-RA	XP_024634496.1	37.4	1012	1	715	1	1008	4.20E-180	642.1
KCPC_00069270-RA	XP_028805119.1	86.1	79	3	81	207	285	8.60E-28	132.9
KCPC_00077002-RA	KAD4178193.1	61.6	1113	163	1262	1	959	0.00E+00	1251.9
KCPC_00027061-RA	XP_028759192.1	68.7	67	5	71	38	104	3.90E-15	91.7
KCPC_00027062-RA	XP_028766927.1	79.6	452	1	452	1	391	2.30E-202	715.3
KCPC_00027067-RA	RZC26146.1	58.2	858	3	805	131	986	7.40E-297	1030
KCPC_00027074-RA	XP_027903991.1	38.8	121	1	107	221	341	2.10E-10	75.9
KCPC_00027078-RA	XP_028780136.1	70.4	884	1	848	1	810	0.00E+00	1093.6
KCPC_00027092-RA	XP_028780116.1	98.7	395	1	395	1	395	6.50E-226	793.5
KCPC_00027093-RA	XP_028780110.1	92.9	492	146	636	26	517	5.80E-236	827.4
KCPC_00027095-RA	XP_028780118.1	83.1	237	1	236	1	230	1.60E-98	369.4
KCPC_00027096-RA	XP_028780103.1	85.7	533	42	574	6	522	5.70E-251	877.1
KCPC_00027100-RA	XP_028780122.1	88.8	134	1	134	1	132	8.90E-56	226.9
KCPC_00027104-RA	XP_028780119.1	69.7	142	101	242	39	180	4.00E-44	188.7
KCPC_00027107-RA	OAY37775.1	41.6	113	32	128	16	128	3.10E-08	68.6
KCPC_00027108-RA	XP_028780128.1	93.8	64	118	181	273	336	3.70E-23	118.6
KCPC_00027109-RA	XP_028794375.1	95.2	272	1	269	1	272	2.60E-129	472.2
KCPC_00027110-RA	XP_028788217.1	54.7	86	209	286	364	449	2.30E-11	80.1
KCPC_00027113-RA	XP_028794373.1	95.6	458	1	458	1	456	1.60E-251	878.6
KCPC_00027115-RA	XP_028780095.1	92.7	329	1	329	1	329	9.00E-173	616.7
KCPC_00027117-RA	XP_014490165.1	41.5	212	1	134	1	211	3.60E-22	115.2
KCPC_00027118-RA	XP_028780091.1	88.8	999	1	997	1	998	0.00E+00	1729.1
KCPC_00027120-RA	XP_022874272.1	46.3	574	2	553	9	564	3.20E-122	449.5
KCPC_00027123-RA	XP_028780084.1	88.9	315	26	339	21	335	8.50E-162	580.1
KCPC_00027131-RA	XP_028751806.1	69.3	137	6	142	1831	1967	4.20E-44	188
KCPC_00027132-RA	XP_028805149.1	39.1	302	79	372	57	358	2.00E-55	226.9
KCPC_00027133-RA	XP_028780078.1	89.1	626	1	623	1	608	0.00E+00	1123.6
KCPC_00027136-RA	XP_028783330.1	96.3	271	229	499	1	271	4.50E-143	518.5
KCPC_00027137-RA	XP_028783329.1	97	237	76	312	1	237	3.20E-128	468.8
KCPC_00027140-RA	XP_028783321.1	96.4	330	1	330	1	330	5.30E-177	630.6
KCPC_00027141-RA	XP_028780055.1	66.6	413	87	436	28	440	3.20E-129	472.2
KCPC_00027143-RA	KAF3956458.1	78.7	150	1	150	1	150	4.90E-53	217.6
KCPC_00027148-RA	XP_028780007.1	73.7	281	23	303	1	245	1.30E-106	396.7
KCPC_00027155-RA	XP_028780062.1	80.3	402	1	402	26	374	8.50E-177	630.2
KCPC_00027156-RA	XP_028764534.1	60.9	417	182	561	1	410	4.80E-141	512.7
KCPC_00027159-RA	OMO79522.1	63.8	1180	187	1343	13	1031	0.00E+00	1488.4
KCPC_00027161-RA	XP_003537948.1	75.9	925	1	923	1	906	0.00E+00	1430.2
KCPC_00027162-RA	XP_028780041.1	83.6	934	1	933	1	911	0.00E+00	1605.1
KCPC_00027174-RA	TKY67432.1	73.8	592	82	662	1	586	3.40E-247	864.8
KCPC_00027176-RA	XP_028780011.1	91.2	477	1	477	1	477	2.50E-244	854.7
KCPC_00027178-RA	XP_028780013.1	77	439	1	439	1	421	1.30E-173	619.8
KCPC_00027180-RA	XP_028780016.1	74.5	419	1	415	1	417	6.30E-159	570.9
KCPC_00027184-RA	XP_028780040.1	84.7	874	7	877	5	869	0.00E+00	1508.8
KCPC_00027185-RA	XP_028780065.1	90.6	404	1	404	17	420	3.00E-214	754.6
KCPC_00027190-RA	XP_028779996.1	82	133	85	217	40	171	3.90E-51	211.8
KCPC_00027196-RA	XP_028757146.1	77.8	483	19	500	1	483	1.60E-217	765.8
KCPC_00027198-RA	XP_028792464.1	60.4	164	39	202	124	287	1.20E-54	223.4
KCPC_00027202-RA	GAV66200.1	52	75	48	122	117	191	2.80E-09	72
KCPC_00027208-RA	XP_028775684.1	97.3	487	1	487	1	487	3.80E-280	973.8
KCPC_00027209-RA	XP_028775692.1	69.7	864	1	863	1	757	0.00E+00	1120.5
KCPC_00027211-RA	XP_028775669.1	66.2	77	99	175	155	229	5.00E-16	95.1
KCPC_00027212-RA	XP_028806761.1	53	332	3	309	131	452	1.10E-87	334
KCPC_00027213-RA	XP_028794995.1	54.2	177	347	522	1344	1519	9.10E-46	195.3
KCPC_00027214-RA	XP_028775698.1	77.8	374	24	393	7	367	2.40E-152	548.9
KCPC_00027218-RA	XP_028775695.1	86.6	382	1	382	1	382	1.80E-168	602.4
KCPC_00027223-RA	XP_028754663.1	85.7	126	122	247	109	234	7.30E-54	221.1
KCPC_00027225-RA	XP_024958164.1	41.7	144	10	125	12	154	4.80E-17	97.8
KCPC_00027227-RA	XP_028788222.1	71.9	859	1	769	1	859	7.50E-240	840.9
KCPC_00027230-RA	XP_028775708.1	61.5	338	74	411	1	316	1.00E-85	327.8
KCPC_00027231-RA	XP_028775714.1	93.9	311	1	311	7	317	1.40E-142	516.2
KCPC_00027237-RA	XP_028788645.1	80.4	112	1	105	1	112	2.20E-28	135.2
KCPC_00027243-RA	XP_028788646.1	89.3	661	30	690	16	674	0.00E+00	1184.5
KCPC_00027244-RA	XP_028788648.1	85.8	779	1	779	1	778	0.00E+00	1315.8
KCPC_00027245-RA	XP_028775018.1	73.8	103	92	194	138	240	1.20E-33	153.7
KCPC_00027247-RA	XP_028775765.1	85.4	301	1	301	22	312	3.90E-142	514.6
KCPC_00027251-RA	XP_028775760.1	83.2	612	123	711	1	612	3.10E-283	984.6
KCPC_00027253-RA	XP_028788373.1	84.9	417	1	417	14	417	1.10E-198	703
KCPC_00027254-RA	XP_028757101.1	94	251	201	451	1	251	7.40E-129	471.1
KCPC_00027256-RA	XP_028775755.1	80.6	908	1	907	1	832	0.00E+00	1414.8
KCPC_00027257-RA	CAB5259309.1	95.1	387	1	383	1	387	2.50E-206	728.4
KCPC_00027260-RA	XP_028775778.1	91.9	442	1	442	1	442	3.60E-221	777.7
KCPC_00027262-RA	XP_015159974.1	50.3	471	20	459	1080	1548	1.30E-131	480.3
KCPC_00027263-RA	XP_028775121.1	51.1	869	1	637	1	869	2.00E-220	775.8
KCPC_00027265-RA	XP_028775718.1	84.3	305	1	304	1	297	5.30E-139	504.2
KCPC_00027266-RA	XP_028775717.1	90.1	292	1	291	1	292	2.70E-140	508.4
KCPC_00027268-RA	XP_028775779.1	71.4	252	3	253	2	229	2.20E-93	352.4
KCPC_00027271-RA	XP_027348774.1	97.7	649	1	648	1	649	0.00E+00	1234.6
KCPC_00027272-RA	XP_028794685.1	87.6	121	1	121	19	139	1.50E-47	199.1
KCPC_00027274-RA	XP_028775795.1	82.7	81	4	84	1	81	8.10E-29	136.3
KCPC_00027283-RA	XP_028775747.1	92.3	246	1	242	1	246	2.60E-96	362.1
KCPC_00027285-RA	XP_028775752.1	96.5	144	1	144	1	144	6.50E-50	207.6
KCPC_00027289-RA	XP_028775728.1	81.8	450	16	462	2	451	6.30E-206	727.2
KCPC_00027291-RA	XP_028756982.1	81.4	393	130	522	1	393	1.80E-187	666
KCPC_00027292-RA	XP_028775730.1	87.8	434	30	457	2	434	9.00E-207	729.9
KCPC_00027295-RA	XP_028775746.1	92.9	252	1	252	1	251	1.20E-123	453
KCPC_00027300-RA	OMO67654.1	70.1	735	8	738	27	684	2.30E-284	988.4
KCPC_00027302-RA	XP_028775725.1	47.8	408	76	369	305	710	6.00E-76	295
KCPC_00027303-RA	XP_028775725.1	90.6	255	1	255	1	253	6.70E-119	437.2
KCPC_00027310-RA	XP_024018583.1	54.2	203	1	200	324	519	2.30E-50	209.1
KCPC_00027311-RA	XP_019074276.1	39.5	228	37	218	1	228	3.60E-38	169.5
KCPC_00027314-RA	XP_028775782.1	49.3	150	1	111	1	150	5.90E-19	104
KCPC_00027320-RA	XP_028775797.1	89	682	49	715	7	667	0.00E+00	1154.8
KCPC_00027322-RA	XP_028775849.1	69.9	143	39	178	1	135	3.00E-41	178.7
KCPC_00027324-RA	XP_028775853.1	72.1	276	1	253	1	276	1.10E-94	356.7
KCPC_00027332-RA	XP_028775810.1	94.9	505	1	505	15	519	3.40E-271	944.1
KCPC_00027334-RA	XP_028802981.1	44.7	226	42	253	176	387	4.60E-38	168.7
KCPC_00027335-RA	XP_028795601.1	85	439	1	437	1	437	2.30E-210	741.9
KCPC_00027336-RA	XP_028795203.1	88.5	381	25	405	1	381	2.90E-193	684.9
KCPC_00027343-RA	RDX96567.1	56.5	69	5	71	8	74	2.60E-07	64.7
KCPC_00027351-RA	XP_028775815.1	88.7	1044	98	1138	1	1034	0.00E+00	1801.2
KCPC_00027354-RA	XP_028775824.1	95.1	368	1	368	1	368	3.70E-203	717.6
KCPC_00027355-RA	XP_028775820.1	96.1	821	1	821	1	821	0.00E+00	1568.1
KCPC_00027357-RA	XP_028775822.1	93.6	390	1	390	1	390	2.40E-200	708.4
KCPC_00027359-RA	XP_028775205.1	85.7	140	4	131	3	142	7.10E-56	226.9
KCPC_00027360-RA	XP_028775854.1	87	584	142	725	1	584	2.60E-256	895.2
KCPC_00027370-RA	KAE9593212.1	69.8	106	1	105	336	441	1.10E-31	147.1
KCPC_00027377-RA	XP_028808023.1	76.3	321	1	298	1	321	3.60E-132	481.5
KCPC_00027379-RA	XP_028788896.1	67.7	195	19	206	3	196	1.70E-62	249.6
KCPC_00027382-RA	XP_028808028.1	78.2	325	1	324	1	322	6.70E-116	427.6
KCPC_00027384-RA	XP_028759766.1	96.4	111	11	121	1	111	5.00E-49	204.5
KCPC_00027386-RA	XP_028756985.1	69.4	281	1	275	3	267	4.60E-73	285
KCPC_00027387-RA	XP_028808054.1	91.5	212	31	242	43	254	4.20E-94	354.8
KCPC_00027389-RA	XP_028808055.1	67.7	251	1	249	1	216	3.50E-72	282
KCPC_00027391-RA	XP_028808053.1	92.9	312	71	382	82	393	7.30E-170	607.1
KCPC_00027401-RA	XP_028808021.1	90.3	72	105	176	108	179	1.30E-23	120.2
KCPC_00027402-RA	XP_028808020.1	90.3	576	80	653	1	575	1.20E-289	1005.7
KCPC_00027404-RA	BAD90697.1	91.6	287	1	285	1	287	3.80E-147	531.2
KCPC_00027407-RA	XP_028808049.1	98.8	166	1	166	1	166	7.80E-84	320.1
KCPC_00027415-RA	XP_028808041.1	93.9	700	1	699	1	700	0.00E+00	1335.9
KCPC_00027416-RA	XP_028808024.1	82	316	36	347	39	353	1.80E-138	502.7
KCPC_00027417-RA	XP_028791881.1	87.8	482	106	587	1	482	2.70E-240	841.6
KCPC_00027419-RA	XP_028791886.1	88.8	752	1	730	1	733	0.00E+00	1332.8
KCPC_00027423-RA	KZM97112.1	61.3	488	75	551	208	672	1.80E-148	536.6
KCPC_00027424-RA	XP_028807994.1	67.6	540	1	440	30	546	5.10E-183	651
KCPC_00027425-RA	XP_028808001.1	90.6	212	1	198	1	209	7.10E-100	373.6
KCPC_00027426-RA	XP_028808065.1	90.2	696	30	699	11	701	0.00E+00	1245.7
KCPC_00027427-RA	XP_028807980.1	88.6	590	1	589	1	590	4.30E-301	1044.3
KCPC_00027429-RA	XP_028808005.1	92.6	717	22	737	1	716	0.00E+00	1265.4
KCPC_00027432-RA	XP_028808086.1	68.2	845	1	842	1175	1998	8.80E-293	1016.5
KCPC_00027433-RA	XP_028808086.1	73.4	263	128	390	892	1154	5.20E-78	302
KCPC_00027437-RA	XP_028808086.1	84.8	901	15	913	28	890	0.00E+00	1506.9
KCPC_00027440-RA	XP_028808091.1	71.5	228	1	228	1	228	9.30E-66	260.8
KCPC_00027442-RA	XP_028808090.1	84.4	275	1	275	1	275	6.30E-131	477.2
KCPC_00027063-RA	XP_028780134.1	90.6	1101	1	1099	1	1100	0.00E+00	2003.4
KCPC_00027064-RA	XP_028797746.1	95.3	277	1	276	1	277	3.50E-145	524.6
KCPC_00027065-RA	XP_028797744.1	80.5	538	1	538	1	444	1.20E-239	839.3
KCPC_00027066-RA	XP_028797750.1	88.3	409	88	493	1	400	3.40E-141	513.1
KCPC_00027068-RA	XP_016471099.1	43.8	288	2	255	381	668	1.50E-60	243.8
KCPC_00027070-RA	XP_028784326.1	91.2	691	1	691	1	691	0.00E+00	1163.7
KCPC_00027071-RA	XP_015159974.1	52.5	1124	1	1019	424	1541	0.00E+00	1166.8
KCPC_00027075-RA	XP_028802348.1	64.3	115	74	188	103	217	1.10E-33	153.7
KCPC_00027076-RA	XP_028794892.1	80.5	82	7	88	681	755	2.80E-24	121.3
KCPC_00027077-RA	XP_028780137.1	88.1	477	1	476	1	475	6.00E-230	807
KCPC_00027080-RA	XP_028780140.1	95.8	95	140	234	29	123	2.20E-39	173.3
KCPC_00027081-RA	XP_028807352.1	42.5	226	4	220	201	420	3.40E-34	155.6
KCPC_00027082-RA	XP_022024279.1	54.6	238	34	245	602	839	1.20E-67	266.9
KCPC_00027083-RA	GAU17014.1	39.3	382	10	324	666	1045	2.20E-64	256.5
KCPC_00027086-RA	XP_028780125.1	96.2	345	1	345	1	345	4.40E-174	620.9
KCPC_00027087-RA	XP_028780099.1	83.9	440	1	440	1	391	2.40E-193	685.3
KCPC_00027090-RA	XP_028776110.1	37.2	191	1	178	28	203	2.30E-19	106.7
KCPC_00027091-RA	XP_028805684.1	53.1	64	1	64	272	335	4.00E-10	75.5
KCPC_00027097-RA	XP_028780100.1	84	648	37	683	1	577	0.00E+00	1071.6
KCPC_00027098-RA	XP_028780121.1	87.6	170	10	179	1	160	2.80E-79	305.1
KCPC_00027099-RA	RZB50463.1	65.5	944	3	942	1	940	0.00E+00	1287.3
KCPC_00027102-RA	XP_028780112.1	84.5	464	143	601	26	472	2.80E-208	735.3
KCPC_00027106-RA	XP_028780127.1	93	200	21	220	62	261	1.20E-105	393.3
KCPC_00027111-RA	XP_028794376.1	92.2	232	1	231	1	232	9.70E-117	429.9
KCPC_00027112-RA	XP_028794377.1	86.5	230	1	230	1	230	6.50E-105	390.6
KCPC_00027114-RA	XP_028780097.1	85.5	1201	1	1191	1	1176	0.00E+00	1929.1
KCPC_00027116-RA	XP_028780093.1	93	454	152	605	1	454	3.30E-239	838.2
KCPC_00027119-RA	XP_012472495.1	35.9	156	231	386	111	255	3.80E-17	100.1
KCPC_00027122-RA	XP_028780074.1	83.3	736	120	855	1	688	0.00E+00	1211.4
KCPC_00027124-RA	XP_027344055.1	57.5	478	15	472	7	483	4.20E-141	511.9
KCPC_00027125-RA	XP_028780090.1	88.7	239	31	269	1	238	1.00E-112	416.8
KCPC_00027126-RA	XP_028780079.1	87.2	413	1	404	20	432	2.80E-204	721.5
KCPC_00027127-RA	XP_028780072.1	91.2	728	1	725	1	728	0.00E+00	1226.5
KCPC_00027128-RA	XP_028780087.1	94.8	193	1	193	1	193	9.30E-103	383.3
KCPC_00027129-RA	XP_028793173.1	91.7	133	7	139	191	323	4.00E-64	254.6
KCPC_00027130-RA	XP_028780082.1	94.3	404	518	920	1	400	3.40E-189	672.5
KCPC_00027134-RA	XP_028783327.1	91.6	407	67	473	1	407	1.50E-225	792.3
KCPC_00027135-RA	XP_028783328.1	91.5	260	67	326	1	260	9.80E-137	496.9
KCPC_00027138-RA	XP_028775121.1	61.1	1079	291	1284	1	1070	0.00E+00	1247.6
KCPC_00027139-RA	XP_028783322.1	90.7	54	47	100	267	320	2.10E-20	108.6
KCPC_00027142-RA	XP_028780059.1	94.1	253	23	275	5	257	1.90E-127	465.7
KCPC_00027145-RA	XP_028780051.1	73.8	488	56	524	40	503	7.90E-183	650.6
KCPC_00027146-RA	XP_028780005.1	94.1	918	173	1090	1	918	0.00E+00	1749.6
KCPC_00027147-RA	XP_028780444.1	75.1	273	1	262	1	263	5.10E-98	367.9
KCPC_00027149-RA	XP_028780010.1	86.9	130	1	130	1	130	7.00E-56	226.9
KCPC_00027151-RA	XP_028800802.1	80.7	140	1	140	206	345	2.20E-60	242.7
KCPC_00027152-RA	XP_028780003.1	63.3	305	1	293	1	254	8.00E-87	330.9
KCPC_00027153-RA	XP_028780000.1	63.6	503	1	503	466	870	1.10E-152	550.4
KCPC_00027154-RA	XP_028780064.1	93.9	245	1	245	1	245	3.30E-123	451.4
KCPC_00027158-RA	XP_028780022.1	93.7	542	144	685	109	648	1.70E-295	1025.4
KCPC_00027160-RA	XP_028780039.1	93.2	132	1	132	1	132	1.70E-54	222.6
KCPC_00027163-RA	XP_028780046.1	88.4	725	351	1075	1	669	0.00E+00	1225.3
KCPC_00027164-RA	XP_028780048.1	83	212	1	212	1	212	2.10E-92	349
KCPC_00027165-RA	XP_028775121.1	54.2	358	1	357	1	358	4.20E-103	385.2
KCPC_00027166-RA	XP_028775121.1	61.3	597	1	478	387	981	3.50E-193	684.9
KCPC_00027167-RA	BAG72150.1	51.8	365	2	341	1183	1546	8.00E-105	391
KCPC_00027168-RA	XP_028780049.1	92.5	174	25	198	182	353	1.10E-84	323.2
KCPC_00027171-RA	XP_028780042.1	95.5	774	1	774	1	774	0.00E+00	1502.6
KCPC_00027172-RA	TKY48349.1	78.1	2322	110	2425	1	2318	0.00E+00	3640.1
KCPC_00027173-RA	XP_028780066.1	76.1	451	1	451	1	417	2.60E-190	675.2
KCPC_00027175-RA	EOY31042.1	100	136	1	136	85	220	3.30E-64	254.6
KCPC_00027183-RA	XP_028780070.1	87.4	365	1	365	1	365	1.10E-87	334
KCPC_00027186-RA	XP_028792807.1	91.7	579	1	577	1	550	3.40E-288	1000.7
KCPC_00027188-RA	WP_156622754.1	58	1384	185	1558	2	1346	0.00E+00	1639.8
KCPC_00027189-RA	XP_028780019.1	96.2	185	60	244	1	185	3.90E-100	374.8
KCPC_00027194-RA	XP_028779990.1	85.6	194	1	194	1	194	6.60E-90	340.9
KCPC_00027197-RA	XP_028779986.1	96.4	563	1	563	1	563	5.20E-305	1057.4
KCPC_00027199-RA	XP_028779989.1	89	317	33	335	1	316	9.30E-153	550.1
KCPC_00027201-RA	XP_028779987.1	94.8	574	1	572	1	573	1.80E-300	1041.6
KCPC_00027204-RA	XP_028788067.1	76.3	967	625	1583	32	975	0.00E+00	1135.9
KCPC_00027205-RA	XP_028772613.1	77	87	60	146	15	96	2.30E-18	102.4
KCPC_00027206-RA	XP_028769988.1	63.6	77	28	98	79	155	6.50E-14	87
KCPC_00027210-RA	XP_028774822.1	81.6	49	1	49	214	262	1.40E-12	83.2
KCPC_00027216-RA	XP_028775700.1	92.6	189	1	189	1	189	6.30E-82	313.9
KCPC_00027217-RA	XP_028775699.1	98.1	216	146	361	1	216	2.10E-110	409.5
KCPC_00027219-RA	XP_028800196.1	49.4	998	84	916	152	1141	3.10E-258	902.1
KCPC_00027221-RA	XP_028775694.1	90.4	437	1	437	1	437	7.00E-201	710.3
KCPC_00027222-RA	XP_028775668.1	96.7	301	1	301	1	301	2.30E-163	585.1
KCPC_00027224-RA	XP_028788227.1	92.6	271	60	330	1	271	1.40E-145	526.2
KCPC_00027226-RA	XP_028775672.1	74.9	167	20	163	1	166	1.00E-51	213.4
KCPC_00027228-RA	XP_028775693.1	80.6	434	136	569	1	386	2.10E-189	672.5
KCPC_00027229-RA	XP_028775703.1	90.6	574	1	573	1	560	8.40E-279	969.5
KCPC_00027232-RA	XP_028775713.1	75.6	160	45	197	1	159	2.60E-49	205.7
KCPC_00027233-RA	XP_028788409.1	87.1	379	1	377	1	379	9.10E-189	669.8
KCPC_00027234-RA	XP_028788401.1	80.6	289	1	289	1	267	2.30E-115	425.6
KCPC_00027235-RA	XP_028775705.1	82.9	328	1	328	1	328	3.40E-155	558.1
KCPC_00027236-RA	XP_028788649.1	86	577	6	578	14	588	1.70E-295	1025
KCPC_00027238-RA	XP_024639750.1	27.3	388	16	369	116	487	1.30E-33	154.5
KCPC_00027240-RA	XP_028775711.1	92.9	462	35	495	4	465	6.60E-248	866.7
KCPC_00027241-RA	XP_028775707.1	82.3	181	14	194	1	181	2.80E-77	298.5
KCPC_00027246-RA	XP_028775773.1	94.5	128	1	128	1	128	8.30E-63	250.4
KCPC_00027250-RA	XP_028775769.1	96.2	208	91	298	51	258	7.80E-119	437.2
KCPC_00027255-RA	XP_028775767.1	86.6	298	1	298	1	298	1.30E-137	499.6
KCPC_00027261-RA	XP_028775783.1	90.2	286	1	286	1	286	3.20E-133	485
KCPC_00027264-RA	XP_010106453.1	85.6	395	37	428	275	663	1.50E-110	410.2
KCPC_00027273-RA	XP_028775794.1	92.9	452	1	452	1	452	2.00E-230	808.5
KCPC_00027275-RA	XP_028788661.1	55.2	252	10	211	22	250	5.80E-60	241.1
KCPC_00027276-RA	TKY67335.1	100	155	73	227	1	155	8.50E-85	323.9
KCPC_00027278-RA	XP_028775723.1	85.2	799	3	801	1	799	0.00E+00	1336.6
KCPC_00027280-RA	RYR70261.1	85.8	697	1	697	29	684	0.00E+00	1198.3
KCPC_00027281-RA	XP_028775733.1	93.9	358	1	358	1	358	4.90E-192	680.6
KCPC_00027284-RA	XP_028775751.1	99.3	149	65	213	1	149	3.80E-67	265
KCPC_00027288-RA	TEY41391.1	84.5	239	1	238	1	227	1.00E-105	393.3
KCPC_00027290-RA	XP_028775738.1	77.4	288	16	291	1	285	2.40E-115	425.6
KCPC_00027293-RA	TKY48447.1	71.8	234	1	220	1	227	1.80E-82	316.2
KCPC_00027294-RA	XP_028776121.1	89.1	220	1	220	1	218	3.40E-103	384.8
KCPC_00027298-RA	XP_028776118.1	86.9	252	2	248	13	264	2.90E-103	385.2
KCPC_00027299-RA	XP_028776114.1	68.9	161	1	157	1	154	3.80E-51	211.5
KCPC_00027301-RA	XP_028775726.1	94.5	325	52	376	11	335	5.50E-173	617.5
KCPC_00027305-RA	KAE8690376.1	47.8	1068	1	1036	341	1363	5.50E-277	964.5
KCPC_00027306-RA	XP_028787189.1	42.6	94	1	90	227	315	1.10E-11	79.7
KCPC_00027309-RA	XP_028775720.1	88.3	265	1	265	1	262	2.20E-126	462.2
KCPC_00027312-RA	XP_028775791.1	80.8	526	1	484	1	526	1.40E-226	795.8
KCPC_00027315-RA	XP_028775716.1	85.5	220	1	218	1	213	1.10E-90	343.2
KCPC_00027316-RA	XP_028775792.1	73.6	605	1	568	1	594	2.40E-228	802
KCPC_00027317-RA	XP_028794847.1	95.6	411	24	434	61	470	3.70E-226	794.3
KCPC_00027318-RA	XP_028775785.1	87.1	286	1	286	1	286	1.60E-142	516.2
KCPC_00027319-RA	XP_028794840.1	91	821	1	811	1	821	0.00E+00	1389.8
KCPC_00027321-RA	XP_028775830.1	87.9	833	34	865	1	830	0.00E+00	1436
KCPC_00027326-RA	XP_028775848.1	83.6	275	45	319	4	277	4.20E-126	461.5
KCPC_00027327-RA	XP_028775847.1	94.8	1045	1	1045	1	1036	0.00E+00	1808.1
KCPC_00027328-RA	XP_028795207.1	77.7	94	39	132	186	279	3.80E-33	151.4
KCPC_00027330-RA	XP_028775835.1	80.6	1433	61	1425	38	1427	0.00E+00	2181
KCPC_00027333-RA	XP_028795602.1	93.3	462	38	499	12	473	5.20E-256	893.6
KCPC_00027341-RA	XP_024630546.1	57.8	832	4	687	156	983	1.60E-254	889.4
KCPC_00027342-RA	PKU79050.1	69	100	1	100	157	256	4.30E-33	151
KCPC_00027344-RA	XP_028759267.1	42.2	206	212	377	41	246	4.40E-34	156
KCPC_00027345-RA	OMO52105.1	30.9	362	1	265	926	1282	4.00E-28	136.3
KCPC_00027346-RA	XP_028775813.1	87.4	380	1	380	1	369	2.70E-180	641.7
KCPC_00027349-RA	XP_028775841.1	83.6	495	1	491	1	490	8.70E-232	813.1
KCPC_00027353-RA	XP_028775802.1	89.8	481	1	481	1	481	1.90E-252	881.7
KCPC_00027356-RA	XP_028775828.1	92.5	228	95	322	1	228	7.90E-117	430.6
KCPC_00027358-RA	XP_028775805.1	81.1	296	84	379	1	295	1.30E-134	490
KCPC_00027361-RA	XP_028775842.1	70.2	285	1	261	1	285	3.80E-101	378.3
KCPC_00027363-RA	XP_028775843.1	88.9	217	1	211	1	217	6.00E-81	310.8
KCPC_00027364-RA	XP_028775844.1	62.2	397	1	319	200	557	3.00E-124	455.7
KCPC_00027365-RA	XP_028808062.1	61.7	1580	1	1539	1	1172	0.00E+00	1701
KCPC_00027366-RA	XP_028775865.1	83.3	484	1	483	1	483	3.20E-226	794.7
KCPC_00027367-RA	XP_028775866.1	93.9	115	28	142	1	115	1.40E-57	232.6
KCPC_00027369-RA	XP_028775863.1	81.1	95	4	98	1	95	2.00E-34	155.2
KCPC_00027371-RA	XP_028775862.1	79.7	271	30	300	1	231	7.80E-118	434.1
KCPC_00027373-RA	XP_024642186.1	57.7	954	1	845	1	952	0.00E+00	1113.2
KCPC_00027374-RA	XP_028808056.1	78.7	607	1	598	1	575	5.80E-254	887.1
KCPC_00027376-RA	XP_028807979.1	88.4	268	1	267	1	261	2.40E-117	432.2
KCPC_00027380-RA	XP_028808072.1	78.1	465	1	453	1	442	4.40E-190	674.5
KCPC_00027383-RA	XP_028808029.1	81.5	287	20	303	15	300	2.70E-106	395.6
KCPC_00027388-RA	XP_012089545.2	42	1245	176	938	21	1265	1.10E-238	837
KCPC_00027390-RA	XP_028808050.1	85.4	833	30	831	16	807	0.00E+00	1466.4
KCPC_00027392-RA	XP_028808052.1	70.5	397	136	447	2	389	8.00E-147	530.8
KCPC_00027393-RA	XP_028808027.1	97.3	364	57	420	1	364	7.70E-213	750
KCPC_00027394-RA	XP_028770189.1	36.8	446	42	445	57	484	7.10E-67	266.2
KCPC_00027395-RA	XP_028808026.1	74.6	911	1	885	1	796	0.00E+00	1256.1
KCPC_00027397-RA	XP_028807987.1	90.7	495	1	495	1	495	9.00E-245	856.3
KCPC_00027398-RA	XP_028808074.1	79.6	240	1	234	51	282	7.60E-93	350.5
KCPC_00027399-RA	XP_028808019.1	95	740	1	740	1	740	0.00E+00	1394.8
KCPC_00027408-RA	XP_028808047.1	91.7	169	1	169	1	168	2.20E-78	302
KCPC_00027409-RA	XP_028808042.1	87.7	568	27	594	1	538	4.40E-271	944.1
KCPC_00027410-RA	XP_028808071.1	85	406	15	410	1	406	2.30E-161	578.9
KCPC_00027412-RA	XP_028808039.1	88.8	875	1	875	1	820	0.00E+00	1510.4
KCPC_00027413-RA	XP_028808039.1	83.3	904	1	904	1	841	0.00E+00	1451.8
KCPC_00027414-RA	XP_028808033.1	82	921	1	900	1	850	0.00E+00	1429.5
KCPC_00027421-RA	XP_028758694.1	39.5	86	2	87	71	156	4.70E-11	78.2
KCPC_00027431-RA	XP_028808004.1	91.9	716	1	714	1	716	0.00E+00	1288.5
KCPC_00027435-RA	KYP61911.1	33.9	333	38	301	474	806	4.90E-44	188.7
KCPC_00027436-RA	XP_031252159.1	50	60	12	71	142	199	5.60E-07	63.9
KCPC_00027438-RA	XP_034211162.1	58.2	1105	132	1226	149	1218	0.00E+00	1291.6
KCPC_00027439-RA	XP_034211162.1	61.9	383	1	383	1239	1619	6.60E-134	487.6
KCPC_00027441-RA	XP_028808089.1	84.4	595	1	593	1	592	2.00E-291	1011.5
KCPC_00027447-RA	XP_028808070.1	85.1	444	1	434	6	445	1.70E-199	705.7
KCPC_00027449-RA	XP_028791975.1	90.1	323	1	323	1	323	1.10E-168	603.6
KCPC_00027451-RA	XP_028791969.1	77.8	814	10	823	1	732	0.00E+00	1188.3
KCPC_00027453-RA	XP_028783652.1	57.4	690	82	683	59	732	3.30E-221	778.5
KCPC_00027454-RA	XP_027345734.1	86.4	103	61	163	1	103	2.20E-43	186.4
KCPC_00027456-RA	KZV54184.1	54.2	96	74	169	331	426	7.90E-23	117.5
KCPC_00027457-RA	TKY48560.1	68.6	102	1	102	1	102	8.90E-30	139.8
KCPC_00027461-RA	XP_028808098.1	86	551	80	630	12	509	1.40E-258	902.5
KCPC_00027462-RA	XP_028808094.1	89.9	178	1	178	551	721	1.90E-80	308.9
KCPC_00027467-RA	XP_028808174.1	87	499	141	639	68	551	2.30E-235	825.5
KCPC_00027470-RA	XP_027346222.1	63.8	293	19	309	12	228	4.40E-94	355.1
KCPC_00027473-RA	XP_028808134.1	62.7	544	1	456	1	538	2.20E-173	619
KCPC_00027475-RA	XP_028808180.1	88.3	154	69	222	12	165	1.50E-69	273.1
KCPC_00027480-RA	XP_028808106.1	93.5	292	1	292	12	303	5.40E-165	590.5
KCPC_00027485-RA	XP_028808142.1	73.6	466	59	524	1	399	3.10E-178	636
KCPC_00027486-RA	XP_028808152.1	85.7	259	1	254	1	259	6.30E-101	377.5
KCPC_00027489-RA	XP_028808150.1	94.2	513	1	513	1	513	3.10E-267	931
KCPC_00027491-RA	MCH84445.1	38.3	167	26	166	12	171	1.60E-13	86.7
KCPC_00027492-RA	XP_014497546.1	60	90	1	90	230	316	1.50E-18	103.6
KCPC_00027493-RA	XP_028808163.1	71.3	251	1	245	1	250	5.10E-92	347.8
KCPC_00027494-RA	XP_028808162.1	94.4	144	1	144	1	144	1.20E-53	219.5
KCPC_00027495-RA	MCH80261.1	49.9	605	37	445	114	717	1.80E-151	546.2
KCPC_00027496-RA	XP_007161674.1	32.7	419	63	418	36	439	2.00E-40	177.2
KCPC_00027497-RA	QHO49287.1	51.5	582	114	613	274	851	1.40E-159	573.5
KCPC_00027499-RA	XP_028808161.1	91	189	8	196	10	198	1.70E-90	342.4
KCPC_00027500-RA	XP_028808170.1	68.5	793	144	885	18	771	6.50E-270	940.6
KCPC_00027506-RA	XP_028808169.1	83.3	491	6	495	1	457	9.60E-231	809.7
KCPC_00027508-RA	XP_028808155.1	91.6	924	1	911	1	924	0.00E+00	1677.1
KCPC_00027509-RA	XP_028808143.1	72.1	262	1	262	1	237	1.20E-94	356.7
KCPC_00027510-RA	XP_028777198.1	50.9	265	2	171	239	503	8.60E-54	220.3
KCPC_00027511-RA	XP_028784744.1	91.8	147	1	147	1	147	5.30E-71	277.3
KCPC_00027515-RA	XP_028808144.1	50.7	227	156	342	277	503	1.10E-44	191
KCPC_00027517-RA	XP_028808103.1	67.7	480	1	391	1	480	1.70E-169	606.3
KCPC_00027522-RA	XP_028777211.1	96.1	388	1	388	1	388	1.90E-218	768.5
KCPC_00027525-RA	XP_028808168.1	90.8	1061	26	1086	1	1047	0.00E+00	1928.3
KCPC_00027526-RA	XP_028808181.1	86.1	353	1	353	1	353	8.60E-157	563.5
KCPC_00027531-RA	XP_028808200.1	97	540	1	540	1	540	9.30E-304	1052.4
KCPC_00027534-RA	KAF1882983.1	74.6	347	1	346	1	333	8.80E-138	500.4
KCPC_00027544-RA	XP_028808203.1	84.9	563	1	563	1	520	2.30E-273	951.4
KCPC_00027545-RA	XP_028808286.1	73.4	79	25	103	20	98	5.10E-20	108.6
KCPC_00027547-RA	XP_028808283.1	88.3	309	1	305	1	309	3.10E-150	541.6
KCPC_00027556-RA	XP_028808221.1	87.7	454	96	524	1	430	7.30E-229	803.5
KCPC_00027557-RA	XP_028768138.1	75.6	197	1	174	219	415	1.40E-67	266.2
KCPC_00027558-RA	XP_028808216.1	91	655	1	655	1	655	0.00E+00	1216.8
KCPC_00027560-RA	XP_028808292.1	96	621	1	621	1	621	0.00E+00	1214.1
KCPC_00027573-RA	XP_028772536.1	90.2	164	63	222	1	164	1.20E-76	296.6
KCPC_00027574-RA	XP_028772528.1	92.7	385	114	498	1	385	8.70E-208	733.8
KCPC_00027577-RA	XP_028808256.1	76.8	340	1	302	1	340	9.60E-149	536.6
KCPC_00027578-RA	XP_028808295.1	76.1	352	1	331	1	349	9.30E-153	550.1
KCPC_00027580-RA	XP_028772489.1	81.5	417	1	417	1	372	2.90E-196	694.9
KCPC_00027445-RA	XP_028808009.1	76.5	782	127	905	5	742	0.00E+00	1106.7
KCPC_00027446-RA	XP_028808008.1	84.3	216	1	213	1	216	6.40E-99	370.5
KCPC_00027448-RA	XP_028792017.1	97.3	1079	1	1079	1	1076	0.00E+00	2028.8
KCPC_00027450-RA	XP_028761232.1	44.9	185	23	206	545	729	1.10E-35	161
KCPC_00027455-RA	XP_028791971.1	75	132	55	186	7	138	1.80E-39	174.1
KCPC_00027458-RA	KAF2289891.1	59	490	18	377	382	852	2.10E-137	499.2
KCPC_00027459-RA	KHN06869.1	94.1	118	2	119	378	495	1.60E-54	222.2
KCPC_00027460-RA	XP_028808147.1	78.8	359	1	305	1	354	1.90E-139	505.8
KCPC_00027463-RA	XP_028808167.1	84.8	132	1	132	351	482	1.10E-59	239.6
KCPC_00027465-RA	XP_028808167.1	88.3	154	1	150	1	154	2.10E-67	265.4
KCPC_00027466-RA	XP_028808167.1	62.6	366	15	345	29	394	6.10E-123	451.1
KCPC_00027469-RA	XP_028808118.1	91	542	1	542	1	542	1.20E-277	965.7
KCPC_00027471-RA	XP_028808138.1	86.8	326	1	325	1	325	5.00E-151	544.3
KCPC_00027474-RA	XP_028808139.1	88.6	299	17	315	5	302	1.90E-147	532.3
KCPC_00027476-RA	XP_028808179.1	91.9	520	1	520	1	509	1.00E-283	985.7
KCPC_00027477-RA	XP_028808107.1	96.5	228	189	416	1	228	5.80E-71	278.9
KCPC_00027478-RA	RVW25255.1	50	296	68	333	36	331	3.20E-68	269.2
KCPC_00027479-RA	TXG46221.1	46.4	125	45	166	79	201	2.30E-19	105.9
KCPC_00027481-RA	XP_028808141.1	90.7	409	55	463	32	440	1.80E-215	758.8
KCPC_00027482-RA	XP_030502729.1	61.4	153	1	153	1	153	1.20E-47	199.9
KCPC_00027483-RA	GAU19483.1	62.6	187	98	283	815	1000	3.00E-59	239.2
KCPC_00027484-RA	PNX76291.1	43.5	712	47	685	17	696	1.60E-154	557
KCPC_00027490-RA	XP_028808159.1	85.9	263	18	280	7	269	6.60E-128	467.2
KCPC_00027498-RA	XP_028808156.1	81.3	1008	1	980	1	968	0.00E+00	1545
KCPC_00027501-RA	XP_028808173.1	79.1	239	1	239	1	238	3.50E-101	378.3
KCPC_00027502-RA	PNY02520.1	63.2	220	1	203	1	219	3.40E-52	215.3
KCPC_00027503-RA	XP_028808183.1	66.1	62	73	130	23	84	5.20E-10	74.7
KCPC_00027505-RA	XP_028808093.1	74.8	214	1	209	1	214	3.30E-79	305.1
KCPC_00027507-RA	XP_028808130.1	88.6	1136	1	1124	1	1121	0.00E+00	1948.3
KCPC_00027512-RA	XP_028784613.1	42.2	116	13	69	325	440	4.10E-11	77.4
KCPC_00027513-RA	RZB50463.1	59.7	987	171	1094	11	993	0.00E+00	1196
KCPC_00027516-RA	XP_028808146.1	78.9	494	1	486	1	483	1.20E-212	749.6
KCPC_00027518-RA	XP_028777229.1	68.7	438	1	374	1	408	1.60E-139	506.5
KCPC_00027519-RA	XP_028777123.1	70.8	144	1	144	1	115	7.80E-48	200.3
KCPC_00027520-RA	XP_028777222.1	87.2	351	4	333	1	351	4.90E-170	607.4
KCPC_00027524-RA	XP_028777156.1	88.3	1655	1	1640	1	1654	0.00E+00	2966
KCPC_00027527-RA	XP_028776913.1	91.6	467	1	464	1	467	2.80E-240	841.3
KCPC_00027535-RA	XP_028808190.1	75	332	9	338	5	295	7.20E-103	384.4
KCPC_00027536-RA	XP_028776865.1	84	200	1	200	1	200	1.50E-86	330.1
KCPC_00027537-RA	GAU47272.1	27.2	213	1	199	528	724	7.60E-10	75.1
KCPC_00027538-RA	XP_028776973.1	92.1	797	24	820	2	794	0.00E+00	1354
KCPC_00027539-RA	XP_028776649.1	70.6	235	1	234	1	228	7.60E-77	297.4
KCPC_00027540-RA	XP_028776660.1	68.4	98	1	94	1	94	1.60E-22	115.5
KCPC_00027541-RA	XP_028776679.1	94.2	433	1	432	1	433	1.10E-227	799.3
KCPC_00027543-RA	XP_028808264.1	87.8	753	1	753	1	699	0.00E+00	1237.6
KCPC_00027549-RA	XP_028808296.1	60.4	197	45	190	62	258	1.20E-51	213.4
KCPC_00027550-RA	XP_028808293.1	91.6	107	1	107	1	107	4.50E-48	200.7
KCPC_00027553-RA	XP_028808206.1	74	215	1	208	1	210	2.00E-76	295.8
KCPC_00027555-RA	XP_028808226.1	92.5	67	21	87	1	67	1.70E-26	128.6
KCPC_00027559-RA	XP_028808209.1	85.2	250	43	292	1	249	4.20E-117	431.4
KCPC_00027561-RA	XP_028808289.1	99.1	115	70	184	1	115	6.70E-28	134.4
KCPC_00027562-RA	XP_028808288.1	97	66	1	66	334	399	1.20E-28	136.3
KCPC_00027563-RA	XP_028808288.1	94.2	121	1	121	138	258	1.10E-52	216.5
KCPC_00027568-RA	XP_028808240.1	80.8	501	72	569	1	501	9.70E-235	823.2
KCPC_00027569-RA	XP_028808243.1	71.6	482	5	433	3	483	1.70E-183	652.5
KCPC_00027570-RA	XP_028808242.1	91.3	493	24	513	1	493	9.60E-258	899.4
KCPC_00027571-RA	XP_028772510.1	85.5	1150	1	1150	1	1040	0.00E+00	1849.7
KCPC_00027572-RA	XP_028772578.1	62.1	140	24	163	640	758	7.50E-39	170.6
KCPC_00027575-RA	XP_028808294.1	90.7	313	1	311	1	310	1.10E-163	586.3
KCPC_00027581-RA	XP_027345863.1	67.8	1239	1	1209	1	1229	0.00E+00	1513.8
KCPC_00027583-RA	XP_028780610.1	50	178	29	170	168	345	2.50E-32	150.2
KCPC_00027586-RA	XP_028773211.1	85.6	457	1	457	1	426	6.00E-203	717.2
KCPC_00027587-RA	KAF2321621.1	57.6	394	30	418	86	375	1.80E-100	376.7
KCPC_00027588-RA	XP_028808250.1	95.5	154	43	196	1	154	3.70E-77	298.1
KCPC_00027593-RA	XP_028773161.1	90.1	393	1	393	1	393	8.30E-201	709.9
KCPC_00027596-RA	XP_028773106.1	75.8	504	1	464	1	487	5.90E-190	674.1
KCPC_00027597-RA	XP_028773115.1	85	220	1	220	1	220	1.60E-101	379.4
KCPC_00027599-RA	XP_028773180.1	80.3	203	1	203	1	203	1.20E-83	319.7
KCPC_00027601-RA	XP_028808297.1	72.2	169	10	174	13	166	6.50E-57	230.7
KCPC_00027602-RA	XP_028808280.1	82.6	241	1	233	1	236	5.40E-107	397.5
KCPC_00027603-RA	XP_028808281.1	95.9	220	1	217	1	220	1.70E-107	399.1
KCPC_00027604-RA	XP_028808259.1	87.1	504	1	499	1	499	4.10E-253	884
KCPC_00027605-RA	QCD88026.1	46	124	80	201	504	627	4.40E-13	85.5
KCPC_00027606-RA	XP_028808276.1	94.1	425	1	425	1	425	1.50E-235	825.5
KCPC_00027607-RA	XP_028808272.1	75.1	586	119	702	8	533	3.40E-221	778.5
KCPC_00027608-RA	XP_028808278.1	84.6	370	5	374	1	366	1.60E-156	562.8
KCPC_00027610-RA	XP_028808267.1	98.2	393	83	475	37	429	4.40E-213	751.1
KCPC_00027611-RA	XP_028808266.1	83	493	35	517	1	493	7.60E-162	580.9
KCPC_00027612-RA	XP_028808282.1	85.8	339	1	339	1	339	2.70E-147	531.9
KCPC_00027615-RA	XP_028808204.1	94.3	141	1	141	1	141	2.60E-72	281.6
KCPC_00027617-RA	XP_028808298.1	81.2	653	1	645	1	652	5.30E-280	973.8
KCPC_00027621-RA	XP_028767284.1	95.4	109	1	109	1	109	1.00E-44	189.5
KCPC_00027623-RA	XP_028808261.1	71.6	102	19	119	5	106	1.90E-26	129
KCPC_00027624-RA	XP_028783210.1	92.5	280	1	280	1	280	2.10E-150	542
KCPC_00027625-RA	XP_028777105.1	39.8	108	35	141	23	130	8.10E-13	84
KCPC_00027627-RA	XP_028767288.1	93.2	190	1	190	1	190	2.00E-88	335.5
KCPC_00027635-RA	XP_028808347.1	49.7	304	174	374	56	359	1.40E-59	240.7
KCPC_00027636-RA	XP_028808346.1	93	359	1	359	1	356	1.10E-183	652.9
KCPC_00027637-RA	XP_028808304.1	83.7	104	1	104	1	104	1.30E-39	172.6
KCPC_00027641-RA	XP_012458306.1	45.5	99	36	134	149	247	1.20E-14	90.1
KCPC_00027642-RA	XP_012480887.1	34.4	253	127	370	513	734	1.40E-22	117.9
KCPC_00027644-RA	XP_027342688.1	57.6	771	3	684	2	706	1.10E-189	673.7
KCPC_00027645-RA	XP_028808300.1	86.9	389	5	388	1	389	8.20E-177	630.2
KCPC_00027648-RA	XP_028808351.1	89	390	1	390	1	390	3.60E-191	677.9
KCPC_00027650-RA	XP_028808336.1	80.5	518	78	592	4	510	2.10E-192	682.6
KCPC_00027657-RA	XP_028808306.1	94.5	416	1	416	1	416	5.20E-223	783.9
KCPC_00027659-RA	XP_028808307.1	70.4	179	27	205	1	153	3.50E-58	235.3
KCPC_00027660-RA	XP_028808301.1	90.3	278	59	336	1	278	6.50E-130	474.2
KCPC_00027661-RA	XP_028808325.1	92.2	871	1	871	1	871	0.00E+00	1643.2
KCPC_00027664-RA	XP_028808315.1	83.6	432	41	472	1	393	1.90E-207	732.3
KCPC_00027665-RA	XP_028808345.1	89.4	947	4	941	2	947	0.00E+00	1582
KCPC_00027669-RA	XP_028793641.1	73.2	71	14	83	561	631	5.20E-20	107.1
KCPC_00027670-RA	XP_028793641.1	70.6	119	1	119	670	788	1.30E-35	159.5
KCPC_00027672-RA	XP_028808322.1	94.8	153	50	202	1	153	6.70E-72	280.8
KCPC_00027673-RA	XP_028808323.1	89.4	625	1	624	1	625	0.00E+00	1104.7
KCPC_00027675-RA	XP_028808344.1	82.9	525	1	525	1	489	9.20E-248	866.3
KCPC_00027680-RA	XP_028751665.1	72.6	124	23	140	323	441	3.50E-40	174.9
KCPC_00027684-RA	XP_028808353.1	79.7	320	1	320	1	282	1.70E-135	492.7
KCPC_00027685-RA	XP_028797106.1	74.9	521	1	509	1	516	2.50E-197	698.7
KCPC_00027686-RA	XP_024035615.1	58.6	1866	243	2070	43	1799	0.00E+00	2128.6
KCPC_00027687-RA	XP_028808362.1	91.6	298	1	298	214	511	7.00E-160	573.5
KCPC_00027689-RA	XP_028808366.1	85.7	364	1	363	1	364	1.20E-177	632.9
KCPC_00027694-RA	XP_028796859.1	90.4	239	1	239	1	238	1.70E-111	412.5
KCPC_00027696-RA	WP_156622754.1	49.4	1382	122	1349	3	1346	0.00E+00	1275.8
KCPC_00027699-RA	XP_028796893.1	73.4	443	1	422	1	430	3.10E-169	605.1
KCPC_00027707-RA	XP_028808370.1	85.1	959	1	952	1	910	0.00E+00	1613.6
KCPC_00027710-RA	XP_028808438.1	89.9	515	22	535	1	515	2.50E-248	868.2
KCPC_00027582-RA	XP_028808202.1	90.6	499	1	497	1	498	6.10E-241	843.6
KCPC_00027584-RA	XP_028808214.1	64.2	173	1	173	1	143	1.70E-49	206.1
KCPC_00027590-RA	XP_028808214.1	69.4	173	1	173	1	143	3.00E-54	221.9
KCPC_00027592-RA	XP_028804016.1	30.2	361	18	280	87	443	1.10E-21	114.8
KCPC_00027594-RA	XP_028773032.1	83.3	282	1	278	1	282	5.10E-112	414.5
KCPC_00027595-RA	XP_028773087.1	93	757	1	757	1	733	0.00E+00	1401
KCPC_00027598-RA	XP_028808268.1	90.8	314	1	314	1	299	5.50E-163	583.9
KCPC_00027609-RA	XP_028808287.1	95.2	565	1	565	1	565	6.10E-306	1059.7
KCPC_00027618-RA	XP_028754654.1	43.4	122	43	164	39	160	4.00E-24	121.7
KCPC_00027619-RA	XP_028767281.1	87.4	380	1	380	1	351	1.20E-184	656.4
KCPC_00027626-RA	XP_028767287.1	68.2	201	1	201	1	195	5.10E-61	244.6
KCPC_00027628-RA	XP_028783206.1	92.3	454	1	454	1	454	2.30E-226	795
KCPC_00027629-RA	XP_028767294.1	83.3	221	1	221	1	221	7.90E-100	373.6
KCPC_00027630-RA	XP_028808312.1	86.3	241	1	241	1	241	2.00E-111	412.5
KCPC_00027632-RA	XP_028808338.1	66	197	50	241	7	202	1.80E-58	236.5
KCPC_00027633-RA	XP_028808310.1	85.4	1127	1	1126	1	1127	0.00E+00	1780
KCPC_00027634-RA	XP_016681142.1	36.9	203	113	304	392	590	5.50E-27	132.1
KCPC_00027638-RA	XP_028808303.1	88.4	507	1	506	1	507	1.20E-225	792.7
KCPC_00027639-RA	XP_028808324.1	86.9	952	54	1005	15	964	0.00E+00	1460.7
KCPC_00027640-RA	XP_028764279.1	81.4	474	1	473	1	473	8.90E-205	723.4
KCPC_00027643-RA	XP_028808308.1	83.7	940	162	1092	6	944	0.00E+00	1532.3
KCPC_00027646-RA	XP_028760895.1	76	375	3	376	4	378	1.90E-162	582.4
KCPC_00027651-RA	XP_028808314.1	94.2	1022	4	1025	1	1006	0.00E+00	1847
KCPC_00027652-RA	XP_028808348.1	90.9	593	1	592	1	593	8.10E-301	1042.7
KCPC_00027653-RA	XP_028763307.1	83.3	276	60	335	1	242	5.50E-121	444.5
KCPC_00027654-RA	XP_028763305.1	94.9	370	389	758	1	370	3.80E-202	715.3
KCPC_00027656-RA	XP_028808331.1	94.5	183	35	217	1	183	2.00E-71	279.3
KCPC_00027658-RA	WP_156622754.1	50.9	1304	125	1229	39	1331	0.00E+00	1258.8
KCPC_00027662-RA	XP_028808316.1	86.9	183	1	183	1	175	9.80E-83	316.6
KCPC_00027666-RA	XP_028808342.1	94.1	439	1	439	1	439	5.80E-227	797.3
KCPC_00027667-RA	GAV78595.1	49.6	127	13	137	4	126	5.10E-20	108.2
KCPC_00027671-RA	XP_028808317.1	83.3	587	1	574	1	587	1.80E-225	792.3
KCPC_00027674-RA	XP_028808319.1	66.7	138	2	135	202	339	2.10E-42	182.2
KCPC_00027677-RA	XP_028797192.1	92.7	193	1	192	1	193	1.20E-91	346.3
KCPC_00027678-RA	KAE8075659.1	45.6	125	17	141	869	992	1.00E-20	110.2
KCPC_00027679-RA	XP_028797124.1	80.3	61	30	90	279	339	3.60E-19	104.4
KCPC_00027681-RA	XP_028797134.1	78	732	1	725	20	750	0.00E+00	1146.3
KCPC_00027682-RA	XP_028797154.1	64.1	672	82	684	65	735	4.90E-237	831.2
KCPC_00027683-RA	XP_028808357.1	78	91	52	142	659	749	3.60E-32	148.3
KCPC_00027690-RA	XP_028797116.1	87.5	335	28	362	11	345	7.50E-156	560.5
KCPC_00027691-RA	XP_028796964.1	86.9	221	1	221	1	221	4.30E-90	341.3
KCPC_00027692-RA	XP_028808360.1	86.1	892	1	892	1	880	0.00E+00	1494.6
KCPC_00027693-RA	XP_028796975.1	95.8	527	1	527	1	527	3.10E-305	1057.4
KCPC_00027698-RA	XP_028796851.1	93.6	373	1	373	1	373	1.30E-195	692.6
KCPC_00027700-RA	XP_028796882.1	55.8	240	1	184	49	288	9.40E-57	230.3
KCPC_00027702-RA	XP_028192863.1	93.9	114	1	114	5	118	1.40E-52	215.7
KCPC_00027705-RA	XP_028751780.1	76.2	509	1	509	1	407	6.90E-216	760.4
KCPC_00027708-RA	XP_028751777.1	79.2	125	1	125	1	125	4.10E-45	191
KCPC_00027709-RA	XP_028808402.1	64.7	156	1	143	1	155	2.20E-26	129
KCPC_00027711-RA	XP_028751773.1	92.9	226	1	226	1	226	3.20E-112	414.8
KCPC_00027712-RA	XP_028808435.1	88.9	932	72	1003	2	928	0.00E+00	1647.9
KCPC_00027713-RA	XP_028808439.1	86.3	271	1	271	1	263	1.20E-127	467.2
KCPC_00027717-RA	XP_028808405.1	68.7	198	1	196	1	188	4.20E-43	185.3
KCPC_00027719-RA	XP_028808389.1	85.4	322	1	319	25	309	2.90E-135	491.9
KCPC_00027720-RA	XP_028808390.1	76.7	60	93	152	246	305	4.40E-12	82
KCPC_00027726-RA	XP_028796223.1	92.6	325	1	325	1	325	1.10E-169	606.3
KCPC_00027729-RA	XP_020233683.1	61.5	179	9	185	11	189	1.70E-55	226.1
KCPC_00027731-RA	XP_028808394.1	78.8	419	1	418	1	415	1.20E-156	563.5
KCPC_00027733-RA	QCD87899.1	64.9	996	34	1023	1	949	0.00E+00	1271.5
KCPC_00027734-RA	XP_028808385.1	77.6	246	45	289	1	246	1.40E-104	389.8
KCPC_00027736-RA	XP_028796528.1	87.8	540	34	573	1	540	6.70E-285	989.9
KCPC_00027737-RA	XP_028796591.1	69.2	478	1	396	19	496	7.80E-183	650.2
KCPC_00027738-RA	KAA0049719.1	64.3	70	166	235	21	90	2.10E-18	103.2
KCPC_00027739-RA	XP_028796616.1	79.5	381	1	379	1	379	1.20E-140	510
KCPC_00027742-RA	XP_028808381.1	91.5	449	1	449	1	448	2.30E-239	838.2
KCPC_00027744-RA	XP_028796573.1	89.6	547	1	545	1	546	4.30E-272	947.2
KCPC_00027747-RA	XP_028808412.1	71.8	71	2	64	308	376	6.20E-18	100.1
KCPC_00027750-RA	XP_028808432.1	93.8	288	1	288	1	288	1.50E-162	582.4
KCPC_00027752-RA	TKY66929.1	68.1	94	66	154	34	127	2.70E-22	115.5
KCPC_00027764-RA	XP_028796182.1	80.1	171	1	169	1	171	1.80E-46	196.4
KCPC_00027766-RA	XP_028808422.1	90.2	826	1	826	1	825	0.00E+00	1498.8
KCPC_00027769-RA	XP_028796026.1	84	188	1	188	19	206	6.20E-83	317.4
KCPC_00027770-RA	XP_028808428.1	68.6	606	1	492	247	852	9.60E-231	809.7
KCPC_00027771-RA	XP_028796026.1	75.5	155	10	159	80	234	1.10E-56	229.9
KCPC_00027772-RA	XP_028808428.1	51.5	540	1	334	270	809	9.00E-130	473.8
KCPC_00027774-RA	XP_028808415.1	75.1	253	1	247	1	252	4.30E-100	375.2
KCPC_00027776-RA	XP_028796190.1	75.5	245	93	337	3	246	4.40E-105	391.7
KCPC_00027779-RA	XP_028808417.1	83.3	258	1	254	1	252	1.40E-113	419.5
KCPC_00027780-RA	XP_028795762.1	76.8	250	1	250	1	250	4.90E-109	404.4
KCPC_00027782-RA	XP_028783213.1	78.5	247	2	248	3	248	2.10E-109	405.6
KCPC_00027785-RA	XP_028783212.1	93.3	415	1	415	1	415	5.30E-222	780.4
KCPC_00027794-RA	XP_028808478.1	86	301	114	414	1	291	1.50E-147	533.1
KCPC_00027797-RA	XP_028808478.1	86.8	205	94	298	285	489	4.60E-95	358.2
KCPC_00027800-RA	XP_028808485.1	83	88	1	87	1	88	2.00E-30	141.7
KCPC_00027801-RA	XP_028808489.1	87.4	87	1	87	1	87	8.20E-32	146.4
KCPC_00027802-RA	OIV96747.1	63.6	173	5	177	7	172	1.60E-47	199.5
KCPC_00027803-RA	XP_028808490.1	95.5	199	1	199	47	245	1.10E-98	369.8
KCPC_00027806-RA	AEL30371.1	52.8	159	2	160	743	901	3.40E-40	175.6
KCPC_00027807-RA	XP_028808452.1	62	255	1	215	1	245	1.10E-72	283.9
KCPC_00027808-RA	XP_028808451.1	97	533	1	533	1	533	1.30E-305	1058.5
KCPC_00027809-RA	XP_028751837.1	84.8	573	1	572	1	571	7.50E-259	903.3
KCPC_00027811-RA	XP_028751838.1	89.8	137	171	307	3	139	2.00E-45	193.4
KCPC_00027812-RA	KAE8075869.1	58.7	806	8	811	1	656	1.70E-253	885.9
KCPC_00027814-RA	XP_028808464.1	95.3	236	1	236	1	236	9.90E-133	483
KCPC_00027816-RA	TKY48832.1	56.1	66	136	201	5	70	1.10E-08	70.9
KCPC_00027819-RA	XP_028751843.1	94.4	340	1	340	1	340	1.80E-179	639
KCPC_00027820-RA	XP_019451269.1	45.1	293	10	270	15	296	5.00E-32	148.7
KCPC_00027825-RA	XP_028808503.1	77.2	373	52	422	1	358	8.10E-148	534.3
KCPC_00027829-RA	XP_028808446.1	92.4	314	1	314	1	314	9.90E-173	616.3
KCPC_00027837-RA	XP_028807893.1	92	113	1	112	14	124	1.30E-40	176
KCPC_00027839-RA	XP_028807910.1	74.9	227	1	226	1	227	1.10E-85	326.6
KCPC_00027840-RA	XP_028807909.1	78.4	583	50	631	148	723	2.30E-253	885.2
KCPC_00027841-RA	XP_028807919.1	67.9	287	1	277	1	282	2.10E-97	365.9
KCPC_00027842-RA	XP_028773775.1	34.8	132	1	114	17	145	3.90E-10	74.7
KCPC_00027844-RA	XP_028807892.1	85.6	526	64	551	1	526	1.50E-240	842.8
KCPC_00027845-RA	XP_028807913.1	80.7	410	1	410	1	371	6.70E-161	577.4
KCPC_00027715-RA	XP_028795271.1	91.6	734	1	711	1	734	0.00E+00	1249.2
KCPC_00027718-RA	XP_028808406.1	83	112	20	131	74	185	2.10E-44	188.7
KCPC_00027722-RA	XP_028808388.1	90	361	1	351	216	575	2.20E-181	645.2
KCPC_00027723-RA	XP_028808388.1	77.4	177	1	177	12	158	2.60E-67	265.4
KCPC_00027724-RA	XP_028808399.1	90.5	74	1	74	1	74	5.10E-27	130.2
KCPC_00027725-RA	XP_028796229.1	91.5	129	47	175	3	131	7.00E-59	237.3
KCPC_00027727-RA	XP_028808378.1	82.9	409	1	381	1	409	2.30E-176	628.6
KCPC_00027728-RA	XP_028808395.1	93	273	1	273	1	273	3.50E-134	488
KCPC_00027730-RA	XP_028808393.1	74.1	544	1	529	1	460	2.40E-214	755.4
KCPC_00027732-RA	KYP38246.1	69.6	102	1	102	1	96	8.20E-31	143.3
KCPC_00027735-RA	XP_028796654.1	81.6	87	1	83	1	85	3.20E-26	128.6
KCPC_00027740-RA	XP_028796637.1	82.8	157	45	197	8	157	6.80E-61	244.2
KCPC_00027741-RA	XP_028796644.1	66.7	54	66	118	67	120	6.50E-08	67.4
KCPC_00027746-RA	QHU78619.1	72.9	623	1	595	1	599	1.20E-259	906
KCPC_00027748-RA	QHU78619.1	56.1	508	27	421	81	587	1.00E-148	537
KCPC_00027753-RA	XP_028808423.1	92.2	232	1	232	1	232	1.70E-116	429.1
KCPC_00027754-RA	XP_028796019.1	92.3	117	1	117	1	117	3.80E-53	217.6
KCPC_00027755-RA	XP_028796034.1	91.2	995	57	1051	41	1035	0.00E+00	1869.4
KCPC_00027757-RA	XP_028796061.1	47.4	274	61	225	213	484	9.40E-49	204.1
KCPC_00027758-RA	XP_019456141.1	89.7	39	19	57	752	790	3.70E-09	71.6
KCPC_00027759-RA	XP_028796172.1	67.5	1005	1	998	13	997	0.00E+00	1308.5
KCPC_00027761-RA	XP_028808425.1	69.1	912	21	902	83	984	0.00E+00	1239.9
KCPC_00027765-RA	XP_028808429.1	51.1	237	221	413	1	192	5.50E-46	195.7
KCPC_00027767-RA	XP_028796201.1	71	224	1	221	1	210	1.60E-66	263.1
KCPC_00027768-RA	WP_156622754.1	51	1383	185	1411	2	1346	0.00E+00	1376.7
KCPC_00027783-RA	XP_028795783.1	83.2	315	1	315	1	310	1.00E-137	500
KCPC_00027786-RA	XP_028795744.1	90.4	303	80	382	1	303	1.40E-152	549.7
KCPC_00027787-RA	XP_028795734.1	88.5	323	1	323	1	322	4.90E-159	570.9
KCPC_00027788-RA	XP_028795724.1	80	480	135	611	1	480	1.40E-223	786.2
KCPC_00027789-RA	XP_028783214.1	44.4	135	1	92	1	135	9.20E-18	99.8
KCPC_00027790-RA	XP_028795715.1	73.4	473	6	440	1	473	1.80E-192	682.6
KCPC_00027791-RA	XP_028767078.1	73.8	61	25	85	684	744	6.10E-16	93.6
KCPC_00027793-RA	XP_028767078.1	39.8	379	3	307	4	382	1.90E-51	213.4
KCPC_00027795-RA	PNY17729.1	39.5	760	23	566	652	1411	3.90E-151	545.4
KCPC_00027796-RA	XP_028791570.1	37.8	349	83	366	87	419	5.40E-48	202.2
KCPC_00027798-RA	XP_028808483.1	91.8	292	1	292	1	292	7.90E-144	520.4
KCPC_00027804-RA	XP_028808448.1	92.2	575	39	606	1	575	3.2e-310	1074.7
KCPC_00027805-RA	XP_028808447.1	86.1	603	1	603	1	578	3.80E-298	1033.9
KCPC_00027813-RA	XP_028751845.1	95.2	435	9	443	2	436	3.50E-240	840.9
KCPC_00027815-RA	XP_028751855.1	70.7	716	1	707	1	677	1.20E-234	823.2
KCPC_00027817-RA	XP_028808473.1	84.8	289	16	304	29	302	2.80E-116	428.7
KCPC_00027818-RA	XP_028751852.1	78.4	818	1	758	1	790	9.40E-286	993
KCPC_00027822-RA	XP_028751841.1	92	615	76	687	1	615	0.00E+00	1144.4
KCPC_00027824-RA	XP_028808500.1	85.7	203	1	203	1	203	7.80E-95	358.6
KCPC_00027826-RA	XP_028751859.1	75	124	1	124	10	126	2.20E-43	185.3
KCPC_00027827-RA	XP_028751857.1	97	471	1	471	1	469	6.80E-266	926.4
KCPC_00027830-RA	XP_028808470.1	84.5	355	1	355	1	355	6.00E-174	620.5
KCPC_00027831-RA	XP_028807902.1	85.7	356	1	356	1	356	5.20E-178	634
KCPC_00027832-RA	XP_028807903.1	83.8	235	1	235	120	354	4.20E-115	424.5
KCPC_00027833-RA	PWZ22184.1	45.6	699	34	665	39	732	5.70E-174	621.7
KCPC_00027834-RA	KAE8075896.1	84.5	238	127	364	50	286	4.10E-115	425.2
KCPC_00027835-RA	KAF3615934.1	30	180	49	171	400	579	2.90E-13	86.7
KCPC_00027846-RA	XP_028808462.1	97.2	253	1	253	1	253	1.20E-144	522.7
KCPC_00027851-RA	XP_028807914.1	72.8	313	72	384	1	312	2.80E-121	445.7
KCPC_00027852-RA	XP_028807912.1	90.6	522	1	522	1	522	6.50E-276	959.9
KCPC_00027853-RA	XP_028798070.1	89.2	491	9	499	2	492	8.30E-214	753.4
KCPC_00027855-RA	XP_028807826.1	85.6	395	1	393	1	383	2.00E-189	672.2
KCPC_00027856-RA	XP_028807847.1	81.1	169	1	169	1	169	1.00E-71	280
KCPC_00027858-RA	XP_028796272.1	85.9	170	1	168	1	170	2.80E-73	285
KCPC_00027859-RA	XP_028807868.1	83.5	538	17	551	1	538	7.00E-206	727.2
KCPC_00027860-RA	XP_028789738.1	48.7	1028	52	693	103	1128	9.00E-225	790.4
KCPC_00027861-RA	XP_028789738.1	88.6	123	1	123	1305	1427	8.10E-54	219.9
KCPC_00027862-RA	XP_022944014.1	50.2	259	1	178	1505	1763	1.90E-56	229.2
KCPC_00027863-RA	XP_028807873.1	70.6	194	1	193	1	193	2.10E-64	255.8
KCPC_00027867-RA	XP_028807849.1	87.1	728	1	723	1	698	0.00E+00	1233.8
KCPC_00027871-RA	XP_028782998.1	82.6	304	1	303	1	301	7.40E-133	483.8
KCPC_00027872-RA	XP_028807822.1	78.5	214	1	210	1	214	4.10E-82	314.7
KCPC_00027876-RA	XP_028807877.1	89.9	604	1	604	1	576	0.00E+00	1116.7
KCPC_00027878-RA	XP_028807879.1	92.1	378	40	417	1	377	1.50E-193	686
KCPC_00027880-RA	XP_028807878.1	80	505	1	505	1	482	2.20E-206	728.8
KCPC_00027882-RA	XP_028807888.1	94	284	1	284	1	283	7.90E-145	523.5
KCPC_00027883-RA	XP_028807872.1	66.1	425	1	330	1	423	2.60E-139	505.4
KCPC_00027888-RA	XP_028807836.1	76.6	423	1	422	1	419	3.70E-191	677.9
KCPC_00027889-RA	XP_028807836.1	82	383	1	383	1	383	9.30E-181	643.3
KCPC_00027891-RA	XP_028790174.1	63.6	209	1	177	1	209	1.70E-61	246.1
KCPC_00027892-RA	XP_028807865.1	67.4	95	30	104	165	259	1.10E-24	122.9
KCPC_00027893-RA	XP_028807865.1	66.5	430	1	430	1	383	1.10E-164	590.1
KCPC_00027894-RA	XP_028807835.1	64.9	57	1	57	33	88	2.10E-08	68.9
KCPC_00027896-RA	XP_028807835.1	86	121	3	123	107	227	7.60E-52	213.4
KCPC_00027898-RA	XP_028807837.1	87	261	1	261	1	247	1.90E-113	419.1
KCPC_00027899-RA	XP_028807844.1	35.7	680	63	425	20	692	6.40E-82	315.1
KCPC_00027906-RA	XP_028807833.1	96.6	297	73	366	1	297	4.20E-161	578.2
KCPC_00027910-RA	ABO61511.1	60.2	113	4	113	7	119	7.10E-28	134.8
KCPC_00027911-RA	XP_027341299.1	76.3	418	287	677	573	986	2.90E-169	605.9
KCPC_00027912-RA	XP_028807824.1	68.8	266	1	230	1	263	3.70E-92	348.2
KCPC_00027915-RA	XP_028807842.1	80.9	434	1	428	1	433	4.30E-179	637.9
KCPC_00027919-RA	XP_028807862.1	62.2	217	1	193	1	214	1.10E-58	236.9
KCPC_00027921-RA	XP_028770298.1	63.2	231	136	329	107	328	8.80E-71	277.7
KCPC_00027925-RA	TKY66800.1	53.9	488	1	425	1	473	1.40E-117	433.7
KCPC_00027929-RA	XP_028807806.1	78.4	338	199	532	6	343	9.30E-139	505
KCPC_00027931-RA	XP_028776458.1	70.2	47	31	77	236	282	2.60E-10	74.7
KCPC_00027932-RA	XP_028807819.1	70	527	1	445	1	526	1.20E-187	667.5
KCPC_00027938-RA	XP_028807783.1	85.6	667	1	663	1	667	6.80E-280	973.4
KCPC_00027942-RA	XP_028790466.1	85.1	706	1	705	1	705	0.00E+00	1135.2
KCPC_00027944-RA	XP_028807798.1	80.6	191	17	206	17	207	6.90E-74	287.3
KCPC_00027946-RA	XP_028767842.1	55.9	68	1	68	112	179	4.00E-11	77.8
KCPC_00027948-RA	XP_028807721.1	76.9	143	1	143	14	156	3.70E-58	234.6
KCPC_00027949-RA	XP_028790464.1	50.6	79	7	80	12	90	2.50E-10	75.1
KCPC_00027950-RA	XP_028790464.1	74.3	148	2	145	14	161	4.20E-57	231.1
KCPC_00027952-RA	XP_028790465.1	81.4	145	1	145	1	145	4.60E-64	254.2
KCPC_00027958-RA	XP_028807167.1	40.7	469	4	372	67	535	7.60E-87	331.3
KCPC_00027959-RA	WP_156622754.1	57.2	456	1	382	555	1010	2.10E-143	519.2
KCPC_00027960-RA	XP_028799330.1	55.7	203	1	141	719	921	1.90E-46	196.1
KCPC_00027961-RA	RZC21519.1	55.5	986	9	878	135	1118	5.70E-306	1060.4
KCPC_00027962-RA	XP_028807672.1	99.3	148	1	148	1	148	1.40E-80	309.3
KCPC_00027963-RA	XP_028807677.1	89.8	714	1	703	1	714	0.00E+00	1315.1
KCPC_00027965-RA	XP_028807678.1	67	631	1	587	1	601	5.70E-217	764.2
KCPC_00027966-RA	XP_028753328.1	68.9	180	162	341	177	356	4.60E-62	248.8
KCPC_00027967-RA	WP_156622754.1	57.4	1372	152	1500	3	1356	0.00E+00	1591.2
KCPC_00027976-RA	TKY66758.1	76.6	905	1	901	1	848	0.00E+00	1301.2
KCPC_00027977-RA	XP_028807743.1	94	398	1	398	1	398	3.30E-205	724.5
KCPC_00027847-RA	XP_028807916.1	93.5	263	95	357	1	262	5.50E-143	517.7
KCPC_00027848-RA	XP_028807918.1	93.2	205	1	205	1	205	1.10E-108	402.9
KCPC_00027850-RA	XP_028808461.1	90.3	155	1	155	1	155	2.40E-74	288.5
KCPC_00027854-RA	XP_028798066.1	87.2	265	1	265	1	265	1.40E-132	482.6
KCPC_00027857-RA	XP_028807864.1	89.3	75	70	144	1	75	2.00E-19	105.9
KCPC_00027864-RA	XP_028807821.1	92.3	467	1	467	1	467	4.90E-261	910.2
KCPC_00027865-RA	XP_028782996.1	87.6	170	1	170	1	170	5.10E-70	274.2
KCPC_00027868-RA	XP_028782997.1	89	698	6	702	1	698	0.00E+00	1247.6
KCPC_00027869-RA	XP_028782994.1	61.5	200	1	152	424	623	7.10E-55	224.2
KCPC_00027870-RA	XP_028782994.1	63	362	17	297	13	371	4.60E-111	411.4
KCPC_00027873-RA	XP_028805995.1	91.5	375	2	376	1	375	1.30E-198	702.6
KCPC_00027874-RA	XP_028795865.1	85.5	477	1	474	1	473	1.40E-234	822.4
KCPC_00027875-RA	XP_028795864.1	74.1	212	1	210	1	212	8.10E-78	300.4
KCPC_00027877-RA	XP_028807879.1	94.7	379	1	379	1	379	1.60E-201	712.2
KCPC_00027879-RA	XP_028764609.1	49.1	112	138	243	44	150	1.90E-14	90.1
KCPC_00027881-RA	XP_028807875.1	82.4	831	1	830	1	808	0.00E+00	1229.9
KCPC_00027884-RA	XP_028807852.1	95.3	1112	1	1112	1	1107	0.00E+00	2126.3
KCPC_00027886-RA	XP_028790176.1	85.8	219	1	214	6	224	1.50E-100	375.9
KCPC_00027897-RA	XP_028807840.1	80.7	88	2	89	3	90	4.50E-30	141
KCPC_00027900-RA	XP_028807820.1	96	452	1	452	1	452	2.80E-254	887.9
KCPC_00027901-RA	XP_028807854.1	96.2	893	105	979	1	893	0.00E+00	1565.4
KCPC_00027902-RA	XP_024642186.1	62.4	245	1	245	72	315	4.70E-85	324.7
KCPC_00027904-RA	XP_028187914.1	47.2	301	21	282	18	297	8.10E-25	124.8
KCPC_00027905-RA	XP_028807832.1	74.6	469	1	463	1	448	3.30E-164	588.6
KCPC_00027907-RA	XP_028780228.1	34.5	1397	1	869	1	1331	7.20E-171	612.1
KCPC_00027908-RA	XP_028807830.1	79.4	1537	1	1506	1	1482	0.00E+00	2169.4
KCPC_00027913-RA	XP_028807863.1	92.5	227	1	227	1	227	4.30E-117	431
KCPC_00027914-RA	XP_028807841.1	84.9	503	1	494	3	478	1.20E-225	792.7
KCPC_00027916-RA	XP_028807870.1	84.9	146	1	143	1	146	2.50E-62	248.4
KCPC_00027917-RA	XP_028807859.1	93	285	1	285	1	280	1.40E-138	503.1
KCPC_00027918-RA	XP_028807861.1	83.8	216	44	254	35	250	3.00E-87	332
KCPC_00027922-RA	KAF4397046.1	57.6	797	5	721	19	792	9.10E-246	860.1
KCPC_00027923-RA	XP_028807855.1	74.2	365	1	364	1	360	5.00E-152	547.7
KCPC_00027924-RA	XP_028807848.1	78.6	365	1	363	1	363	3.10E-162	581.6
KCPC_00027926-RA	XP_028807803.1	97.2	217	1	217	1	217	1.20E-113	419.5
KCPC_00027927-RA	XP_028807804.1	87.7	685	226	906	1	668	0.00E+00	1146.7
KCPC_00027930-RA	XP_028807813.1	81.3	1021	1	957	1	1010	4.10E-302	1047.7
KCPC_00027933-RA	XP_028807818.1	52.9	227	6	211	57	258	9.10E-37	164.1
KCPC_00027934-RA	XP_028807777.1	70.5	105	108	212	509	613	1.00E-16	97.4
KCPC_00027936-RA	XP_028807779.1	56.7	363	1	295	1	345	2.00E-96	363.6
KCPC_00027940-RA	OMO61121.1	70.9	55	13	67	122	176	3.90E-13	84
KCPC_00027941-RA	RDX72607.1	69.1	648	3	637	4	640	3.90E-232	814.7
KCPC_00027945-RA	XP_028790467.1	89.5	286	1	286	1	261	3.00E-131	478.4
KCPC_00027947-RA	XP_028790473.1	88.4	138	1	138	1	138	2.70E-66	261.5
KCPC_00027954-RA	KAE9588588.1	79.6	98	3	100	869	966	9.00E-35	156.4
KCPC_00027955-RA	XP_028807722.1	80.5	861	1	824	9	869	0.00E+00	1338.9
KCPC_00027957-RA	XP_028807722.1	91.6	971	1	969	1	941	0.00E+00	1773.1
KCPC_00027964-RA	XP_028807674.1	93.7	814	1	814	1	813	0.00E+00	1514.6
KCPC_00027972-RA	XP_028807719.1	68.2	406	1	390	1	399	5.30E-126	461.5
KCPC_00027974-RA	XP_028807657.1	83.8	271	11	281	4	239	1.90E-127	465.7
KCPC_00027975-RA	XP_028807669.1	68.2	418	8	365	9	425	3.10E-149	538.5
KCPC_00027978-RA	XP_028807668.1	91.5	316	6	321	1	316	7.50E-160	573.5
KCPC_00027979-RA	XP_028807668.1	92.4	316	1	316	1	316	1.50E-160	575.9
KCPC_00027980-RA	XP_028807753.1	94.6	406	1	406	1	406	2.00E-222	782.7
KCPC_00027982-RA	XP_028807686.1	62	187	31	214	1	140	3.40E-47	198.7
KCPC_00027983-RA	XP_028796775.1	59.9	137	69	188	1	134	4.70E-29	138.3
KCPC_00027992-RA	XP_028771865.1	78.2	142	75	216	29	170	2.30E-51	212.6
KCPC_00027996-RA	XP_028796274.1	94.9	430	1	430	1	430	4.20E-222	780.8
KCPC_00027999-RA	XP_028796343.1	89.1	341	41	381	44	384	2.90E-174	621.7
KCPC_00028001-RA	XP_028807690.1	99.3	135	1	135	1	135	9.50E-64	253.1
KCPC_00028004-RA	XP_028807687.1	90.9	806	1	803	1	806	0.00E+00	1235.3
KCPC_00028006-RA	XP_028807772.1	86	114	19	132	8	116	4.50E-45	191
KCPC_00028007-RA	XP_028807767.1	73	296	23	318	1	237	3.00E-92	349
KCPC_00028008-RA	XP_028807736.1	90.9	328	46	373	10	337	4.40E-159	571.2
KCPC_00028011-RA	TKY68056.1	72.8	551	15	553	24	573	8.40E-223	783.5
KCPC_00028012-RA	XP_028807727.1	90.7	1221	1	1209	1	1216	0.00E+00	2166.3
KCPC_00028015-RA	RYQ97201.1	54.5	908	21	883	21	928	6.00E-284	987.3
KCPC_00028016-RA	XP_028794364.1	79.9	453	1	452	1	448	1.10E-209	739.6
KCPC_00028018-RA	XP_028794382.1	90.2	582	1	566	1	568	5.20E-289	1003.4
KCPC_00028020-RA	XP_028807698.1	67.5	123	1	123	1	118	2.30E-27	132.5
KCPC_00028022-RA	XP_028807665.1	87.4	523	1	523	1	481	5.40E-256	893.6
KCPC_00028024-RA	XP_028807697.1	95	457	7	455	1	457	1.70E-250	875.2
KCPC_00028028-RA	XP_028807749.1	96.8	186	11	196	1	186	2.30E-98	368.6
KCPC_00028030-RA	XP_028807748.1	76.4	335	48	372	1	331	2.60E-137	499.2
KCPC_00028031-RA	XP_028807693.1	81.9	332	51	380	1	329	8.40E-158	567
KCPC_00028032-RA	XP_028807754.1	86.4	677	310	986	1	676	6.10E-301	1043.9
KCPC_00028035-RA	XP_028779122.1	86.7	226	1	219	1	218	7.10E-101	377.1
KCPC_00028040-RA	XP_028800721.1	94.2	104	38	141	40	143	1.70E-47	199.5
KCPC_00028041-RA	XP_028800707.1	81.5	314	1	311	1	313	6.00E-130	474.2
KCPC_00028042-RA	XP_028800688.1	85.2	351	1	351	1	345	2.80E-168	601.7
KCPC_00028046-RA	XP_028807656.1	85.4	816	2	817	4	819	0.00E+00	1426
KCPC_00028052-RA	XP_028807589.1	73.8	80	43	122	41	120	7.70E-24	120.6
KCPC_00028053-RA	XP_028807647.1	72	454	1	422	1	437	6.20E-146	527.7
KCPC_00028063-RA	XP_028807640.1	87.6	825	1	824	1	821	0.00E+00	1479.2
KCPC_00028075-RA	XP_028800301.1	84	106	2	107	13	116	1.40E-40	176.8
KCPC_00028077-RA	XP_028800286.1	74.3	230	1	223	11	240	1.10E-45	193.7
KCPC_00028082-RA	XP_028807600.1	88.9	844	1	840	2	811	0.00E+00	1515.7
KCPC_00028085-RA	XP_019453621.1	72.2	593	35	613	27	619	7.00E-247	863.6
KCPC_00028092-RA	XP_028805684.1	54.3	81	219	299	10	90	3.60E-18	102.8
KCPC_00028093-RA	XP_028778309.1	38.3	183	1	160	758	940	8.80E-26	128.6
KCPC_00027981-RA	XP_028795409.1	81.3	401	1	401	1	368	3.40E-189	671.4
KCPC_00027984-RA	XP_028807768.1	91	536	1	536	1	536	1.40E-283	985.3
KCPC_00027985-RA	XP_028807761.1	79.4	63	46	108	436	498	3.10E-20	108.2
KCPC_00027986-RA	XP_028807764.1	80.3	573	1	567	1	566	7.60E-264	919.8
KCPC_00027989-RA	XP_028807761.1	79.5	527	2	528	45	571	2.00E-242	848.6
KCPC_00027990-RA	KYP49610.1	58.9	282	20	279	16	297	1.70E-83	319.7
KCPC_00027991-RA	XP_028807761.1	73.8	630	1	629	1	572	4.50E-265	924.1
KCPC_00027993-RA	XP_028807707.1	76.4	564	1	563	1	561	4.30E-251	877.5
KCPC_00027994-RA	GAU36460.1	29.9	364	36	346	486	844	6.60E-33	152.1
KCPC_00027995-RA	XP_028807681.1	40.1	349	1	221	98	441	5.60E-45	191.4
KCPC_00028000-RA	XP_028807688.1	69	435	1	388	1	416	8.60E-142	513.8
KCPC_00028002-RA	XP_028807700.1	80.6	928	4	927	2	861	0.00E+00	1161.7
KCPC_00028005-RA	XP_028807689.1	78.4	259	1	258	1	231	5.40E-100	374.4
KCPC_00028009-RA	XP_028807733.1	95.1	533	1	533	1	533	2.40E-296	1027.7
KCPC_00028010-RA	XP_028807731.1	86.4	899	11	905	1	896	0.00E+00	1506.5
KCPC_00028013-RA	XP_028794315.1	90.4	407	1	407	1	373	4.10E-211	744.2
KCPC_00028014-RA	XP_028794331.1	71.1	353	6	347	5	342	6.40E-104	387.9
KCPC_00028019-RA	XP_028807699.1	73.7	566	65	629	13	567	8.60E-232	813.5
KCPC_00028023-RA	XP_028807770.1	75.8	248	1	238	1	246	7.00E-78	300.8
KCPC_00028025-RA	XP_028807696.1	90.2	641	1	638	1	640	0.00E+00	1231.5
KCPC_00028026-RA	XP_028807671.1	89.6	298	1	298	1	298	8.20E-84	320.9
KCPC_00028027-RA	QCD87333.1	93.9	131	120	250	6	136	4.30E-62	248.4
KCPC_00028033-RA	XP_028807771.1	93.9	165	4	168	46	210	6.70E-75	290.4
KCPC_00028034-RA	XP_028807691.1	95.1	838	41	878	8	845	0.00E+00	1618.6
KCPC_00028037-RA	XP_028807680.1	75.6	312	2	308	1	265	1.40E-114	423.3
KCPC_00028038-RA	XP_028800672.1	93.2	340	1	340	1	339	1.50E-179	639
KCPC_00028045-RA	XP_028800721.1	93.4	136	38	173	40	175	2.00E-66	262.3
KCPC_00028048-RA	XP_028800664.1	93.5	601	1	601	1	601	0.00E+00	1144
KCPC_00028050-RA	XP_028800680.1	88.6	422	1	422	1	422	1.20E-218	769.2
KCPC_00028054-RA	XP_028807634.1	98	152	1	152	52	203	6.90E-79	303.5
KCPC_00028055-RA	XP_028807642.1	86.4	817	1	815	1	815	0.00E+00	1453
KCPC_00028056-RA	XP_028807641.1	90.3	817	1	817	7	823	0.00E+00	1524.2
KCPC_00028057-RA	XP_028807646.1	86.1	825	1	825	840	1662	0.00E+00	1447.2
KCPC_00028058-RA	XP_028807646.1	40.1	614	1	337	201	813	2.10E-99	372.9
KCPC_00028064-RA	XP_028800894.1	48.8	520	56	443	22	533	8.70E-112	414.5
KCPC_00028065-RA	XP_028800894.1	57.9	805	21	662	22	812	1.50E-242	849.4
KCPC_00028066-RA	XP_028807631.1	79.2	830	1	830	55	883	0.00E+00	1389
KCPC_00028067-RA	XP_028807631.1	85.5	829	1	828	55	883	0.00E+00	1466.8
KCPC_00028068-RA	XP_028807615.1	81.6	805	19	799	880	1675	0.00E+00	1349
KCPC_00028069-RA	XP_028807606.1	38.3	201	1	115	1	201	5.40E-22	114.4
KCPC_00028070-RA	XP_028807605.1	87.5	823	1	823	1	823	0.00E+00	1496.9
KCPC_00028072-RA	XP_028800270.1	58.8	1436	1	1145	2	1427	0.00E+00	1575.8
KCPC_00028073-RA	XP_028800293.1	74.5	235	1	210	1	235	1.50E-76	296.2
KCPC_00028074-RA	XP_028752688.1	48.6	140	170	282	7	146	1.10E-29	141
KCPC_00028078-RA	XP_028800277.1	91.8	255	1	255	1	255	1.60E-128	469.5
KCPC_00028080-RA	XP_028807611.1	71.6	363	1	355	1	358	1.30E-120	443.4
KCPC_00028081-RA	XP_028807602.1	67.8	289	1	284	1	283	2.20E-78	302.8
KCPC_00028083-RA	XP_019425421.1	37.9	219	23	241	13	224	9.60E-32	149.4
KCPC_00028084-RA	XP_028807592.1	93.3	89	1	89	1	89	3.50E-38	167.5
KCPC_00028086-RA	XP_028807591.1	94.4	232	1	231	1	232	6.90E-123	450.3
KCPC_00028087-RA	XP_028804040.1	36	542	1	473	174	700	3.20E-64	256.5
KCPC_00028088-RA	XP_028790409.1	38.2	348	1	315	118	456	7.10E-49	204.9
KCPC_00028091-RA	XP_028807590.1	87	276	1	276	1	271	1.50E-132	482.6
KCPC_00028094-RA	XP_028807589.1	88.3	657	1	655	29	685	2.40E-253	885.2
KCPC_00028098-RA	ONM58670.1	49.6	817	405	1152	84	893	1.10E-234	824.3
KCPC_00028101-RA	XP_028807598.1	95.8	216	51	266	1	216	2.20E-117	432.6
KCPC_00028103-RA	XP_028786802.1	89.2	353	161	513	1	345	1.20E-162	583.6
KCPC_00028106-RA	XP_028807571.1	89.4	66	117	182	2	67	9.50E-23	117.9
KCPC_00028109-RA	XP_028807571.1	89.1	46	1	46	1	46	5.20E-14	87.4
KCPC_00028111-RA	XP_028807567.1	80.9	262	197	457	1	262	2.10E-110	409.8
KCPC_00028114-RA	XP_028807574.1	86.7	150	114	263	1	150	6.20E-75	291.2
KCPC_00028128-RA	XP_028807526.1	83.4	343	1	343	1	339	1.80E-167	599
KCPC_00028133-RA	XP_028774236.1	90.1	382	1	382	1	381	1.60E-193	685.6
KCPC_00028136-RA	XP_028807529.1	98	294	1	294	1	294	2.90E-158	568.2
KCPC_00028139-RA	XP_028807545.1	88.1	463	1	453	1	463	8.00E-227	797
KCPC_00028140-RA	ONI11924.1	32.7	684	136	602	17	689	2.20E-80	310.5
KCPC_00028141-RA	TKY66351.1	39.3	135	1	125	1	132	4.10E-08	68.2
KCPC_00028142-RA	XP_031108250.1	50.6	79	1	78	1	78	1.20E-10	75.9
KCPC_00028146-RA	OMO75638.1	43.9	82	1	79	1	82	3.90E-09	70.9
KCPC_00028147-RA	RZC09065.1	56	75	7	81	6	77	3.30E-14	87.8
KCPC_00028148-RA	OMO75640.1	52.6	78	1	77	1	76	3.20E-11	77.8
KCPC_00028157-RA	XP_028807546.1	73.2	1183	56	1227	1	1168	0.00E+00	1529.6
KCPC_00028160-RA	XP_028807550.1	94.6	186	20	205	1	186	1.60E-94	355.9
KCPC_00028161-RA	XP_028807557.1	93.3	915	1	915	1	914	0.00E+00	1622.4
KCPC_00028164-RA	XP_028807558.1	62.3	159	3	159	10	167	1.20E-46	196.8
KCPC_00028166-RA	XP_028807520.1	90.9	406	53	458	1	406	3.00E-202	714.9
KCPC_00028168-RA	BAG72152.1	42.2	512	1	446	200	704	1.90E-92	350.1
KCPC_00028169-RA	XP_028775121.1	66.7	111	1	111	914	1024	4.20E-33	151
KCPC_00028170-RA	PNX76538.1	68.9	135	2	136	272	406	2.90E-52	214.9
KCPC_00028171-RA	MCH79723.1	54.8	270	1	268	1208	1474	7.00E-77	297.7
KCPC_00028173-RA	RZC21519.1	63.2	212	9	218	135	346	1.60E-73	286.2
KCPC_00028175-RA	XP_028755682.1	73.4	781	10	762	12	792	0.00E+00	1169.1
KCPC_00028177-RA	XP_028807515.1	81	569	1	530	1	560	6.70E-246	860.1
KCPC_00028182-RA	XP_028807499.1	71.1	308	1	308	1	301	1.20E-109	406.8
KCPC_00028189-RA	XP_028807518.1	89	145	3	147	1	144	4.30E-62	247.7
KCPC_00028199-RA	ACC77568.1	80.9	68	1	67	1	67	6.20E-24	119.8
KCPC_00028203-RA	XP_014521985.1	35.9	463	11	452	12	463	3.10E-64	256.9
KCPC_00028204-RA	XP_022736187.1	48.8	2244	72	2212	120	2323	0.00E+00	2119.4
KCPC_00028207-RA	XP_019435954.1	61.8	1228	162	1373	658	1869	0.00E+00	1538.5
KCPC_00028212-RA	XP_028807482.1	95	704	1	704	1	704	0.00E+00	1345.9
KCPC_00028213-RA	XP_016170652.1	67.2	897	1	870	16	902	0.00E+00	1119.8
KCPC_00028218-RA	XP_028807483.1	83.5	599	1	597	1	597	1.00E-237	833.2
KCPC_00028221-RA	XP_028807475.1	94.4	827	1	826	1	827	0.00E+00	1528.1
KCPC_00028222-RA	XP_028794641.1	74.8	226	1	200	1	226	1.00E-69	273.5
KCPC_00028225-RA	KAF4360193.1	53.4	88	150	230	239	326	1.60E-10	77
KCPC_00028099-RA	XP_028807597.1	73.6	425	58	482	1	410	5.00E-155	558.1
KCPC_00028102-RA	XP_028807595.1	82.4	1219	88	1306	5	1192	0.00E+00	1947.6
KCPC_00028104-RA	XP_028807576.1	72.3	368	1	348	1	365	3.60E-131	478.4
KCPC_00028105-RA	XP_028807579.1	74.6	492	1	485	1	476	5.60E-191	677.6
KCPC_00028107-RA	XP_028754420.1	44	100	2	101	737	836	2.20E-13	86.3
KCPC_00028108-RA	OMO80401.1	67.9	81	1	72	1	81	2.00E-21	112.1
KCPC_00028110-RA	XP_028754420.1	49.3	75	7	81	703	777	8.90E-09	70.9
KCPC_00028112-RA	XP_015953921.1	87.1	451	1	447	1	450	5.10E-223	783.9
KCPC_00028113-RA	XP_028783022.1	55.2	67	40	95	101	167	4.40E-07	64.3
KCPC_00028115-RA	XP_028807575.1	90.8	741	1	741	1	741	0.00E+00	1350.1
KCPC_00028116-RA	XP_028786661.1	70	730	4	706	36	760	2.00E-277	965.3
KCPC_00028117-RA	XP_028807575.1	85.2	108	3	110	94	201	4.60E-44	188
KCPC_00028118-RA	XP_028786661.1	65.1	435	1	393	329	760	7.10E-144	520.8
KCPC_00028119-RA	XP_028786661.1	70.4	223	4	226	36	257	5.30E-79	304.7
KCPC_00028120-RA	XP_028774234.1	77.2	202	44	242	268	469	1.20E-80	310.1
KCPC_00028121-RA	XP_028807536.1	54.5	290	1	242	121	406	6.00E-69	271.2
KCPC_00028122-RA	XP_028807536.1	65.6	761	1	678	1	754	7.90E-268	933.3
KCPC_00028124-RA	XP_028807536.1	74	758	1	758	1	753	0.00E+00	1099.7
KCPC_00028125-RA	XP_028807537.1	58.4	577	1	454	121	697	5.50E-175	624.4
KCPC_00028126-RA	XP_028807536.1	75	711	21	731	48	753	5.30E-302	1047
KCPC_00028127-RA	XP_028807537.1	71.6	760	1	759	1	759	0.00E+00	1071.2
KCPC_00028129-RA	XP_028774232.1	92.7	844	1	844	1	844	0.00E+00	1550.8
KCPC_00028130-RA	XP_028774540.1	79	105	1	105	1	105	8.50E-43	183.7
KCPC_00028138-RA	XP_028807554.1	93.3	1278	1	1277	1	1256	0.00E+00	2385.5
KCPC_00028144-RA	XP_028113945.1	35.8	120	48	161	357	476	1.20E-11	80.5
KCPC_00028150-RA	XP_004487677.1	56.3	96	7	101	4	88	2.00E-14	90.5
KCPC_00028151-RA	XP_028791962.1	74.2	426	1	423	1	371	2.80E-173	618.6
KCPC_00028152-RA	XP_031287408.1	71.2	351	1	343	1	339	1.30E-128	469.9
KCPC_00028153-RA	XP_028807534.1	82.7	623	5	582	1	622	1.20E-275	959.1
KCPC_00028154-RA	XP_028807533.1	81.1	196	14	208	1	196	3.60E-86	328.2
KCPC_00028155-RA	XP_028807547.1	83.2	457	131	566	29	483	6.30E-218	767.3
KCPC_00028163-RA	XP_028807553.1	84.7	137	263	389	68	204	7.20E-56	228.4
KCPC_00028165-RA	XP_028807552.1	95.2	229	1	229	1	229	1.40E-124	456.1
KCPC_00028167-RA	XP_028807525.1	86.8	265	77	341	183	447	1.30E-131	480.3
KCPC_00028172-RA	XP_028807525.1	88.9	162	59	220	26	187	9.00E-77	297.4
KCPC_00028174-RA	XP_028807521.1	92.2	90	15	104	39	128	6.00E-40	173.7
KCPC_00028179-RA	XP_028807519.1	91.1	56	114	169	1	56	3.10E-19	105.5
KCPC_00028180-RA	XP_028807503.1	90.1	284	13	296	416	699	1.70E-137	499.2
KCPC_00028181-RA	XP_028807503.1	93.6	314	1	314	47	360	6.00E-170	607.1
KCPC_00028184-RA	XP_028797479.1	36.7	109	1	109	128	236	4.40E-12	81.3
KCPC_00028185-RA	XP_028755351.1	34.8	115	60	174	714	828	1.00E-17	100.5
KCPC_00028186-RA	XP_028779715.1	81.3	257	1	257	1	250	2.30E-111	412.1
KCPC_00028187-RA	XP_028807513.1	73.4	188	1	157	1	188	1.70E-59	239.2
KCPC_00028190-RA	XP_028807509.1	54.5	165	1	163	1	160	2.70E-28	135.6
KCPC_00028191-RA	XP_028807514.1	90.1	141	1	141	1	141	5.30E-63	251.1
KCPC_00028192-RA	XP_028807504.1	82.3	616	326	933	1	614	5.40E-283	984.2
KCPC_00028193-RA	XP_028793068.1	86.7	541	1	539	196	730	5.70E-277	963.4
KCPC_00028194-RA	XP_028807507.1	81.1	206	61	266	1	189	6.00E-86	327.8
KCPC_00028195-RA	XP_028807496.1	57.4	202	1	202	135	262	7.00E-50	207.6
KCPC_00028196-RA	XP_028807496.1	82.6	132	1	132	1	132	4.30E-53	218
KCPC_00028197-RA	XP_028783652.1	65.1	700	81	774	58	732	2.20E-269	938.7
KCPC_00028201-RA	XP_028807490.1	92.2	77	88	164	1	77	3.60E-33	151.8
KCPC_00028211-RA	XP_028807492.1	95	119	1	119	24	142	1.40E-58	236.9
KCPC_00028215-RA	XP_030461069.1	70.5	430	2	431	3	427	1.50E-179	639.4
KCPC_00028219-RA	AES67014.1	50.9	114	1	114	1	106	2.50E-20	109
KCPC_00028220-RA	XP_028807473.1	70.2	131	1	124	1	123	3.10E-37	165.2
KCPC_00028224-RA	XP_028752029.1	64.1	103	187	289	119	221	1.10E-27	134.4
KCPC_00028228-RA	XP_028758316.1	41.4	111	97	194	1	111	2.40E-15	92.8
KCPC_00028234-RA	XP_028807484.1	92.4	1051	1	1051	2	1052	0.00E+00	1138.6
KCPC_00028236-RA	XP_028807489.1	90	190	34	223	1	190	2.90E-73	285.4
KCPC_00028239-RA	XP_028796807.1	88	685	1	683	1	675	0.00E+00	1132.1
KCPC_00028248-RA	XP_028754580.1	35.1	208	82	258	39	246	6.00E-30	141.7
KCPC_00028249-RA	XP_028798531.1	92.5	414	1	414	1	414	2.70E-226	794.7
KCPC_00028250-RA	XP_028798532.1	90.6	362	1	362	1	348	7.60E-185	656.8
KCPC_00028252-RA	XP_028798538.1	73.4	94	1	94	1	94	4.80E-30	140.6
KCPC_00028254-RA	RZC26146.1	64.4	720	4	723	269	986	1.50E-280	975.7
KCPC_00028259-RA	XP_028772685.1	57.8	173	16	188	261	431	5.80E-38	167.9
KCPC_00028261-RA	XP_028755545.1	78.7	549	38	555	1	541	4.80E-239	837.4
KCPC_00028264-RA	XP_028755553.1	73.4	368	1	346	11	364	4.50E-102	381.7
KCPC_00028266-RA	XP_028755533.1	81.7	131	88	218	1	129	3.00E-47	199.1
KCPC_00028267-RA	XP_028755533.1	78.8	633	105	737	18	578	1.70E-260	909.1
KCPC_00028272-RA	XP_028755552.1	85.3	682	1	670	1	657	0.00E+00	1100.1
KCPC_00028273-RA	KEH38637.1	58.8	80	10	88	3	75	7.20E-12	80.1
KCPC_00028274-RA	XP_028755552.1	76.7	604	1	521	1	603	2.40E-244	855.1
KCPC_00028276-RA	KEH38637.1	58.8	80	10	88	3	75	3.60E-11	77.8
KCPC_00028277-RA	AFK37650.1	54.1	85	5	89	7	80	7.50E-09	70.1
KCPC_00028282-RA	XP_028755523.1	91.6	418	1	417	1	418	1.90E-232	815.1
KCPC_00028285-RA	KYP33579.1	51.6	64	30	93	991	1054	9.60E-10	73.2
KCPC_00028290-RA	XP_028785567.1	73.6	447	1	395	1	447	1.60E-167	599.4
KCPC_00028292-RA	XP_028755513.1	89.8	295	1	292	1	295	2.50E-143	518.8
KCPC_00028294-RA	XP_028755514.1	90.5	698	1	691	1	694	0.00E+00	1157.9
KCPC_00028301-RA	XP_028755488.1	85.9	198	5	192	2	198	1.10E-86	329.7
KCPC_00028302-RA	XP_028755495.1	71.3	237	1	231	1	237	7.10E-91	344
KCPC_00028303-RA	XP_028755495.1	77	222	1	221	16	237	3.10E-96	361.7
KCPC_00028305-RA	XP_028785718.1	82.3	231	1	230	1	231	9.40E-104	386.7
KCPC_00028307-RA	KAE9611223.1	74.7	87	80	166	13	98	2.50E-29	139
KCPC_00028309-RA	XP_028785719.1	51.3	150	1	149	1	125	1.50E-26	129.8
KCPC_00028310-RA	XP_028785719.1	67.3	55	29	83	245	298	6.50E-10	73.6
KCPC_00028311-RA	XP_028785719.1	66.4	137	1	132	311	447	3.50E-42	182.2
KCPC_00028312-RA	XP_028785719.1	59.6	532	1	493	1	515	2.20E-166	595.9
KCPC_00028313-RA	XP_028785719.1	70	517	2	509	4	515	4.70E-204	721.1
KCPC_00028314-RA	XP_028755500.1	76.5	336	8	342	5	335	4.90E-133	484.6
KCPC_00028315-RA	XP_028755500.1	76.6	158	1	158	361	518	5.70E-68	267.3
KCPC_00028316-RA	QHU78620.1	70.3	599	1	581	2	586	6.60E-239	837
KCPC_00028318-RA	QHU78620.1	67.8	479	1	472	2	466	1.90E-183	652.5
KCPC_00028322-RA	QHU78620.1	64.3	602	1	566	2	586	1.80E-217	765.8
KCPC_00028323-RA	QHU78623.1	68.8	93	40	132	476	566	5.90E-26	127.5
KCPC_00028324-RA	QHU78620.1	67.1	601	1	580	2	585	1.70E-223	785.8
KCPC_00028326-RA	XP_028785945.1	77.5	591	3	587	6	588	7.20E-233	817
KCPC_00028328-RA	XP_028755483.1	97.3	75	108	182	1	75	6.70E-28	134.4
KCPC_00028331-RA	KAE8706104.1	93	71	49	119	72	142	1.20E-25	126.3
KCPC_00028334-RA	XP_028755480.1	73.3	480	1	480	9	403	1.30E-187	666.4
KCPC_00028337-RA	XP_020866979.1	40.7	199	8	149	248	444	1.00E-24	123.6
KCPC_00028339-RA	XP_028755479.1	82.4	119	1	118	1	115	1.20E-39	173.3
KCPC_00028340-RA	XP_028785939.1	88.7	505	43	546	1	505	3.30E-240	841.3
KCPC_00028342-RA	XP_028803084.1	74.5	642	1	601	1	634	4.70E-280	973.8
KCPC_00028226-RA	XP_028807472.1	84	387	2	388	4	390	9.10E-179	636.7
KCPC_00028227-RA	XP_028794645.1	73.8	332	21	333	1	330	2.90E-61	246.1
KCPC_00028237-RA	XP_028807486.1	95	280	1	280	1	279	7.80E-145	523.5
KCPC_00028238-RA	XP_028807485.1	71	404	1	372	1	392	2.40E-141	512.3
KCPC_00028240-RA	XP_028807491.1	82.1	262	1	262	1	233	8.40E-109	403.7
KCPC_00028241-RA	XP_028807493.1	69.9	644	28	669	1	639	1.00E-187	667.2
KCPC_00028242-RA	XP_028796813.1	76.6	145	1	145	1	129	5.60E-54	220.7
KCPC_00028243-RA	XP_028807477.1	83.1	213	1	207	1	213	5.50E-87	330.9
KCPC_00028245-RA	XP_028807476.1	90	529	1	529	1	529	3.90E-262	914.1
KCPC_00028246-RA	XP_028807487.1	87.9	363	39	391	1	362	2.20E-177	632.1
KCPC_00028251-RA	XP_028798537.1	60	160	75	234	38	188	1.40E-43	186.8
KCPC_00028253-RA	XP_028788611.1	85.7	286	1	285	176	461	9.10E-141	510
KCPC_00028255-RA	XP_028788611.1	87	169	1	169	1	169	5.30E-80	307.4
KCPC_00028256-RA	CAN73102.1	34.4	1474	85	1030	26	1487	1.40E-230	810.4
KCPC_00028257-RA	XP_028755539.1	82.2	703	1	695	1	693	4.50E-285	990.7
KCPC_00028258-RA	XP_028788620.1	88.6	403	53	455	1	398	5.40E-188	667.5
KCPC_00028262-RA	XP_028755527.1	77.8	663	1	662	1	632	2.70E-292	1015
KCPC_00028265-RA	KRH22012.1	66.1	829	27	854	25	810	0.00E+00	1088.2
KCPC_00028268-RA	XP_028755528.1	72.9	369	62	421	1	355	2.20E-122	449.5
KCPC_00028269-RA	RZB91994.1	61.6	916	41	895	79	994	0.00E+00	1166
KCPC_00028270-RA	XP_028785269.1	75.5	412	118	516	1	408	3.30E-157	565.5
KCPC_00028271-RA	XP_028755543.1	81.1	397	167	561	1	396	4.50E-163	585.1
KCPC_00028278-RA	XP_028785656.1	84.1	459	1	453	1	459	1.20E-214	756.1
KCPC_00028279-RA	XP_015579415.1	46.7	135	18	152	304	438	2.60E-25	126.7
KCPC_00028280-RA	TKY59067.1	73.9	46	12	57	26	71	4.10E-08	68.2
KCPC_00028281-RA	RDX79325.1	56.6	346	1	339	1	335	2.10E-99	372.9
KCPC_00028287-RA	XP_028755518.1	97.3	446	1	440	1	446	2.00E-211	745.3
KCPC_00028291-RA	XP_028795486.1	77.6	392	1	392	38	429	7.80E-167	597
KCPC_00028295-RA	XP_007021721.1	100	153	1	153	52	204	2.00E-81	312
KCPC_00028296-RA	XP_028755511.1	79.5	161	1	160	1	150	3.10E-64	255
KCPC_00028297-RA	XP_028755507.1	91.8	695	26	720	23	717	0.00E+00	1203.7
KCPC_00028298-RA	XP_028755490.1	87.1	568	64	594	1	568	3.10E-276	961.1
KCPC_00028299-RA	XP_028755510.1	90.8	780	33	782	132	911	0.00E+00	1422.1
KCPC_00028300-RA	XP_028755505.1	92.5	186	1	186	1	186	4.80E-87	331.3
KCPC_00028304-RA	XP_028764888.1	96.3	486	1	486	1	486	5.00E-272	946.8
KCPC_00028306-RA	KAE8124705.1	61.5	1089	39	1116	422	1449	0.00E+00	1287.7
KCPC_00028320-RA	XP_028755500.1	63.7	182	1	173	326	501	1.30E-56	229.9
KCPC_00028321-RA	TKY73567.1	49.2	297	78	337	21	312	3.60E-59	239.2
KCPC_00028325-RA	XP_028755500.1	64	528	4	514	3	517	6.40E-177	630.9
KCPC_00028327-RA	XP_028755484.1	97.2	71	1	71	1	71	7.80E-33	149.4
KCPC_00028330-RA	PKA46982.1	29.1	254	1	224	129	377	7.80E-13	84.7
KCPC_00028332-RA	XP_028785933.1	89	381	1	381	1	377	2.80E-198	701.4
KCPC_00028335-RA	XP_028755477.1	91.8	572	1	568	1	542	1.90E-291	1011.5
KCPC_00028338-RA	PKU60544.1	68.7	195	28	222	1	185	1.10E-61	246.9
KCPC_00028341-RA	XP_028785942.1	100	188	101	288	1	188	5.00E-102	381.7
KCPC_00028344-RA	XP_028755445.1	90.6	286	1	285	1	286	1.10E-136	496.5
KCPC_00028345-RA	XP_028785853.1	88.2	127	1	127	345	471	1.20E-56	229.6
KCPC_00028350-RA	XP_028755449.1	62.1	211	7	211	52	262	2.80E-67	265.8
KCPC_00028351-RA	XP_028755421.1	75.5	212	41	251	637	846	1.20E-41	181
KCPC_00028352-RA	XP_028755449.1	60.4	245	1	232	10	254	6.80E-71	278.9
KCPC_00028358-RA	XP_028801277.1	41.5	390	274	635	11	374	1.10E-63	255.4
KCPC_00028361-RA	XP_016464696.1	47.4	194	35	198	349	542	1.90E-36	162.9
KCPC_00028362-RA	XP_020997382.1	42.8	474	1	301	1022	1494	9.10E-91	344
KCPC_00028368-RA	XP_028774715.1	57.9	779	19	664	87	857	2.10E-233	818.9
KCPC_00028372-RA	XP_028755437.1	55.6	333	65	390	1	276	3.80E-72	283.1
KCPC_00028373-RA	XP_028758692.1	57	1171	1	1124	1	998	6.50E-267	931
KCPC_00028374-RA	XP_028755433.1	65.9	1063	1	1056	1	989	2.10E-299	1038.9
KCPC_00028375-RA	XP_028755415.1	50.6	174	183	322	85	258	6.40E-34	155.2
KCPC_00028377-RA	XP_028755434.1	61.9	113	1	110	1	113	1.00E-28	137.5
KCPC_00028378-RA	XP_028758692.1	51.1	517	98	505	105	618	4.20E-60	243
KCPC_00028379-RA	XP_028755435.1	77.6	339	2	324	359	697	1.90E-134	489.2
KCPC_00028380-RA	XP_028755437.1	53.5	329	1	326	1	276	6.70E-67	265
KCPC_00028382-RA	XP_028758692.1	68.3	1041	1	1029	1	998	5.4e-310	1073.5
KCPC_00028384-RA	XP_028755467.1	93.9	326	1	326	1	324	6.50E-159	570.5
KCPC_00028389-RA	XP_028755450.1	82.3	1000	26	1021	19	989	0.00E+00	1412.9
KCPC_00028390-RA	XP_028755450.1	53.2	841	25	733	106	932	4.70E-165	592
KCPC_00028391-RA	XP_028755452.1	82.9	363	37	394	1	363	2.10E-180	642.1
KCPC_00028392-RA	XP_028755466.1	85.7	385	1	384	1	383	7.20E-197	696.8
KCPC_00028394-RA	XP_028755464.1	85.8	323	1	323	1	323	2.70E-141	511.9
KCPC_00028395-RA	XP_028755404.1	73.5	430	4	408	2	426	5.50E-158	567.8
KCPC_00028397-RA	XP_028755459.1	50	332	24	283	1	279	1.30E-65	260.4
KCPC_00028401-RA	XP_028758692.1	50.1	1232	1	1165	1	981	1.40E-240	843.6
KCPC_00028405-RA	XP_028799184.1	91.6	226	1	226	632	857	6.10E-116	427.2
KCPC_00028406-RA	WP_156622754.1	62.8	666	1	642	687	1346	5.50E-247	864.4
KCPC_00028426-RA	MCH84271.1	44.4	90	3	92	194	283	5.00E-12	82
KCPC_00028427-RA	XP_028755434.1	55.8	937	1	801	1	884	5.10E-205	724.9
KCPC_00028433-RA	KAF2322117.1	32.5	320	1	246	39	342	4.30E-39	172.2
KCPC_00028435-RA	XP_020963827.1	67.6	142	119	260	788	928	1.90E-47	199.9
KCPC_00028347-RA	XP_028755421.1	70.6	102	23	124	782	881	5.20E-32	147.5
KCPC_00028348-RA	XP_028755449.1	60.4	139	99	231	32	170	3.60E-39	172.2
KCPC_00028354-RA	XP_028755418.1	50.2	864	1	633	2	862	2.40E-109	406.8
KCPC_00028357-RA	XP_028755419.1	58.1	923	5	758	24	944	3.20E-116	429.9
KCPC_00028359-RA	XP_028755418.1	50.5	107	25	127	4	102	2.40E-15	93.6
KCPC_00028363-RA	XP_028755434.1	53.2	1094	1	947	1	997	5.50E-235	824.7
KCPC_00028364-RA	XP_028758692.1	31.2	433	5	332	265	647	9.00E-30	141.7
KCPC_00028366-RA	XP_028755453.1	66	747	277	954	263	988	2.50E-259	905.6
KCPC_00028367-RA	XP_028755434.1	54.7	95	1	84	1	89	1.20E-15	92.8
KCPC_00028370-RA	XP_028752040.1	41.1	309	1	271	1	303	3.20E-50	209.1
KCPC_00028371-RA	XP_028752039.1	64.3	311	12	273	1	311	5.70E-108	401
KCPC_00028376-RA	RZB50463.1	51.9	567	3	519	1	563	6.00E-162	581.3
KCPC_00028381-RA	XP_028776266.1	56	116	1	116	1375	1490	2.50E-28	135.2
KCPC_00028385-RA	XP_028755453.1	86.8	1044	1	1043	1	1015	0.00E+00	1489.9
KCPC_00028386-RA	XP_028755405.1	82.5	154	1	153	1	154	8.80E-66	260
KCPC_00028393-RA	XP_028755444.1	92.9	239	1	239	1	239	4.40E-120	441
KCPC_00028396-RA	XP_028755440.1	90.5	294	13	306	1	294	6.70E-150	540.4
KCPC_00028398-RA	XP_028755433.1	60.2	1067	1	1036	1	929	2.10E-260	909.4
KCPC_00028399-RA	XP_028755437.1	54.7	333	1	326	1	276	1.20E-68	271.2
KCPC_00028404-RA	XP_028808254.1	72.4	87	1	86	34	120	3.90E-21	110.9
KCPC_00028409-RA	XP_028755446.1	68.2	846	4	831	43	886	4.50E-148	535.8
KCPC_00028411-RA	XP_028755406.1	70.7	727	128	800	808	1530	4.40E-257	897.9
KCPC_00028412-RA	XP_028755434.1	37.2	239	1	228	1	160	5.40E-23	118.6
KCPC_00028413-RA	XP_028755681.1	65.1	728	1	603	1	727	4.80E-262	914.4
KCPC_00028415-RA	XP_028755419.1	65.9	928	1	888	19	944	5.70E-173	618.6
KCPC_00028418-RA	XP_021677618.1	58.4	149	62	210	89	237	4.80E-46	194.9
KCPC_00028419-RA	XP_028755418.1	76.8	314	27	340	96	403	5.30E-71	278.9
KCPC_00028420-RA	XP_028755435.1	69.4	648	322	942	28	664	6.50E-239	837.8
KCPC_00028421-RA	XP_028755418.1	63.1	520	2	439	8	520	6.00E-130	474.9
KCPC_00028423-RA	XP_028755421.1	69.4	72	1	70	6	77	1.50E-21	112.1
KCPC_00028424-RA	XP_028755435.1	75.7	604	4	601	112	692	1.10E-244	856.3
KCPC_00028425-RA	XP_028758692.1	44.3	470	1	456	1	395	5.50E-34	156
KCPC_00028429-RA	XP_028755446.1	68.9	887	21	889	3	886	1.50E-173	620.5
KCPC_00028431-RA	XP_028755418.1	72.5	149	38	186	96	238	3.10E-49	206.5
KCPC_00028434-RA	XP_028758692.1	61.9	194	44	230	415	607	3.40E-53	218.8
KCPC_00028436-RA	XP_028755406.1	61.5	1090	17	1055	557	1544	8.20E-288	1000.3
KCPC_00028438-RA	XP_028755459.1	87.8	312	1	312	1	312	1.40E-147	532.7
KCPC_00028440-RA	XP_028755455.1	88.1	891	11	901	1	891	0.00E+00	1595.5
KCPC_00028443-RA	XP_028753403.1	88.9	171	1	170	1	171	9.50E-69	270
KCPC_00028444-RA	XP_028755468.1	91.1	214	54	267	1	214	1.00E-95	360.5
KCPC_00028453-RA	XP_028755391.1	68.3	545	1	544	1	417	8.30E-183	650.6
KCPC_00028454-RA	XP_028755392.1	75.7	387	1	378	1	351	2.70E-164	588.6
KCPC_00028455-RA	XP_028758718.1	85.8	204	2	204	1	204	3.50E-94	354.8
KCPC_00028456-RA	XP_028758718.1	84	206	1	203	1	205	2.10E-91	345.5
KCPC_00028457-RA	XP_028758718.1	84	119	23	141	89	206	1.90E-51	212.2
KCPC_00028458-RA	XP_028758718.1	86.3	204	2	204	1	204	6.40E-96	360.5
KCPC_00028459-RA	XP_028758718.1	82.1	207	1	204	1	206	4.40E-89	337.8
KCPC_00028460-RA	XP_028755356.1	87.7	366	4	368	8	372	3.30E-183	651.4
KCPC_00028461-RA	XP_028758718.1	92.9	56	14	69	151	206	1.60E-22	115.2
KCPC_00028463-RA	XP_028755356.1	81	379	3	380	7	370	1.60E-164	589.3
KCPC_00028471-RA	XP_028755389.1	91.2	351	1	351	1	351	2.10E-179	638.6
KCPC_00028479-RA	KAE9620898.1	37.5	160	68	222	285	431	3.50E-13	85.9
KCPC_00028481-RA	XP_028754350.1	97.3	523	1	523	1	513	1.50E-237	832.4
KCPC_00028484-RA	XP_028788029.1	57.6	255	8	262	8	254	6.20E-43	184.9
KCPC_00028485-RA	XP_028798441.1	61.2	85	1	85	22	106	8.20E-24	119.8
KCPC_00028486-RA	XP_028788029.1	62	1114	2	1065	14	1104	1.20E-206	730.7
KCPC_00028489-RA	XP_028773359.1	53.2	977	13	902	11	902	1.40E-142	517.7
KCPC_00028490-RA	WP_156622754.1	57.7	1308	152	1449	3	1271	0.00E+00	1530.8
KCPC_00028492-RA	XP_028788029.1	56.9	1108	2	938	1	1102	1.90E-182	650.2
KCPC_00028494-RA	XP_028754494.1	85.2	115	1	115	1	115	6.00E-51	210.3
KCPC_00028496-RA	XP_028755350.1	71.3	488	1	438	52	534	8.10E-181	643.7
KCPC_00028497-RA	RDX68520.1	62.8	511	61	571	39	537	1.10E-180	643.7
KCPC_00028513-RA	QHO28758.1	62.4	205	1	205	377	581	1.60E-68	269.6
KCPC_00028514-RA	BBH03402.1	50.6	156	2	118	1121	1276	2.00E-33	152.1
KCPC_00028519-RA	XP_028776180.1	90.6	1419	477	1895	1	1419	0.00E+00	2625.1
KCPC_00028528-RA	XP_028785412.1	63.4	93	6	98	80	172	6.80E-24	120.9
KCPC_00028529-RA	XP_028787666.1	53	200	9	208	1	197	1.70E-48	204.1
KCPC_00028534-RA	XP_028755347.1	59.6	245	1	215	1	243	8.10E-69	270.8
KCPC_00028542-RA	XP_028755380.1	80.8	182	1	182	1	159	2.00E-69	272.3
KCPC_00028549-RA	XP_028763109.1	57.8	398	103	471	88	484	3.60E-110	409.1
KCPC_00028550-RA	XP_028763264.1	57.6	125	51	175	95	215	1.50E-29	139.8
KCPC_00028552-RA	XP_028763162.1	51	631	130	747	60	675	5.00E-154	555.4
KCPC_00028437-RA	XP_028755415.1	39.8	166	4	124	230	394	3.00E-13	85.9
KCPC_00028441-RA	XP_028755472.1	96.9	671	1	670	1	671	0.00E+00	1335.9
KCPC_00028445-RA	XP_028753354.1	60.2	384	4	337	36	417	2.70E-110	409.8
KCPC_00028446-RA	XP_028758719.1	74.5	369	16	384	11	379	2.40E-128	469.2
KCPC_00028447-RA	XP_028753354.1	72.8	382	5	385	37	417	2.50E-125	459.1
KCPC_00028448-RA	XP_028758719.1	68.1	379	10	387	4	381	4.30E-109	405.2
KCPC_00028449-RA	XP_028755400.1	67.9	190	1	190	194	383	6.40E-66	260.8
KCPC_00028450-RA	XP_028758712.1	38.7	354	5	288	37	386	4.80E-40	175.6
KCPC_00028451-RA	XP_028755400.1	70.6	385	1	385	1	385	1.20E-130	476.9
KCPC_00028452-RA	XP_028755397.1	48.1	387	1	282	1	387	6.40E-79	304.7
KCPC_00028464-RA	XP_028758706.1	90.6	575	1	575	30	604	0.00E+00	1068.1
KCPC_00028467-RA	RDX86098.1	58.1	74	1	73	1	74	1.90E-11	78.6
KCPC_00028468-RA	XP_028755366.1	84.7	386	1	384	1	368	7.30E-172	614.4
KCPC_00028470-RA	XP_028755355.1	74	100	8	107	26	125	1.40E-36	162.5
KCPC_00028472-RA	XP_028755354.1	82.7	283	1	283	234	513	8.50E-123	450.3
KCPC_00028473-RA	XP_018846769.1	50.4	127	1	127	334	454	2.40E-24	122.1
KCPC_00028474-RA	XP_028805733.1	48.5	303	27	326	45	338	9.00E-68	267.7
KCPC_00028475-RA	XP_028805733.1	47.7	434	31	463	46	466	2.60E-100	376.3
KCPC_00028478-RA	XP_028754360.1	89.8	599	1	599	75	673	1.50E-287	998.8
KCPC_00028480-RA	XP_020240050.1	51.1	354	29	377	88	431	8.20E-89	337.8
KCPC_00028482-RA	XP_028754409.1	61.4	414	1	409	32	444	8.80E-137	497.3
KCPC_00028483-RA	XP_028754409.1	62.4	450	1	427	1	444	8.60E-143	517.3
KCPC_00028487-RA	CAN70473.1	34.2	199	139	273	511	706	2.00E-15	93.6
KCPC_00028488-RA	PNX76291.1	56.9	102	1	102	553	654	5.10E-22	115.2
KCPC_00028495-RA	XP_028802142.1	88.1	67	1	67	532	598	2.20E-22	115.2
KCPC_00028498-RA	XP_020171221.1	57.4	68	17	84	82	149	5.10E-13	84
KCPC_00028499-RA	XP_010462252.1	54.2	83	18	99	73	153	7.80E-18	100.1
KCPC_00028501-RA	XP_010462252.1	39.1	133	53	160	18	148	9.10E-16	94
KCPC_00028504-RA	XP_021679432.1	59.9	1052	1	954	250	1294	0.00E+00	1297.3
KCPC_00028505-RA	XP_022736187.1	34.4	1171	87	1153	120	1250	1.20E-175	627.9
KCPC_00028506-RA	XP_020209009.1	39.3	201	3	199	133	322	6.00E-30	142.5
KCPC_00028507-RA	RDX67371.1	50.4	113	23	135	14	125	1.60E-23	119.8
KCPC_00028509-RA	XP_028754331.1	82.2	163	1	160	3	165	9.90E-68	266.5
KCPC_00028510-RA	XP_015159974.1	45.7	886	1	658	640	1522	3.60E-205	725.7
KCPC_00028512-RA	XP_028775121.1	54.2	546	20	527	69	606	1.60E-159	573.2
KCPC_00028515-RA	XP_028755365.1	83	53	62	114	110	162	1.90E-13	85.9
KCPC_00028517-RA	XP_028755365.1	79.8	307	5	297	5	290	2.40E-128	468.8
KCPC_00028518-RA	XP_028755362.1	73.9	1960	1	1703	1	1914	0.00E+00	2682.9
KCPC_00028520-RA	XP_028755375.1	55.3	161	1	155	1	147	4.80E-22	114.8
KCPC_00028521-RA	XP_028755375.1	57.4	141	2	131	3	140	1.50E-25	126.3
KCPC_00028522-RA	XP_028755375.1	64	161	2	160	5	158	1.10E-39	173.3
KCPC_00028523-RA	XP_028755375.1	60.7	168	2	163	3	158	2.60E-31	145.6
KCPC_00028524-RA	XP_028755373.1	74	123	3	119	6	124	2.40E-29	138.7
KCPC_00028526-RA	XP_028108478.1	53.3	90	90	179	252	340	1.70E-16	96.7
KCPC_00028527-RA	KAF1884897.1	64.4	413	819	1230	17	411	1.70E-138	504.6
KCPC_00028530-RA	XP_028807558.1	37.8	288	1	274	156	403	2.60E-31	146.4
KCPC_00028531-RA	XP_028763302.1	69.6	56	1	56	20	75	1.70E-09	72.8
KCPC_00028532-RA	XP_028805532.1	95.5	66	1	66	1	66	1.70E-26	128.3
KCPC_00028536-RA	XP_028755377.1	87.2	422	1	419	1	422	1.40E-201	712.6
KCPC_00028539-RA	XP_028755388.1	84	100	4	100	5	104	5.40E-40	173.7
KCPC_00028541-RA	XP_028755338.1	84.6	259	1	236	1	258	4.90E-111	411.4
KCPC_00028543-RA	XP_028763337.1	86.1	375	1	375	1	375	7.70E-188	666.8
KCPC_00028544-RA	XP_028763337.1	62.7	375	89	394	1	375	2.40E-115	426
KCPC_00028546-RA	XP_028755346.1	79.2	365	153	509	11	375	2.10E-164	589.3
KCPC_00028551-RA	XP_024630546.1	38.4	380	78	301	497	876	2.60E-55	226.5
KCPC_00028553-RA	XP_028763118.1	42.2	450	8	368	9	409	3.80E-75	292.4
KCPC_00028554-RA	XP_028763162.1	66	611	110	716	66	676	3.40E-221	778.5
KCPC_00028555-RA	XP_028768723.1	66.4	739	1	731	1	737	2.20E-279	971.8
KCPC_00028557-RA	XP_028763297.1	56.8	88	101	187	86	173	3.20E-17	99
KCPC_00028560-RA	XP_028763118.1	62	271	50	276	352	622	2.90E-75	292.4
KCPC_00028563-RA	XP_028763118.1	85.1	241	5	245	382	622	4.10E-105	391.3
KCPC_00028565-RA	KYP68135.1	66.7	57	186	242	4	60	4.00E-11	79.3
KCPC_00028567-RA	XP_017415719.1	42.9	147	23	148	99	245	8.30E-21	110.5
KCPC_00028569-RA	XP_028763118.1	63.6	634	8	623	9	622	3.60E-206	728.4
KCPC_00028570-RA	XP_028763297.1	44.7	490	1	377	1	475	1.90E-85	326.6
KCPC_00028571-RA	XP_028763118.1	87	100	1	100	523	622	4.30E-37	164.1
KCPC_00028574-RA	XP_028763414.1	96	100	16	115	11	110	3.90E-50	207.6
KCPC_00028575-RA	XP_028763422.1	90.3	196	1	196	1	196	1.60E-96	362.5
KCPC_00028577-RA	XP_028753412.1	90.5	241	1	241	1	241	6.70E-123	451.1
KCPC_00028579-RA	XP_028753394.1	92	250	1	250	1	250	8.90E-124	453.4
KCPC_00028583-RA	XP_028789103.1	92	985	1	985	1	985	1.20E-257	900.2
KCPC_00028584-RA	XP_028753404.1	95.8	306	1	306	1	306	1.90E-160	575.5
KCPC_00028585-RA	XP_028789105.1	75.2	306	1	255	1	306	4.70E-115	424.5
KCPC_00028587-RA	XP_028761289.1	73.2	56	69	122	14	69	3.70E-07	65.1
KCPC_00028588-RA	XP_028753406.1	47.4	701	95	778	2	666	8.70E-141	511.5
KCPC_00028591-RA	XP_028796819.1	48.4	711	47	733	1	686	4.50E-147	532.3
KCPC_00028593-RA	XP_028753406.1	40	667	1	609	2	579	1.60E-97	367.5
KCPC_00028597-RA	XP_028768435.1	68	387	1	386	393	737	1.70E-135	493
KCPC_00028598-RA	XP_028794548.1	54.4	149	3	129	36	184	1.60E-29	139.4
KCPC_00028599-RA	XP_028753408.1	46.3	380	12	299	173	549	1.20E-63	253.8
KCPC_00028601-RA	XP_028799277.1	49.1	477	1	349	76	552	5.20E-104	388.7
KCPC_00028602-RA	XP_028753408.1	45	609	20	598	5	542	1.50E-116	430.6
KCPC_00028604-RA	KAD2393896.1	41.5	118	93	197	83	200	7.70E-20	107.8
KCPC_00028605-RA	XP_028798944.1	54.5	112	140	251	42	153	2.90E-26	129.4
KCPC_00028609-RA	XP_021691627.1	45.5	231	101	331	18	242	4.10E-47	199.1
KCPC_00028610-RA	RVW12961.1	56.3	151	1	151	7	157	9.30E-44	186.8
KCPC_00028611-RA	RVW44023.1	53.1	226	69	292	143	359	1.20E-58	237.3
KCPC_00028623-RA	XP_028789108.1	80.5	277	1	276	1	277	6.20E-110	407.5
KCPC_00028624-RA	XP_015952849.1	89.6	77	12	88	8	84	1.40E-36	162.2
KCPC_00028627-RA	XP_028753376.1	87.4	898	86	982	1	898	2.60E-272	948.7
KCPC_00028639-RA	XP_028772050.1	81.2	675	1	675	1	648	5.30E-243	850.9
KCPC_00028640-RA	XP_028772032.1	87.2	446	52	496	1	441	3.30E-207	731.5
KCPC_00028641-RA	XP_028772040.1	65.5	493	1	492	442	782	2.00E-159	572.8
KCPC_00028645-RA	XP_028771942.1	91.1	459	57	515	50	508	7.40E-242	846.7
KCPC_00028651-RA	XP_028777227.1	52.4	456	1	366	1	448	1.50E-106	396.7
KCPC_00028661-RA	XP_028753344.1	83.6	542	8	548	1	542	3.40E-268	934.5
KCPC_00028663-RA	KAF1899579.1	62.6	195	8	197	7	200	2.80E-53	221.1
KCPC_00028556-RA	KAA8541301.1	52.7	150	369	510	147	296	1.50E-32	151.4
KCPC_00028559-RA	RZB50463.1	55.9	994	3	867	1	993	0.00E+00	1086.6
KCPC_00028561-RA	XP_028773622.1	36.3	270	7	261	1266	1534	9.30E-42	181
KCPC_00028564-RA	XP_028763394.1	84.4	377	1	376	1	376	6.30E-182	647.1
KCPC_00028572-RA	XP_028763394.1	80.3	366	61	425	12	376	1.20E-168	603.2
KCPC_00028581-RA	XP_028753395.1	93.7	479	1	478	1	478	3.20E-239	837.8
KCPC_00028586-RA	XP_028753402.1	75.3	648	96	739	1	632	9.60E-251	876.7
KCPC_00028589-RA	XP_028753390.1	52.6	97	43	130	181	276	9.60E-12	80.5
KCPC_00028592-RA	XP_028794548.1	45.1	175	1	149	99	271	3.70E-24	121.7
KCPC_00028594-RA	XP_028785372.1	76.1	67	36	102	212	278	3.10E-18	101.7
KCPC_00028595-RA	XP_028753408.1	53.5	690	152	796	5	682	4.10E-170	609
KCPC_00028600-RA	XP_028753408.1	57.5	706	24	703	8	676	2.80E-202	715.7
KCPC_00028603-RA	XP_028753406.1	62.5	365	1	364	334	669	3.20E-106	395.6
KCPC_00028606-RA	XP_028794548.1	55.6	259	44	296	47	299	4.30E-66	262.3
KCPC_00028607-RA	XP_028753406.1	52.9	707	21	717	21	669	1.20E-173	620.5
KCPC_00028612-RA	XP_028796819.1	50.3	712	1	681	1	688	2.70E-159	572.8
KCPC_00028615-RA	XP_028789090.1	45.1	650	10	590	6	635	1.10E-125	461.1
KCPC_00028616-RA	XP_028789090.1	83	94	1	94	551	644	5.80E-35	157.1
KCPC_00028617-RA	XP_028753406.1	34.7	303	93	335	197	498	2.40E-15	93.6
KCPC_00028618-RA	XP_028789090.1	67.3	732	7	720	5	644	1.60E-258	902.5
KCPC_00028619-RA	XP_021637587.1	67.4	141	13	138	145	285	7.80E-46	194.1
KCPC_00028620-RA	XP_028789090.1	43.7	641	3	568	24	643	1.20E-115	427.6
KCPC_00028621-RA	XP_028789090.1	37.9	575	7	420	5	539	5.40E-74	288.9
KCPC_00028628-RA	XP_028753371.1	73.3	161	1	158	1	159	1.00E-56	229.9
KCPC_00028629-RA	XP_028753371.1	55.7	158	1	120	1	158	1.30E-36	162.9
KCPC_00028630-RA	TKY67870.1	70.5	105	1	105	35	136	1.60E-30	142.9
KCPC_00028631-RA	XP_028753375.1	85.8	162	2	163	3	164	3.30E-71	278.1
KCPC_00028633-RA	XP_028753375.1	86.4	162	2	163	3	164	1.00E-72	283.1
KCPC_00028634-RA	XP_028753391.1	74.2	163	1	163	1	161	2.50E-58	235.3
KCPC_00028635-RA	XP_028753391.1	87.1	163	1	163	1	163	7.20E-74	287
KCPC_00028636-RA	XP_028753368.1	55.4	74	45	113	1	74	1.30E-12	83.6
KCPC_00028637-RA	XP_028771998.1	91.5	1301	1	1299	1	1267	0.00E+00	2336.2
KCPC_00028642-RA	XP_028753364.1	69.5	151	1	142	1	135	1.30E-47	199.5
KCPC_00028643-RA	XP_028771983.1	86.7	255	1	255	1	255	1.30E-117	433
KCPC_00028646-RA	XP_028753339.1	92.9	476	88	563	14	486	1.10E-259	906
KCPC_00028647-RA	XP_028766291.1	82.3	498	1	491	1	463	5.60E-219	770.8
KCPC_00028648-RA	XP_028766281.1	90.9	637	1	637	1	637	0.00E+00	1170.2
KCPC_00028649-RA	XP_028753351.1	87	169	1	169	1	169	1.10E-74	289.7
KCPC_00028656-RA	XP_028788814.1	54.3	138	28	157	120	257	4.40E-28	134.8
KCPC_00028659-RA	XP_002520046.1	83.5	164	1	164	16	178	3.00E-67	265
KCPC_00028662-RA	XP_028753332.1	83.9	484	117	598	1	470	4.60E-209	738
KCPC_00028885-RA	XP_028768319.1	63.5	962	1	848	1	941	3.60E-169	605.9
KCPC_00028886-RA	XP_028801585.1	85.6	864	108	968	1	860	2.00E-192	683.3
KCPC_00028887-RA	XP_028801531.1	87.6	347	1	347	1	346	7.40E-177	630.2
KCPC_00028890-RA	XP_028801585.1	47.9	374	294	533	481	853	2.10E-69	273.9
KCPC_00028891-RA	XP_028801531.1	76.8	393	1	344	1	392	1.10E-167	599.7
KCPC_00028893-RA	PQM35474.1	63.6	195	2	186	10	201	1.40E-52	216.5
KCPC_00028897-RA	XP_028763354.1	72.1	86	12	96	259	344	3.90E-22	114.4
KCPC_00028899-RA	XP_028763354.1	63.6	55	8	62	259	313	7.70E-08	66.6
KCPC_00028903-RA	XP_028755558.1	74.9	203	9	209	5	201	8.30E-67	263.8
KCPC_00028906-RA	KZV16479.1	35	357	103	321	218	574	3.20E-49	206.8
KCPC_00028907-RA	OMO99378.1	44.2	387	25	331	989	1375	8.50E-74	287.7
KCPC_00028908-RA	KZV06646.1	40.6	128	18	142	6	128	8.60E-15	90.5
KCPC_00028913-RA	XP_028790908.1	70	60	40	99	5	64	3.90E-17	98.2
KCPC_00028915-RA	XP_028755560.1	88.1	252	1	252	1	247	3.80E-106	394.8
KCPC_00028919-RA	RVW39496.1	33	554	216	562	35	577	7.50E-70	275.4
KCPC_00028921-RA	XP_028791520.1	62.2	156	28	181	130	285	3.60E-46	195.7
KCPC_00028922-RA	TKY68028.1	80.8	421	1	412	1	421	4.50E-189	671
KCPC_00028923-RA	XP_028800196.1	58.2	631	55	584	426	1056	1.40E-196	696.4
KCPC_00028924-RA	WP_156622754.1	50.5	281	3	214	922	1202	4.00E-72	281.6
KCPC_00028925-RA	XP_028798676.1	79.5	83	1	83	150	232	1.40E-29	139.8
KCPC_00028932-RA	XP_028800345.1	89	327	1	327	1	327	6.30E-162	580.5
KCPC_00028934-RA	XP_028796828.1	90.8	844	1	817	4	845	0.00E+00	1428.3
KCPC_00028936-RA	XP_028800405.1	84.3	198	1	198	1	194	2.10E-83	318.9
KCPC_00028938-RA	XP_024627759.1	36.4	286	1	264	160	425	1.30E-34	157.5
KCPC_00028939-RA	XP_027334834.1	39.3	428	18	422	36	450	1.80E-63	253.8
KCPC_00028940-RA	XP_013443753.1	36.6	437	8	420	18	435	7.90E-64	255
KCPC_00028941-RA	PNY13149.1	37.9	177	67	226	157	312	2.40E-11	80.1
KCPC_00028943-RA	XP_028800427.1	89.4	576	17	588	1	573	4.60E-288	1000.3
KCPC_00028945-RA	XP_028755789.1	91	680	1	680	1	680	0.00E+00	1155.6
KCPC_00028946-RA	QHO28758.1	64.4	298	23	320	284	581	4.60E-107	398.3
KCPC_00028947-RA	XP_015168160.1	41.1	185	1	184	6	185	4.50E-25	125.9
KCPC_00028948-RA	XP_028800003.1	76.1	230	1	230	811	1040	2.50E-97	365.5
KCPC_00028950-RA	XP_027090387.1	50.4	137	128	248	123	259	1.10E-22	117.5
KCPC_00028951-RA	EOX94130.1	46.5	376	228	508	451	826	2.80E-84	323.2
KCPC_00028952-RA	XP_015960510.2	56	398	1	284	530	927	3.40E-111	411.8
KCPC_00028954-RA	XP_028801981.1	66.7	69	150	218	476	544	4.40E-13	85.9
KCPC_00028970-RA	XP_028800006.1	66.3	1133	28	1055	22	1152	5.30E-125	459.5
KCPC_00028881-RA	XP_028760666.1	59.4	826	2	819	242	1040	3.00E-256	895.2
KCPC_00028882-RA	XP_028763901.1	70.1	117	1	115	1	115	1.70E-29	139
KCPC_00028889-RA	XP_034201220.1	62.1	804	2	805	10	792	3.20E-268	934.9
KCPC_00028892-RA	XP_028792181.1	85.5	241	5	241	4	244	1.80E-109	406
KCPC_00028895-RA	GAY53646.1	51.4	971	2	929	95	1042	4.00E-278	968
KCPC_00028904-RA	XP_028755559.1	80.1	1268	1	1258	1	1215	0.00E+00	2040.8
KCPC_00028905-RA	XP_028796008.1	90.5	189	1	189	1	189	7.80E-88	333.6
KCPC_00028912-RA	XP_004487155.1	28.2	451	69	456	518	958	1.60E-33	154.5
KCPC_00028914-RA	XP_028777025.1	77	408	43	439	230	637	1.90E-177	632.5
KCPC_00028916-RA	XP_028755578.1	88.9	135	4	138	85	219	2.20E-52	215.3
KCPC_00028917-RA	XP_012089545.2	77.1	1043	1	1040	304	1345	0.00E+00	1685.2
KCPC_00028918-RA	XP_012076137.1	59.2	380	122	498	19	396	8.50E-118	434.5
KCPC_00028926-RA	XP_020208353.1	98.4	122	1	122	1	122	3.70E-59	237.7
KCPC_00028927-RA	XP_028755585.1	66.5	698	1	587	1	688	7.90E-240	840.1
KCPC_00028928-RA	XP_028770160.1	95.3	169	1	166	1	169	6.20E-81	310.5
KCPC_00028930-RA	XP_028755574.1	73.4	394	1	356	531	924	3.90E-133	485
KCPC_00028931-RA	XP_028755574.1	71.3	1108	1	1067	1	924	0.00E+00	1345.5
KCPC_00028935-RA	GER51141.1	45.9	74	2	75	360	433	7.90E-09	70.5
KCPC_00028937-RA	XP_028800411.1	69.4	360	1	359	1	331	2.40E-128	469.2
KCPC_00028944-RA	XP_028768299.1	76.4	423	1	423	8	377	9.60E-171	610.1
KCPC_00028949-RA	XP_028776699.1	58.4	317	41	329	61	375	7.20E-89	337.8
KCPC_00028953-RA	KHN19803.1	41.3	641	4	600	10	615	5.90E-113	418.7
KCPC_00028957-RA	XP_028787355.1	62.3	379	2	329	4	382	6.60E-119	437.6
KCPC_00028958-RA	XP_028771466.1	44.4	198	61	234	91	288	2.90E-45	194.1
KCPC_00028962-RA	KHN19803.1	45.3	501	4	489	10	485	2.60E-109	406.4
KCPC_00028965-RA	XP_020425776.1	50.4	133	2	134	110	242	2.00E-29	139
KCPC_00028966-RA	XP_004300982.1	41.2	216	76	271	53	267	1.00E-32	151
KCPC_00028968-RA	KZV53197.1	40.9	164	1	139	204	367	2.50E-25	125.9
KCPC_00028971-RA	XP_028773578.1	49.6	115	5	119	660	774	7.70E-25	123.6
KCPC_00028972-RA	XP_028784473.1	35.4	1141	381	1132	2	1141	6.10E-180	642.1
KCPC_00028973-RA	XP_028800425.1	83.1	178	1	178	1	178	3.50E-82	314.7
KCPC_00028667-RA	XP_028793591.1	89.4	357	1	356	1	356	1.60E-172	615.9
KCPC_00028669-RA	XP_028760826.1	46.9	437	26	432	22	453	5.00E-92	349.4
KCPC_00028672-RA	XP_028793574.1	87.6	493	72	563	42	502	6.40E-247	863.6
KCPC_00028673-RA	RZC21519.1	57.8	341	4	342	149	489	2.50E-113	419.1
KCPC_00028674-RA	XP_028793587.1	95.9	1143	1	1143	1	1143	0.00E+00	2243.8
KCPC_00028675-RA	XP_028753355.1	93.1	346	12	357	1	346	7.20E-175	623.6
KCPC_00028676-RA	XP_028764629.1	82.4	568	1	568	1	536	3.10E-265	924.5
KCPC_00028685-RA	XP_028764627.1	60.7	135	1	122	265	399	1.40E-32	149.4
KCPC_00028686-RA	XP_004492197.1	36.7	425	64	319	288	710	5.30E-60	242.7
KCPC_00028695-RA	XP_028764627.1	64.3	56	1	50	219	274	1.30E-07	65.9
KCPC_00028709-RA	XP_028764623.1	91.7	156	1	156	1	156	6.80E-82	313.5
KCPC_00028710-RA	XP_028764625.1	93.5	495	1	495	1	495	6.90E-253	883.2
KCPC_00028712-RA	RZC03247.1	70.3	407	1	407	874	1280	5.60E-168	600.9
KCPC_00028715-RA	XP_028770147.1	94.9	354	1	354	1	342	4.80E-184	654.1
KCPC_00028716-RA	XP_028764601.1	92.2	102	1	102	1	102	1.80E-46	195.3
KCPC_00028717-RA	XP_028764599.1	91	632	100	730	8	638	4.50E-301	1043.9
KCPC_00028718-RA	XP_022854390.1	36.8	318	7	313	8	268	6.60E-39	171.8
KCPC_00028721-RA	XP_021614669.1	46.8	280	4	271	2	265	1.10E-53	220.7
KCPC_00028722-RA	XP_002309331.1	48.6	278	1	268	1	268	6.30E-59	238
KCPC_00028723-RA	XP_021690059.1	47.8	278	1	268	1	268	5.00E-56	228.4
KCPC_00028724-RA	TYK29027.1	54.5	466	1	425	21	483	1.80E-116	429.9
KCPC_00028725-RA	TQD99884.1	69.7	109	1	109	53	161	1.10E-38	169.5
KCPC_00028726-RA	KAE8654734.1	73.1	309	34	342	861	1169	3.50E-131	478.4
KCPC_00028727-RA	XP_028764617.1	86.3	657	142	797	2	616	0.00E+00	1096.3
KCPC_00028732-RA	XP_028764635.1	88.6	1173	1	1165	1	1086	0.00E+00	1993.8
KCPC_00028733-RA	XP_010243088.1	82.8	215	1	215	1	215	3.60E-97	364.8
KCPC_00028734-RA	XP_006443176.1	97.9	145	1	145	1	144	7.50E-74	287
KCPC_00028736-RA	XP_028764639.1	72.2	886	1	763	10	836	0.00E+00	1156
KCPC_00028740-RA	XP_028805651.1	88.7	335	1	322	1	335	9.90E-168	599.7
KCPC_00028741-RA	XP_028764619.1	94.3	300	22	321	246	544	2.30E-156	562
KCPC_00028744-RA	XP_028806821.1	68.5	73	48	120	160	232	3.70E-19	104.8
KCPC_00028745-RA	XP_028806822.1	66.1	62	11	72	259	320	2.80E-10	74.7
KCPC_00028746-RA	XP_028800006.1	70.5	95	18	112	25	119	4.70E-28	134.8
KCPC_00028748-RA	XP_028805656.1	74.4	700	84	690	13	712	5.20E-278	967.2
KCPC_00028754-RA	XP_028788416.1	73.1	279	1	271	1	273	3.60E-102	381.7
KCPC_00028757-RA	XP_028805662.1	80.2	81	117	197	23	103	3.60E-30	142.1
KCPC_00028758-RA	XP_028805662.1	79.3	397	22	403	14	410	4.40E-181	644.4
KCPC_00028775-RA	XP_028805679.1	88	681	10	690	35	710	0.00E+00	1225.3
KCPC_00028664-RA	XP_028753365.1	81.8	395	1	394	1	391	1.20E-167	599.7
KCPC_00028665-RA	XP_028793590.1	90.7	183	1	181	1	183	7.70E-85	323.6
KCPC_00028670-RA	XP_028776373.1	77.2	549	148	689	1	549	1.30E-241	846.3
KCPC_00028677-RA	XP_028793580.1	78.2	124	27	150	472	595	6.90E-47	197.2
KCPC_00028678-RA	XP_028764609.1	60.8	590	2	527	7	581	6.10E-185	657.9
KCPC_00028680-RA	XP_025684871.1	51.9	231	6	236	557	784	1.40E-57	233.4
KCPC_00028684-RA	XP_028764622.1	71.1	419	1	364	1	408	1.90E-141	512.7
KCPC_00028689-RA	XP_028753406.1	44.9	672	58	703	3	641	2.70E-128	469.9
KCPC_00028692-RA	XP_028764621.1	58.9	90	1	86	457	537	1.00E-11	79.7
KCPC_00028693-RA	XP_028764622.1	73.9	230	34	244	182	407	3.60E-81	313.2
KCPC_00028694-RA	XP_028764621.1	94.3	88	3	89	60	147	6.10E-36	160.2
KCPC_00028696-RA	KAE8671992.1	35.3	224	100	290	136	353	2.00E-23	120.9
KCPC_00028697-RA	XP_028793580.1	81.7	202	1	201	437	633	1.50E-81	312.8
KCPC_00028698-RA	XP_028793580.1	73.7	426	1	405	1	418	5.90E-170	607.4
KCPC_00028701-RA	XP_028764610.1	75.9	83	2	84	356	437	2.70E-24	121.3
KCPC_00028704-RA	PNY17872.1	72.8	702	1	699	744	1414	0.00E+00	1082
KCPC_00028705-RA	XP_024956138.1	42.8	523	86	526	98	602	1.10E-105	394.4
KCPC_00028706-RA	XP_028764609.1	54	367	2	314	7	370	3.90E-90	342.4
KCPC_00028707-RA	XP_028793580.1	84.1	703	1	698	1	695	0.00E+00	1151
KCPC_00028708-RA	XP_028764622.1	91.5	544	1	540	1	535	5.20E-268	933.7
KCPC_00028711-RA	TKC11308.1	63.2	114	93	206	18	131	1.10E-29	140.6
KCPC_00028713-RA	XP_028767410.1	91.1	627	71	696	1	624	3.10E-299	1037.7
KCPC_00028714-RA	XP_028764596.1	69.7	874	77	898	1	863	0.00E+00	1087.8
KCPC_00028719-RA	XP_028754420.1	29.4	201	149	312	914	1112	2.50E-14	90.1
KCPC_00028728-RA	XP_028805625.1	75.9	116	1	116	1	116	2.40E-44	189.5
KCPC_00028729-RA	XP_028764636.1	81.7	230	3	229	2	227	1.60E-108	402.5
KCPC_00028737-RA	XP_003610952.1	48.3	627	1	440	1	626	2.00E-134	489.6
KCPC_00028743-RA	XP_028764636.1	81.3	230	3	229	2	227	6.20E-108	400.6
KCPC_00028751-RA	XP_028805659.1	86	121	36	156	21	140	3.70E-51	211.8
KCPC_00028752-RA	XP_028805657.1	78.1	183	1	182	1	180	1.70E-71	279.3
KCPC_00028753-RA	XP_028805655.1	89.1	293	4	293	2	294	8.50E-134	486.9
KCPC_00028756-RA	XP_028786509.1	52.2	159	1	159	967	1125	9.50E-40	174.5
KCPC_00028759-RA	XP_028805652.1	79.6	191	1	188	1	191	1.50E-75	293.1
KCPC_00028760-RA	XP_028805654.1	90.3	175	1	175	1	174	5.00E-81	310.8
KCPC_00028761-RA	GAV69817.1	48.6	70	22	91	42	111	1.80E-10	75.5
KCPC_00028762-RA	XP_028805663.1	74.3	191	1	187	1	182	1.20E-64	256.5
KCPC_00028763-RA	XP_028805668.1	77.1	205	1	195	1	201	1.60E-75	292.7
KCPC_00028764-RA	XP_028788535.1	95.6	113	1	113	1	113	2.90E-58	234.6
KCPC_00028765-RA	XP_028805669.1	85.3	389	1	388	1	389	5.10E-187	664.1
KCPC_00028766-RA	RZB57475.1	65.1	505	1	503	471	971	4.00E-192	681.4
KCPC_00028767-RA	KRH77885.1	47.7	222	68	254	65	279	1.20E-48	203.8
KCPC_00028769-RA	XP_028788505.1	78.2	675	211	863	4	672	7.10E-306	1060.1
KCPC_00028770-RA	XP_028768435.1	78.8	52	1	52	393	444	2.10E-15	92
KCPC_00028771-RA	XP_028768435.1	64.8	159	1	154	13	171	1.10E-44	189.9
KCPC_00028773-RA	XP_028788529.1	94	336	1	336	1	336	2.00E-175	625.5
KCPC_00028774-RA	XP_028805676.1	94.8	97	1	97	1	97	2.40E-40	174.9
KCPC_00028776-RA	XP_028805680.1	87.4	1536	1	1506	1	1504	0.00E+00	1305.8
KCPC_00028778-RA	XP_028802672.1	85.1	395	1	392	1	384	1.70E-188	669.1
KCPC_00028781-RA	XP_028802653.1	78.9	266	1	266	232	495	6.40E-113	417.5
KCPC_00028782-RA	XP_028805681.1	80.1	266	1	264	1	259	6.00E-110	407.5
KCPC_00028784-RA	XP_028805716.1	88.3	266	24	289	25	282	2.50E-122	448.7
KCPC_00028785-RA	XP_028792228.1	94.1	68	169	236	33	100	7.80E-29	137.9
KCPC_00028786-RA	XP_028792228.1	83.2	107	18	124	101	207	3.20E-43	184.9
KCPC_00028787-RA	XP_028805690.1	61.1	890	1	771	1	866	3.50E-203	718.8
KCPC_00028790-RA	XP_028792335.1	60.3	335	41	375	1	234	1.30E-86	330.5
KCPC_00028792-RA	XP_028795942.1	32.5	160	13	160	23	182	1.10E-13	87
KCPC_00028794-RA	XP_024026653.1	60.3	116	3	112	5	120	7.40E-30	140.2
KCPC_00028797-RA	KAF3676537.1	61.4	306	105	410	199	503	3.20E-102	382.5
KCPC_00028798-RA	XP_024639790.1	34.5	1094	17	691	1	1077	1.70E-159	573.9
KCPC_00028799-RA	AES66041.1	36.3	91	31	121	146	236	4.30E-11	78.2
KCPC_00028804-RA	XP_028805733.1	82	445	1	443	27	464	4.20E-201	711.1
KCPC_00028806-RA	XP_028797004.1	87.9	563	1	562	1	555	2.30E-285	991.5
KCPC_00028808-RA	XP_028784617.1	53	117	1	117	1	94	8.30E-20	107.5
KCPC_00028811-RA	XP_028805752.1	90.8	337	1	336	1	337	5.50E-161	577.4
KCPC_00028812-RA	XP_028800196.1	44.9	1035	74	855	110	1141	7.70E-226	794.3
KCPC_00028813-RA	KAB2617099.1	62.9	124	1	124	1048	1171	2.80E-38	168.3
KCPC_00028814-RA	XP_028798594.1	79.8	104	1	103	1	104	8.80E-36	159.8
KCPC_00028817-RA	XP_028805752.1	76.1	67	4	70	271	337	1.10E-15	92.4
KCPC_00028818-RA	XP_024626696.1	39.9	158	2	154	105	251	1.30E-13	86.7
KCPC_00028819-RA	XP_028805733.1	82	445	1	443	27	464	4.20E-201	711.1
KCPC_00028821-RA	XP_028797004.1	86.1	620	1	619	1	572	5.10E-306	1060.1
KCPC_00028823-RA	XP_028796991.1	86.3	576	4	577	3	578	4.90E-282	980.3
KCPC_00028828-RA	XP_028763323.1	71.4	255	134	348	596	850	4.70E-94	355.1
KCPC_00028829-RA	RYQ95734.1	55.2	687	1	610	817	1501	3.80E-215	758.4
KCPC_00028834-RA	KYP77956.1	35.7	112	1	96	1	112	1.50E-08	70.5
KCPC_00028835-RA	XP_028805767.1	93	71	1	71	1	71	1.40E-29	138.7
KCPC_00028837-RA	XP_028805767.1	83.7	258	5	261	114	371	2.30E-122	448.7
KCPC_00028838-RA	XP_028805764.1	83.7	416	1	416	1	369	9.80E-202	713.4
KCPC_00028839-RA	XP_028805766.1	73.4	369	1	342	1	367	6.50E-149	537.3
KCPC_00028840-RA	XP_028805766.1	88.7	371	1	371	1	367	7.30E-194	686.8
KCPC_00028841-RA	XP_028805766.1	91.4	370	1	370	1	370	7.00E-202	713.4
KCPC_00028842-RA	XP_028803294.1	88.6	370	1	370	1	370	6.20E-198	700.3
KCPC_00028843-RA	XP_028798007.1	52.9	374	27	394	1	351	2.40E-91	346.7
KCPC_00028844-RA	XP_028801616.1	84	362	58	418	1	354	8.30E-175	623.6
KCPC_00028845-RA	XP_028796567.1	77.1	144	2	145	225	368	2.50E-57	232.3
KCPC_00028846-RA	XP_028803289.1	85	100	1	100	1	100	1.10E-37	166.4
KCPC_00028847-RA	CAN75434.1	41.3	109	75	183	503	608	3.30E-11	79
KCPC_00028848-RA	XP_016740305.1	44.1	236	28	200	38	273	6.60E-45	191
KCPC_00028855-RA	XP_028801608.1	77.7	291	1	279	2	283	1.20E-111	413.3
KCPC_00028858-RA	XP_028783560.1	90	241	141	380	1	241	4.10E-120	441.8
KCPC_00028859-RA	XP_028783560.1	49.3	73	79	148	135	207	5.40E-08	68.2
KCPC_00028860-RA	XP_028761565.1	75.2	467	4	465	3	466	3.10E-199	704.9
KCPC_00028865-RA	XP_028799466.1	75.7	461	196	632	31	489	4.90E-174	621.7
KCPC_00028866-RA	XP_028807947.1	71.1	380	22	350	533	903	2.10E-125	460.3
KCPC_00028868-RA	XP_028790625.1	44.7	398	7	379	4	378	9.90E-74	287.7
KCPC_00028872-RA	XP_028790676.1	81.3	294	1	266	1	294	6.50E-127	464.2
KCPC_00028874-RA	XP_015159974.1	55.8	231	151	381	1171	1401	1.10E-72	284.3
KCPC_00028875-RA	XP_028790564.1	84.2	76	1	75	1	76	2.20E-27	132.5
KCPC_00028876-RA	XP_030933372.1	61.9	105	10	114	62	143	5.80E-22	114
KCPC_00028877-RA	XP_028790705.1	87.7	374	44	417	1	373	7.70E-189	670.2
KCPC_00028879-RA	XP_028760666.1	54.3	357	1	350	689	1040	5.70E-87	331.6
KCPC_00028777-RA	XP_028805708.1	76.2	147	1	144	1	145	9.80E-51	209.9
KCPC_00028780-RA	XP_028802672.1	85.1	395	1	392	1	384	1.70E-188	669.1
KCPC_00028783-RA	XP_028805682.1	68.9	541	1	417	6	546	9.40E-203	716.5
KCPC_00028788-RA	XP_028759747.1	72.8	390	1	390	1	356	4.00E-163	584.7
KCPC_00028789-RA	XP_028759747.1	67.7	390	1	384	1	356	1.70E-145	526.2
KCPC_00028791-RA	XP_028792327.1	88	940	1	940	1	903	0.00E+00	1644
KCPC_00028795-RA	XP_028791570.1	56.1	66	31	96	78	143	8.90E-16	93.2
KCPC_00028796-RA	XP_028805722.1	89.4	1027	145	1171	1	1025	0.00E+00	1859.7
KCPC_00028815-RA	RVW83277.1	37.4	337	133	335	827	1163	4.40E-41	179.1
KCPC_00028816-RA	RVW84115.1	47.6	1276	127	1243	84	1317	0.00E+00	1085.9
KCPC_00028824-RA	XP_028797025.1	75.5	1268	51	1184	1	1232	0.00E+00	1770.4
KCPC_00028825-RA	XP_028805751.1	74.8	552	1	539	1	515	1.30E-205	726.5
KCPC_00028826-RA	XP_028798594.1	77.2	57	138	194	170	226	1.40E-15	94
KCPC_00028830-RA	XP_028798594.1	75.8	182	1	181	1	179	1.90E-67	265.8
KCPC_00028831-RA	XP_028805752.1	90.8	337	1	336	1	337	5.50E-161	577.4
KCPC_00028833-RA	XP_028805755.1	77.5	249	1	225	1	242	4.30E-88	334.7
KCPC_00028849-RA	WP_156622754.1	45.6	555	1	422	813	1356	2.00E-123	453.8
KCPC_00028850-RA	XP_028799184.1	60.3	569	10	530	372	929	4.10E-190	674.9
KCPC_00028851-RA	XP_028771735.1	45.3	179	158	336	93	268	8.00E-38	168.3
KCPC_00028852-RA	XP_028802960.1	73.2	127	1	127	522	648	7.90E-52	213.8
KCPC_00028853-RA	XP_028798187.1	92.8	69	45	113	668	736	2.40E-28	135.2
KCPC_00028854-RA	XP_028798187.1	87.3	701	1	701	1	670	0.00E+00	1187.9
KCPC_00028856-RA	XP_028801606.1	90.3	339	1	339	1	338	1.00E-167	599.7
KCPC_00028857-RA	XP_028801606.1	78.4	329	1	293	10	338	1.80E-136	495.7
KCPC_00028861-RA	XP_028783530.1	82.6	367	1	367	1	345	3.00E-168	601.7
KCPC_00028862-RA	XP_028801621.1	91.5	627	1	627	1	627	0.00E+00	1159.1
KCPC_00028863-RA	XP_028801615.1	90.6	395	1	395	1	395	5.20E-211	743.8
KCPC_00028867-RA	OMO52902.1	67	103	24	126	12	114	3.10E-32	148.3
KCPC_00028869-RA	XP_028762946.1	35.8	226	1	225	10	212	2.60E-29	139.4
KCPC_00028870-RA	XP_024639790.1	42	457	1	308	372	828	1.30E-87	333.6
KCPC_00028871-RA	XP_028800089.1	57	165	6	169	1	163	3.20E-44	188.7
KCPC_00028878-RA	XP_028760666.1	56.6	989	1	965	1	983	5.40E-287	998
KCPC_00028975-RA	XP_024630546.1	55.3	295	13	274	1	284	1.70E-72	283.1
KCPC_00028976-RA	PWA92720.1	56.5	994	3	901	439	1422	0.00E+00	1115.1
KCPC_00028980-RA	XP_028773622.1	54.9	590	163	663	582	1171	3.80E-182	648.7
KCPC_00028981-RA	XP_028773622.1	52.1	257	22	272	1243	1498	2.80E-70	275.8
KCPC_00028998-RA	XP_028800412.1	87.7	212	1	212	102	311	1.00E-96	363.2
KCPC_00029001-RA	QHO49287.1	55.2	513	352	864	7	514	1.70E-155	561.2
KCPC_00029002-RA	RVX11614.1	35	537	72	513	115	635	1.10E-60	245
KCPC_00029006-RA	XP_028800428.1	77.5	169	1	169	1	169	4.40E-49	204.9
KCPC_00029008-RA	XP_028800428.1	79.4	170	8	177	169	321	1.40E-63	253.1
KCPC_00029009-RA	XP_028765033.1	75.9	477	1	463	72	523	9.30E-143	517.3
KCPC_00029010-RA	XP_028767662.1	82.5	487	1	484	1	482	6.00E-225	790.4
KCPC_00029012-RA	XP_020984439.1	67.9	109	215	323	136	244	7.60E-35	158.3
KCPC_00029015-RA	XP_027925739.1	47.1	119	1	119	1	113	1.80E-26	129
KCPC_00029018-RA	XP_031395181.1	83.3	204	24	227	23	226	1.50E-106	396
KCPC_00029021-RA	XP_031395181.1	83.3	204	24	227	23	226	2.90E-105	391.7
KCPC_00029022-RA	XP_028773300.1	73.5	565	2	566	13	573	1.60E-237	832.4
KCPC_00029023-RA	GAU41485.1	71.7	60	1	60	298	357	1.00E-13	87.8
KCPC_00029024-RA	ONI06991.1	54.9	184	11	171	10	192	8.40E-50	207.2
KCPC_00029026-RA	XP_028779701.1	58.3	168	5	170	95	259	7.00E-47	198.4
KCPC_00029027-RA	KAB1215596.1	83.9	155	3	157	95	249	3.00E-78	301.6
KCPC_00029028-RA	XP_028768569.1	50	84	28	78	800	883	1.00E-12	83.6
KCPC_00029030-RA	XP_028773300.1	66.5	370	1	370	206	573	1.40E-133	486.5
KCPC_00029032-RA	XP_028773300.1	71.5	575	1	573	1	571	8.60E-231	810.1
KCPC_00029033-RA	TKY68056.1	47.4	508	18	418	26	531	4.80E-106	395.2
KCPC_00029034-RA	XP_028800020.1	74.7	679	540	1216	338	1016	2.80E-162	583.6
KCPC_00029037-RA	XP_028795002.1	48.8	215	43	254	14	220	1.10E-44	190.7
KCPC_00029038-RA	XP_028808142.1	77.3	75	65	139	325	399	7.80E-25	124.4
KCPC_00029040-RA	XP_028768869.1	51.6	62	18	79	163	224	3.30E-10	74.7
KCPC_00029041-RA	XP_028798620.1	47.7	88	162	249	5	92	9.00E-15	91.3
KCPC_00029042-RA	XP_028755351.1	33.7	386	34	392	365	732	1.70E-58	237.7
KCPC_00029043-RA	XP_028767768.1	71	124	4	114	3	125	4.20E-38	167.9
KCPC_00029044-RA	XP_028767768.1	81.1	449	1	448	135	580	1.20E-200	709.5
KCPC_00029047-RA	XP_028773300.1	84.1	552	70	621	1	544	1.00E-261	912.9
KCPC_00029049-RA	PWA86449.1	51.6	287	52	337	68	354	1.30E-78	303.9
KCPC_00029050-RA	XP_012089545.2	58.6	273	10	254	199	470	1.00E-79	307
KCPC_00029051-RA	XP_012089545.2	84.2	418	1	416	481	898	4.30E-208	734.2
KCPC_00029052-RA	TXG71332.1	79.1	387	2	388	702	1088	1.50E-183	652.5
KCPC_00029054-RA	XP_028799717.1	63.8	414	2	357	42	455	2.70E-137	498.8
KCPC_00029055-RA	TKY68056.1	64.5	563	23	585	17	574	4.50E-195	691.4
KCPC_00029057-RA	PNX97449.1	46.9	179	1	179	499	667	1.70E-36	162.9
KCPC_00029060-RA	XP_028778096.1	89.7	39	97	135	1	39	3.00E-10	75.5
KCPC_00029061-RA	XP_028778096.1	56.9	137	99	235	32	164	4.50E-29	138.7
KCPC_00029063-RA	WP_156622754.1	56.6	350	2	292	997	1346	1.50E-107	399.8
KCPC_00029064-RA	XP_028800419.1	82	629	1	622	1	623	1.30E-233	819.7
KCPC_00029068-RA	XP_028768077.1	86.1	524	1	522	1	524	8.50E-244	853.2
KCPC_00028977-RA	XP_028752234.1	66.1	310	1	275	34	343	5.50E-111	411
KCPC_00028979-RA	XP_028800425.1	85.1	175	4	178	4	178	2.70E-82	315.1
KCPC_00028985-RA	XP_028752234.1	75.5	343	1	343	1	343	1.40E-148	536.2
KCPC_00028986-RA	XP_028787355.1	72.8	375	3	371	8	382	3.90E-152	548.1
KCPC_00028989-RA	XP_028800425.1	85.4	178	1	177	1	178	1.40E-83	319.3
KCPC_00028991-RA	XP_028800425.1	83.7	141	31	171	42	178	1.30E-62	249.6
KCPC_00028992-RA	XP_028800425.1	81.7	175	5	179	4	178	6.40E-84	320.5
KCPC_00028994-RA	XP_028800425.1	81.7	175	5	179	4	178	6.40E-84	320.5
KCPC_00028995-RA	GAU31217.1	42.9	163	2	164	3	155	1.40E-24	123.2
KCPC_00028997-RA	XP_028773578.1	32	300	1	243	174	470	4.00E-40	175.6
KCPC_00029000-RA	XP_028800421.1	85.4	492	37	528	418	908	3.00E-241	844.7
KCPC_00029003-RA	XP_028779744.1	45.5	784	1	784	1	431	1.00E-161	581.3
KCPC_00029005-RA	XP_028797927.1	82.3	62	156	217	1	61	1.10E-16	97.4
KCPC_00029007-RA	RVW34590.1	40.1	795	61	778	391	1152	2.90E-128	469.9
KCPC_00029011-RA	XP_028767662.1	81.1	482	1	480	1	482	2.00E-217	765.4
KCPC_00029014-RA	XP_028754493.1	90.1	497	1	496	1	494	4.10E-245	857.4
KCPC_00029017-RA	GEV87978.1	36.5	249	193	427	363	608	3.00E-31	146.7
KCPC_00029019-RA	KYP60044.1	38.5	413	7	287	422	834	4.50E-71	278.5
KCPC_00029020-RA	CAN69387.1	52.3	153	4	156	444	596	4.90E-38	167.9
KCPC_00029029-RA	XP_028756536.1	69.1	1057	230	1212	1	1055	0.00E+00	1410.2
KCPC_00029035-RA	PKI56993.1	44.6	195	214	367	857	1051	7.60E-39	171.8
KCPC_00029046-RA	PNX91751.1	46.7	167	2	167	78	244	1.60E-28	136.3
KCPC_00029058-RA	XP_028797182.1	71.3	415	1	327	1	415	8.80E-148	533.9
KCPC_00029062-RA	KYP77128.1	58.6	157	1	157	524	680	8.80E-45	190.3
KCPC_00029066-RA	XP_028800422.1	87.9	91	11	101	1	91	8.30E-37	163.3
KCPC_00029079-RA	XP_028792943.1	97.5	40	33	72	10	49	5.50E-11	77
KCPC_00029080-RA	XP_028764924.1	80.6	155	2	152	47	198	5.00E-53	217.6
KCPC_00029082-RA	XP_024170010.1	26.4	299	7	269	702	985	6.40E-19	105.1
KCPC_00029083-RA	XP_028807563.1	94.6	446	1	446	1	446	7.60E-235	823.2
KCPC_00029086-RA	XP_028792057.1	50.8	260	94	352	31	290	8.00E-70	274.6
KCPC_00029087-RA	XP_028785069.1	48	716	5	587	212	896	2.20E-165	592.8
KCPC_00029088-RA	PIM97577.1	67.7	682	1	646	848	1529	6.80E-277	963.4
KCPC_00029090-RA	XP_028788193.1	36.5	115	109	223	737	849	4.10E-15	93.2
KCPC_00029094-RA	TYK04702.1	29.6	399	37	400	215	609	3.90E-40	176.4
KCPC_00029096-RA	XP_022843391.1	36.6	224	91	253	311	534	5.10E-26	128.6
KCPC_00029099-RA	XP_028804834.1	83.1	366	59	423	28	393	2.40E-169	605.5
KCPC_00029100-RA	XP_028807312.1	77.4	548	9	551	1	531	1.10E-240	842.8
KCPC_00029101-RA	XP_027355043.1	75.6	1182	65	1194	7	1183	0.00E+00	1736.5
KCPC_00029103-RA	XP_027355043.1	75.7	202	36	221	427	628	1.70E-78	302.8
KCPC_00029104-RA	XP_027355043.1	74.4	512	4	481	675	1183	2.00E-212	748.8
KCPC_00029114-RA	RDX81544.1	46.2	106	8	113	71	176	2.40E-15	92.4
KCPC_00029115-RA	XP_028782030.1	88.3	274	1	273	19	292	1.30E-107	399.8
KCPC_00029118-RA	XP_028759395.1	85.9	502	52	553	36	536	8.10E-250	873.2
KCPC_00029122-RA	XP_016483469.1	57.8	192	1	190	20	209	5.40E-57	231.1
KCPC_00029123-RA	RZB47165.1	59.9	681	312	951	179	855	1.90E-238	837
KCPC_00029125-RA	XP_028759395.1	62.6	302	1	231	136	437	6.40E-92	347.4
KCPC_00029130-RA	AEL30371.1	51.5	472	7	405	438	908	1.20E-122	450.3
KCPC_00029133-RA	XP_028788855.1	89.8	656	65	692	1	656	0.00E+00	1179.5
KCPC_00029137-RA	XP_028788855.1	89.8	656	1	628	1	656	0.00E+00	1180.2
KCPC_00029140-RA	XP_028770969.1	67.1	325	13	337	77	401	1.10E-113	420.2
KCPC_00029143-RA	XP_028805995.1	91.8	366	62	427	10	375	1.50E-195	692.6
KCPC_00029145-RA	XP_028806138.1	63.9	119	1	117	152	270	2.00E-25	125.6
KCPC_00029146-RA	XP_028799978.1	87.1	1921	126	2044	1	1918	0.00E+00	3236.8
KCPC_00029148-RA	XP_028799978.1	88.5	217	2	218	1917	2130	1.70E-99	372.5
KCPC_00029149-RA	XP_028805900.1	50	78	7	82	204	281	1.90E-09	73.2
KCPC_00029153-RA	XP_028808385.1	79.7	246	1	245	1	246	3.30E-107	398.3
KCPC_00029154-RA	XP_028808385.1	78.2	229	3	230	2	230	3.80E-96	361.7
KCPC_00029156-RA	XP_028753328.1	35	311	11	191	42	352	1.90E-34	156.8
KCPC_00029069-RA	XP_028798741.1	39.3	338	9	332	6	299	5.10E-42	182.6
KCPC_00029071-RA	XP_028800496.1	38.2	228	81	305	4	207	9.30E-33	151.4
KCPC_00029072-RA	XP_028760826.1	43.5	384	147	446	50	430	4.40E-73	285.8
KCPC_00029073-RA	XP_014511578.1	38.3	441	67	350	1	439	7.70E-76	294.7
KCPC_00029074-RA	XP_004492197.1	46.1	518	16	396	153	669	1.50E-115	427.2
KCPC_00029075-RA	XP_020205037.1	36.4	546	1	437	43	587	3.30E-88	336.3
KCPC_00029076-RA	XP_025664883.1	52.7	311	1	311	479	788	2.20E-87	332.8
KCPC_00029078-RA	XP_028801043.1	88.4	224	1	224	7	229	1.40E-99	372.9
KCPC_00029084-RA	XP_028807569.1	82.1	290	11	297	7	293	3.90E-134	488
KCPC_00029085-RA	XP_012841495.1	76.7	43	1	43	365	407	1.30E-09	73.6
KCPC_00029092-RA	XP_028798035.1	57.3	775	1	765	1	747	9.70E-230	807
KCPC_00029093-RA	XP_028798765.1	84.9	676	162	817	1	646	0.00E+00	1105.5
KCPC_00029098-RA	XP_028799495.1	51.6	95	7	89	567	659	1.10E-10	76.3
KCPC_00029106-RA	XP_028756728.1	45.5	110	7	101	168	277	3.20E-17	98.2
KCPC_00029107-RA	XP_024639790.1	55.1	1077	1	922	1	1069	0.00E+00	1173.7
KCPC_00029108-RA	XP_028800431.1	87.2	847	15	861	1	845	0.00E+00	1147.5
KCPC_00029111-RA	XP_028800439.1	81.6	354	2	350	1	333	1.80E-153	552.7
KCPC_00029112-RA	XP_028789004.1	36.7	281	26	271	37	315	1.80E-32	150.2
KCPC_00029116-RA	XP_028804815.1	64.8	233	1	203	1	233	6.20E-71	277.7
KCPC_00029117-RA	XP_028804815.1	81.4	221	166	385	18	233	8.10E-90	341.3
KCPC_00029119-RA	XP_028763323.1	69.2	91	2	92	621	711	2.20E-25	125.2
KCPC_00029121-RA	RZC29615.1	43.3	1326	18	1132	316	1601	3.10E-279	972.2
KCPC_00029129-RA	XP_028799983.1	50.9	458	1	435	1	434	1.50E-94	357.1
KCPC_00029135-RA	OIT36020.1	52	102	34	135	759	860	1.80E-18	102.8
KCPC_00029136-RA	XP_028801671.1	95.9	438	218	655	7	444	3.50E-43	187.2
KCPC_00029138-RA	XP_028801679.1	86.9	99	330	428	279	377	4.70E-39	172.9
KCPC_00029139-RA	KAE9602506.1	40.5	111	6	87	56	166	3.10E-08	68.9
KCPC_00029141-RA	WP_156622754.1	57	1380	152	1490	3	1346	0.00E+00	1572.8
KCPC_00029142-RA	XP_028767019.1	66.9	136	2	130	247	382	4.20E-40	174.5
KCPC_00029147-RA	CAN73102.1	40.1	768	189	770	764	1493	1.40E-127	467.6
KCPC_00029151-RA	XP_003538716.1	44.8	67	9	75	398	464	1.70E-07	65.5
KCPC_00029152-RA	GEU96952.1	51.1	88	97	184	160	247	5.00E-17	98.6
KCPC_00029157-RA	XP_021759436.1	30.1	399	40	391	3	357	1.30E-24	124.8
KCPC_00029158-RA	XP_027155650.1	47	795	160	762	26	820	7.20E-193	684.5
KCPC_00029167-RA	XP_028808385.1	77.6	246	39	283	1	246	6.10E-105	391
KCPC_00029168-RA	XP_028808385.1	78.6	229	3	230	2	230	7.70E-97	364
KCPC_00029170-RA	XP_028779846.1	38.7	354	2	278	405	757	4.40E-57	232.3
KCPC_00029173-RA	XP_028807302.1	82.4	290	1	290	11	276	1.20E-132	483
KCPC_00029183-RA	XP_028791570.1	35.1	185	99	283	173	337	6.10E-20	108.6
KCPC_00029184-RA	CAJ00274.1	49.4	936	84	864	564	1495	8.60E-251	877.1
KCPC_00029186-RA	KYP46228.1	50	78	1	78	36	113	3.50E-13	84.3
KCPC_00029191-RA	XP_028766670.1	37	541	1	407	1	539	4.50E-85	325.5
KCPC_00029192-RA	XP_028752888.1	51.3	372	140	468	57	428	1.70E-99	373.6
KCPC_00029193-RA	XP_028797691.1	50.2	512	4	389	50	561	6.40E-126	461.5
KCPC_00029195-RA	RZC03247.1	69.9	438	1	438	843	1280	4.30E-182	647.9
KCPC_00029196-RA	XP_028789595.1	87.7	408	93	478	1	408	6.30E-179	637.5
KCPC_00029197-RA	XP_019434725.1	58.7	150	23	163	20	169	7.10E-37	164.1
KCPC_00029198-RA	RDY01921.1	79.6	618	27	644	153	770	4.00E-293	1017.3
KCPC_00029200-RA	XP_028800145.1	44.7	94	6	99	7	100	1.40E-12	83.2
KCPC_00029205-RA	XP_028789928.1	71.6	649	1	591	1	646	8.60E-251	876.7
KCPC_00029207-RA	XP_028792464.1	50	72	104	175	157	228	6.70E-12	81.3
KCPC_00029216-RA	XP_028789928.1	77.3	396	2	396	1	391	1.10E-165	593.2
KCPC_00029217-RA	XP_028755567.1	57.9	133	1	98	447	577	8.50E-28	134
KCPC_00029219-RA	RZC19481.1	33.2	388	1	305	159	544	2.50E-42	183.3
KCPC_00029220-RA	GEX85271.1	31.7	363	122	423	258	584	4.20E-36	162.9
KCPC_00029221-RA	XP_028797696.1	63	100	9	108	14	113	7.90E-28	134.4
KCPC_00029234-RA	XP_028800009.1	68.3	104	30	133	15	118	5.10E-34	155.2
KCPC_00029237-RA	XP_028787137.1	66.7	99	1	99	186	282	1.10E-32	149.4
KCPC_00029238-RA	XP_028787137.1	59.1	93	15	107	731	823	5.90E-22	114.4
KCPC_00029240-RA	XP_024639790.1	34.2	345	48	261	496	831	2.70E-34	156.4
KCPC_00029160-RA	XP_003538716.1	45.6	79	3	80	392	469	8.60E-11	77
KCPC_00029161-RA	RDX87795.1	71.1	159	1	159	19	177	7.80E-63	250.4
KCPC_00029162-RA	XP_017970398.1	53.3	105	1	92	920	1024	1.40E-21	112.5
KCPC_00029163-RA	XP_021679432.1	60.1	188	2	189	674	858	1.20E-56	229.9
KCPC_00029164-RA	XP_022143495.1	39.1	1311	1	1174	84	1365	1.20E-242	850.5
KCPC_00029165-RA	XP_027338166.1	35	240	1	206	89	325	5.90E-21	112.5
KCPC_00029169-RA	XP_031127884.1	35.3	190	3	174	613	789	2.20E-20	109.4
KCPC_00029171-RA	XP_019450100.1	86.1	316	1	313	1	316	1.00E-149	540
KCPC_00029174-RA	XP_028804836.1	71.9	875	18	881	44	801	0.00E+00	1159.4
[truncated: 53,327 more rows]
