# Supplementary material for: The Genome of the Mimosoid Legume Prosopis cineraria, a Desert Tree
Source: Int J Mol Sci. 2022 Jul 31;23(15):8503. doi: 10.3390/ijms23158503 (PMC9369113; doi:10.3390/ijms23158503)
Supplement: Supplementary file 1 [file ijms-23-08503-s001.zip › Sup_Table_S5_PC_final_protein_Uniprot_blastp_annotation.txt]

Supplimantary Table S5: Predicted proteins similarity search with Uniprot_trEMBL database
Protein_id	Uniprot_id	Similarity	Alignment	Q_start	Q_end	S_start	S_end	E_value	Score	Entry	Entry name	Status	Protein names	Gene names	Organism	Gene ontology IDs	Gene ontology (molecular function)	Gene ontology (cellular component)	Gene ontology (biological process)	Cross-reference (Pfam)	Cross-reference (InterPro)
KCPC_00072678-RA	tr|A0A444XAM2|A0A444XAM2_ARAHY	85.1	397	3	399	61	433	1.50E-162	582.4	A0A444XAM2	A0A444XAM2_ARAHY	unreviewed	Uncharacterized protein	Ahy_B10g106250	Arachis hypogaea (Peanut)	GO:0000976; GO:0003700; GO:0006351	DNA-binding transcription factor activity [GO:0003700]; transcription cis-regulatory region binding [GO:0000976]		transcription, DNA-templated [GO:0006351]	PF00170;PF14144;	IPR004827;IPR046347;IPR025422;
KCPC_00072681-RA	tr|A0A834X4G1|A0A834X4G1_9FABA	73.6	356	1	353	1	338	7.30E-148	533.5	A0A834X4G1	A0A834X4G1_9FABA	unreviewed	Aldose 1-epimerase (EC 5.1.3.3)	G2W53_006915	Senna tora	GO:0016853; GO:0019318; GO:0030246	carbohydrate binding [GO:0030246]; isomerase activity [GO:0016853]		hexose metabolic process [GO:0019318]	PF01263;	IPR015443;IPR008183;IPR011013;IPR014718;
KCPC_00072683-RA	tr|A0A1D6LG60|A0A1D6LG60_MAIZE	47.5	606	42	607	77	673	7.30E-156	560.8	A0A1D6LG60	A0A1D6LG60_MAIZE	unreviewed	Retrovirus-related Pol polyprotein LINE-1	ZEAMMB73_Zm00001d035360	Zea mays (Maize)	GO:0005634; GO:0006338		nucleus [GO:0005634]	chromatin remodeling [GO:0006338]		IPR036691;
KCPC_00072679-RA	tr|A0A834X0N2|A0A834X0N2_9FABA	87.1	132	1	132	1	132	3.10E-59	237.7	A0A834X0N2	A0A834X0N2_9FABA	unreviewed	NADH dehydrogenase [ubiquinone] 1 alpha subcomplex subunit 6	G2W53_011057	Senna tora	GO:0005747		mitochondrial respiratory chain complex I [GO:0005747]			IPR045299;IPR016488;
KCPC_00072682-RA	tr|A0A834WPY9|A0A834WPY9_9FABA	79.6	108	19	126	240	343	1.40E-37	165.6	A0A834WPY9	A0A834WPY9_9FABA	unreviewed	Putative methyltransferase At1g22800	G2W53_023118	Senna tora	GO:0008168; GO:0032259	methyltransferase activity [GO:0008168]		methylation [GO:0032259]	PF08241;	IPR013216;IPR029063;
KCPC_00072684-RA	tr|A0A834WPY9|A0A834WPY9_9FABA	75.4	297	1	297	1	259	5.80E-114	420.6	A0A834WPY9	A0A834WPY9_9FABA	unreviewed	Putative methyltransferase At1g22800	G2W53_023118	Senna tora	GO:0008168; GO:0032259	methyltransferase activity [GO:0008168]		methylation [GO:0032259]	PF08241;	IPR013216;IPR029063;
KCPC_00071783-RA	tr|A0A5A7VEX8|A0A5A7VEX8_CUCME	60.1	1338	71	1288	55	1384	0.00E+00	1538.1	A0A5A7VEX8	A0A5A7VEX8_CUCME	unreviewed	Polyprotein	E6C27_scaffold37G00510	Cucumis melo var. makuwa	GO:0003676; GO:0015074	nucleic acid binding [GO:0003676]		DNA integration [GO:0015074]	PF00385;PF17921;PF03732;PF17919;PF00078;	IPR016197;IPR000953;IPR023780;IPR043502;IPR001584;IPR041588;IPR021109;IPR005162;IPR043128;IPR012337;IPR036397;IPR000477;IPR041577;
KCPC_00071784-RA	tr|A0A2U1P6R5|A0A2U1P6R5_ARTAN	68	147	1	146	1178	1324	1.50E-51	212.6	A0A2U1P6R5	A0A2U1P6R5_ARTAN	unreviewed	Uncharacterized protein	CTI12_AA187700	Artemisia annua (Sweet wormwood)	GO:0003676; GO:0004190; GO:0015074	aspartic-type endopeptidase activity [GO:0004190]; nucleic acid binding [GO:0003676]		DNA integration [GO:0015074]	PF09668;PF00385;PF17921;PF03732;PF17919;	IPR016197;IPR000953;IPR023780;IPR043502;IPR001584;IPR041588;IPR019103;IPR021109;IPR005162;IPR043128;IPR012337;IPR036397;IPR041577;
KCPC_00071779-RA	tr|I3SYE0|I3SYE0_LOTJA	84.6	104	4	107	2	105	4.70E-42	180.3	I3SYE0	I3SYE0_LOTJA	unreviewed	Stress-response A/B barrel domain-containing protein		Lotus japonicus (Lotus corniculatus var. japonicus)					PF07876;	IPR013097;IPR011008;IPR044662;
KCPC_00071781-RA	tr|A0A0B2R6U6|A0A0B2R6U6_GLYSO	58.8	194	60	221	61	251	2.80E-49	205.3	A0A0B2R6U6	A0A0B2R6U6_GLYSO	unreviewed	Dehydration-responsive element-binding protein 1F	D0Y65_034783 glysoja_026235	Glycine soja (Wild soybean)	GO:0003677; GO:0003700; GO:0005634	DNA binding [GO:0003677]; DNA-binding transcription factor activity [GO:0003700]	nucleus [GO:0005634]		PF00847;	IPR001471;IPR036955;IPR016177;IPR045277;
KCPC_00071782-RA	tr|A0A834WL30|A0A834WL30_9FABA	75.2	307	8	314	205	486	4.70E-122	447.6	A0A834WL30	A0A834WL30_9FABA	unreviewed	tRNA dimethylallyltransferase 2	G2W53_021410	Senna tora	GO:0008033; GO:0016740	transferase activity [GO:0016740]		tRNA processing [GO:0008033]		IPR039657;IPR018022;IPR027417;
KCPC_00071785-RA	tr|A0A834WL30|A0A834WL30_9FABA	73.5	200	8	198	15	213	6.70E-74	287	A0A834WL30	A0A834WL30_9FABA	unreviewed	tRNA dimethylallyltransferase 2	G2W53_021410	Senna tora	GO:0008033; GO:0016740	transferase activity [GO:0016740]		tRNA processing [GO:0008033]		IPR039657;IPR018022;IPR027417;
KCPC_00071786-RA	tr|C6TK18|C6TK18_SOYBN	85.1	175	1	172	1	175	1.90E-69	271.9	C6TK18	C6TK18_SOYBN	unreviewed	RAB6-interacting golgin	100796368 GLYMA_11G188000	Glycine max (Soybean) (Glycine hispida)	GO:0005794		Golgi apparatus [GO:0005794]		PF04949;	IPR007033;
KCPC_00071787-RA	tr|A0A834WND7|A0A834WND7_9FABA	68.8	1141	20	1009	291	1409	0.00E+00	1501.9	A0A834WND7	A0A834WND7_9FABA	unreviewed	Pleiotropic drug resistance protein 2-like	G2W53_021408	Senna tora	GO:0005524; GO:0016020; GO:0140359	ABC-type transporter activity [GO:0140359]; ATP binding [GO:0005524]	membrane [GO:0016020]		PF01061;PF19055;PF00005;PF14510;PF08370;	IPR003593;IPR013525;IPR029481;IPR003439;IPR043926;IPR034001;IPR034003;IPR027417;IPR013581;
KCPC_00071788-RA	tr|A0A834WND7|A0A834WND7_9FABA	90.6	191	1	191	96	286	1.20E-91	345.9	A0A834WND7	A0A834WND7_9FABA	unreviewed	Pleiotropic drug resistance protein 2-like	G2W53_021408	Senna tora	GO:0005524; GO:0016020; GO:0140359	ABC-type transporter activity [GO:0140359]; ATP binding [GO:0005524]	membrane [GO:0016020]		PF01061;PF19055;PF00005;PF14510;PF08370;	IPR003593;IPR013525;IPR029481;IPR003439;IPR043926;IPR034001;IPR034003;IPR027417;IPR013581;
KCPC_00073050-RA	tr|A0A834X3G3|A0A834X3G3_9FABA	49.1	281	131	383	197	475	8.70E-52	214.5	A0A834X3G3	A0A834X3G3_9FABA	unreviewed	Zinc finger CCCH domain-containing protein 34-like	G2W53_006330	Senna tora	GO:0046872	metal ion binding [GO:0046872]			PF00642;	IPR000571;IPR036855;
KCPC_00073051-RA	tr|A0A834X4Z7|A0A834X4Z7_9FABA	60.6	310	16	297	2	297	5.50E-72	281.2	A0A834X4Z7	A0A834X4Z7_9FABA	unreviewed	Ethylene-responsive transcription factor ERF086	G2W53_006332	Senna tora	GO:0003677; GO:0003700	DNA binding [GO:0003677]; DNA-binding transcription factor activity [GO:0003700]			PF00847;	IPR001471;IPR036955;IPR016177;
KCPC_00073053-RA	tr|A0A835CCC5|A0A835CCC5_9FABA	81.3	667	1	656	1	662	1.50E-303	1051.6	A0A835CCC5	A0A835CCC5_9FABA	unreviewed	GTP-binding protein OBGC, chloroplastic	G2W53_006333	Senna tora	GO:0000287; GO:0003924; GO:0005525	GTPase activity [GO:0003924]; GTP binding [GO:0005525]; magnesium ion binding [GO:0000287]			PF09269;PF01018;PF01926;	IPR031167;IPR006073;IPR014100;IPR036346;IPR006074;IPR006169;IPR036726;IPR045086;IPR015349;IPR027417;
KCPC_00075811-RA	tr|A0A835CLW8|A0A835CLW8_9FABA	64	855	224	1048	24	762	2.30E-280	975.3	A0A835CLW8	A0A835CLW8_9FABA	unreviewed	DNA replication ATP-dependent helicase/nuclease DNA2 isoform X1	G2W53_001870	Senna tora	GO:0004386	helicase activity [GO:0004386]			PF13086;PF13087;PF08696;	IPR045055;IPR041679;IPR041677;IPR014808;IPR027417;IPR011604;
KCPC_00075813-RA	tr|A0A835CLW8|A0A835CLW8_9FABA	84.3	658	99	734	822	1479	0.00E+00	1071.2	A0A835CLW8	A0A835CLW8_9FABA	unreviewed	DNA replication ATP-dependent helicase/nuclease DNA2 isoform X1	G2W53_001870	Senna tora	GO:0004386	helicase activity [GO:0004386]			PF13086;PF13087;PF08696;	IPR045055;IPR041679;IPR041677;IPR014808;IPR027417;IPR011604;
KCPC_00069683-RA	tr|A0A151TBS9|A0A151TBS9_CAJCA	80.6	36	49	84	187	222	3.60E-08	67.4	A0A151TBS9	A0A151TBS9_CAJCA	unreviewed	CCHC-type domain-containing protein	KK1_019098	Cajanus cajan (Pigeon pea) (Cajanus indicus)	GO:0003676; GO:0008270	nucleic acid binding [GO:0003676]; zinc ion binding [GO:0008270]			PF00098;	IPR001878;IPR036875;
KCPC_00069685-RA	tr|A0A444Y1C0|A0A444Y1C0_ARAHY	50.8	1359	56	1298	136	1469	0.00E+00	1281.5	A0A444Y1C0	A0A444Y1C0_ARAHY	unreviewed	RNA-directed DNA polymerase (EC 2.7.7.49)	Ahy_B08g091077	Arachis hypogaea (Peanut)	GO:0003676; GO:0008270; GO:0015074	nucleic acid binding [GO:0003676]; zinc ion binding [GO:0008270]		DNA integration [GO:0015074]	PF17921;PF03732;PF17917;PF00078;PF00098;	IPR043502;IPR001584;IPR041588;IPR021109;IPR005162;IPR043128;IPR012337;IPR036397;IPR000477;IPR041373;IPR001878;IPR036875;
KCPC_00069684-RA	tr|A0A438D5P6|A0A438D5P6_VITVI	60	65	85	149	600	664	4.60E-11	77.8	A0A438D5P6	A0A438D5P6_VITVI	unreviewed	RNA-directed DNA polymerase (EC 2.7.7.49)	TY3B-G_257 CK203_077129	Vitis vinifera (Grape)	GO:0003676; GO:0008270; GO:0015074	nucleic acid binding [GO:0003676]; zinc ion binding [GO:0008270]		DNA integration [GO:0015074]	PF17921;PF17917;PF00078;	IPR016197;IPR043502;IPR001584;IPR041588;IPR021109;IPR043128;IPR012337;IPR036397;IPR000477;IPR041373;IPR001878;IPR036875;
KCPC_00070795-RA	tr|K7MA62|K7MA62_SOYBN	60.6	180	5	184	1	175	1.60E-48	202.6	K7MA62	K7MA62_SOYBN	unreviewed	BHLH domain-containing protein	100814407 GLYMA_15G075000	Glycine max (Soybean) (Glycine hispida)	GO:0000977; GO:0000981; GO:0006357; GO:0046983; GO:0090575; GO:2000112	DNA-binding transcription factor activity, RNA polymerase II-specific [GO:0000981]; protein dimerization activity [GO:0046983]; RNA polymerase II transcription regulatory region sequence-specific DNA binding [GO:0000977]	RNA polymerase II transcription regulator complex [GO:0090575]	regulation of cellular macromolecule biosynthetic process [GO:2000112]; regulation of transcription by RNA polymerase II [GO:0006357]	PF00010;	IPR011598;IPR036638;IPR015660;
KCPC_00070796-RA	tr|A0A834SG57|A0A834SG57_9FABA	86.9	122	162	283	133	254	1.40E-56	229.9	A0A834SG57	A0A834SG57_9FABA	unreviewed	Non-classical arabinogalactan protein 31-like	G2W53_042549	Senna tora						IPR003882;
KCPC_00070797-RA	tr|A0A7J6FU27|A0A7J6FU27_CANSA	65.6	256	4	228	3	253	3.30E-69	271.6	A0A7J6FU27	A0A7J6FU27_CANSA	unreviewed	VQ domain-containing protein	F8388_022961 G4B88_017103	Cannabis sativa (Hemp) (Marijuana)	GO:0005634		nucleus [GO:0005634]		PF05678;	IPR008889;IPR039827;IPR039611;
KCPC_00070798-RA	tr|A0A8B8KVH0|A0A8B8KVH0_ABRPR	57.6	99	18	114	11	108	3.40E-22	114.4	A0A8B8KVH0	A0A8B8KVH0_ABRPR	unreviewed	protein RALF-like 19	LOC113859276	Abrus precatorius (Indian licorice) (Glycine abrus)					PF05498;	IPR008801;
KCPC_00074850-RA	tr|A0A445LE90|A0A445LE90_GLYSO	71.4	475	1	469	1	468	2.10E-195	692.2	A0A445LE90	A0A445LE90_GLYSO	unreviewed	Purple acid phosphatase (EC 3.1.3.2)	D0Y65_007639	Glycine soja (Wild soybean)	GO:0003993; GO:0006950; GO:0016021; GO:0046872	acid phosphatase activity [GO:0003993]; metal ion binding [GO:0046872]	integral component of membrane [GO:0016021]	response to stress [GO:0006950]	PF00149;PF14008;PF16656;	IPR004843;IPR003961;IPR029052;IPR041792;IPR039331;IPR008963;IPR015914;IPR025733;
KCPC_00074852-RA	tr|A0A2I4DKR8|A0A2I4DKR8_JUGRE	70.2	329	5	333	11	339	1.10E-129	473	A0A2I4DKR8	A0A2I4DKR8_JUGRE	unreviewed	solute carrier family 35 member F1-like	LOC108981117 F2P56_005787	Juglans regia (English walnut)	GO:0016021; GO:0022857	transmembrane transporter activity [GO:0022857]	integral component of membrane [GO:0016021]		PF06027;	IPR009262;
KCPC_00074853-RA	tr|A0A834SIM4|A0A834SIM4_9FABA	75.4	329	43	365	11	338	3.20E-138	501.5	A0A834SIM4	A0A834SIM4_9FABA	unreviewed	GDSL esterase/lipase	G2W53_043427	Senna tora	GO:0016788	hydrolase activity, acting on ester bonds [GO:0016788]			PF00657;	IPR001087;IPR036514;IPR035669;
KCPC_00069043-RA	tr|A0A834SJ51|A0A834SJ51_9FABA	66.7	90	1	86	210	299	1.30E-25	125.6	A0A834SJ51	A0A834SJ51_9FABA	unreviewed	Peroxidase (EC 1.11.1.7)	G2W53_043587	Senna tora	GO:0004601; GO:0006979; GO:0020037; GO:0042744	heme binding [GO:0020037]; peroxidase activity [GO:0004601]		hydrogen peroxide catabolic process [GO:0042744]; response to oxidative stress [GO:0006979]	PF00141;	IPR002016;IPR010255;IPR000823;IPR033905;
KCPC_00069039-RA	tr|A0A371FI44|A0A371FI44_MUCPR	69.1	68	3	70	273	340	1.80E-18	101.3	A0A371FI44	A0A371FI44_MUCPR	unreviewed	Putative aldo-keto reductase 1	AKR1 CR513_41827	Mucuna pruriens (Velvet bean) (Dolichos pruriens)					PF00248;	IPR023210;IPR036812;
KCPC_00069040-RA	tr|A0A834T9M7|A0A834T9M7_9FABA	82.6	184	1	183	1	184	1.40E-81	312.4	A0A834T9M7	A0A834T9M7_9FABA	unreviewed	Putative aldo-keto reductase 1	G2W53_023294	Senna tora					PF00248;	IPR023210;IPR036812;
KCPC_00069044-RA	tr|A0A835C8Q4|A0A835C8Q4_9FABA	71.2	1409	1	1397	1	1369	0.00E+00	1229.2	A0A835C8Q4	A0A835C8Q4_9FABA	unreviewed	Disease resistance protein TAO1-like	G2W53_016048	Senna tora	GO:0003953; GO:0006952; GO:0007165; GO:0043531	ADP binding [GO:0043531]; NAD+ nucleosidase activity [GO:0003953]		defense response [GO:0006952]; signal transduction [GO:0007165]	PF00931;PF01582;	IPR042197;IPR044974;IPR001611;IPR003591;IPR032675;IPR002182;IPR027417;IPR000157;IPR035897;
KCPC_00076628-RA	tr|A0A2Z6NDI8|A0A2Z6NDI8_TRISU	31.2	221	1	182	562	778	1.70E-16	96.7	A0A2Z6NDI8	A0A2Z6NDI8_TRISU	unreviewed	RNase H type-1 domain-containing protein	TSUD_77850	Trifolium subterraneum (Subterranean clover)	GO:0003676; GO:0004523	nucleic acid binding [GO:0003676]; RNA-DNA hybrid ribonuclease activity [GO:0004523]			PF13456;PF13966;	IPR036691;IPR044730;IPR012337;IPR002156;IPR036397;IPR026960;
KCPC_00076629-RA	tr|A0A835CL85|A0A835CL85_9FABA	70.4	203	75	274	243	444	8.70E-81	310.5	A0A835CL85	A0A835CL85_9FABA	unreviewed	Putative E3 ubiquitin-protein ligase RNF217	G2W53_000072	Senna tora	GO:0004842	ubiquitin-protein transferase activity [GO:0004842]			PF01485;	IPR031127;IPR002867;IPR044066;IPR001841;IPR013083;IPR017907;
KCPC_00076851-RA	tr|G0Y6W1|G0Y6W1_ARAHY	54.7	534	24	503	452	985	1.90E-162	582.4	G0Y6W1	G0Y6W1_ARAHY	unreviewed	ADP-ribosyl cyclase/cyclic ADP-ribose hydrolase (EC 3.2.2.6)	205D04_11	Arachis hypogaea (Peanut)	GO:0006952; GO:0043531	ADP binding [GO:0043531]		defense response [GO:0006952]	PF20160;PF00931;PF00078;	IPR042197;IPR045344;IPR044974;IPR043502;IPR036691;IPR032675;IPR002182;IPR027417;IPR043128;IPR000477;IPR036390;
KCPC_00076852-RA	tr|A0A445LSA6|A0A445LSA6_GLYSO	68.2	239	1	239	584	822	8.50E-92	346.7	A0A445LSA6	A0A445LSA6_GLYSO	unreviewed	LINE-1 retrotransposable element ORF2 protein	D0Y65_004700	Glycine soja (Wild soybean)					PF00078;	IPR043502;IPR036691;IPR043128;IPR000477;
KCPC_00076850-RA	tr|A0A4D6L749|A0A4D6L749_VIGUN	78.2	570	4	561	124	655	6.30E-255	889.8	A0A4D6L749	A0A4D6L749_VIGUN	unreviewed	Uncharacterized protein	DEO72_LG2g4690	Vigna unguiculata (Cowpea)	GO:0006355; GO:0016592		mediator complex [GO:0016592]	regulation of transcription, DNA-templated [GO:0006355]		IPR038836;
KCPC_00076854-RA	tr|A0A834X9B9|A0A834X9B9_9FABA	64.9	94	1	93	1	88	3.00E-21	111.3	A0A834X9B9	A0A834X9B9_9FABA	unreviewed	Mediator of RNA polymerase II transcription subunit 16 isoform X1	G2W53_002550	Senna tora	GO:0006355; GO:0016592		mediator complex [GO:0016592]	regulation of transcription, DNA-templated [GO:0006355]		IPR038836;
KCPC_00073327-RA	tr|A0A1S2YUD0|A0A1S2YUD0_CICAR	50.7	69	34	102	47	115	2.10E-10	75.1	A0A1S2YUD0	A0A1S2YUD0_CICAR	unreviewed	uncharacterized protein LOC101509462	LOC101509462	Cicer arietinum (Chickpea) (Garbanzo)	GO:0003676	nucleic acid binding [GO:0003676]				IPR012337;IPR036397;
KCPC_00073341-RA	tr|A0A8B8M2G3|A0A8B8M2G3_ABRPR	47.1	359	3	300	97	453	7.30E-82	315.1	A0A8B8M2G3	A0A8B8M2G3_ABRPR	unreviewed	uncharacterized protein LOC113869309	LOC113869309	Abrus precatorius (Indian licorice) (Glycine abrus)					PF13963;PF02992;	IPR029480;IPR004242;
KCPC_00072322-RA	tr|A0A8B8LZG9|A0A8B8LZG9_ABRPR	94	167	1	167	1	167	3.70E-76	294.7	A0A8B8LZG9	A0A8B8LZG9_ABRPR	unreviewed	40S ribosomal protein S10-1-like	LOC113868698	Abrus precatorius (Indian licorice) (Glycine abrus)					PF03501;	IPR037447;IPR005326;IPR036388;
KCPC_00072323-RA	tr|K7L589|K7L589_SOYBN	57.8	476	11	445	15	439	7.40E-130	474.2	K7L589	K7L589_SOYBN	unreviewed	MFS domain-containing protein	100776982 GLYMA_08G064500	Glycine max (Soybean) (Glycine hispida)	GO:0016020; GO:0016021; GO:0022857	transmembrane transporter activity [GO:0022857]	integral component of membrane [GO:0016021]; membrane [GO:0016020]		PF07690;	IPR011701;IPR020846;IPR044770;IPR036259;
KCPC_00072324-RA	tr|A0A835CJ11|A0A835CJ11_9FABA	71.7	1155	1	1068	1	1085	0.00E+00	1448.3	A0A835CJ11	A0A835CJ11_9FABA	unreviewed	K(+) efflux antiporter 3, chloroplastic isoform X1	G2W53_005359	Senna tora	GO:0006813; GO:0015299; GO:0016021; GO:0033743	peptide-methionine (R)-S-oxide reductase activity [GO:0033743]; solute:proton antiporter activity [GO:0015299]	integral component of membrane [GO:0016021]	potassium ion transport [GO:0006813]	PF00999;PF01641;PF02254;	IPR006153;IPR002579;IPR011057;IPR038770;IPR036291;IPR003148;
KCPC_00071488-RA	tr|A0A834X5Y8|A0A834X5Y8_9FABA	80	874	2	844	1	870	0.00E+00	1394	A0A834X5Y8	A0A834X5Y8_9FABA	unreviewed	Putative alpha,alpha-trehalose-phosphate synthase [UDP-forming] 11	G2W53_006560	Senna tora	GO:0003824; GO:0005992	catalytic activity [GO:0003824]		trehalose biosynthetic process [GO:0005992]	PF00982;PF02358;	IPR001830;IPR036412;IPR006379;IPR023214;IPR003337;
KCPC_00071489-RA	tr|A0A1S3T936|A0A1S3T936_VIGRR	53.7	624	213	797	4	588	1.30E-180	644	A0A1S3T936	A0A1S3T936_VIGRR	unreviewed	uncharacterized protein LOC106753008	LOC106753008	Vigna radiata var. radiata (Mung bean) (Phaseolus aureus)					PF13963;PF02992;	IPR029480;IPR004242;
KCPC_00071490-RA	tr|A0A834X5F2|A0A834X5F2_9FABA	64.2	1053	1	976	74	1094	0.00E+00	1152.9	A0A834X5F2	A0A834X5F2_9FABA	unreviewed	Protein SUPPRESSOR OF MAX2 1	G2W53_006559	Senna tora						IPR036628;IPR004176;IPR027417;
KCPC_00073310-RA	tr|A0A6A4Q8Q1|A0A6A4Q8Q1_LUPAL	95.7	47	1	47	1	46	1.60E-16	94.7	A0A6A4Q8Q1	A0A6A4Q8Q1_LUPAL	unreviewed	Putative transcription factor C2C2-YABBY family	Lal_00006136 Lalb_Chr07g0179071	Lupinus albus (White lupine) (Lupinus termis)	GO:0032502			developmental process [GO:0032502]	PF04690;	IPR036910;IPR006780;
KCPC_00069306-RA	tr|A0A396IPL5|A0A396IPL5_MEDTR	57.3	124	2	125	467	587	7.70E-28	133.3	A0A396IPL5	A0A396IPL5_MEDTR	unreviewed	Putative nucleotidyltransferase, Ribonuclease H (EC 2.7.7.-) (EC 3.1.26.4)	MtrunA17_Chr3g0084281	Medicago truncatula (Barrel medic) (Medicago tribuloides)	GO:0003676; GO:0004523; GO:0008270; GO:0016779	nucleic acid binding [GO:0003676]; nucleotidyltransferase activity [GO:0016779]; RNA-DNA hybrid ribonuclease activity [GO:0004523]; zinc ion binding [GO:0008270]			PF03732;PF00078;PF00098;	IPR043502;IPR021109;IPR005162;IPR043128;IPR000477;IPR001878;IPR036875;
KCPC_00069307-RA	tr|A0A2N9IVZ5|A0A2N9IVZ5_FAGSY	37	703	1	408	897	1599	1.70E-103	386.3	A0A2N9IVZ5	A0A2N9IVZ5_FAGSY	unreviewed	Uncharacterized protein	FSB_LOCUS56944	Fagus sylvatica (Beechnut)	GO:0003677; GO:0006355; GO:0008270; GO:0015074	DNA binding [GO:0003677]; zinc ion binding [GO:0008270]		DNA integration [GO:0015074]; regulation of transcription, DNA-templated [GO:0006355]	PF17921;PF02365;PF03732;PF17919;PF00078;PF00098;	IPR043502;IPR001584;IPR041588;IPR003441;IPR036093;IPR021109;IPR005162;IPR043128;IPR012337;IPR036397;IPR000477;IPR041577;IPR001878;IPR036875;
KCPC_00069310-RA	tr|A0A2K3KE71|A0A2K3KE71_TRIPR	53.7	136	100	228	52	185	4.10E-27	131.7	A0A2K3KE71	A0A2K3KE71_TRIPR	unreviewed	PIF-like protein (Fragment)	L195_g054098	Trifolium pratense (Red clover)					PF12776;	IPR045026;IPR024752;
KCPC_00069311-RA	tr|A0A1S3U178|A0A1S3U178_VIGRR	83.8	37	175	211	512	548	2.00E-07	66.2	A0A1S3U178	A0A1S3U178_VIGRR	unreviewed	monocopper oxidase-like protein SKS1	LOC106760861	Vigna radiata var. radiata (Mung bean) (Phaseolus aureus)	GO:0005507; GO:0016021; GO:0016491	copper ion binding [GO:0005507]; oxidoreductase activity [GO:0016491]	integral component of membrane [GO:0016021]		PF00394;PF07731;PF07732;	IPR001117;IPR011706;IPR045087;IPR011707;IPR008972;IPR034273;
KCPC_00075072-RA	tr|A0A8B8ZER5|A0A8B8ZER5_PHODC	41	339	40	372	58	383	9.30E-64	254.2	A0A8B8ZER5	A0A8B8ZER5_PHODC	unreviewed	uncharacterized protein LOC120104835	LOC120104835	Phoenix dactylifera (Date palm)					PF03732;	IPR043502;IPR021109;IPR005162;
KCPC_00075074-RA	tr|A0A151QZW2|A0A151QZW2_CAJCA	44.1	922	9	597	251	1170	3.90E-186	661.4	A0A151QZW2	A0A151QZW2_CAJCA	unreviewed	Transposon Ty3-G Gag-Pol polyprotein (Fragment)	KK1_043040	Cajanus cajan (Pigeon pea) (Cajanus indicus)	GO:0003676; GO:0015074	nucleic acid binding [GO:0003676]		DNA integration [GO:0015074]	PF17921;PF17917;PF00665;PF00078;	IPR043502;IPR001584;IPR041588;IPR043128;IPR012337;IPR036397;IPR000477;IPR041373;
KCPC_00075070-RA	tr|A0A8B8JY98|A0A8B8JY98_ABRPR	43.7	1043	30	1024	5	1022	7.90E-209	737.6	A0A8B8JY98	A0A8B8JY98_ABRPR	unreviewed	ADP-ribosyl cyclase/cyclic ADP-ribose hydrolase (EC 3.2.2.6)	LOC113850201	Abrus precatorius (Indian licorice) (Glycine abrus)					PF20160;PF07725;PF00931;PF01582;	IPR042197;IPR045344;IPR044974;IPR011713;IPR032675;IPR002182;IPR027417;IPR000157;IPR035897;
KCPC_00073412-RA	tr|A0A6P5XZM4|A0A6P5XZM4_DURZI	74	412	11	422	31	414	2.00E-168	602.1	A0A6P5XZM4	A0A6P5XZM4_DURZI	unreviewed	oligopeptide transporter 7-like	LOC111287385	Durio zibethinus (Durian)	GO:0015031; GO:0016021; GO:0035673	oligopeptide transmembrane transporter activity [GO:0035673]	integral component of membrane [GO:0016021]	protein transport [GO:0015031]	PF03169;	IPR004648;IPR004813;
KCPC_00076631-RA	tr|A0A151R9N0|A0A151R9N0_CAJCA	32.6	218	28	238	35	247	1.90E-09	73.2	A0A151R9N0	A0A151R9N0_CAJCA	unreviewed	Retrovirus-related Pol polyprotein from transposon 17.6	KK1_039492	Cajanus cajan (Pigeon pea) (Cajanus indicus)					PF17917;PF00078;	IPR043502;IPR043128;IPR000477;IPR041373;
KCPC_00069875-RA	tr|A0A8B8MJ41|A0A8B8MJ41_ABRPR	88.6	79	1	79	268	346	4.70E-33	150.6	A0A8B8MJ41	A0A8B8MJ41_ABRPR	unreviewed	DEAD-box ATP-dependent RNA helicase 3, chloroplastic-like	LOC113874736	Abrus precatorius (Indian licorice) (Glycine abrus)					PF00270;PF00271;PF00400;	IPR011545;IPR014001;IPR001650;IPR027417;IPR000629;IPR014014;IPR015943;IPR001680;IPR036322;
KCPC_00069877-RA	tr|A0A445LSA6|A0A445LSA6_GLYSO	64.3	706	2	707	283	986	1.40E-275	958.7	A0A445LSA6	A0A445LSA6_GLYSO	unreviewed	LINE-1 retrotransposable element ORF2 protein	D0Y65_004700	Glycine soja (Wild soybean)					PF00078;	IPR043502;IPR036691;IPR043128;IPR000477;
KCPC_00069880-RA	tr|A0A2N9HR37|A0A2N9HR37_FAGSY	48.7	261	106	286	30	290	3.20E-58	235.7	A0A2N9HR37	A0A2N9HR37_FAGSY	unreviewed	Integrase catalytic domain-containing protein	FSB_LOCUS41971	Fagus sylvatica (Beechnut)	GO:0003676; GO:0015074	nucleic acid binding [GO:0003676]		DNA integration [GO:0015074]	PF17921;PF17919;PF00078;	IPR043502;IPR001584;IPR041588;IPR043128;IPR012337;IPR036397;IPR000477;IPR041577;
KCPC_00069881-RA	tr|A0A445AUR4|A0A445AUR4_ARAHY	66.4	137	54	187	1	127	1.80E-34	156.4	A0A445AUR4	A0A445AUR4_ARAHY	unreviewed	Uncharacterized protein	Ahy_B01g054964	Arachis hypogaea (Peanut)					PF12023;	IPR021899;
KCPC_00069876-RA	tr|A0A834X4Q1|A0A834X4Q1_9FABA	85.9	241	24	263	245	485	4.00E-117	431	A0A834X4Q1	A0A834X4Q1_9FABA	unreviewed	O-acyltransferase	G2W53_006387	Senna tora	GO:0004144; GO:0019432	diacylglycerol O-acyltransferase activity [GO:0004144]		triglyceride biosynthetic process [GO:0019432]	PF03062;	IPR027251;IPR004299;IPR014371;
KCPC_00069878-RA	tr|A0A834X4Q1|A0A834X4Q1_9FABA	73.2	224	93	316	1	202	3.40E-78	302	A0A834X4Q1	A0A834X4Q1_9FABA	unreviewed	O-acyltransferase	G2W53_006387	Senna tora	GO:0004144; GO:0019432	diacylglycerol O-acyltransferase activity [GO:0004144]		triglyceride biosynthetic process [GO:0019432]	PF03062;	IPR027251;IPR004299;IPR014371;
KCPC_00069879-RA	tr|A0A834X4X8|A0A834X4X8_9FABA	95.7	417	77	493	4	420	1.30E-227	798.9	A0A834X4X8	A0A834X4X8_9FABA	unreviewed	Eukaryotic initiation factor 4A-15-like	G2W53_006386	Senna tora	GO:0003724; GO:0003743; GO:0005524	ATP binding [GO:0005524]; RNA helicase activity [GO:0003724]; translation initiation factor activity [GO:0003743]			PF00270;PF00271;	IPR011545;IPR014001;IPR001650;IPR027417;IPR000629;IPR014014;
KCPC_00069882-RA	tr|A0A8B8K8T8|A0A8B8K8T8_ABRPR	71.5	501	1	470	1	470	1.00E-182	649.8	A0A8B8K8T8	A0A8B8K8T8_ABRPR	unreviewed	casein kinase 1-like protein 1 isoform X1	LOC113853240	Abrus precatorius (Indian licorice) (Glycine abrus)					PF00069;	IPR011009;IPR000719;IPR017441;IPR008271;
KCPC_00067304-RA	tr|A0A834WJM0|A0A834WJM0_9FABA	79	381	1	378	1	350	2.90E-150	541.6	A0A834WJM0	A0A834WJM0_9FABA	unreviewed	Transcription factor AS1	G2W53_016829	Senna tora	GO:0005634; GO:0006351; GO:0010338		nucleus [GO:0005634]	leaf formation [GO:0010338]; transcription, DNA-templated [GO:0006351]		IPR009057;IPR017930;IPR031055;IPR001005;
KCPC_00066652-RA	tr|B9R6W7|B9R6W7_RICCO	63.2	68	1	68	24	88	8.20E-10	72.8	B9R6W7	B9R6W7_RICCO	unreviewed	Uncharacterized protein	RCOM_1586620	Ricinus communis (Castor bean)
KCPC_00066654-RA	tr|A0A834WNX9|A0A834WNX9_9FABA	62.7	83	1	81	1	82	5.80E-16	93.2	A0A834WNX9	A0A834WNX9_9FABA	unreviewed	Phytosulfokine [Cleaved into: Phytosulfokine-alpha (PSK-alpha) (Phytosulfokine-a); Phytosulfokine-beta (PSK-beta) (Phytosulfokine-b)]	G2W53_012858	Senna tora	GO:0005576; GO:0008083; GO:0008283	growth factor activity [GO:0008083]	extracellular region [GO:0005576]	cell population proliferation [GO:0008283]	PF06404;	IPR009438;
KCPC_00066656-RA	tr|A0A834U1U3|A0A834U1U3_9FABA	73.1	160	1	157	1	157	1.20E-54	222.6	A0A834U1U3	A0A834U1U3_9FABA	unreviewed	Uncharacterized conserved protein UCP031279	G2W53_012863	Senna tora						IPR016972;
KCPC_00066653-RA	tr|A0A438ISE6|A0A438ISE6_VITVI	45.2	1148	78	1028	108	1231	5.10E-250	874.4	A0A438ISE6	A0A438ISE6_VITVI	unreviewed	Retrovirus-related Pol polyprotein from transposon TNT 1-94	POLX_461 CK203_021404	Vitis vinifera (Grape)	GO:0003676; GO:0015074	nucleic acid binding [GO:0003676]		DNA integration [GO:0015074]	PF13976;PF00665;PF07727;	IPR043502;IPR025724;IPR001584;IPR012337;IPR036397;IPR013103;
KCPC_00066655-RA	tr|A0A834TYU4|A0A834TYU4_9FABA	78	410	9	418	19	428	4.50E-192	680.6	A0A834TYU4	A0A834TYU4_9FABA	unreviewed	Lecithin-cholesterol acyltransferase-like 1	G2W53_012862	Senna tora	GO:0006629; GO:0008374	O-acyltransferase activity [GO:0008374]		lipid metabolic process [GO:0006629]	PF02450;	IPR029058;IPR003386;
KCPC_00066658-RA	tr|A0A834U1G2|A0A834U1G2_9FABA	88.5	842	109	950	217	1009	0.00E+00	1453	A0A834U1G2	A0A834U1G2_9FABA	unreviewed	Calcium-transporting ATPase (EC 7.2.2.10)	G2W53_012864	Senna tora	GO:0005388; GO:0005524; GO:0016021; GO:0016887	ATP binding [GO:0005524]; ATP hydrolysis activity [GO:0016887]; P-type calcium transporter activity [GO:0005388]	integral component of membrane [GO:0016021]		PF00689;PF00690;	IPR006068;IPR004014;IPR023299;IPR018303;IPR023298;IPR008250;IPR036412;IPR023214;IPR005782;IPR001757;IPR044492;
KCPC_00077005-RA	tr|A0A8B8KJY0|A0A8B8KJY0_ABRPR	85.1	505	1	504	1	505	8.30E-238	832.8	A0A8B8KJY0	A0A8B8KJY0_ABRPR	unreviewed	Protein DETOXIFICATION (Multidrug and toxic compound extrusion protein)	LOC113856107	Abrus precatorius (Indian licorice) (Glycine abrus)					PF01554;	IPR045069;IPR002528;
KCPC_00077006-RA	tr|A0A834WVH8|A0A834WVH8_9FABA	86.8	499	1	485	1	489	1.50E-247	865.1	A0A834WVH8	A0A834WVH8_9FABA	unreviewed	Putative polyamine oxidase 2	G2W53_015726	Senna tora	GO:0016491	oxidoreductase activity [GO:0016491]			PF01593;	IPR002937;IPR036188;IPR001613;
KCPC_00073572-RA	tr|A0A445FNJ6|A0A445FNJ6_GLYSO	57.2	997	3	905	1	993	0.00E+00	1142.9	A0A445FNJ6	A0A445FNJ6_GLYSO	unreviewed	Folylpolyglutamate synthase (EC 6.3.2.17)	D0Y65_047401	Glycine soja (Wild soybean)	GO:0004326; GO:0005524; GO:0046872	ATP binding [GO:0005524]; metal ion binding [GO:0046872]; tetrahydrofolylpolyglutamate synthase activity [GO:0004326]			PF00078;	IPR043502;IPR036691;IPR001645;IPR018109;IPR036565;IPR036615;IPR043128;IPR000477;
KCPC_00073573-RA	tr|A0A834WPF6|A0A834WPF6_9FABA	80.3	569	9	577	7	575	4.20E-262	913.7	A0A834WPF6	A0A834WPF6_9FABA	unreviewed	Pentatricopeptide repeat-containing protein	G2W53_022743	Senna tora	GO:0008270	zinc ion binding [GO:0008270]			PF14432;PF01535;PF13041;	IPR032867;IPR002885;IPR011990;
KCPC_00073575-RA	tr|A0A834WKU2|A0A834WKU2_9FABA	81.6	391	1	391	1	373	1.90E-157	565.5	A0A834WKU2	A0A834WKU2_9FABA	unreviewed	Protein RETICULATA-RELATED 4, chloroplastic-like	G2W53_022742	Senna tora					PF11891;	IPR021825;
KCPC_00074275-RA	tr|A0A834XCN5|A0A834XCN5_9FABA	63.5	395	1	393	1	265	6.50E-122	447.6	A0A834XCN5	A0A834XCN5_9FABA	unreviewed	KH domain-containing protein	G2W53_005098	Senna tora	GO:0003723	RNA binding [GO:0003723]			PF16544;	IPR045071;IPR004087;IPR036612;IPR032377;
KCPC_00074273-RA	tr|A0A834XCW9|A0A834XCW9_9FABA	74.9	525	1	508	1	518	6.50E-201	710.3	A0A834XCW9	A0A834XCW9_9FABA	unreviewed	Regulator of nonsense transcripts UPF3-like isoform X1	G2W53_005097	Senna tora	GO:0000184; GO:0003676	nucleic acid binding [GO:0003676]		nuclear-transcribed mRNA catabolic process, nonsense-mediated decay [GO:0000184]	PF03467;	IPR012677;IPR035979;IPR039722;IPR005120;
KCPC_00074274-RA	tr|A0A843V053|A0A843V053_COLES	35	180	1	168	4	181	4.60E-18	101.3	A0A843V053	A0A843V053_COLES	unreviewed	DUF223 domain-containing protein	Taro_021838	Colocasia esculenta (Wild taro) (Arum esculentum)	GO:0003677; GO:0005634; GO:0006260; GO:0006281; GO:0006310	DNA binding [GO:0003677]	nucleus [GO:0005634]	DNA recombination [GO:0006310]; DNA repair [GO:0006281]; DNA replication [GO:0006260]	PF02721;	IPR003871;IPR012340;IPR004591;
KCPC_00075689-RA	tr|A0A6P9EJV5|A0A6P9EJV5_JUGRE	81.1	201	27	226	25	224	8.60E-86	326.6	A0A6P9EJV5	A0A6P9EJV5_JUGRE	unreviewed	uncharacterized protein LOC108986302	LOC108986302 F2P56_017138	Juglans regia (English walnut)
KCPC_00075690-RA	tr|A0A834THG1|A0A834THG1_9FABA	90.7	335	1	335	1	335	5.60E-174	620.2	A0A834THG1	A0A834THG1_9FABA	unreviewed	Dolichyl-phosphate beta-glucosyltransferase (EC 2.4.1.117)	G2W53_027752	Senna tora	GO:0016740	transferase activity [GO:0016740]			PF00535;	IPR035518;IPR001173;IPR029044;
KCPC_00075691-RA	tr|A0A371FEY3|A0A371FEY3_MUCPR	74.2	163	54	207	7	169	7.30E-58	233.8	A0A371FEY3	A0A371FEY3_MUCPR	unreviewed	Serine hydroxymethyltransferase (EC 2.1.2.1)	SHM3 CR513_43091	Mucuna pruriens (Velvet bean) (Dolichos pruriens)	GO:0004372; GO:0008168; GO:0019264; GO:0030170; GO:0032259; GO:0035999	glycine hydroxymethyltransferase activity [GO:0004372]; methyltransferase activity [GO:0008168]; pyridoxal phosphate binding [GO:0030170]		glycine biosynthetic process from serine [GO:0019264]; methylation [GO:0032259]; tetrahydrofolate interconversion [GO:0035999]	PF00464;	IPR015424;IPR015421;IPR015422;IPR001085;IPR019798;IPR039429;
KCPC_00072874-RA	tr|A0A1S3UP87|A0A1S3UP87_VIGRR	86.8	38	14	51	214	251	6.60E-08	67.4	A0A1S3UP87	A0A1S3UP87_VIGRR	unreviewed	rhomboid-like protein 11, chloroplastic	LOC106767487	Vigna radiata var. radiata (Mung bean) (Phaseolus aureus)	GO:0004252; GO:0009706; GO:0016021; GO:0019904; GO:0080140	protein domain specific binding [GO:0019904]; serine-type endopeptidase activity [GO:0004252]	chloroplast inner membrane [GO:0009706]; integral component of membrane [GO:0016021]	regulation of jasmonic acid metabolic process [GO:0080140]	PF01694;	IPR022764;IPR035952;
KCPC_00072875-RA	tr|A0A834X059|A0A834X059_9FABA	53.8	790	1	787	1	782	6.60E-234	820.5	A0A834X059	A0A834X059_9FABA	unreviewed	Ent-kaur-16-ene synthase, chloroplastic isoform X1	G2W53_010578	Senna tora	GO:0000287; GO:0010333; GO:0016102	magnesium ion binding [GO:0000287]; terpene synthase activity [GO:0010333]		diterpenoid biosynthetic process [GO:0016102]	PF01397;PF03936;	IPR008949;IPR034741;IPR044814;IPR001906;IPR036965;IPR005630;IPR008930;
KCPC_00076435-RA	tr|A0A4D6L2I6|A0A4D6L2I6_VIGUN	69.7	99	2	99	550	648	3.00E-30	141	A0A4D6L2I6	A0A4D6L2I6_VIGUN	unreviewed	Solute carrier family 15	DEO72_LG2g3043	Vigna unguiculata (Cowpea)	GO:0016021; GO:0022857	transmembrane transporter activity [GO:0022857]	integral component of membrane [GO:0016021]		PF00854;	IPR036259;IPR000109;
KCPC_00075609-RA	tr|A0A834T454|A0A834T454_9FABA	48.6	74	2	74	182	255	7.50E-11	77	A0A834T454	A0A834T454_9FABA	unreviewed	Putative ribonuclease H protein At1g65750 family	G2W53_029363	Senna tora	GO:0003676; GO:0004523; GO:0008270	nucleic acid binding [GO:0003676]; RNA-DNA hybrid ribonuclease activity [GO:0004523]; zinc ion binding [GO:0008270]			PF14111;PF13456;PF13966;	IPR025558;IPR036691;IPR044730;IPR012337;IPR002156;IPR036397;IPR026960;IPR001878;
KCPC_00075611-RA	tr|A0A8B8JGD3|A0A8B8JGD3_ABRPR	87.5	176	29	202	1	173	9.50E-69	270.4	A0A8B8JGD3	A0A8B8JGD3_ABRPR	unreviewed	serine/arginine-rich splicing factor RSZ22	LOC113846140	Abrus precatorius (Indian licorice) (Glycine abrus)					PF00076;PF00098;	IPR012677;IPR035979;IPR000504;IPR001878;IPR036875;
KCPC_00075608-RA	tr|A0A834WNM2|A0A834WNM2_9FABA	84.5	394	1	393	1	394	1.00E-198	702.6	A0A834WNM2	A0A834WNM2_9FABA	unreviewed	Sarcosine oxidase (EC 1.5.3.1)	G2W53_012513	Senna tora	GO:0008115; GO:0050660	flavin adenine dinucleotide binding [GO:0050660]; sarcosine oxidase activity [GO:0008115]			PF01266;	IPR006076;IPR036188;IPR045170;IPR006281;
KCPC_00075612-RA	tr|A0A834WQP4|A0A834WQP4_9FABA	86.8	712	1	692	1	709	0.00E+00	1214.9	A0A834WQP4	A0A834WQP4_9FABA	unreviewed	Putative xyloglucan glycosyltransferase 5	G2W53_012511	Senna tora	GO:0016740	transferase activity [GO:0016740]			PF13632;	IPR001173;IPR029044;
KCPC_00067723-RA	tr|A0A4P1RDG5|A0A4P1RDG5_LUPAN	76	171	1	170	1	169	1.60E-58	235.7	A0A4P1RDG5	A0A4P1RDG5_LUPAN	unreviewed	Uncharacterized protein	TanjilG_03041	Lupinus angustifolius (Narrow-leaved blue lupine)	GO:0016021		integral component of membrane [GO:0016021]
KCPC_00067724-RA	tr|A0A445E054|A0A445E054_ARAHY	80.9	372	1	372	1	372	5.30E-182	647.1	A0A445E054	A0A445E054_ARAHY	unreviewed	Mannan endo-1,4-beta-mannosidase (EC 3.2.1.78)	Ahy_A03g015266	Arachis hypogaea (Peanut)	GO:0005576; GO:0016021; GO:0016985; GO:0071704	mannan endo-1,4-beta-mannosidase activity [GO:0016985]	extracellular region [GO:0005576]; integral component of membrane [GO:0016021]	organic substance metabolic process [GO:0071704]	PF00150;	IPR001547;IPR017853;IPR045053;
KCPC_00067726-RA	tr|A0A8B8KHS1|A0A8B8KHS1_ABRPR	61.1	126	1	126	3	124	6.10E-36	160.2	A0A8B8KHS1	A0A8B8KHS1_ABRPR	unreviewed	non-specific lipid-transfer protein 13-like	LOC113855895	Abrus precatorius (Indian licorice) (Glycine abrus)					PF00234;	IPR036312;IPR016140;IPR000528;
KCPC_00067727-RA	tr|A0A834SKD3|A0A834SKD3_9FABA	63.2	76	1	68	1	75	1.50E-09	71.6	A0A834SKD3	A0A834SKD3_9FABA	unreviewed	Uncharacterized protein	G2W53_038091	Senna tora
KCPC_00067725-RA	tr|A0A834TLC8|A0A834TLC8_9FABA	80.3	752	223	937	1	750	0.00E+00	1159.1	A0A834TLC8	A0A834TLC8_9FABA	unreviewed	Two pore calcium channel protein 1	G2W53_021129	Senna tora	GO:0005245; GO:0005509; GO:0016020	calcium ion binding [GO:0005509]; voltage-gated calcium channel activity [GO:0005245]	membrane [GO:0016020]		PF00520;	IPR011992;IPR002048;IPR005821;IPR044581;IPR027359;
KCPC_00074918-RA	tr|A0A8B8ZW53|A0A8B8ZW53_PHODC	48	1856	68	1915	145	1786	0.00E+00	1663.3	A0A8B8ZW53	A0A8B8ZW53_PHODC	unreviewed	uncharacterized protein LOC120108856	LOC120108856	Phoenix dactylifera (Date palm)					PF17921;PF03732;PF17919;PF00665;PF00078;	IPR043502;IPR001584;IPR041588;IPR021109;IPR005162;IPR043128;IPR012337;IPR036397;IPR000477;IPR041577;
KCPC_00074919-RA	tr|A0A3Q7XW69|A0A3Q7XW69_CICAR	39.8	563	77	519	35	597	5.00E-97	365.2	A0A3Q7XW69	A0A3Q7XW69_CICAR	unreviewed	uncharacterized protein LOC113787770	LOC113787770	Cicer arietinum (Chickpea) (Garbanzo)	GO:0003676; GO:0008270	nucleic acid binding [GO:0003676]; zinc ion binding [GO:0008270]			PF00078;	IPR043502;IPR021109;IPR043128;IPR000477;IPR001878;
KCPC_00073825-RA	tr|A0A1S2YWF3|A0A1S2YWF3_CICAR	54.2	441	3	412	4	438	1.10E-123	453.4	A0A1S2YWF3	A0A1S2YWF3_CICAR	unreviewed	Flavin-containing monooxygenase (EC 1.-.-.-)	LOC101505614	Cicer arietinum (Chickpea) (Garbanzo)	GO:0004499; GO:0050660; GO:0050661	flavin adenine dinucleotide binding [GO:0050660]; N,N-dimethylaniline monooxygenase activity [GO:0004499]; NADP binding [GO:0050661]			PF00743;	IPR036188;IPR000960;IPR020946;
KCPC_00073826-RA	tr|A0A1S2YWF3|A0A1S2YWF3_CICAR	66	429	3	430	4	427	5.00E-165	590.9	A0A1S2YWF3	A0A1S2YWF3_CICAR	unreviewed	Flavin-containing monooxygenase (EC 1.-.-.-)	LOC101505614	Cicer arietinum (Chickpea) (Garbanzo)	GO:0004499; GO:0050660; GO:0050661	flavin adenine dinucleotide binding [GO:0050660]; N,N-dimethylaniline monooxygenase activity [GO:0004499]; NADP binding [GO:0050661]			PF00743;	IPR036188;IPR000960;IPR020946;
KCPC_00073828-RA	tr|A0A1S3TXJ5|A0A1S3TXJ5_VIGRR	69.4	124	1	124	80	201	1.00E-43	186	A0A1S3TXJ5	A0A1S3TXJ5_VIGRR	unreviewed	Flavin-containing monooxygenase (EC 1.-.-.-)	LOC106759694	Vigna radiata var. radiata (Mung bean) (Phaseolus aureus)	GO:0004499; GO:0050660; GO:0050661	flavin adenine dinucleotide binding [GO:0050660]; N,N-dimethylaniline monooxygenase activity [GO:0004499]; NADP binding [GO:0050661]			PF00743;	IPR036188;IPR000960;IPR020946;
KCPC_00073030-RA	tr|A0A834W841|A0A834W841_9FABA	81.6	353	88	437	1	352	9.60E-150	540	A0A834W841	A0A834W841_9FABA	unreviewed	Trihelix transcription factor ASIL2	G2W53_034791	Senna tora					PF13837;	IPR044823;IPR044822;
KCPC_00073033-RA	tr|A0A834W970|A0A834W970_9FABA	86.2	145	1	145	1	145	5.50E-58	234.2	A0A834W970	A0A834W970_9FABA	unreviewed	Multiprotein-bridging factor 1c	G2W53_034793	Senna tora	GO:0003677	DNA binding [GO:0003677]			PF01381;PF08523;	IPR001387;IPR010982;IPR013729;
KCPC_00073034-RA	tr|A0A834SZV8|A0A834SZV8_9FABA	83.5	255	14	268	6	258	1.20E-115	426	A0A834SZV8	A0A834SZV8_9FABA	unreviewed	Aldehyde dehydrogenase family 2 member C4-like	G2W53_034794	Senna tora	GO:0016620	oxidoreductase activity, acting on the aldehyde or oxo group of donors, NAD or NADP as acceptor [GO:0016620]			PF00171;	IPR016161;IPR016163;IPR016160;IPR029510;IPR016162;IPR015590;
KCPC_00073031-RA	tr|A0A834WC79|A0A834WC79_9FABA	82.8	1108	1	1108	1	1098	0.00E+00	1789.6	A0A834WC79	A0A834WC79_9FABA	unreviewed	DNA mismatch repair protein	G2W53_034792	Senna tora	GO:0005524; GO:0006298; GO:0030983	ATP binding [GO:0005524]; mismatched DNA binding [GO:0030983]		mismatch repair [GO:0006298]	PF01624;PF05188;PF05192;PF00488;	IPR007695;IPR017261;IPR000432;IPR007696;IPR016151;IPR036187;IPR007860;IPR036678;IPR045076;IPR027417;
KCPC_00075506-RA	tr|A0A8B8M069|A0A8B8M069_ABRPR	66.7	348	37	383	6	353	3.60E-116	428.3	A0A8B8M069	A0A8B8M069_ABRPR	unreviewed	WAT1-related protein	LOC113869212	Abrus precatorius (Indian licorice) (Glycine abrus)					PF00892;	IPR000620;IPR030184;
KCPC_00069103-RA	tr|A0A834TBK3|A0A834TBK3_9FABA	33.5	322	1	215	76	373	1.10E-27	133.7	A0A834TBK3	A0A834TBK3_9FABA	unreviewed	Putative cation transporter HKT6	G2W53_034905	Senna tora	GO:0008324	cation transmembrane transporter activity [GO:0008324]			PF02386;	IPR003445;
KCPC_00069104-RA	tr|A0A834TFK9|A0A834TFK9_9FABA	63.7	648	1	599	1	641	4.00E-194	688	A0A834TFK9	A0A834TFK9_9FABA	unreviewed	Myosin heavy chain, striated muscle	G2W53_025702	Senna tora
KCPC_00069106-RA	tr|A0A445BGH8|A0A445BGH8_ARAHY	57.8	116	114	228	15	124	1.20E-27	133.7	A0A445BGH8	A0A445BGH8_ARAHY	unreviewed	Uncharacterized protein	Ahy_A09g042609	Arachis hypogaea (Peanut)
KCPC_00069107-RA	tr|A0A834WGR7|A0A834WGR7_9FABA	72	232	1	232	1	231	4.10E-91	344.4	A0A834WGR7	A0A834WGR7_9FABA	unreviewed	RING-H2 finger protein ATL8-like	G2W53_025703	Senna tora					PF13639;	IPR001841;IPR013083;
KCPC_00069109-RA	tr|A0A445H1W7|A0A445H1W7_GLYSO	35.2	210	1	206	79	272	5.50E-15	91.7	A0A445H1W7	A0A445H1W7_GLYSO	unreviewed	Retrovirus-related Pol polyprotein from transposon RE1 (EC 2.7.7.7)	D0Y65_037750	Glycine soja (Wild soybean)	GO:0003676; GO:0003887; GO:0015074	DNA-directed DNA polymerase activity [GO:0003887]; nucleic acid binding [GO:0003676]		DNA integration [GO:0015074]	PF13976;PF00665;PF07727;	IPR043502;IPR025724;IPR001584;IPR012337;IPR036397;IPR013103;
KCPC_00069110-RA	tr|A0A2N9IV19|A0A2N9IV19_FAGSY	60	110	2	111	1912	2021	1.50E-30	142.1	A0A2N9IV19	A0A2N9IV19_FAGSY	unreviewed	Uncharacterized protein	FSB_LOCUS57128	Fagus sylvatica (Beechnut)	GO:0003676; GO:0008270; GO:0015074	nucleic acid binding [GO:0003676]; zinc ion binding [GO:0008270]		DNA integration [GO:0015074]	PF13976;PF00665;PF07727;	IPR043502;IPR025724;IPR001584;IPR012337;IPR036397;IPR013103;IPR001878;IPR036875;
KCPC_00069108-RA	tr|A0A834WKI7|A0A834WKI7_9FABA	85.2	515	1	513	1	515	8.10E-257	896	A0A834WKI7	A0A834WKI7_9FABA	unreviewed	Cytochrome P450 77A3	G2W53_025704	Senna tora	GO:0004497; GO:0005506; GO:0016705; GO:0020037	heme binding [GO:0020037]; iron ion binding [GO:0005506]; monooxygenase activity [GO:0004497]; oxidoreductase activity, acting on paired donors, with incorporation or reduction of molecular oxygen [GO:0016705]			PF00067;	IPR001128;IPR017972;IPR002401;IPR036396;
KCPC_00076319-RA	tr|A0A1R3J4N4|A0A1R3J4N4_COCAP	47.2	89	69	157	289	374	9.90E-12	80.1	A0A1R3J4N4	A0A1R3J4N4_COCAP	unreviewed	Integrase, catalytic core	CCACVL1_07639	Corchorus capsularis (Jute)	GO:0003676; GO:0008270; GO:0015074	nucleic acid binding [GO:0003676]; zinc ion binding [GO:0008270]		DNA integration [GO:0015074]	PF13976;PF07727;PF00098;	IPR043502;IPR025724;IPR001584;IPR012337;IPR036397;IPR013103;IPR001878;IPR036875;
KCPC_00070432-RA	tr|A0A2N9IVZ5|A0A2N9IVZ5_FAGSY	45.6	588	99	492	1006	1593	2.00E-133	486.1	A0A2N9IVZ5	A0A2N9IVZ5_FAGSY	unreviewed	Uncharacterized protein	FSB_LOCUS56944	Fagus sylvatica (Beechnut)	GO:0003677; GO:0006355; GO:0008270; GO:0015074	DNA binding [GO:0003677]; zinc ion binding [GO:0008270]		DNA integration [GO:0015074]; regulation of transcription, DNA-templated [GO:0006355]	PF17921;PF02365;PF03732;PF17919;PF00078;PF00098;	IPR043502;IPR001584;IPR041588;IPR003441;IPR036093;IPR021109;IPR005162;IPR043128;IPR012337;IPR036397;IPR000477;IPR041577;IPR001878;IPR036875;
KCPC_00070433-RA	tr|A0A1S3UZQ7|A0A1S3UZQ7_VIGRR	41.8	323	68	350	4	322	8.50E-56	227.6	A0A1S3UZQ7	A0A1S3UZQ7_VIGRR	unreviewed	uncharacterized protein LOC106770274	LOC106770274	Vigna radiata var. radiata (Mung bean) (Phaseolus aureus)					PF13963;PF02992;	IPR029480;IPR004242;
KCPC_00066924-RA	tr|A0A834WEJ3|A0A834WEJ3_9FABA	90.6	255	1	255	1	255	1.20E-131	479.2	A0A834WEJ3	A0A834WEJ3_9FABA	unreviewed	Very-long-chain aldehyde decarbonylase GL1-9-like	G2W53_025810	Senna tora	GO:0005506; GO:0008610; GO:0016491	iron ion binding [GO:0005506]; oxidoreductase activity [GO:0016491]		lipid biosynthetic process [GO:0008610]	PF04116;	IPR006694;
KCPC_00066927-RA	tr|A0A445FE86|A0A445FE86_GLYSO	55.8	966	10	839	112	1073	4.50E-305	1057	A0A445FE86	A0A445FE86_GLYSO	unreviewed	LINE-1 retrotransposable element ORF2 protein isoform B	D0Y65_050982	Glycine soja (Wild soybean)					PF00078;	IPR036398;IPR043502;IPR036691;IPR043128;IPR000477;
KCPC_00066928-RA	tr|A0A834T160|A0A834T160_9FABA	82.4	772	1	769	1	749	0.00E+00	1130.2	A0A834T160	A0A834T160_9FABA	unreviewed	Programmed cell death protein 4	G2W53_033751	Senna tora	GO:0045892			negative regulation of transcription, DNA-templated [GO:0045892]	PF02847;	IPR016024;IPR003891;IPR039778;
KCPC_00066931-RA	tr|A0A834WFI7|A0A834WFI7_9FABA	57.3	627	50	675	232	853	3.40E-200	708.4	A0A834WFI7	A0A834WFI7_9FABA	unreviewed	Zinc finger BED domain-containing protein RICESLEEPER 2-like	G2W53_026277	Senna tora	GO:0003677; GO:0046983	DNA binding [GO:0003677]; protein dimerization activity [GO:0046983]			PF05699;PF14372;	IPR045259;IPR025525;IPR008906;IPR012337;
KCPC_00066921-RA	tr|A0A834WF53|A0A834WF53_9FABA	58	654	4	603	6	606	5.90E-188	667.5	A0A834WF53	A0A834WF53_9FABA	unreviewed	NAC domain-containing protein 17-like	G2W53_025812	Senna tora	GO:0003677; GO:0006355	DNA binding [GO:0003677]		regulation of transcription, DNA-templated [GO:0006355]	PF02365;	IPR003441;IPR036093;
KCPC_00066922-RA	tr|A0A1S3V7B5|A0A1S3V7B5_VIGRR	87.2	467	1	467	19	484	7.70E-247	862.8	A0A1S3V7B5	A0A1S3V7B5_VIGRR	unreviewed	uncharacterized protein LOC106772261	LOC106772261	Vigna radiata var. radiata (Mung bean) (Phaseolus aureus)						IPR008978;
KCPC_00066925-RA	tr|V7BCN3|V7BCN3_PHAVU	78.1	201	1	201	225	425	8.20E-88	333.2	V7BCN3	V7BCN3_PHAVU	unreviewed	PseudoU_synth_1 domain-containing protein	PHAVU_007G085300g	Phaseolus vulgaris (Kidney bean) (French bean)	GO:0001522; GO:0003723; GO:0008033; GO:0009982	pseudouridine synthase activity [GO:0009982]; RNA binding [GO:0003723]		pseudouridine synthesis [GO:0001522]; tRNA processing [GO:0008033]	PF01416;	IPR020103;IPR001406;IPR020097;IPR020095;IPR041707;IPR020094;
KCPC_00066926-RA	tr|A0A445IR21|A0A445IR21_GLYSO	77.6	219	16	233	11	228	1.30E-90	342.8	A0A445IR21	A0A445IR21_GLYSO	unreviewed	tRNA pseudouridine(38/39) synthase isoform B	D0Y65_027783	Glycine soja (Wild soybean)	GO:0001522; GO:0003723; GO:0008033; GO:0009982	pseudouridine synthase activity [GO:0009982]; RNA binding [GO:0003723]		pseudouridine synthesis [GO:0001522]; tRNA processing [GO:0008033]	PF01416;	IPR020103;IPR001406;IPR020097;IPR020095;IPR041707;IPR020094;
KCPC_00066929-RA	tr|A0A834W894|A0A834W894_9FABA	85.9	184	44	225	1	184	1.40E-84	322.8	A0A834W894	A0A834W894_9FABA	unreviewed	Uncharacterized protein	G2W53_033743	Senna tora
KCPC_00075466-RA	tr|A0A834TKR7|A0A834TKR7_9FABA	70.9	364	1	346	1	364	4.20E-148	534.3	A0A834TKR7	A0A834TKR7_9FABA	unreviewed	Papain family cysteine protease	G2W53_021083	Senna tora	GO:0008234	cysteine-type peptidase activity [GO:0008234]			PF08246;PF00112;	IPR038765;IPR025661;IPR025660;IPR000668;IPR039417;IPR013201;
KCPC_00075468-RA	tr|A0A834SX11|A0A834SX11_9FABA	43.2	396	72	454	71	456	1.10E-74	290.8	A0A834SX11	A0A834SX11_9FABA	unreviewed	Retrotransposable element Tf2	G2W53_037133	Senna tora					PF17919;	IPR043502;IPR021109;IPR041577;
KCPC_00075469-RA	tr|B5U9V8|B5U9V8_LOTJA	57.3	988	2	939	571	1551	0.00E+00	1133.2	B5U9V8	B5U9V8_LOTJA	unreviewed	Uncharacterized protein		Lotus japonicus (Lotus corniculatus var. japonicus)	GO:0003676; GO:0015074	nucleic acid binding [GO:0003676]		DNA integration [GO:0015074]	PF00385;PF17921;PF17919;PF00078;PF19259;	IPR016197;IPR000953;IPR023780;IPR043502;IPR001584;IPR041588;IPR021109;IPR043128;IPR012337;IPR036397;IPR000477;IPR041577;IPR045358;
KCPC_00075471-RA	tr|A0A445HT83|A0A445HT83_GLYSO	80.5	215	60	264	1	215	6.80E-90	340.5	A0A445HT83	A0A445HT83_GLYSO	unreviewed	Rac-like GTP-binding protein RAC2 isoform C	D0Y65_035027	Glycine soja (Wild soybean)	GO:0003924; GO:0005525; GO:0007264	GTPase activity [GO:0003924]; GTP binding [GO:0005525]		small GTPase mediated signal transduction [GO:0007264]	PF00071;	IPR027417;IPR005225;IPR001806;IPR003578;
KCPC_00075472-RA	tr|A0A834TIQ2|A0A834TIQ2_9FABA	83.2	672	1	661	1	672	0.00E+00	1134.4	A0A834TIQ2	A0A834TIQ2_9FABA	unreviewed	Acyl-coenzyme A oxidase	G2W53_021087	Senna tora	GO:0003997; GO:0005777; GO:0006635; GO:0071949	acyl-CoA oxidase activity [GO:0003997]; FAD binding [GO:0071949]	peroxisome [GO:0005777]	fatty acid beta-oxidation [GO:0006635]	PF01756;PF00441;PF02770;	IPR006091;IPR012258;IPR002655;IPR036250;IPR009075;IPR009100;
KCPC_00075470-RA	tr|A0A834TLC0|A0A834TLC0_9FABA	79.9	179	7	177	1	179	2.80E-65	258.5	A0A834TLC0	A0A834TLC0_9FABA	unreviewed	Glucosidase 2 subunit beta	G2W53_021085	Senna tora					PF12999;	IPR039794;IPR028146;
KCPC_00075473-RA	tr|A0A834TS89|A0A834TS89_9FABA	77.1	288	2	288	177	446	1.30E-123	452.6	A0A834TS89	A0A834TS89_9FABA	unreviewed	Transcription factor VOZ1	G2W53_021088	Senna tora	GO:0006355; GO:0048578			positive regulation of long-day photoperiodism, flowering [GO:0048578]; regulation of transcription, DNA-templated [GO:0006355]		IPR039277;
KCPC_00070942-RA	tr|A0A445IF82|A0A445IF82_GLYSO	80.9	293	33	324	22	307	1.20E-133	486.1	A0A445IF82	A0A445IF82_GLYSO	unreviewed	Acyl-protein thioesterase 2	D0Y65_032824	Glycine soja (Wild soybean)	GO:0016787	hydrolase activity [GO:0016787]			PF02230;	IPR029058;IPR003140;
KCPC_00070944-RA	tr|A0A835CKC9|A0A835CKC9_9FABA	73.7	445	1	417	1	409	2.70E-165	591.7	A0A835CKC9	A0A835CKC9_9FABA	unreviewed	Lys-63-specific deubiquitinase BRCC36-like	G2W53_000190	Senna tora	GO:0004843; GO:0006281; GO:0070122; GO:0070531; GO:0070536; GO:0070552; GO:0140492	isopeptidase activity [GO:0070122]; metal-dependent deubiquitinase activity [GO:0140492]; thiol-dependent deubiquitinase [GO:0004843]	BRCA1-A complex [GO:0070531]; BRISC complex [GO:0070552]	DNA repair [GO:0006281]; protein K63-linked deubiquitination [GO:0070536]	PF18110;PF01398;	IPR040749;IPR000555;IPR037518;IPR033860;
KCPC_00070945-RA	tr|A0A8B8KJK2|A0A8B8KJK2_ABRPR	57.4	439	9	429	12	433	6.10E-133	484.2	A0A8B8KJK2	A0A8B8KJK2_ABRPR	unreviewed	protein kinase PINOID 2-like	LOC113856025	Abrus precatorius (Indian licorice) (Glycine abrus)					PF00069;	IPR000961;IPR011009;IPR000719;IPR008271;
KCPC_00070946-RA	tr|A0A371HNR0|A0A371HNR0_MUCPR	75.6	156	1	153	39	182	2.70E-59	238	A0A371HNR0	A0A371HNR0_MUCPR	unreviewed	SPAC17H9.04c (Fragment)	CR513_11872	Mucuna pruriens (Velvet bean) (Dolichos pruriens)	GO:0046872	metal ion binding [GO:0046872]			PF00641;	IPR001876;IPR036443;
KCPC_00070943-RA	tr|K7KZE9|K7KZE9_SOYBN	70.4	135	1	133	1	135	1.40E-11	79.3	K7KZE9	K7KZE9_SOYBN	unreviewed	Uncharacterized protein	100792231 GLYMA_07G032400	Glycine max (Soybean) (Glycine hispida)
KCPC_00074639-RA	tr|A0A834TZH4|A0A834TZH4_9FABA	53.7	710	1	630	196	803	1.50E-191	679.5	A0A834TZH4	A0A834TZH4_9FABA	unreviewed	L10-interacting MYB domain-containing protein	G2W53_012700	Senna tora					PF12776;	IPR024752;
KCPC_00074641-RA	tr|A0A8J5YYR2|A0A8J5YYR2_9ROSI	62.9	70	1	70	29	89	3.10E-13	84	A0A8J5YYR2	A0A8J5YYR2_9ROSI	unreviewed	Uncharacterized protein	CXB51_018350	Gossypium anomalum
KCPC_00074640-RA	tr|A0A5J4ZVI9|A0A5J4ZVI9_9ASTE	92.2	102	85	186	1	102	7.70E-48	200.3	A0A5J4ZVI9	A0A5J4ZVI9_9ASTE	unreviewed	Enhancer of rudimentary homolog	F0562_012391	Nyssa sinensis	GO:0007049			cell cycle [GO:0007049]	PF01133;	IPR035912;IPR000781;
KCPC_00071514-RA	tr|A0A834TKW3|A0A834TKW3_9FABA	39	689	3	635	14	679	2.50E-109	406.4	A0A834TKW3	A0A834TKW3_9FABA	unreviewed	Protein ACCELERATED CELL DEATH 6-like	G2W53_021143	Senna tora					PF12796;PF13962;	IPR002110;IPR036770;IPR026961;
KCPC_00071516-RA	tr|A0A834X7M5|A0A834X7M5_9FABA	78.3	46	26	71	34	79	4.60E-10	73.6	A0A834X7M5	A0A834X7M5_9FABA	unreviewed	2-alkenal reductase (NADP(+)-dependent)-like	G2W53_002651	Senna tora	GO:0016628	oxidoreductase activity, acting on the CH-CH group of donors, NAD or NADP as acceptor [GO:0016628]			PF16884;	IPR041694;IPR011032;IPR045010;IPR036291;
KCPC_00071517-RA	tr|A0A1S3T936|A0A1S3T936_VIGRR	42.7	412	30	323	103	514	3.00E-81	313.2	A0A1S3T936	A0A1S3T936_VIGRR	unreviewed	uncharacterized protein LOC106753008	LOC106753008	Vigna radiata var. radiata (Mung bean) (Phaseolus aureus)					PF13963;PF02992;	IPR029480;IPR004242;
KCPC_00076215-RA	tr|A0A834TU66|A0A834TU66_9FABA	77.1	589	321	905	43	597	2.40E-237	832.8	A0A834TU66	A0A834TU66_9FABA	unreviewed	Mediator of RNA polymerase II transcription subunit 25	G2W53_019008	Senna tora					PF11265;	IPR045105;IPR021419;
KCPC_00073447-RA	tr|A0A6A5PDQ6|A0A6A5PDQ6_LUPAL	53.9	605	1	526	133	736	3.70E-164	588.2	A0A6A5PDQ6	A0A6A5PDQ6_LUPAL	unreviewed	Uncharacterized protein	Lal_00022609	Lupinus albus (White lupine) (Lupinus termis)	GO:0005249; GO:0016021	voltage-gated potassium channel activity [GO:0005249]	integral component of membrane [GO:0016021]		PF00027;PF00520;PF11834;	IPR002110;IPR018490;IPR000595;IPR005821;IPR045319;IPR021789;IPR014710;
KCPC_00073448-RA	tr|A0A834X9U4|A0A834X9U4_9FABA	80.2	630	10	582	1	628	1.00E-276	962.2	A0A834X9U4	A0A834X9U4_9FABA	unreviewed	alpha-1,2-Mannosidase (EC 3.2.1.-)	G2W53_002766	Senna tora	GO:0004571; GO:0005509; GO:0005975; GO:0016020	calcium ion binding [GO:0005509]; mannosyl-oligosaccharide 1,2-alpha-mannosidase activity [GO:0004571]	membrane [GO:0016020]	carbohydrate metabolic process [GO:0005975]	PF01532;	IPR012341;IPR001382;IPR036026;
KCPC_00073449-RA	tr|A0A5N6QAE8|A0A5N6QAE8_9ROSI	66	147	1	147	1	147	7.80E-51	209.9	A0A5N6QAE8	A0A5N6QAE8_9ROSI	unreviewed	Uncharacterized protein	FH972_000948	Carpinus fangiana					PF04398;	IPR036758;IPR007493;
KCPC_00073451-RA	tr|A0A445KN94|A0A445KN94_GLYSO	79.8	228	8	235	229	456	3.00E-100	374.8	A0A445KN94	A0A445KN94_GLYSO	unreviewed	Uncharacterized protein	D0Y65_012161	Glycine soja (Wild soybean)	GO:0016021		integral component of membrane [GO:0016021]		PF04765;	IPR006852;
KCPC_00073452-RA	tr|A0A834X9C1|A0A834X9C1_9FABA	70.5	200	112	309	22	221	2.40E-70	275.8	A0A834X9C1	A0A834X9C1_9FABA	unreviewed	Transmembrane protein	G2W53_002768	Senna tora	GO:0016021		integral component of membrane [GO:0016021]		PF04765;	IPR006852;
KCPC_00073453-RA	tr|A0A834X8N6|A0A834X8N6_9FABA	42.9	203	48	243	92	287	1.90E-25	126.3	A0A834X8N6	A0A834X8N6_9FABA	unreviewed	Uncharacterized protein	G2W53_002769	Senna tora
KCPC_00074053-RA	tr|A0A834T195|A0A834T195_9FABA	54	361	13	302	10	334	1.00E-86	330.5	A0A834T195	A0A834T195_9FABA	unreviewed	Uncharacterized protein	G2W53_034364	Senna tora					PF05623;	IPR008507;
KCPC_00074051-RA	tr|A0A8B8LQG9|A0A8B8LQG9_ABRPR	95.2	104	9	112	40	143	4.90E-46	193.7	A0A8B8LQG9	A0A8B8LQG9_ABRPR	unreviewed	ABC transporter G family member 11	LOC113867463	Abrus precatorius (Indian licorice) (Glycine abrus)					PF01061;PF19055;PF00005;	IPR003593;IPR013525;IPR003439;IPR017871;IPR043926;IPR027417;
KCPC_00072152-RA	tr|A0A166E5S8|A0A166E5S8_DAUCS	79.4	34	1	34	1	34	6.80E-07	64.3	A0A166E5S8	A0A166E5S8_DAUCS	unreviewed	Uncharacterized protein	DCAR_006968	Daucus carota subsp. sativus (Carrot)	GO:0016740; GO:1900150	transferase activity [GO:0016740]		regulation of defense response to fungus [GO:1900150]	PF13839;PF14416;PF11331;	IPR040244;IPR026057;IPR025846;IPR021480;
KCPC_00072153-RA	tr|A0A7J0FIA0|A0A7J0FIA0_9ERIC	62.5	160	7	145	3	162	6.70E-47	196.8	A0A7J0FIA0	A0A7J0FIA0_9ERIC	unreviewed	Uncharacterized protein	Acr_12g0009690	Actinidia rufa
KCPC_00072154-RA	tr|A0A6P6X8T1|A0A6P6X8T1_COFAR	49.1	462	58	497	312	746	6.40E-110	408.3	A0A6P6X8T1	A0A6P6X8T1_COFAR	unreviewed	RNA-directed DNA polymerase (EC 2.7.7.49)	LOC113740845	Coffea arabica (Arabian coffee)	GO:0003676; GO:0015074	nucleic acid binding [GO:0003676]		DNA integration [GO:0015074]	PF03732;PF17917;PF00078;	IPR043502;IPR001584;IPR021109;IPR005162;IPR043128;IPR012337;IPR036397;IPR000477;IPR041373;
KCPC_00072155-RA	tr|A0A834XH61|A0A834XH61_9FABA	51.9	293	16	302	204	474	3.30E-64	255.4	A0A834XH61	A0A834XH61_9FABA	unreviewed	Vacuolar cation/proton exchanger	G2W53_000068	Senna tora	GO:0015369; GO:0016021	calcium:proton antiporter activity [GO:0015369]	integral component of membrane [GO:0016021]		PF01699;	IPR004713;IPR004798;IPR004837;IPR044880;
KCPC_00075848-RA	tr|A0A151UBE6|A0A151UBE6_CAJCA	70.6	119	1	119	1	118	5.00E-35	157.1	A0A151UBE6	A0A151UBE6_CAJCA	unreviewed	Uncharacterized protein	KK1_020898	Cajanus cajan (Pigeon pea) (Cajanus indicus)	GO:0046872	metal ion binding [GO:0046872]				IPR036163;
KCPC_00075850-RA	tr|A0A834TWM9|A0A834TWM9_9FABA	74.7	565	263	815	36	598	5.00E-235	824.3	A0A834TWM9	A0A834TWM9_9FABA	unreviewed	Agenet and bromo-adjacent homology domain-containing protein	G2W53_018995	Senna tora	GO:0003682	chromatin binding [GO:0003682]			PF05641;PF01426;	IPR008395;IPR014002;IPR001025;IPR043151;
KCPC_00077187-RA	tr|A0A834TDW6|A0A834TDW6_9FABA	72.1	283	23	266	1	283	3.60E-99	371.3	A0A834TDW6	A0A834TDW6_9FABA	unreviewed	Adenylate kinase (EC 2.7.4.3) (ATP:AMP phosphotransferase)	G2W53_024901	Senna tora	GO:0005524; GO:0006139; GO:0019205	ATP binding [GO:0005524]; nucleobase-containing compound kinase activity [GO:0019205]		nucleobase-containing compound metabolic process [GO:0006139]		IPR000850;IPR033690;IPR027417;
KCPC_00077188-RA	tr|A0A834TC96|A0A834TC96_9FABA	71.9	313	4	291	647	957	3.70E-121	444.5	A0A834TC96	A0A834TC96_9FABA	unreviewed	C2 NT-type domain-containing protein	G2W53_024902	Senna tora	GO:0005643		nuclear pore [GO:0005643]		PF10358;	IPR019448;IPR021827;
KCPC_00077189-RA	tr|A0A0B2QTT5|A0A0B2QTT5_GLYSO	55.4	312	4	314	324	629	5.60E-75	291.2	A0A0B2QTT5	A0A0B2QTT5_GLYSO	unreviewed	C2 NT-type domain-containing protein	D0Y65_050910 glysoja_039823	Glycine soja (Wild soybean)	GO:0005643		nuclear pore [GO:0005643]		PF10358;	IPR019448;IPR021827;
KCPC_00069951-RA	tr|A0A834WRY3|A0A834WRY3_9FABA	80.5	302	1	302	1	301	6.40E-137	496.9	A0A834WRY3	A0A834WRY3_9FABA	unreviewed	Monoacylglycerol lipase ABHD6	G2W53_012739	Senna tora					PF00561;	IPR029058;IPR000073;
KCPC_00069952-RA	tr|A0A834TYL0|A0A834TYL0_9FABA	81.5	390	101	489	37	426	7.70E-178	633.6	A0A834TYL0	A0A834TYL0_9FABA	unreviewed	Chalcone isomerase (EC 5.5.1.6)	G2W53_012742	Senna tora	GO:0016872	intramolecular lyase activity [GO:0016872]			PF16035;	IPR016087;IPR016088;IPR016089;IPR036298;
KCPC_00069953-RA	tr|A0A834X5L7|A0A834X5L7_9FABA	60.6	142	1	142	77	216	1.70E-37	165.6	A0A834X5L7	A0A834X5L7_9FABA	unreviewed	Putative RNA-directed DNA polymerase	G2W53_007169	Senna tora	GO:0003964	RNA-directed DNA polymerase activity [GO:0003964]
KCPC_00069954-RA	tr|A0A836E273|A0A836E273_9ROSI	53.6	69	2	70	12	76	1.20E-09	72	A0A836E273	A0A836E273_9ROSI	unreviewed	Retrovirus-related polyprotein from transposon	IMY05_004G0101900	Salix suchowensis
KCPC_00071456-RA	tr|A0A118K579|A0A118K579_CYNCS	36.2	395	2	289	65	450	5.40E-40	174.9	A0A118K579	A0A118K579_CYNCS	unreviewed	Non-heme dioxygenase N-terminal domain-containing protein	Ccrd_012926	Cynara cardunculus var. scolymus (Globe artichoke) (Cynara scolymus)	GO:0016705; GO:0051213; GO:1901576	dioxygenase activity [GO:0051213]; oxidoreductase activity, acting on paired donors, with incorporation or reduction of molecular oxygen [GO:0016705]		organic substance biosynthetic process [GO:1901576]	PF03171;PF14226;	IPR026992;IPR044861;IPR027443;IPR005123;
KCPC_00071457-RA	tr|I3SCZ7|I3SCZ7_LOTJA	66.7	66	101	166	154	219	1.60E-16	96.3	I3SCZ7	I3SCZ7_LOTJA	unreviewed	Fe2OG dioxygenase domain-containing protein		Lotus japonicus (Lotus corniculatus var. japonicus)	GO:0016491; GO:0046872	metal ion binding [GO:0046872]; oxidoreductase activity [GO:0016491]			PF03171;PF14226;	IPR026992;IPR044861;IPR027443;IPR005123;
KCPC_00071458-RA	tr|A0A396HFX6|A0A396HFX6_MEDTR	41.2	97	1	87	198	294	4.40E-07	65.1	A0A396HFX6	A0A396HFX6_MEDTR	unreviewed	Putative Ulp1 protease family catalytic domain, putative transposase, Ptta/En/Spm, plant	MtrunA17_Chr6g0469071	Medicago truncatula (Barrel medic) (Medicago tribuloides)	GO:0008234	cysteine-type peptidase activity [GO:0008234]			PF02902;PF03004;	IPR038765;IPR003653;IPR004252;
KCPC_00073989-RA	tr|A0A498K6G5|A0A498K6G5_MALDO	97.3	75	48	122	170	244	4.10E-32	147.9	A0A498K6G5	A0A498K6G5_MALDO	unreviewed	Uncharacterized protein	DVH24_003066	Malus domestica (Apple) (Pyrus malus)	GO:0016021		integral component of membrane [GO:0016021]			IPR038934;
KCPC_00073986-RA	tr|A0A6J5TJQ0|A0A6J5TJQ0_PRUAR	69.2	195	48	231	42	236	2.70E-64	256.1	A0A6J5TJQ0	A0A6J5TJQ0_PRUAR	unreviewed	SHSP domain-containing protein	CURHAP_LOCUS5876 ORAREDHAP_LOCUS5920	Prunus armeniaca (Apricot) (Armeniaca vulgaris)	GO:0009408			response to heat [GO:0009408]	PF00011;	IPR002068;IPR008978;IPR044587;
KCPC_00073990-RA	tr|A0A151U8U0|A0A151U8U0_CAJCA	80.8	229	1	229	1	229	1.40E-96	362.5	A0A151U8U0	A0A151U8U0_CAJCA	unreviewed	Uncharacterized protein	KK1_019914	Cajanus cajan (Pigeon pea) (Cajanus indicus)					PF20133;	IPR045388;
KCPC_00073991-RA	tr|A0A834T1U8|A0A834T1U8_9FABA	88.9	524	1	523	1	524	6.50E-262	912.9	A0A834T1U8	A0A834T1U8_9FABA	unreviewed	Serine/threonine protein phosphatase 2A regulatory subunit	G2W53_034619	Senna tora	GO:0000159; GO:0007165; GO:0019888	protein phosphatase regulator activity [GO:0019888]	protein phosphatase type 2A complex [GO:0000159]	signal transduction [GO:0007165]	PF01603;	IPR011989;IPR016024;IPR002554;
KCPC_00069608-RA	tr|B9R7G5|B9R7G5_RICCO	51.5	388	1	371	8	394	4.20E-101	378.3	B9R7G5	B9R7G5_RICCO	unreviewed	Patatin (EC 3.1.1.-)	RCOM_1591460	Ricinus communis (Castor bean)	GO:0004620; GO:0016042; GO:0047372	acylglycerol lipase activity [GO:0047372]; phospholipase activity [GO:0004620]		lipid catabolic process [GO:0016042]	PF01734;	IPR016035;IPR002641;
KCPC_00069609-RA	tr|A0A835CJW7|A0A835CJW7_9FABA	79	371	1	365	1	361	1.10E-111	413.3	A0A835CJW7	A0A835CJW7_9FABA	unreviewed	RGG repeats nuclear RNA binding protein A-like	G2W53_001944	Senna tora	GO:0003723	RNA binding [GO:0003723]			PF04774;PF09598;	IPR039764;IPR006861;IPR019084;
KCPC_00069611-RA	tr|A0A2I4GGB4|A0A2I4GGB4_JUGRE	80.4	275	1	274	1	272	6.40E-113	417.2	A0A2I4GGB4	A0A2I4GGB4_JUGRE	unreviewed	50S ribosomal protein L4, chloroplastic	LOC109007640 F2P56_010973	Juglans regia (English walnut)	GO:0003735; GO:0005737; GO:0005840; GO:0006412	structural constituent of ribosome [GO:0003735]	cytoplasm [GO:0005737]; ribosome [GO:0005840]	translation [GO:0006412]	PF00573;	IPR002136;IPR023574;IPR013005;
KCPC_00069610-RA	tr|A0A5C7I0E8|A0A5C7I0E8_9ROSI	93.6	202	31	232	1	202	1.60E-103	385.6	A0A5C7I0E8	A0A5C7I0E8_9ROSI	unreviewed	Uncharacterized protein	EZV62_009498	Acer yangbiense	GO:0003924; GO:0005525	GTPase activity [GO:0003924]; GTP binding [GO:0005525]			PF00071;	IPR027417;IPR005225;IPR001806;
KCPC_00069612-RA	tr|A0A2Z6MVU4|A0A2Z6MVU4_TRISU	44.7	293	13	225	799	1090	3.20E-59	238.4	A0A2Z6MVU4	A0A2Z6MVU4_TRISU	unreviewed	RNA-directed DNA polymerase (EC 2.7.7.49)	TSUD_395120	Trifolium subterraneum (Subterranean clover)	GO:0003676; GO:0008270; GO:0015074	nucleic acid binding [GO:0003676]; zinc ion binding [GO:0008270]		DNA integration [GO:0015074]	PF03732;PF17917;PF17919;PF00078;PF00098;	IPR043502;IPR001584;IPR021109;IPR005162;IPR043128;IPR012337;IPR036397;IPR000477;IPR041373;IPR041577;IPR001878;IPR036875;
KCPC_00076672-RA	tr|V7BQV0|V7BQV0_PHAVU	29.4	289	32	258	23	301	9.10E-15	90.9	V7BQV0	V7BQV0_PHAVU	unreviewed	Protein kinase domain-containing protein	PHAVU_006G200500g	Phaseolus vulgaris (Kidney bean) (French bean)	GO:0004672; GO:0005524; GO:0005886; GO:0016021; GO:0030246	ATP binding [GO:0005524]; carbohydrate binding [GO:0030246]; protein kinase activity [GO:0004672]	integral component of membrane [GO:0016021]; plasma membrane [GO:0005886]		PF00139;PF00069;	IPR013320;IPR011009;IPR000985;IPR001220;IPR000719;IPR017441;IPR008271;
KCPC_00067368-RA	tr|A0A6A6KI09|A0A6A6KI09_HEVBR	77.2	189	2	190	246	432	2.60E-75	291.6	A0A6A6KI09	A0A6A6KI09_HEVBR	unreviewed	PlsC domain-containing protein	GH714_008427	Hevea brasiliensis (Para rubber tree) (Siphonia brasiliensis)	GO:0016021; GO:0016746	acyltransferase activity [GO:0016746]	integral component of membrane [GO:0016021]		PF01553;	IPR036412;IPR023214;IPR002123;
KCPC_00067369-RA	tr|A0A8B8L799|A0A8B8L799_ABRPR	81.4	494	4	497	1	493	2.80E-233	817.8	A0A8B8L799	A0A8B8L799_ABRPR	unreviewed	glycerol-3-phosphate 2-O-acyltransferase 6-like	LOC113863014	Abrus precatorius (Indian licorice) (Glycine abrus)					PF01553;	IPR036412;IPR023214;IPR002123;
KCPC_00067371-RA	tr|A0A2Z7C9G7|A0A2Z7C9G7_9LAMI	34.7	170	6	165	162	327	8.90E-15	90.9	A0A2Z7C9G7	A0A2Z7C9G7_9LAMI	unreviewed	Retrotrans_gag domain-containing protein	F511_21974	Dorcoceras hygrometricum					PF03732;	IPR005162;
KCPC_00067372-RA	tr|A0A834WCM8|A0A834WCM8_9FABA	50	164	16	179	16	179	1.50E-32	151.4	A0A834WCM8	A0A834WCM8_9FABA	unreviewed	Calmodulin-binding transcription activator 5	G2W53_030152	Senna tora	GO:0000145; GO:0006887		exocyst [GO:0000145]	exocytosis [GO:0006887]		IPR004140;
KCPC_00067367-RA	tr|A0A7C9CWF0|A0A7C9CWF0_OPUST	68.8	48	85	132	72	119	5.70E-08	67.8	A0A7C9CWF0	A0A7C9CWF0_OPUST	unreviewed	Uncharacterized protein		Opuntia streptacantha (Prickly pear cactus) (Opuntia cardona)
KCPC_00068343-RA	tr|A0A834SV01|A0A834SV01_9FABA	82	289	1	289	1	289	2.50E-134	489.6	A0A834SV01	A0A834SV01_9FABA	unreviewed	Pentatricopeptide repeat-containing protein	G2W53_035948	Senna tora					PF12854;PF13041;	IPR002885;IPR011990;
KCPC_00068336-RA	tr|A0A834T6E3|A0A834T6E3_9FABA	58.8	51	22	72	295	345	3.80E-07	64.3	A0A834T6E3	A0A834T6E3_9FABA	unreviewed	Aspartyl protease family protein	G2W53_029849	Senna tora	GO:0004190	aspartic-type endopeptidase activity [GO:0004190]			PF14541;PF14543;	IPR001461;IPR001969;IPR033121;IPR021109;IPR032799;IPR032861;
KCPC_00068337-RA	tr|A0A835CF68|A0A835CF68_9FABA	91.5	94	18	111	35	128	1.80E-42	181.8	A0A835CF68	A0A835CF68_9FABA	unreviewed	Serine/threonine-protein kinase SAPK2	G2W53_008406	Senna tora	GO:0004672; GO:0005524	ATP binding [GO:0005524]; protein kinase activity [GO:0004672]			PF00069;	IPR011009;IPR000719;IPR017441;IPR008271;
KCPC_00068344-RA	tr|A0A445FQZ9|A0A445FQZ9_GLYSO	54.3	492	15	500	12	490	1.40E-144	523.1	A0A445FQZ9	A0A445FQZ9_GLYSO	unreviewed	Aspartyl protease family protein	D0Y65_047933	Glycine soja (Wild soybean)	GO:0004190	aspartic-type endopeptidase activity [GO:0004190]			PF14541;PF14543;	IPR001461;IPR001969;IPR033873;IPR033121;IPR021109;IPR032799;IPR032861;
KCPC_00068902-RA	tr|A0A834W581|A0A834W581_9FABA	55.8	147	11	151	52	192	1.50E-22	115.9	A0A834W581	A0A834W581_9FABA	unreviewed	Pheromone-processing carboxypeptidase KEX1	G2W53_038462	Senna tora	GO:0004180; GO:0009691	carboxypeptidase activity [GO:0004180]		cytokinin biosynthetic process [GO:0009691]		IPR044670;
KCPC_00068903-RA	tr|A0A834W229|A0A834W229_9FABA	84.6	681	1	679	1	672	0.00E+00	1100.9	A0A834W229	A0A834W229_9FABA	unreviewed	Serine protease SPPA, chloroplastic-like	G2W53_038461	Senna tora	GO:0006465; GO:0008233; GO:0016021	peptidase activity [GO:0008233]	integral component of membrane [GO:0016021]	signal peptide processing [GO:0006465]	PF01343;	IPR029045;IPR004634;IPR004635;IPR002142;
KCPC_00068904-RA	tr|A0A8B8KM57|A0A8B8KM57_ABRPR	68.9	978	8	984	7	983	0.00E+00	1384.4	A0A8B8KM57	A0A8B8KM57_ABRPR	unreviewed	pentatricopeptide repeat-containing protein At1g18485	LOC113857353	Abrus precatorius (Indian licorice) (Glycine abrus)					PF14432;PF01535;PF13041;	IPR032867;IPR002885;IPR011990;
KCPC_00068906-RA	tr|A0A834W262|A0A834W262_9FABA	71.7	452	9	454	3	452	1.10E-183	652.9	A0A834W262	A0A834W262_9FABA	unreviewed	Flavonol 3-O-glucosyltransferase UGT89B1-like	G2W53_038459	Senna tora	GO:0008194	UDP-glycosyltransferase activity [GO:0008194]			PF00628;PF00201;PF13639;	IPR002213;IPR011011;IPR001965;IPR019787;IPR001841;IPR013083;IPR017907;
KCPC_00068907-RA	tr|A0A834W262|A0A834W262_9FABA	65.2	620	103	715	457	1054	3.70E-213	751.5	A0A834W262	A0A834W262_9FABA	unreviewed	Flavonol 3-O-glucosyltransferase UGT89B1-like	G2W53_038459	Senna tora	GO:0008194	UDP-glycosyltransferase activity [GO:0008194]			PF00628;PF00201;PF13639;	IPR002213;IPR011011;IPR001965;IPR019787;IPR001841;IPR013083;IPR017907;
KCPC_00068905-RA	tr|A0A834W6X0|A0A834W6X0_9FABA	61.7	206	37	220	1	206	3.10E-48	201.8	A0A834W6X0	A0A834W6X0_9FABA	unreviewed	Basic leucine zipper 43-like	G2W53_038460	Senna tora	GO:0003700	DNA-binding transcription factor activity [GO:0003700]			PF00170;	IPR044521;IPR004827;IPR045314;IPR046347;
KCPC_00076549-RA	tr|A0A2Z6P9A9|A0A2Z6P9A9_TRISU	36.4	429	66	383	308	725	2.30E-56	229.9	A0A2Z6P9A9	A0A2Z6P9A9_TRISU	unreviewed	Reverse transcriptase Ty1/copia-type domain-containing protein	TSUD_85540	Trifolium subterraneum (Subterranean clover)					PF07727;	IPR043502;IPR013103;
KCPC_00076548-RA	tr|A0A834SSJ5|A0A834SSJ5_9FABA	62.9	97	1	90	1	96	3.50E-19	104.4	A0A834SSJ5	A0A834SSJ5_9FABA	unreviewed	Transducin/WD40 repeat-like superfamily protein	G2W53_036406	Senna tora
KCPC_00076551-RA	tr|A0A834XEA6|A0A834XEA6_9FABA	92.8	713	1	713	1	690	0.00E+00	1229.2	A0A834XEA6	A0A834XEA6_9FABA	unreviewed	Stromal 70 kDa heat shock-related protein, chloroplastic	G2W53_005092	Senna tora	GO:0005524; GO:0006457; GO:0016887; GO:0051082	ATP binding [GO:0005524]; ATP hydrolysis activity [GO:0016887]; unfolded protein binding [GO:0051082]		protein folding [GO:0006457]	PF00012;	IPR043129;IPR012725;IPR018181;IPR029048;IPR029047;IPR013126;
KCPC_00076552-RA	tr|A0A834W455|A0A834W455_9FABA	69.3	475	87	472	55	524	2.70E-166	595.1	A0A834W455	A0A834W455_9FABA	unreviewed	Phosphoribosylamine--glycine ligase (EC 6.3.4.13)	G2W53_042695	Senna tora	GO:0004637; GO:0005524; GO:0009113; GO:0046872	ATP binding [GO:0005524]; metal ion binding [GO:0046872]; phosphoribosylamine-glycine ligase activity [GO:0004637]		purine nucleobase biosynthetic process [GO:0009113]	PF01071;PF02843;PF02844;	IPR011761;IPR013815;IPR016185;IPR020561;IPR000115;IPR020560;IPR037123;IPR020559;IPR020562;IPR011054;
KCPC_00071180-RA	tr|A0A8B8JTX2|A0A8B8JTX2_ABRPR	64.4	233	54	269	1	231	6.30E-83	317.4	A0A8B8JTX2	A0A8B8JTX2_ABRPR	unreviewed	ubiquitin-like-conjugating enzyme ATG10	LOC113849321	Abrus precatorius (Indian licorice) (Glycine abrus)					PF03987;	IPR007135;
KCPC_00071183-RA	tr|A0A444X2S5|A0A444X2S5_ARAHY	54.5	154	129	282	44	194	7.10E-37	164.5	A0A444X2S5	A0A444X2S5_ARAHY	unreviewed	ZnF_PMZ domain-containing protein	Ahy_B10g102900	Arachis hypogaea (Peanut)	GO:0008270	zinc ion binding [GO:0008270]			PF10551;	IPR018289;IPR006564;
KCPC_00071181-RA	tr|A0A835CKU7|A0A835CKU7_9FABA	78.5	400	20	415	1	398	1.30E-180	642.5	A0A835CKU7	A0A835CKU7_9FABA	unreviewed	Uncharacterized protein	G2W53_002051	Senna tora					PF05212;	IPR007877;
KCPC_00071182-RA	tr|A0A6A4QZQ1|A0A6A4QZQ1_LUPAL	60.7	150	1	150	1	141	1.40E-36	162.5	A0A6A4QZQ1	A0A6A4QZQ1_LUPAL	unreviewed	Putative oleosin	Lal_00047680 Lalb_Chr02g0150801	Lupinus albus (White lupine) (Lupinus termis)	GO:0012511; GO:0016021; GO:0022414		integral component of membrane [GO:0016021]; monolayer-surrounded lipid storage body [GO:0012511]	reproductive process [GO:0022414]	PF01277;	IPR000136;
KCPC_00071188-RA	tr|A0A834TA28|A0A834TA28_9FABA	80.2	126	16	141	250	366	3.10E-46	194.9	A0A834TA28	A0A834TA28_9FABA	unreviewed	DAR GTPase 3, chloroplastic	G2W53_023778	Senna tora	GO:0005525	GTP binding [GO:0005525]			PF01926;	IPR006073;IPR023179;IPR019991;IPR027417;
KCPC_00075060-RA	tr|A0A811P0J3|A0A811P0J3_9POAL	37.1	294	1	285	156	410	1.10E-32	150.6	A0A811P0J3	A0A811P0J3_9POAL	unreviewed	Hypothetical protein	NCGR_LOCUS21751	Miscanthus lutarioriparius	GO:0003676; GO:0008270	nucleic acid binding [GO:0003676]; zinc ion binding [GO:0008270]				IPR001878;IPR036875;
KCPC_00075061-RA	tr|A0A8J5YQU7|A0A8J5YQU7_9ROSI	71.1	83	5	87	4	86	1.10E-23	119	A0A8J5YQU7	A0A8J5YQU7_9ROSI	unreviewed	Uncharacterized protein	CXB51_014047	Gossypium anomalum
KCPC_00075062-RA	tr|A0A811Q0K0|A0A811Q0K0_9POAL	33	412	3	350	138	542	4.40E-44	188.7	A0A811Q0K0	A0A811Q0K0_9POAL	unreviewed	Hypothetical protein	NCGR_LOCUS37519	Miscanthus lutarioriparius	GO:0003676; GO:0008270	nucleic acid binding [GO:0003676]; zinc ion binding [GO:0008270]			PF13976;	IPR025724;IPR001878;
KCPC_00075063-RA	tr|A0A8J5YQU7|A0A8J5YQU7_9ROSI	71.1	83	5	87	4	86	1.10E-23	119	A0A8J5YQU7	A0A8J5YQU7_9ROSI	unreviewed	Uncharacterized protein	CXB51_014047	Gossypium anomalum
KCPC_00072748-RA	tr|A0A834SGL0|A0A834SGL0_9FABA	58.7	424	3	376	70	488	1.10E-112	416.8	A0A834SGL0	A0A834SGL0_9FABA	unreviewed	Protein LNK1-like	G2W53_042819	Senna tora	GO:0006355; GO:0007623			circadian rhythm [GO:0007623]; regulation of transcription, DNA-templated [GO:0006355]		IPR039928;
KCPC_00070271-RA	tr|A0A2K3LY55|A0A2K3LY55_TRIPR	55.7	167	2	143	149	315	2.70E-45	191.4	A0A2K3LY55	A0A2K3LY55_TRIPR	unreviewed	Uncharacterized protein	L195_g039495	Trifolium pratense (Red clover)					PF02992;	IPR004242;
KCPC_00070272-RA	tr|A0A151TDX1|A0A151TDX1_CAJCA	37.7	146	1	146	48	179	4.50E-15	92	A0A151TDX1	A0A151TDX1_CAJCA	unreviewed	Uncharacterized protein (Fragment)	KK1_011491	Cajanus cajan (Pigeon pea) (Cajanus indicus)
KCPC_00070273-RA	tr|A0A8B8K0I7|A0A8B8K0I7_ABRPR	42.1	1126	9	1020	1842	2931	6.20E-228	801.2	A0A8B8K0I7	A0A8B8K0I7_ABRPR	unreviewed	uncharacterized protein LOC113850911	LOC113850911	Abrus precatorius (Indian licorice) (Glycine abrus)					PF00931;PF01582;	IPR003593;IPR042197;IPR044974;IPR001611;IPR032675;IPR002182;IPR027417;IPR000157;IPR035897;IPR036390;
KCPC_00073376-RA	tr|A0A445EY74|A0A445EY74_GLYSO	51.9	1342	4	1239	96	1401	0.00E+00	1340.5	A0A445EY74	A0A445EY74_GLYSO	unreviewed	RNA-directed DNA polymerase (EC 2.7.7.49)	D0Y65_055343	Glycine soja (Wild soybean)	GO:0003676; GO:0015074	nucleic acid binding [GO:0003676]		DNA integration [GO:0015074]	PF17921;PF17917;PF00665;PF00078;	IPR043502;IPR001584;IPR041588;IPR021109;IPR043128;IPR012337;IPR036397;IPR000477;IPR041373;
KCPC_00073379-RA	tr|A0A3Q7XW69|A0A3Q7XW69_CICAR	36.7	158	3	159	195	352	3.00E-19	105.1	A0A3Q7XW69	A0A3Q7XW69_CICAR	unreviewed	uncharacterized protein LOC113787770	LOC113787770	Cicer arietinum (Chickpea) (Garbanzo)	GO:0003676; GO:0008270	nucleic acid binding [GO:0003676]; zinc ion binding [GO:0008270]			PF00078;	IPR043502;IPR021109;IPR043128;IPR000477;IPR001878;
KCPC_00068631-RA	tr|A0A5N6RE05|A0A5N6RE05_9ROSI	70.1	441	8	436	1	429	1.10E-142	516.5	A0A5N6RE05	A0A5N6RE05_9ROSI	unreviewed	HTH myb-type domain-containing protein	FH972_014658	Carpinus fangiana	GO:0003677; GO:0003700; GO:0005634; GO:0045893	DNA binding [GO:0003677]; DNA-binding transcription factor activity [GO:0003700]	nucleus [GO:0005634]	positive regulation of transcription, DNA-templated [GO:0045893]	PF00249;	IPR044825;IPR009057;IPR017930;IPR006447;
KCPC_00068633-RA	tr|A0A8B8K879|A0A8B8K879_ABRPR	73.4	94	1	94	1	94	2.80E-28	134.4	A0A8B8K879	A0A8B8K879_ABRPR	unreviewed	protein NUCLEAR FUSION DEFECTIVE 6, chloroplastic/mitochondrial-like isoform X2	LOC113853671	Abrus precatorius (Indian licorice) (Glycine abrus)						IPR033251;IPR043459;
KCPC_00068636-RA	tr|A0A834T4G9|A0A834T4G9_9FABA	56.4	165	1	157	65	229	7.30E-45	190.3	A0A834T4G9	A0A834T4G9_9FABA	unreviewed	Protein ALP1-like	G2W53_029051	Senna tora	GO:0004518	nuclease activity [GO:0004518]			PF13359;	IPR045249;IPR027806;
KCPC_00068637-RA	tr|A0A6A3CRF5|A0A6A3CRF5_HIBSY	52.3	132	15	146	141	272	8.30E-32	147.1	A0A6A3CRF5	A0A6A3CRF5_HIBSY	unreviewed	TMV resistance protein N-like	F3Y22_tig00003041pilonHSYRG00877	Hibiscus syriacus (Rose of Sharon)					PF12776;	IPR024752;
KCPC_00068639-RA	tr|A0A438K376|A0A438K376_VITVI	36.6	161	5	138	78	238	5.80E-16	94	A0A438K376	A0A438K376_VITVI	unreviewed	Putative mitochondrial protein	AtMg00810_27 CK203_009028	Vitis vinifera (Grape)					PF07727;	IPR043502;IPR013103;
KCPC_00068643-RA	tr|A0A834TKZ3|A0A834TKZ3_9FABA	71.1	471	1	470	1	471	9.60E-188	666.4	A0A834TKZ3	A0A834TKZ3_9FABA	unreviewed	Putative pentatricopeptide repeat-containing protein	G2W53_021105	Senna tora					PF01535;PF13041;	IPR002885;IPR011990;
KCPC_00068634-RA	tr|A0A834TS94|A0A834TS94_9FABA	91.7	145	1	144	1	145	1.80E-65	258.5	A0A834TS94	A0A834TS94_9FABA	unreviewed	Replication factor A1	G2W53_021103	Senna tora						IPR012340;
KCPC_00068638-RA	tr|A0A834TJJ3|A0A834TJJ3_9FABA	81.2	234	12	244	1	233	5.10E-100	374	A0A834TJJ3	A0A834TJJ3_9FABA	unreviewed	Protein Mpv17	G2W53_021104	Senna tora	GO:0016021		integral component of membrane [GO:0016021]		PF04117;	IPR007248;
KCPC_00068644-RA	tr|A0A834XAL7|A0A834XAL7_9FABA	75.1	433	1	406	1	424	3.00E-156	561.6	A0A834XAL7	A0A834XAL7_9FABA	unreviewed	Reticulon-like protein	G2W53_003021	Senna tora					PF02453;	IPR003388;IPR044647;
KCPC_00066449-RA	tr|A0A834TKW3|A0A834TKW3_9FABA	51.4	387	11	394	260	644	4.20E-78	302	A0A834TKW3	A0A834TKW3_9FABA	unreviewed	Protein ACCELERATED CELL DEATH 6-like	G2W53_021143	Senna tora					PF12796;PF13962;	IPR002110;IPR036770;IPR026961;
KCPC_00066458-RA	tr|A0A2Z6MBG6|A0A2Z6MBG6_TRISU	37.7	159	195	322	369	525	1.60E-21	113.6	A0A2Z6MBG6	A0A2Z6MBG6_TRISU	unreviewed	Integrase catalytic domain-containing protein	TSUD_77270	Trifolium subterraneum (Subterranean clover)	GO:0003676; GO:0015074	nucleic acid binding [GO:0003676]		DNA integration [GO:0015074]	PF13976;PF00665;PF07727;	IPR043502;IPR025724;IPR001584;IPR012337;IPR036397;IPR013103;
KCPC_00066445-RA	tr|A0A2N9ESI0|A0A2N9ESI0_FAGSY	45.8	297	1	244	449	729	2.00E-64	255.8	A0A2N9ESI0	A0A2N9ESI0_FAGSY	unreviewed	Integrase catalytic domain-containing protein	FSB_LOCUS5416	Fagus sylvatica (Beechnut)	GO:0003676; GO:0015074	nucleic acid binding [GO:0003676]		DNA integration [GO:0015074]	PF00665;PF07727;	IPR001584;IPR012337;IPR036397;IPR013103;
KCPC_00066446-RA	tr|A0A438CL20|A0A438CL20_VITVI	55	393	1	356	562	951	1.20E-110	409.8	A0A438CL20	A0A438CL20_VITVI	unreviewed	Retrovirus-related Pol polyprotein from transposon TNT 1-94	POLX_3967 CK203_094629	Vitis vinifera (Grape)	GO:0003676; GO:0015074	nucleic acid binding [GO:0003676]		DNA integration [GO:0015074]	PF13976;PF00665;PF07727;	IPR043502;IPR025724;IPR001584;IPR012337;IPR036397;IPR013103;
KCPC_00066447-RA	tr|A0A834W8B9|A0A834W8B9_9FABA	44.3	522	93	451	30	549	1.10E-103	387.1	A0A834W8B9	A0A834W8B9_9FABA	unreviewed	Retrovirus-related Pol polyprotein from transposon TNT 1-94	G2W53_033259	Senna tora	GO:0003676; GO:0015074	nucleic acid binding [GO:0003676]		DNA integration [GO:0015074]		IPR001584;IPR012337;IPR036397;
KCPC_00066453-RA	tr|A0A834TKW3|A0A834TKW3_9FABA	44.1	649	1	640	20	655	3.70E-113	419.1	A0A834TKW3	A0A834TKW3_9FABA	unreviewed	Protein ACCELERATED CELL DEATH 6-like	G2W53_021143	Senna tora					PF12796;PF13962;	IPR002110;IPR036770;IPR026961;
KCPC_00066454-RA	tr|A0A2Z6P9A9|A0A2Z6P9A9_TRISU	27	1058	95	768	15	1026	1.40E-87	334.3	A0A2Z6P9A9	A0A2Z6P9A9_TRISU	unreviewed	Reverse transcriptase Ty1/copia-type domain-containing protein	TSUD_85540	Trifolium subterraneum (Subterranean clover)					PF07727;	IPR043502;IPR013103;
KCPC_00066457-RA	tr|A0A834TJ03|A0A834TJ03_9FABA	35.2	301	77	352	138	431	1.90E-26	130.2	A0A834TJ03	A0A834TJ03_9FABA	unreviewed	Protein ACCELERATED CELL DEATH 6	G2W53_021142	Senna tora					PF12796;PF13637;PF13962;	IPR002110;IPR036770;IPR026961;
KCPC_00065620-RA	tr|V4TDH1|V4TDH1_CITCL	79.6	54	3	56	11	64	2.00E-15	90.9	V4TDH1	V4TDH1_CITCL	unreviewed	Uncharacterized protein	CICLE_v10032910mg	Citrus clementina (Clementine) (Citrus deliciosa x Citrus sinensis)	GO:0016021		integral component of membrane [GO:0016021]		PF02681;	IPR003832;
KCPC_00065621-RA	tr|A0A1S3T936|A0A1S3T936_VIGRR	64.1	142	4	145	441	582	1.80E-43	186.8	A0A1S3T936	A0A1S3T936_VIGRR	unreviewed	uncharacterized protein LOC106753008	LOC106753008	Vigna radiata var. radiata (Mung bean) (Phaseolus aureus)					PF13963;PF02992;	IPR029480;IPR004242;
KCPC_00065622-RA	tr|A0A396I4T5|A0A396I4T5_MEDTR	31	371	9	277	248	614	3.70E-30	142.1	A0A396I4T5	A0A396I4T5_MEDTR	unreviewed	Putative nucleotidyltransferase, Ribonuclease H (EC 2.7.7.-) (EC 3.1.26.4)	MtrunA17_Chr4g0027911	Medicago truncatula (Barrel medic) (Medicago tribuloides)	GO:0003676; GO:0004523; GO:0008270; GO:0015074; GO:0016779	nucleic acid binding [GO:0003676]; nucleotidyltransferase activity [GO:0016779]; RNA-DNA hybrid ribonuclease activity [GO:0004523]; zinc ion binding [GO:0008270]		DNA integration [GO:0015074]	PF17921;PF00098;	IPR043502;IPR001584;IPR041588;IPR021109;IPR012337;IPR036397;IPR001878;IPR036875;
KCPC_00065624-RA	tr|A0A445JXN6|A0A445JXN6_GLYSO	70.8	462	10	471	819	1280	5.60E-196	693.7	A0A445JXN6	A0A445JXN6_GLYSO	unreviewed	2-keto-3-deoxy-L-rhamnonate aldolase	D0Y65_018076	Glycine soja (Wild soybean)	GO:0003824	catalytic activity [GO:0003824]			PF03328;PF00078;	IPR005000;IPR043502;IPR036691;IPR015813;IPR040442;IPR043128;IPR000477;
KCPC_00065626-RA	tr|A0A1S3UZQ7|A0A1S3UZQ7_VIGRR	41.7	324	33	316	4	323	2.60E-56	229.2	A0A1S3UZQ7	A0A1S3UZQ7_VIGRR	unreviewed	uncharacterized protein LOC106770274	LOC106770274	Vigna radiata var. radiata (Mung bean) (Phaseolus aureus)					PF13963;PF02992;	IPR029480;IPR004242;
KCPC_00065623-RA	tr|A0A1S2X9X6|A0A1S2X9X6_CICAR	53.2	109	22	129	20	122	5.90E-19	106.3	A0A1S2X9X6	A0A1S2X9X6_CICAR	unreviewed	probable LRR receptor-like serine/threonine-protein kinase At3g47570 isoform X1	LOC101509434	Cicer arietinum (Chickpea) (Garbanzo)	GO:0004672; GO:0005524; GO:0016021	ATP binding [GO:0005524]; protein kinase activity [GO:0004672]	integral component of membrane [GO:0016021]		PF00560;PF13855;PF08263;PF00069;	IPR011009;IPR001611;IPR003591;IPR032675;IPR013210;IPR000719;IPR017441;IPR008271;
KCPC_00070801-RA	tr|D7MLP0|D7MLP0_ARALL	78	50	2	51	6	55	7.40E-08	67	D7MLP0	D7MLP0_ARALL	unreviewed	Predicted protein (Fragment)	ARALYDRAFT_494901	Arabidopsis lyrata subsp. lyrata (Lyre-leaved rock-cress)
KCPC_00070800-RA	tr|A0A8B8KIL1|A0A8B8KIL1_ABRPR	56.3	96	3	98	376	470	5.70E-21	110.2	A0A8B8KIL1	A0A8B8KIL1_ABRPR	unreviewed	uncharacterized protein LOC113855660	LOC113855660	Abrus precatorius (Indian licorice) (Glycine abrus)					PF17917;PF17919;	IPR043502;IPR001584;IPR043128;IPR012337;IPR036397;IPR041373;IPR041577;
KCPC_00070802-RA	tr|A0A834WFI7|A0A834WFI7_9FABA	62.3	53	1	53	628	680	6.70E-09	71.2	A0A834WFI7	A0A834WFI7_9FABA	unreviewed	Zinc finger BED domain-containing protein RICESLEEPER 2-like	G2W53_026277	Senna tora	GO:0003677; GO:0046983	DNA binding [GO:0003677]; protein dimerization activity [GO:0046983]			PF05699;PF14372;	IPR045259;IPR025525;IPR008906;IPR012337;
KCPC_00070803-RA	tr|A0A8J5ZXB3|A0A8J5ZXB3_9ROSI	61.7	107	2	108	1	107	8.50E-31	142.9	A0A8J5ZXB3	A0A8J5ZXB3_9ROSI	unreviewed	Uncharacterized protein	CXB51_005978	Gossypium anomalum
KCPC_00073035-RA	tr|A0A834U0H4|A0A834U0H4_9FABA	95.6	137	1	137	1	137	1.90E-67	265	A0A834U0H4	A0A834U0H4_9FABA	unreviewed	Nucleic acid-binding, OB-fold containing protein	G2W53_020524	Senna tora						IPR012340;
KCPC_00074925-RA	tr|A0A834TQC4|A0A834TQC4_9FABA	84.3	811	9	817	13	822	0.00E+00	1237.2	A0A834TQC4	A0A834TQC4_9FABA	unreviewed	Cell division control protein 48-like protein C	G2W53_016340	Senna tora	GO:0005524; GO:0016887; GO:0051301	ATP binding [GO:0005524]; ATP hydrolysis activity [GO:0016887]		cell division [GO:0051301]	PF00004;PF17862;	IPR003593;IPR041569;IPR003959;IPR003960;IPR027417;
KCPC_00076973-RA	tr|A0A8D7F373|A0A8D7F373_MUSAM	53.3	107	122	228	288	394	7.00E-19	104.4	A0A8D7F373	A0A8D7F373_MUSAM	unreviewed	(wild Malaysian banana) hypothetical protein (Fragment)	GSMUA_269890.1	Musa acuminata subsp. malaccensis (Wild banana) (Musa malaccensis)						IPR043502;IPR021109;IPR043128;IPR001878;IPR036875;
KCPC_00076974-RA	tr|A0A6P5N158|A0A6P5N158_ARADU	74.4	117	1	117	445	561	4.40E-44	187.2	A0A6P5N158	A0A6P5N158_ARADU	unreviewed	uncharacterized protein K02A2.6-like	LOC110276798	Arachis duranensis (Wild peanut)	GO:0003676; GO:0008270	nucleic acid binding [GO:0003676]; zinc ion binding [GO:0008270]			PF00078;PF00098;	IPR043502;IPR021109;IPR043128;IPR000477;IPR001878;
KCPC_00076968-RA	tr|A0A438CL15|A0A438CL15_VITVI	40.4	230	1	196	217	438	1.70E-35	159.5	A0A438CL15	A0A438CL15_VITVI	unreviewed	Retrovirus-related Pol polyprotein from transposon TNT 1-94	POLX_385 CK203_094633	Vitis vinifera (Grape)	GO:0003676; GO:0008270; GO:0015074	nucleic acid binding [GO:0003676]; zinc ion binding [GO:0008270]		DNA integration [GO:0015074]	PF00665;PF07727;PF00098;	IPR043502;IPR001584;IPR012337;IPR036397;IPR013103;IPR001878;IPR036875;
KCPC_00076969-RA	tr|A0A834W8B9|A0A834W8B9_9FABA	51.4	564	1	562	44	539	4.10E-140	508.4	A0A834W8B9	A0A834W8B9_9FABA	unreviewed	Retrovirus-related Pol polyprotein from transposon TNT 1-94	G2W53_033259	Senna tora	GO:0003676; GO:0015074	nucleic acid binding [GO:0003676]		DNA integration [GO:0015074]		IPR001584;IPR012337;IPR036397;
KCPC_00075435-RA	tr|A0A834TQ30|A0A834TQ30_9FABA	56.6	343	48	383	352	608	1.00E-54	224.2	A0A834TQ30	A0A834TQ30_9FABA	unreviewed	AAA-ATPase ASD, mitochondrial-like	G2W53_017244	Senna tora					PF14363;	IPR025753;
KCPC_00075585-RA	tr|A0A7N2L1F7|A0A7N2L1F7_QUELO	35.6	864	45	817	134	931	6.80E-115	425.2	A0A7N2L1F7	A0A7N2L1F7_QUELO	unreviewed	PBPe domain-containing protein		Quercus lobata (Valley oak)	GO:0004930; GO:0015276; GO:0016021	G protein-coupled receptor activity [GO:0004930]; ligand-gated ion channel activity [GO:0015276]	integral component of membrane [GO:0016021]		PF01094;PF00060;PF00497;	IPR001828;IPR044440;IPR000337;IPR001320;IPR017103;IPR028082;IPR001638;
KCPC_00075586-RA	tr|A0A834W8B9|A0A834W8B9_9FABA	62	50	97	146	27	76	2.50E-09	72	A0A834W8B9	A0A834W8B9_9FABA	unreviewed	Retrovirus-related Pol polyprotein from transposon TNT 1-94	G2W53_033259	Senna tora	GO:0003676; GO:0015074	nucleic acid binding [GO:0003676]		DNA integration [GO:0015074]		IPR001584;IPR012337;IPR036397;
KCPC_00075587-RA	tr|A0A834WZS8|A0A834WZS8_9FABA	72.4	87	2	88	96	182	5.50E-28	133.3	A0A834WZS8	A0A834WZS8_9FABA	unreviewed	Retrovirus-related Pol polyprotein from transposon TNT 1-94	G2W53_010397	Senna tora
KCPC_00075588-RA	tr|A0A438C3G6|A0A438C3G6_VITVI	45.1	293	1	268	230	517	3.00E-56	228.8	A0A438C3G6	A0A438C3G6_VITVI	unreviewed	Retrovirus-related Pol polyprotein from transposon TNT 1-94	POLX_960 CK203_078636	Vitis vinifera (Grape)	GO:0003676; GO:0015074	nucleic acid binding [GO:0003676]		DNA integration [GO:0015074]	PF00665;	IPR001584;IPR012337;IPR036397;
KCPC_00075589-RA	tr|A0A438CL20|A0A438CL20_VITVI	61.7	316	1	307	560	875	4.10E-105	391.3	A0A438CL20	A0A438CL20_VITVI	unreviewed	Retrovirus-related Pol polyprotein from transposon TNT 1-94	POLX_3967 CK203_094629	Vitis vinifera (Grape)	GO:0003676; GO:0015074	nucleic acid binding [GO:0003676]		DNA integration [GO:0015074]	PF13976;PF00665;PF07727;	IPR043502;IPR025724;IPR001584;IPR012337;IPR036397;IPR013103;
KCPC_00075590-RA	tr|A0A151SZ11|A0A151SZ11_CAJCA	61.3	401	6	406	450	834	3.10E-142	515	A0A151SZ11	A0A151SZ11_CAJCA	unreviewed	Retrovirus-related Pol polyprotein from transposon TNT 1-94	KK1_015492	Cajanus cajan (Pigeon pea) (Cajanus indicus)	GO:0003676	nucleic acid binding [GO:0003676]			PF13976;PF07727;	IPR043502;IPR025724;IPR012337;IPR036397;IPR013103;
KCPC_00075591-RA	tr|A0A8J4RQX7|A0A8J4RQX7_9ROSI	43.3	817	45	822	34	832	7.40E-154	554.7	A0A8J4RQX7	A0A8J4RQX7_9ROSI	unreviewed	Uncharacterized protein	CMV_006438	Castanea mollissima (Chinese chestnut)
KCPC_00075592-RA	tr|A0A834WLQ1|A0A834WLQ1_9FABA	61.5	148	2	149	714	860	1.10E-36	162.9	A0A834WLQ1	A0A834WLQ1_9FABA	unreviewed	Protein SIEL	G2W53_016647	Senna tora						IPR011989;IPR016024;
KCPC_00073884-RA	tr|A0A5N6MZA6|A0A5N6MZA6_9ASTR	57.5	318	25	342	128	405	2.80E-35	159.5	A0A5N6MZA6	A0A5N6MZA6_9ASTR	unreviewed	Uncharacterized protein	E3N88_27961	Mikania micrantha	GO:0005886; GO:0016021; GO:0050832		integral component of membrane [GO:0016021]; plasma membrane [GO:0005886]	defense response to fungus [GO:0050832]	PF13855;PF08263;	IPR001611;IPR003591;IPR032675;IPR013210;
KCPC_00073885-RA	tr|A0A8B8K6K7|A0A8B8K6K7_ABRPR	66.5	233	69	297	4	228	2.10E-32	149.8	A0A8B8K6K7	A0A8B8K6K7_ABRPR	unreviewed	BRASSINOSTEROID INSENSITIVE 1-associated receptor kinase 1 isoform X1	LOC113853133	Abrus precatorius (Indian licorice) (Glycine abrus)					PF00560;PF08263;PF00069;	IPR011009;IPR001611;IPR032675;IPR013210;IPR000719;IPR017441;IPR008271;IPR031048;
KCPC_00068677-RA	tr|A0A8B8LYB1|A0A8B8LYB1_ABRPR	63.9	61	48	98	43	103	9.20E-11	76.3	A0A8B8LYB1	A0A8B8LYB1_ABRPR	unreviewed	60S ribosomal protein L27a-3 isoform X2	LOC113869227	Abrus precatorius (Indian licorice) (Glycine abrus)					PF00828;	IPR036227;IPR030878;IPR021131;
KCPC_00068678-RA	tr|A0A067DG63|A0A067DG63_CITSI	82	89	6	94	518	606	1.10E-31	146	A0A067DG63	A0A067DG63_CITSI	unreviewed	Uncharacterized protein	CISIN_1g006063mg	Citrus sinensis (Sweet orange) (Citrus aurantium var. sinensis)	GO:0045927			positive regulation of growth [GO:0045927]	PF11961;PF05003;	IPR021864;IPR007700;
KCPC_00068679-RA	tr|A0A2Z6NVS4|A0A2Z6NVS4_TRISU	46.8	156	66	186	334	489	1.70E-26	129.4	A0A2Z6NVS4	A0A2Z6NVS4_TRISU	unreviewed	Uncharacterized protein	TSUD_394890	Trifolium subterraneum (Subterranean clover)	GO:0045927			positive regulation of growth [GO:0045927]	PF11961;PF05003;	IPR021864;IPR007700;
KCPC_00068680-RA	tr|A0A834TFW4|A0A834TFW4_9FABA	75.4	427	1	427	1	355	6.70E-180	640.2	A0A834TFW4	A0A834TFW4_9FABA	unreviewed	mRNA (guanine-N(7))-methyltransferase (EC 2.1.1.56)	G2W53_025679	Senna tora	GO:0004482	mRNA (guanine-N7-)-methyltransferase activity [GO:0004482]			PF03291;	IPR004971;IPR039753;IPR029063;
KCPC_00068682-RA	tr|A0A834X5X0|A0A834X5X0_9FABA	68.3	700	50	741	100	747	8.20E-242	846.7	A0A834X5X0	A0A834X5X0_9FABA	unreviewed	Putative transmembrane protein	G2W53_007156	Senna tora	GO:0016021		integral component of membrane [GO:0016021]			IPR011990;
KCPC_00068685-RA	tr|A0A6P4C6J9|A0A6P4C6J9_ARADU	69.9	319	20	338	15	330	1.50E-124	456.1	A0A6P4C6J9	A0A6P4C6J9_ARADU	unreviewed	bark storage protein A	LOC107466715	Arachis duranensis (Wild peanut)	GO:0003824; GO:0009116	catalytic activity [GO:0003824]		nucleoside metabolic process [GO:0009116]	PF01048;	IPR000845;IPR035994;
KCPC_00068686-RA	tr|A0A5J5AUC3|A0A5J5AUC3_9ASTE	67.1	298	32	326	25	322	3.60E-115	424.9	A0A5J5AUC3	A0A5J5AUC3_9ASTE	unreviewed	Uncharacterized protein	F0562_032010	Nyssa sinensis	GO:0003824; GO:0009116	catalytic activity [GO:0003824]		nucleoside metabolic process [GO:0009116]	PF01048;	IPR000845;IPR035994;
KCPC_00071713-RA	tr|A0A834WJR0|A0A834WJR0_9FABA	67.5	1638	56	1616	1	1545	0.00E+00	1946	A0A834WJR0	A0A834WJR0_9FABA	unreviewed	GYF domain-containing protein	G2W53_024849	Senna tora					PF02213;	IPR003169;IPR035445;
KCPC_00071712-RA	tr|A0A0L9U6D0|A0A0L9U6D0_PHAAN	96	298	1	298	1	298	2.80E-167	597.8	A0A0L9U6D0	A0A0L9U6D0_PHAAN	unreviewed	Uncharacterized protein	LR48_Vigan03g176500	Phaseolus angularis (Azuki bean) (Vigna angularis)					PF00022;	IPR004000;IPR043129;
KCPC_00071714-RA	tr|A0A835CFM7|A0A835CFM7_9FABA	47.8	249	1	247	306	545	2.80E-53	218.8	A0A835CFM7	A0A835CFM7_9FABA	unreviewed	Zinc finger BED domain-containing protein RICESLEEPER 2-like	G2W53_008243	Senna tora	GO:0003677; GO:0046983	DNA binding [GO:0003677]; protein dimerization activity [GO:0046983]			PF05699;PF14372;PF02892;	IPR045259;IPR025525;IPR008906;IPR012337;IPR003656;IPR036236;
KCPC_00071715-RA	tr|A0A834XB14|A0A834XB14_9FABA	63.6	242	29	270	50	291	3.60E-89	338.2	A0A834XB14	A0A834XB14_9FABA	unreviewed	Zinc finger BED domain-containing protein RICESLEEPER 1-like	G2W53_003864	Senna tora	GO:0003677; GO:0046983	DNA binding [GO:0003677]; protein dimerization activity [GO:0046983]			PF05699;PF14372;	IPR045259;IPR025525;IPR008906;IPR012337;
KCPC_00071718-RA	tr|A0A834TE96|A0A834TE96_9FABA	79.1	350	1	350	55	404	2.80E-157	565.1	A0A834TE96	A0A834TE96_9FABA	unreviewed	Pentatricopeptide repeat-containing protein	G2W53_024847	Senna tora					PF01535;PF13041;	IPR002885;IPR011990;
KCPC_00066152-RA	tr|A0A803PYD1|A0A803PYD1_CANSA	68.2	44	70	113	1198	1241	2.90E-08	69.7	A0A803PYD1	A0A803PYD1_CANSA	unreviewed	Reverse transcriptase Ty1/copia-type domain-containing protein		Cannabis sativa (Hemp) (Marijuana)	GO:0003676	nucleic acid binding [GO:0003676]			PF07727;	IPR043502;IPR012337;IPR036397;IPR013103;
KCPC_00066155-RA	tr|A0A803PYD1|A0A803PYD1_CANSA	70.7	41	70	110	1198	1238	3.50E-08	67.8	A0A803PYD1	A0A803PYD1_CANSA	unreviewed	Reverse transcriptase Ty1/copia-type domain-containing protein		Cannabis sativa (Hemp) (Marijuana)	GO:0003676	nucleic acid binding [GO:0003676]			PF07727;	IPR043502;IPR012337;IPR036397;IPR013103;
KCPC_00066166-RA	tr|A0A0R0G6V5|A0A0R0G6V5_SOYBN	77.6	147	1	147	117	263	5.70E-54	220.3	A0A0R0G6V5	A0A0R0G6V5_SOYBN	unreviewed	TTF-type domain-containing protein	GLYMA_15G274500	Glycine max (Soybean) (Glycine hispida)					PF14291;	IPR025398;IPR012337;IPR006580;
KCPC_00066167-RA	tr|A0A0R0I0V7|A0A0R0I0V7_SOYBN	67.8	230	1	198	305	534	4.30E-74	287.7	A0A0R0I0V7	A0A0R0I0V7_SOYBN	unreviewed	TTF-type domain-containing protein	GLYMA_10G055700	Glycine max (Soybean) (Glycine hispida)	GO:0046983	protein dimerization activity [GO:0046983]			PF05699;PF14291;	IPR025398;IPR008906;IPR012337;IPR006580;
KCPC_00066151-RA	tr|A0A445H1W7|A0A445H1W7_GLYSO	36.8	310	1	275	1	296	2.20E-36	163.7	A0A445H1W7	A0A445H1W7_GLYSO	unreviewed	Retrovirus-related Pol polyprotein from transposon RE1 (EC 2.7.7.7)	D0Y65_037750	Glycine soja (Wild soybean)	GO:0003676; GO:0003887; GO:0015074	DNA-directed DNA polymerase activity [GO:0003887]; nucleic acid binding [GO:0003676]		DNA integration [GO:0015074]	PF13976;PF00665;PF07727;	IPR043502;IPR025724;IPR001584;IPR012337;IPR036397;IPR013103;
KCPC_00066153-RA	tr|A0A834XGV7|A0A834XGV7_9FABA	40.9	606	84	689	2	307	2.20E-103	386.7	A0A834XGV7	A0A834XGV7_9FABA	unreviewed	Carbonic anhydrase (EC 4.2.1.1) (Carbonate dehydratase)	G2W53_005311	Senna tora	GO:0004089; GO:0008270; GO:0015976	carbonate dehydratase activity [GO:0004089]; zinc ion binding [GO:0008270]		carbon utilization [GO:0015976]	PF00484;	IPR045066;IPR001765;IPR015892;IPR036874;
KCPC_00066154-RA	tr|A0A445H1W7|A0A445H1W7_GLYSO	36.2	326	1	290	1	312	2.90E-36	163.3	A0A445H1W7	A0A445H1W7_GLYSO	unreviewed	Retrovirus-related Pol polyprotein from transposon RE1 (EC 2.7.7.7)	D0Y65_037750	Glycine soja (Wild soybean)	GO:0003676; GO:0003887; GO:0015074	DNA-directed DNA polymerase activity [GO:0003887]; nucleic acid binding [GO:0003676]		DNA integration [GO:0015074]	PF13976;PF00665;PF07727;	IPR043502;IPR025724;IPR001584;IPR012337;IPR036397;IPR013103;
KCPC_00077157-RA	tr|A0A834WC47|A0A834WC47_9FABA	70.1	489	86	572	1	476	6.60E-207	730.3	A0A834WC47	A0A834WC47_9FABA	unreviewed	Hexosyltransferase (EC 2.4.1.-)	G2W53_023350	Senna tora	GO:0016757	glycosyltransferase activity [GO:0016757]			PF01501;	IPR002495;IPR029044;
KCPC_00077148-RA	tr|A0A834WZ57|A0A834WZ57_9FABA	60.8	79	62	136	141	219	1.50E-17	99.4	A0A834WZ57	A0A834WZ57_9FABA	unreviewed	CCHC-type domain-containing protein	G2W53_009883	Senna tora	GO:0003676; GO:0008270	nucleic acid binding [GO:0003676]; zinc ion binding [GO:0008270]				IPR001878;IPR036875;
KCPC_00077149-RA	tr|A0A836XVQ0|A0A836XVQ0_9ROSI	49	157	72	183	289	445	1.80E-28	136	A0A836XVQ0	A0A836XVQ0_9ROSI	unreviewed	RNA-directed DNA polymerase (EC 2.7.7.49)	IMY05_015G0036200	Salix suchowensis	GO:0003676; GO:0008270; GO:0015074	nucleic acid binding [GO:0003676]; zinc ion binding [GO:0008270]		DNA integration [GO:0015074]	PF17917;	IPR043502;IPR001584;IPR021109;IPR043128;IPR012337;IPR036397;IPR041373;IPR001878;IPR036875;
KCPC_00077150-RA	tr|A0A834X044|A0A834X044_9FABA	65.1	106	1	106	1	105	5.30E-28	134	A0A834X044	A0A834X044_9FABA	unreviewed	Putative gag-pol polyprotein	G2W53_010363	Senna tora	GO:0003676; GO:0015074	nucleic acid binding [GO:0003676]		DNA integration [GO:0015074]	PF17921;PF00665;	IPR001584;IPR041588;IPR012337;IPR036397;
KCPC_00077151-RA	tr|A0A445M2C7|A0A445M2C7_GLYSO	56.2	986	117	1039	77	1053	0.00E+00	1098.6	A0A445M2C7	A0A445M2C7_GLYSO	unreviewed	Reverse transcriptase domain-containing protein	D0Y65_001322	Glycine soja (Wild soybean)					PF04398;PF00078;	IPR036758;IPR043502;IPR007493;IPR036691;IPR043128;IPR000477;
KCPC_00067879-RA	tr|A0A834WSF2|A0A834WSF2_9FABA	47.4	310	139	352	1	310	3.50E-49	205.7	A0A834WSF2	A0A834WSF2_9FABA	unreviewed	Protein WVD2-like 7	G2W53_020578	Senna tora					PF06886;	IPR027329;
KCPC_00067882-RA	tr|I1J5F5|I1J5F5_SOYBN	69	403	29	427	1	380	1.60E-165	592.4	I1J5F5	I1J5F5_SOYBN	unreviewed	MYND-type domain-containing protein	100808017 GLYMA_01G037400	Glycine max (Soybean) (Glycine hispida)	GO:0046872	metal ion binding [GO:0046872]			PF01753;	IPR002893;
KCPC_00067887-RA	tr|A0A834WB40|A0A834WB40_9FABA	62	743	6	720	6	740	3.90E-249	870.9	A0A834WB40	A0A834WB40_9FABA	unreviewed	Putative wall-associated receptor kinase-like 16	G2W53_030754	Senna tora	GO:0004672; GO:0005509; GO:0005524; GO:0007166; GO:0030247	ATP binding [GO:0005524]; calcium ion binding [GO:0005509]; polysaccharide binding [GO:0030247]; protein kinase activity [GO:0004672]		cell surface receptor signaling pathway [GO:0007166]	PF07645;PF13947;PF07714;	IPR001881;IPR000742;IPR000152;IPR018097;IPR011009;IPR000719;IPR017441;IPR001245;IPR008271;IPR045274;IPR025287;
KCPC_00067880-RA	tr|A0A8B8KQZ6|A0A8B8KQZ6_ABRPR	54.9	838	1	831	1	791	8.60E-200	707.2	A0A8B8KQZ6	A0A8B8KQZ6_ABRPR	unreviewed	Formin-like protein	LOC113858047	Abrus precatorius (Indian licorice) (Glycine abrus)					PF02181;	IPR015425;IPR042201;IPR027643;
KCPC_00076467-RA	tr|A0A5B7BML6|A0A5B7BML6_DAVIN	47.6	1400	4	1097	214	1605	0.00E+00	1209.5	A0A5B7BML6	A0A5B7BML6_DAVIN	unreviewed	Uncharacterized protein	Din_039540	Davidia involucrata (Dove tree)	GO:0003676; GO:0008270; GO:0015074	nucleic acid binding [GO:0003676]; zinc ion binding [GO:0008270]		DNA integration [GO:0015074]	PF17921;PF03732;PF17919;PF00665;PF00078;	IPR016197;IPR000953;IPR043502;IPR001584;IPR041588;IPR021109;IPR005162;IPR043128;IPR012337;IPR036397;IPR000477;IPR041577;IPR001878;IPR036875;
KCPC_00076469-RA	tr|A0A438I5H8|A0A438I5H8_VITVI	47.8	113	15	127	105	217	3.20E-23	119	A0A438I5H8	A0A438I5H8_VITVI	unreviewed	Retrovirus-related Pol polyprotein from transposon RE1	RE1_864 CK203_030105	Vitis vinifera (Grape)	GO:0003676; GO:0015074	nucleic acid binding [GO:0003676]		DNA integration [GO:0015074]	PF07727;	IPR043502;IPR001584;IPR012337;IPR036397;IPR013103;
KCPC_00076470-RA	tr|A0A445K8H7|A0A445K8H7_GLYSO	61.1	257	1	253	106	362	1.10E-83	320.1	A0A445K8H7	A0A445K8H7_GLYSO	unreviewed	Thioredoxin M-type, chloroplastic	D0Y65_014470	Glycine soja (Wild soybean)	GO:0015035	protein-disulfide reductase activity [GO:0015035]			PF00078;PF00085;	IPR043502;IPR043128;IPR000477;IPR005746;IPR036249;IPR017937;IPR013766;
KCPC_00076465-RA	tr|A0A834SQN3|A0A834SQN3_9FABA	90.4	425	54	478	73	497	7.70E-217	763.1	A0A834SQN3	A0A834SQN3_9FABA	unreviewed	Inositol transporter 1-like	G2W53_039386	Senna tora	GO:0016021; GO:0022857	transmembrane transporter activity [GO:0022857]	integral component of membrane [GO:0016021]		PF00083;	IPR020846;IPR005828;IPR036259;IPR003663;IPR005829;
KCPC_00068112-RA	tr|W0TSA6|W0TSA6_ACAMN	67.2	131	4	134	373	503	1.80E-46	195.3	W0TSA6	W0TSA6_ACAMN	unreviewed	Cytochrome P450 71D10		Acacia mangium (Back wattle) (Racosperma mangium)	GO:0004497; GO:0005506; GO:0016021; GO:0016705; GO:0020037	heme binding [GO:0020037]; iron ion binding [GO:0005506]; monooxygenase activity [GO:0004497]; oxidoreductase activity, acting on paired donors, with incorporation or reduction of molecular oxygen [GO:0016705]	integral component of membrane [GO:0016021]		PF00067;	IPR001128;IPR017972;IPR002401;IPR036396;
KCPC_00068114-RA	tr|A0A6A5NG34|A0A6A5NG34_LUPAL	50	92	4	95	487	576	6.00E-09	70.9	A0A6A5NG34	A0A6A5NG34_LUPAL	unreviewed	Tyrosinase_Cu-bd domain-containing protein	Lal_00038663	Lupinus albus (White lupine) (Lupinus termis)	GO:0004097; GO:0046148; GO:0046872	catechol oxidase activity [GO:0004097]; metal ion binding [GO:0046872]		pigment biosynthetic process [GO:0046148]	PF12142;PF12143;PF00264;	IPR008922;IPR016213;IPR022740;IPR022739;IPR002227;
KCPC_00068121-RA	tr|A0A8B8LN47|A0A8B8LN47_ABRPR	42.2	325	3	262	74	396	3.50E-34	155.6	A0A8B8LN47	A0A8B8LN47_ABRPR	unreviewed	B-like cyclin	LOC113866122	Abrus precatorius (Indian licorice) (Glycine abrus)					PF02984;PF00134;	IPR039361;IPR013763;IPR036915;IPR004367;IPR006671;
KCPC_00068122-RA	tr|A0A834WM79|A0A834WM79_9FABA	81.5	81	1	81	330	410	2.70E-29	137.5	A0A834WM79	A0A834WM79_9FABA	unreviewed	B-like cyclin	G2W53_022550	Senna tora					PF02984;PF00134;	IPR039361;IPR013763;IPR036915;IPR004367;IPR006671;
KCPC_00068113-RA	tr|A0A0L9TMQ8|A0A0L9TMQ8_PHAAN	55.7	413	1	412	1	409	4.40E-128	468	A0A0L9TMQ8	A0A0L9TMQ8_PHAAN	unreviewed	Uncharacterized protein	LR48_Vigan01g142900	Phaseolus angularis (Azuki bean) (Vigna angularis)	GO:0004497; GO:0005506; GO:0016705; GO:0020037	heme binding [GO:0020037]; iron ion binding [GO:0005506]; monooxygenase activity [GO:0004497]; oxidoreductase activity, acting on paired donors, with incorporation or reduction of molecular oxygen [GO:0016705]			PF00067;	IPR001128;IPR017972;IPR002401;IPR036396;
KCPC_00068115-RA	tr|U3ML17|U3ML17_9FABA	55.5	721	117	828	5	714	1.00E-229	806.6	U3ML17	U3ML17_9FABA	unreviewed	Terpene synthase 5	TPS5	Copaifera officinalis	GO:0000287; GO:0010333	magnesium ion binding [GO:0000287]; terpene synthase activity [GO:0010333]			PF01397;PF03936;	IPR008949;IPR001906;IPR036965;IPR005630;IPR008930;
KCPC_00068116-RA	tr|A0A5B6Z7I6|A0A5B6Z7I6_DAVIN	57.3	504	1	500	1	500	8.40E-166	593.6	A0A5B6Z7I6	A0A5B6Z7I6_DAVIN	unreviewed	Uncharacterized protein	Din_009259	Davidia involucrata (Dove tree)	GO:0004497; GO:0005506; GO:0016021; GO:0016705; GO:0020037	heme binding [GO:0020037]; iron ion binding [GO:0005506]; monooxygenase activity [GO:0004497]; oxidoreductase activity, acting on paired donors, with incorporation or reduction of molecular oxygen [GO:0016705]	integral component of membrane [GO:0016021]		PF00067;	IPR001128;IPR017972;IPR002401;IPR036396;
KCPC_00068117-RA	tr|K7ME16|K7ME16_SOYBN	53.2	378	4	376	13	359	1.30E-49	207.2	K7ME16	K7ME16_SOYBN	unreviewed	X8 domain-containing protein	102664721 GLYMA_15G263000	Glycine max (Soybean) (Glycine hispida)	GO:0009506; GO:0046658		anchored component of plasma membrane [GO:0046658]; plasmodesma [GO:0009506]		PF07983;	IPR012946;IPR044788;
KCPC_00068118-RA	tr|I1KTX1|I1KTX1_SOYBN	70.5	370	2	370	1	361	1.50E-132	482.6	I1KTX1	I1KTX1_SOYBN	unreviewed	Uncharacterized protein	100794874 GLYMA_08G164400	Glycine max (Soybean) (Glycine hispida)	GO:0005385; GO:0005886; GO:0016020; GO:0016021; GO:0071577	zinc ion transmembrane transporter activity [GO:0005385]	integral component of membrane [GO:0016021]; membrane [GO:0016020]; plasma membrane [GO:0005886]	zinc ion transmembrane transport [GO:0071577]	PF02535;	IPR003689;IPR004698;
KCPC_00072701-RA	tr|A0A834T4K9|A0A834T4K9_9FABA	58.7	453	86	524	1	421	5.40E-118	434.9	A0A834T4K9	A0A834T4K9_9FABA	unreviewed	Uncharacterized protein	G2W53_034668	Senna tora	GO:0000124		SAGA complex [GO:0000124]			IPR037804;
KCPC_00072702-RA	tr|A0A445DPD9|A0A445DPD9_ARAHY	36.9	65	64	128	62	126	9.80E-08	66.6	A0A445DPD9	A0A445DPD9_ARAHY	unreviewed	DUF4283 domain-containing protein	Ahy_A03g011031	Arachis hypogaea (Peanut)	GO:0003676	nucleic acid binding [GO:0003676]			PF14111;	IPR025558;IPR035979;
KCPC_00076669-RA	tr|A0A2K3JPF8|A0A2K3JPF8_TRIPR	32.8	271	121	334	13	274	8.00E-30	141.4	A0A2K3JPF8	A0A2K3JPF8_TRIPR	unreviewed	PIF-like protein (Fragment)	L195_g049563	Trifolium pratense (Red clover)					PF12776;	IPR045026;IPR024752;
KCPC_00076670-RA	tr|A0A151SYC2|A0A151SYC2_CAJCA	77	100	1	100	212	311	4.80E-43	184.1	A0A151SYC2	A0A151SYC2_CAJCA	unreviewed	DDE Tnp4 domain-containing protein	KK1_015255	Cajanus cajan (Pigeon pea) (Cajanus indicus)	GO:0004518; GO:0046872	metal ion binding [GO:0046872]; nuclease activity [GO:0004518]			PF13359;	IPR045249;IPR027806;
KCPC_00077164-RA	tr|A0A834TTE6|A0A834TTE6_9FABA	78.1	319	1	319	1	319	3.10E-150	541.2	A0A834TTE6	A0A834TTE6_9FABA	unreviewed	Tetraketide alpha-pyrone reductase 2-like	G2W53_018986	Senna tora	GO:0003824	catalytic activity [GO:0003824]			PF01370;	IPR001509;IPR036291;
KCPC_00070389-RA	tr|A0A151RB14|A0A151RB14_CAJCA	78.3	207	7	199	12	218	4.60E-83	317.4	A0A151RB14	A0A151RB14_CAJCA	unreviewed	UPF0706 protein At5g01750 family	KK1_038844	Cajanus cajan (Pigeon pea) (Cajanus indicus)					PF04525;	IPR007612;IPR038595;IPR025659;
KCPC_00070390-RA	tr|A0A835MQ68|A0A835MQ68_9ROSI	73.4	79	16	94	84	162	9.40E-29	136	A0A835MQ68	A0A835MQ68_9ROSI	unreviewed	Uncharacterized protein	SADUNF_Sadunf10G0170600	Salix dunnii	GO:0009734; GO:0016021		integral component of membrane [GO:0016021]	auxin-activated signaling pathway [GO:0009734]	PF00335;	IPR044991;IPR018499;
KCPC_00069267-RA	tr|A0A2K3NF67|A0A2K3NF67_TRIPR	41.7	144	1	144	36	164	6.00E-16	94	A0A2K3NF67	A0A2K3NF67_TRIPR	unreviewed	RNA-directed DNA polymerase (EC 2.7.7.49)	L195_g024984	Trifolium pratense (Red clover)	GO:0003676; GO:0015074	nucleic acid binding [GO:0003676]		DNA integration [GO:0015074]	PF17921;PF17917;PF00078;	IPR043502;IPR001584;IPR041588;IPR021109;IPR043128;IPR012337;IPR036397;IPR000477;IPR041373;
KCPC_00069269-RA	tr|A0A2K3N6A9|A0A2K3N6A9_TRIPR	37.1	994	1	721	1	978	4.40E-174	621.7	A0A2K3N6A9	A0A2K3N6A9_TRIPR	unreviewed	Uncharacterized protein (Fragment)	L195_g021818	Trifolium pratense (Red clover)					PF13952;PF13960;PF13963;PF02992;	IPR025312;IPR025452;IPR029480;IPR004242;
KCPC_00069270-RA	tr|A0A6P5ZLS1|A0A6P5ZLS1_DURZI	82.3	79	3	81	207	285	1.60E-26	128.3	A0A6P5ZLS1	A0A6P5ZLS1_DURZI	unreviewed	beta-amyrin 28-oxidase-like	LOC111301786	Durio zibethinus (Durian)	GO:0004497; GO:0005506; GO:0016021; GO:0016705; GO:0020037	heme binding [GO:0020037]; iron ion binding [GO:0005506]; monooxygenase activity [GO:0004497]; oxidoreductase activity, acting on paired donors, with incorporation or reduction of molecular oxygen [GO:0016705]	integral component of membrane [GO:0016021]		PF00067;	IPR001128;IPR017972;IPR002401;IPR036396;
KCPC_00077002-RA	tr|A0A834W3P2|A0A834W3P2_9FABA	68.1	1218	63	1280	6	935	0.00E+00	1528.8	A0A834W3P2	A0A834W3P2_9FABA	unreviewed	Casein kinase 1-like protein 6	G2W53_043732	Senna tora	GO:0004674; GO:0005524	ATP binding [GO:0005524]; protein serine/threonine kinase activity [GO:0004674]			PF00069;PF00433;	IPR000961;IPR011009;IPR017892;IPR000719;IPR017441;IPR008271;
KCPC_00027061-RA	tr|A0A834XDD6|A0A834XDD6_9FABA	54.4	79	5	83	38	116	3.10E-12	81.6	A0A834XDD6	A0A834XDD6_9FABA	unreviewed	Hydroxyproline O-galactosyltransferase GALT2	G2W53_005205	Senna tora	GO:0006486; GO:0016020; GO:0016758; GO:0030246	carbohydrate binding [GO:0030246]; hexosyltransferase activity [GO:0016758]	membrane [GO:0016020]	protein glycosylation [GO:0006486]	PF00337;PF01762;	IPR013320;IPR001079;IPR002659;
KCPC_00027062-RA	tr|A0A834T4H2|A0A834T4H2_9FABA	75.7	456	1	452	1	396	7.00E-188	666.8	A0A834T4H2	A0A834T4H2_9FABA	unreviewed	Glycosyltransferase (EC 2.4.2.-)	G2W53_036127	Senna tora	GO:0016740	transferase activity [GO:0016740]			PF03407;	IPR044821;IPR005069;IPR029044;
KCPC_00027067-RA	tr|A0A445LSA6|A0A445LSA6_GLYSO	58.2	858	3	805	131	986	5.60E-297	1030	A0A445LSA6	A0A445LSA6_GLYSO	unreviewed	LINE-1 retrotransposable element ORF2 protein	D0Y65_004700	Glycine soja (Wild soybean)					PF00078;	IPR043502;IPR036691;IPR043128;IPR000477;
KCPC_00027074-RA	tr|V7BF82|V7BF82_PHAVU	38.9	113	1	98	220	330	3.10E-09	71.6	V7BF82	V7BF82_PHAVU	unreviewed	Uncharacterized protein (Fragment)	PHAVU_007G1615000g	Phaseolus vulgaris (Kidney bean) (French bean)
KCPC_00027078-RA	tr|A0A0R0J5V5|A0A0R0J5V5_SOYBN	54.9	925	4	844	3	876	7.00E-213	750.7	A0A0R0J5V5	A0A0R0J5V5_SOYBN	unreviewed	Formin-like protein	100786203 GLYMA_07G206000	Glycine max (Soybean) (Glycine hispida)	GO:0016021; GO:0045010; GO:0051015	actin filament binding [GO:0051015]	integral component of membrane [GO:0016021]	actin nucleation [GO:0045010]	PF02181;	IPR015425;IPR042201;IPR027643;
KCPC_00027092-RA	tr|A0A2H5NXE7|A0A2H5NXE7_CITUN	89.4	395	1	395	1	393	4.30E-206	727.2	A0A2H5NXE7	A0A2H5NXE7_CITUN	unreviewed	Acyl-[acyl-carrier-protein] desaturase (EC 1.14.19.-)	CUMW_084590	Citrus unshiu (Satsuma mandarin) (Citrus nobilis var. unshiu)	GO:0006633; GO:0009507; GO:0045300; GO:0046872; GO:0102786	acyl-[acyl-carrier-protein] desaturase activity [GO:0045300]; metal ion binding [GO:0046872]; stearoyl-[acp] desaturase activity [GO:0102786]	chloroplast [GO:0009507]	fatty acid biosynthetic process [GO:0006633]	PF03405;	IPR005803;IPR005067;IPR009078;IPR012348;
KCPC_00027093-RA	tr|A0A834W135|A0A834W135_9FABA	83.4	493	146	636	43	510	1.90E-199	705.7	A0A834W135	A0A834W135_9FABA	unreviewed	Protein IQ-DOMAIN 14 isoform X1	G2W53_037469	Senna tora					PF13178;PF00612;	IPR025064;IPR000048;
KCPC_00027095-RA	tr|I1JF02|I1JF02_SOYBN	62.5	256	2	236	16	259	3.80E-68	268.1	I1JF02	I1JF02_SOYBN	unreviewed	Uncharacterized protein	100813395 GLYMA_02G137900	Glycine max (Soybean) (Glycine hispida)
KCPC_00027096-RA	tr|A0A834W184|A0A834W184_9FABA	78.7	534	42	574	6	524	1.60E-229	805.4	A0A834W184	A0A834W184_9FABA	unreviewed	Uncharacterized protein	G2W53_037471	Senna tora						IPR038745;
KCPC_00027100-RA	tr|A0A834SJF5|A0A834SJF5_9FABA	88.9	117	1	117	1	117	3.10E-48	201.4	A0A834SJF5	A0A834SJF5_9FABA	unreviewed	Transcription factor bHLH153 isoform X1	G2W53_037474	Senna tora	GO:0046983	protein dimerization activity [GO:0046983]				IPR045239;IPR011598;IPR036638;
KCPC_00027101-RA	tr|A0A835CFM7|A0A835CFM7_9FABA	52.7	55	43	97	71	125	1.20E-10	75.9	A0A835CFM7	A0A835CFM7_9FABA	unreviewed	Zinc finger BED domain-containing protein RICESLEEPER 2-like	G2W53_008243	Senna tora	GO:0003677; GO:0046983	DNA binding [GO:0003677]; protein dimerization activity [GO:0046983]			PF05699;PF14372;PF02892;	IPR045259;IPR025525;IPR008906;IPR012337;IPR003656;IPR036236;
KCPC_00027104-RA	tr|A0A834SKZ4|A0A834SKZ4_9FABA	84.1	107	136	242	66	172	1.80E-41	179.5	A0A834SKZ4	A0A834SKZ4_9FABA	unreviewed	Trigger_N domain-containing protein	G2W53_037477	Senna tora	GO:0006457; GO:0015031			protein folding [GO:0006457]; protein transport [GO:0015031]	PF05697;	IPR005215;IPR008881;IPR036611;
KCPC_00027107-RA	tr|A0A2C9V1Z9|A0A2C9V1Z9_MANES	41.6	113	32	128	16	128	2.40E-08	68.6	A0A2C9V1Z9	A0A2C9V1Z9_MANES	unreviewed	Uncharacterized protein	MANES_11G128100	Manihot esculenta (Cassava) (Jatropha manihot)	GO:0006952; GO:0016021		integral component of membrane [GO:0016021]	defense response [GO:0006952]		IPR040273;
KCPC_00027108-RA	tr|A0A151TG22|A0A151TG22_CAJCA	87.5	64	118	181	259	322	1.20E-21	113.2	A0A151TG22	A0A151TG22_CAJCA	unreviewed	Uncharacterized protein	KK1_012282	Cajanus cajan (Pigeon pea) (Cajanus indicus)					PF04012;	IPR007157;
KCPC_00027109-RA	tr|A0A834SMT9|A0A834SMT9_9FABA	90.4	272	1	269	1	269	2.10E-118	435.6	A0A834SMT9	A0A834SMT9_9FABA	unreviewed	Membrane-associated 30 kDa protein, chloroplastic	G2W53_037481	Senna tora					PF04012;	IPR007157;
KCPC_00027113-RA	tr|A0A834W139|A0A834W139_9FABA	92.4	458	1	458	1	454	1.30E-242	848.6	A0A834W139	A0A834W139_9FABA	unreviewed	TBC1 domain family member 22B-like	G2W53_037484	Senna tora					PF00566;	IPR000195;IPR035969;
KCPC_00027115-RA	tr|A0A834W4E8|A0A834W4E8_9FABA	81.6	331	1	329	1	316	2.00E-148	535.4	A0A834W4E8	A0A834W4E8_9FABA	unreviewed	Ribosomal protein	G2W53_037487	Senna tora	GO:0005840		ribosome [GO:0005840]
KCPC_00027117-RA	tr|A0A834SFK4|A0A834SFK4_9FABA	44.5	200	1	134	1	199	3.90E-24	121.3	A0A834SFK4	A0A834SFK4_9FABA	unreviewed	Peroxin-13	G2W53_041382	Senna tora	GO:0005777; GO:0016021; GO:0016560		integral component of membrane [GO:0016021]; peroxisome [GO:0005777]	protein import into peroxisome matrix, docking [GO:0016560]		IPR035463;
KCPC_00027118-RA	tr|A0A834SJA2|A0A834SJA2_9FABA	76.6	999	1	997	24	1014	0.00E+00	1491.1	A0A834SJA2	A0A834SJA2_9FABA	unreviewed	Protein NLP8-like	G2W53_037491	Senna tora	GO:0003700	DNA-binding transcription factor activity [GO:0003700]			PF00564;PF02042;	IPR045012;IPR000270;IPR034891;IPR003035;
KCPC_00027120-RA	tr|A0A6P4C5P8|A0A6P4C5P8_ARADU	46.6	554	12	553	5	497	8.60E-120	441	A0A6P4C5P8	A0A6P4C5P8_ARADU	unreviewed	uncharacterized protein LOC107465779	LOC107465779	Arachis duranensis (Wild peanut)	GO:0004190	aspartic-type endopeptidase activity [GO:0004190]			PF00078;PF19259;	IPR001969;IPR043502;IPR021109;IPR043128;IPR000477;IPR045358;
KCPC_00027123-RA	tr|A0A834SKG1|A0A834SKG1_9FABA	81.8	303	38	340	1	303	5.50E-145	523.9	A0A834SKG1	A0A834SKG1_9FABA	unreviewed	Peroxidase (EC 1.11.1.7)	G2W53_037493	Senna tora	GO:0004601; GO:0006979; GO:0020037; GO:0042744	heme binding [GO:0020037]; peroxidase activity [GO:0004601]		hydrogen peroxide catabolic process [GO:0042744]; response to oxidative stress [GO:0006979]	PF00141;	IPR002016;IPR010255;IPR000823;IPR019793;IPR033905;
KCPC_00027131-RA	tr|A0A834SV76|A0A834SV76_9FABA	63.6	140	11	150	1972	2111	1.80E-39	172.2	A0A834SV76	A0A834SV76_9FABA	unreviewed	Agenet-like domain-containing protein	G2W53_036846	Senna tora					PF05641;	IPR008395;
KCPC_00027132-RA	tr|A0A2N9J0D0|A0A2N9J0D0_FAGSY	24.6	334	91	372	8	340	1.70E-17	100.5	A0A2N9J0D0	A0A2N9J0D0_FAGSY	unreviewed	SWIM-type domain-containing protein	FSB_LOCUS58524	Fagus sylvatica (Beechnut)	GO:0008270	zinc ion binding [GO:0008270]			PF03108;PF10551;PF04434;	IPR018289;IPR004332;IPR006564;IPR007527;
KCPC_00027133-RA	tr|A0A834W142|A0A834W142_9FABA	81.1	639	1	623	50	675	2.10E-295	1024.6	A0A834W142	A0A834W142_9FABA	unreviewed	Electron-transferring-flavoprotein dehydrogenase (EC 1.5.5.1)	G2W53_037499	Senna tora	GO:0004174	electron-transferring-flavoprotein dehydrogenase activity [GO:0004174]				IPR040156;IPR036188;
KCPC_00027136-RA	tr|A0A8B8LJW3|A0A8B8LJW3_ABRPR	93.4	271	229	499	1	271	3.30E-138	501.9	A0A8B8LJW3	A0A8B8LJW3_ABRPR	unreviewed	RHOMBOID-like protein 13	LOC113865005	Abrus precatorius (Indian licorice) (Glycine abrus)					PF01694;	IPR022764;IPR035952;
KCPC_00027137-RA	tr|A0A834SJA6|A0A834SJA6_9FABA	94.5	237	76	312	1	237	1.50E-125	459.5	A0A834SJA6	A0A834SJA6_9FABA	unreviewed	Protein YIF1B-like	G2W53_037506	Senna tora	GO:0005789; GO:0006888		endoplasmic reticulum membrane [GO:0005789]	endoplasmic reticulum to Golgi vesicle-mediated transport [GO:0006888]	PF03878;	IPR005578;
KCPC_00027140-RA	tr|A0A8B8KNC5|A0A8B8KNC5_ABRPR	92.7	330	1	330	1	330	4.40E-171	610.5	A0A8B8KNC5	A0A8B8KNC5_ABRPR	unreviewed	fructokinase-2 isoform X1	LOC113856587	Abrus precatorius (Indian licorice) (Glycine abrus)					PF00294;	IPR002173;IPR011611;IPR002139;IPR029056;
KCPC_00027141-RA	tr|A0A4P1RDM3|A0A4P1RDM3_LUPAN	50.4	411	87	436	31	438	7.20E-97	364.4	A0A4P1RDM3	A0A4P1RDM3_LUPAN	unreviewed	CRM domain-containing protein	TanjilG_03352	Lupinus angustifolius (Narrow-leaved blue lupine)	GO:0003723	RNA binding [GO:0003723]			PF01985;	IPR040286;IPR001890;IPR035920;
KCPC_00027143-RA	tr|A0A8J4VCL7|A0A8J4VCL7_9ROSI	78.7	150	1	150	1	150	3.70E-53	217.6	A0A8J4VCL7	A0A8J4VCL7_9ROSI	unreviewed	Uncharacterized protein	CMV_018417	Castanea mollissima (Chinese chestnut)
KCPC_00027148-RA	tr|A0A834W5Y0|A0A834W5Y0_9FABA	68	281	23	303	1	244	4.10E-97	364.8	A0A834W5Y0	A0A834W5Y0_9FABA	unreviewed	SREBP regulating gene protein	G2W53_037515	Senna tora	GO:2000640			positive regulation of SREBP signaling pathway [GO:2000640]	PF10218;	IPR019352;
KCPC_00027155-RA	tr|A0A834SJI4|A0A834SJI4_9FABA	76.6	402	1	402	1	349	2.30E-166	595.1	A0A834SJI4	A0A834SJI4_9FABA	unreviewed	Histidine protein methyltransferase 1-like protein	G2W53_037519	Senna tora	GO:0008168; GO:0032259	methyltransferase activity [GO:0008168]		methylation [GO:0032259]		IPR019410;IPR029063;
KCPC_00027156-RA	tr|A0A396JPB9|A0A396JPB9_MEDTR	69.8	311	203	511	4	314	2.50E-129	473.4	A0A396JPB9	A0A396JPB9_MEDTR	unreviewed	Putative harbinger transposase-derived nuclease domain-containing protein	MtrunA17_Chr1g0172731	Medicago truncatula (Barrel medic) (Medicago tribuloides)	GO:0004518; GO:0046872	metal ion binding [GO:0046872]; nuclease activity [GO:0004518]			PF13359;	IPR045249;IPR027806;
KCPC_00027159-RA	tr|A0A1R3IA96|A0A1R3IA96_9ROSI	63.8	1180	187	1343	13	1031	0.00E+00	1488.4	A0A1R3IA96	A0A1R3IA96_9ROSI	unreviewed	RBR-type E3 ubiquitin transferase (EC 2.3.2.31)	COLO4_24399	Corchorus olitorius	GO:0004842; GO:0046872	metal ion binding [GO:0046872]; ubiquitin-protein transferase activity [GO:0004842]			PF19422;PF01485;	IPR045840;IPR031127;IPR002867;IPR044066;IPR001841;IPR013083;
KCPC_00027161-RA	tr|I1LJS6|I1LJS6_SOYBN	75.9	925	1	923	1	906	0.00E+00	1430.2	I1LJS6	I1LJS6_SOYBN	unreviewed	Lipoxygenase (EC 1.13.11.-)	100786646 GLYMA_11G130200	Glycine max (Soybean) (Glycine hispida)	GO:0005737; GO:0006633; GO:0016702; GO:0031408; GO:0034440; GO:0046872	metal ion binding [GO:0046872]; oxidoreductase activity, acting on single donors with incorporation of molecular oxygen, incorporation of two atoms of oxygen [GO:0016702]	cytoplasm [GO:0005737]	fatty acid biosynthetic process [GO:0006633]; lipid oxidation [GO:0034440]; oxylipin biosynthetic process [GO:0031408]	PF00305;PF01477;	IPR000907;IPR013819;IPR036226;IPR020834;IPR020833;IPR001246;IPR027433;IPR001024;IPR036392;
KCPC_00027162-RA	tr|A0A8B8LJ21|A0A8B8LJ21_ABRPR	70.7	923	17	933	16	900	0.00E+00	1341.6	A0A8B8LJ21	A0A8B8LJ21_ABRPR	unreviewed	Lipoxygenase (EC 1.13.11.-)	LOC113864832	Abrus precatorius (Indian licorice) (Glycine abrus)					PF00305;PF01477;	IPR000907;IPR013819;IPR036226;IPR020834;IPR020833;IPR001246;IPR042057;IPR027433;IPR001024;IPR036392;
KCPC_00027174-RA	tr|A0A834W5Y7|A0A834W5Y7_9FABA	78.3	598	82	663	1	589	3.40E-255	891	A0A834W5Y7	A0A834W5Y7_9FABA	unreviewed	IRK-interacting protein	G2W53_037545	Senna tora						IPR042316;
KCPC_00027176-RA	tr|A0A834W1B0|A0A834W1B0_9FABA	80.5	473	7	477	12	464	2.00E-209	738.4	A0A834W1B0	A0A834W1B0_9FABA	unreviewed	Uncharacterized protein	G2W53_037546	Senna tora
KCPC_00027178-RA	tr|A0A834W4G7|A0A834W4G7_9FABA	63	449	1	438	44	469	2.80E-125	458.8	A0A834W4G7	A0A834W4G7_9FABA	unreviewed	Inactive rhomboid protein	G2W53_037547	Senna tora
KCPC_00027180-RA	tr|A0A834W144|A0A834W144_9FABA	69.1	398	21	415	1	379	4.10E-134	488	A0A834W144	A0A834W144_9FABA	unreviewed	Transcription factor bHLH122	G2W53_037548	Senna tora	GO:0046983	protein dimerization activity [GO:0046983]			PF00010;	IPR011598;IPR036638;
KCPC_00027184-RA	tr|G7JCI1|G7JCI1_MEDTR	60	856	21	875	18	845	1.40E-301	1045.4	G7JCI1	G7JCI1_MEDTR	unreviewed	DUF1680 domain protein (Putative alpha-L-arabinofuranosidase B, arabinose-binding domain, beta-L-arabinofuranosidase, GH127)	11412462 MTR_4g065150 MtrunA17_Chr4g0032781	Medicago truncatula (Barrel medic) (Medicago tribuloides)	GO:0046373; GO:0046556	alpha-L-arabinofuranosidase activity [GO:0046556]		L-arabinose metabolic process [GO:0046373]	PF07944;	IPR008928;IPR036195;IPR012878;
KCPC_00027185-RA	tr|A0A834SKE2|A0A834SKE2_9FABA	80.9	392	10	400	19	398	1.10E-179	639.4	A0A834SKE2	A0A834SKE2_9FABA	unreviewed	Serine/threonine-protein kinase UCNL	G2W53_037550	Senna tora	GO:0004672; GO:0005524	ATP binding [GO:0005524]; protein kinase activity [GO:0004672]			PF00069;	IPR011009;IPR000719;IPR017441;IPR008271;
KCPC_00027190-RA	tr|A0A6P4BUR3|A0A6P4BUR3_ARADU	77.4	133	85	217	40	172	3.30E-50	208.4	A0A6P4BUR3	A0A6P4BUR3_ARADU	unreviewed	zinc finger A20 and AN1 domain-containing stress-associated protein 8	LOC107461463	Arachis duranensis (Wild peanut)	GO:0003677; GO:0008270	DNA binding [GO:0003677]; zinc ion binding [GO:0008270]			PF01754;PF01428;	IPR035896;IPR002653;IPR000058;
KCPC_00027196-RA	tr|V7AGM5|V7AGM5_PHAVU	78.8	482	19	500	7	487	3.60E-217	764.2	V7AGM5	V7AGM5_PHAVU	unreviewed	Aldehyde dehydrogenase	PHAVU_011G059400g	Phaseolus vulgaris (Kidney bean) (French bean)	GO:0006081; GO:0016620	oxidoreductase activity, acting on the aldehyde or oxo group of donors, NAD or NADP as acceptor [GO:0016620]		cellular aldehyde metabolic process [GO:0006081]	PF00171;	IPR016161;IPR016163;IPR016162;IPR015590;IPR012394;
KCPC_00027198-RA	tr|A0A834TAK0|A0A834TAK0_9FABA	35.4	144	60	200	87	229	8.20E-19	104	A0A834TAK0	A0A834TAK0_9FABA	unreviewed	Ribonuclease H	G2W53_023534	Senna tora	GO:0003676; GO:0004523; GO:0008270	nucleic acid binding [GO:0003676]; RNA-DNA hybrid ribonuclease activity [GO:0004523]; zinc ion binding [GO:0008270]			PF14111;PF13456;PF13966;	IPR025558;IPR036691;IPR044730;IPR012337;IPR002156;IPR036397;IPR026960;IPR001878;
KCPC_00027202-RA	tr|A0A1Q3BDW2|A0A1Q3BDW2_CEPFO	52	75	48	122	117	191	2.10E-09	72	A0A1Q3BDW2	A0A1Q3BDW2_CEPFO	unreviewed	Pectinesterase (EC 3.1.1.11)	CFOL_v3_09710	Cephalotus follicularis (Albany pitcher plant)	GO:0004857; GO:0016021; GO:0030599; GO:0042545; GO:0045330; GO:0045490	aspartyl esterase activity [GO:0045330]; enzyme inhibitor activity [GO:0004857]; pectinesterase activity [GO:0030599]	integral component of membrane [GO:0016021]	cell wall modification [GO:0042545]; pectin catabolic process [GO:0045490]	PF01095;PF04043;	IPR035513;IPR012334;IPR011050;IPR033131;IPR000070;IPR006501;
KCPC_00027208-RA	tr|A0A834SMX0|A0A834SMX0_9FABA	90.5	495	1	487	1	495	1.20E-262	915.2	A0A834SMX0	A0A834SMX0_9FABA	unreviewed	Serine/threonine-protein kinase BSK5-like	G2W53_037571	Senna tora	GO:0004672; GO:0005524; GO:0009742	ATP binding [GO:0005524]; protein kinase activity [GO:0004672]		brassinosteroid mediated signaling pathway [GO:0009742]	PF07714;	IPR045845;IPR011009;IPR000719;IPR001245;IPR011990;
KCPC_00027209-RA	tr|A0A834SKP9|A0A834SKP9_9FABA	68.1	871	1	863	1	839	0.00E+00	1080.9	A0A834SKP9	A0A834SKP9_9FABA	unreviewed	Uncharacterized protein	G2W53_037572	Senna tora					PF12043;	IPR021916;
KCPC_00027211-RA	tr|A0A2G2Y114|A0A2G2Y114_CAPAN	62.5	56	56	111	129	184	7.40E-12	80.9	A0A2G2Y114	A0A2G2Y114_CAPAN	unreviewed	Uncharacterized protein	T459_32801	Capsicum annuum (Capsicum pepper)	GO:0003676	nucleic acid binding [GO:0003676]				IPR036397;
KCPC_00027212-RA	tr|A0A834WF07|A0A834WF07_9FABA	59.9	294	3	290	132	425	3.20E-84	322	A0A834WF07	A0A834WF07_9FABA	unreviewed	Zinc finger BED domain-containing protein RICESLEEPER 2-like	G2W53_026350	Senna tora	GO:0003677; GO:0046983	DNA binding [GO:0003677]; protein dimerization activity [GO:0046983]			PF05699;PF14372;	IPR045259;IPR025525;IPR008906;IPR012337;
KCPC_00027213-RA	tr|A0A834WFI7|A0A834WFI7_9FABA	53.8	182	343	523	231	412	4.80E-47	199.1	A0A834WFI7	A0A834WFI7_9FABA	unreviewed	Zinc finger BED domain-containing protein RICESLEEPER 2-like	G2W53_026277	Senna tora	GO:0003677; GO:0046983	DNA binding [GO:0003677]; protein dimerization activity [GO:0046983]			PF05699;PF14372;	IPR045259;IPR025525;IPR008906;IPR012337;
KCPC_00027214-RA	tr|K7LT94|K7LT94_SOYBN	50.9	316	93	393	62	339	3.50E-58	235.7	K7LT94	K7LT94_SOYBN	unreviewed	Uncharacterized protein	100808099 GLYMA_12G058400	Glycine max (Soybean) (Glycine hispida)
KCPC_00027218-RA	tr|A0A834SL58|A0A834SL58_9FABA	70.8	384	8	382	1	375	1.00E-134	490	A0A834SL58	A0A834SL58_9FABA	unreviewed	Metal tolerance protein B	G2W53_037582	Senna tora	GO:0008324; GO:0016021	cation transmembrane transporter activity [GO:0008324]	integral component of membrane [GO:0016021]		PF01545;	IPR002524;IPR036837;IPR027469;
KCPC_00027223-RA	tr|A0A834X8J6|A0A834X8J6_9FABA	81	126	122	247	109	234	1.30E-50	209.9	A0A834X8J6	A0A834X8J6_9FABA	unreviewed	Isoflavone reductase-like protein	G2W53_002694	Senna tora	GO:0016491	oxidoreductase activity [GO:0016491]			PF05368;	IPR036291;IPR008030;IPR045312;
KCPC_00027225-RA	tr|A0A803R6B9|A0A803R6B9_CANSA	43.6	149	5	125	10	157	3.70E-17	97.8	A0A803R6B9	A0A803R6B9_CANSA	unreviewed	Uncharacterized protein		Cannabis sativa (Hemp) (Marijuana)	GO:0016491	oxidoreductase activity [GO:0016491]			PF00106;	IPR036291;IPR002347;IPR045000;
KCPC_00027227-RA	tr|A0A834SKQ6|A0A834SKQ6_9FABA	62.8	912	1	769	1	901	7.10E-206	727.6	A0A834SKQ6	A0A834SKQ6_9FABA	unreviewed	Serine/arginine repetitive matrix protein 1	G2W53_037587	Senna tora	GO:0006397			mRNA processing [GO:0006397]	PF01480;	IPR002483;IPR036483;
KCPC_00027230-RA	tr|A0A834W1C4|A0A834W1C4_9FABA	57.7	388	74	411	1	375	8.50E-88	334.3	A0A834W1C4	A0A834W1C4_9FABA	unreviewed	Putative serine/threonine-protein kinase dyrk2 isoform X1	G2W53_037591	Senna tora	GO:0009737; GO:0016301	kinase activity [GO:0016301]		response to abscisic acid [GO:0009737]		IPR037491;
KCPC_00027231-RA	tr|A0A834SJL5|A0A834SJL5_9FABA	90.4	314	1	311	79	392	9.90E-133	483	A0A834SJL5	A0A834SJL5_9FABA	unreviewed	Transcription factor PCL1-like	G2W53_037594	Senna tora	GO:0003677; GO:0003700	DNA binding [GO:0003677]; DNA-binding transcription factor activity [GO:0003700]			PF00249;	IPR009057;IPR044841;IPR017930;IPR006447;
KCPC_00027237-RA	tr|A0A1S3TIX2|A0A1S3TIX2_VIGRR	70.6	109	1	105	1	102	2.70E-18	101.3	A0A1S3TIX2	A0A1S3TIX2_VIGRR	unreviewed	uncharacterized protein LOC106755977	LOC106755977	Vigna radiata var. radiata (Mung bean) (Phaseolus aureus)	GO:0005886; GO:0008285; GO:0048367		plasma membrane [GO:0005886]	negative regulation of cell population proliferation [GO:0008285]; shoot system development [GO:0048367]	PF08137;	IPR012552;
KCPC_00027243-RA	tr|A0A834SXS5|A0A834SXS5_9FABA	75.5	669	30	690	16	683	4.10E-288	1000.3	A0A834SXS5	A0A834SXS5_9FABA	unreviewed	Scarecrow-like protein 14	G2W53_037600	Senna tora					PF03514;	IPR005202;
KCPC_00027244-RA	tr|A0A834SKR4|A0A834SKR4_9FABA	72.6	782	1	779	1	773	0.00E+00	1093.6	A0A834SKR4	A0A834SKR4_9FABA	unreviewed	Scarecrow-like protein 14	G2W53_037602	Senna tora					PF03514;	IPR005202;
KCPC_00027245-RA	tr|A0A8J4QZU6|A0A8J4QZU6_9ROSI	56.2	105	93	193	95	198	3.30E-20	108.6	A0A8J4QZU6	A0A8J4QZU6_9ROSI	unreviewed	Uncharacterized protein	CMV_013428	Castanea mollissima (Chinese chestnut)
KCPC_00027247-RA	tr|A0A834SJM4|A0A834SJM4_9FABA	79.1	302	1	300	1	284	6.70E-126	460.3	A0A834SJM4	A0A834SJM4_9FABA	unreviewed	PGR5-like protein 1B, chloroplastic	G2W53_037609	Senna tora	GO:0009535; GO:0009773; GO:0016730	oxidoreductase activity, acting on iron-sulfur proteins as donors [GO:0016730]	chloroplast thylakoid membrane [GO:0009535]	photosynthetic electron transport in photosystem I [GO:0009773]		IPR039987;
KCPC_00027251-RA	tr|A0A834SKI9|A0A834SKI9_9FABA	62.1	607	124	706	5	607	8.20E-199	703.7	A0A834SKI9	A0A834SKI9_9FABA	unreviewed	Factor of DNA methylation 4	G2W53_037610	Senna tora	GO:0080188			gene silencing by RNA-directed DNA methylation [GO:0080188]	PF03469;PF03468;PF03470;	IPR045177;IPR005379;IPR005380;IPR038588;IPR005381;
KCPC_00027253-RA	tr|A0A2I4EV29|A0A2I4EV29_JUGRE	72.2	418	1	417	1	405	2.10E-170	608.6	A0A2I4EV29	A0A2I4EV29_JUGRE	unreviewed	probable serine/threonine-protein kinase PBL9 isoform X2	LOC108992974 F2P56_032526	Juglans regia (English walnut)	GO:0004674; GO:0005524	ATP binding [GO:0005524]; protein serine/threonine kinase activity [GO:0004674]			PF07714;	IPR011009;IPR000719;IPR017441;IPR001245;IPR008271;
KCPC_00027254-RA	tr|A0A834SMM6|A0A834SMM6_9FABA	93.3	253	201	453	1	253	1.50E-129	473	A0A834SMM6	A0A834SMM6_9FABA	unreviewed	Triosephosphate isomerase, cytosolic	G2W53_037614	Senna tora	GO:0004807; GO:0006096	triose-phosphate isomerase activity [GO:0004807]		glycolytic process [GO:0006096]	PF00121;	IPR013785;IPR035990;IPR022896;IPR000652;IPR020861;
KCPC_00027256-RA	tr|A0A834W1D3|A0A834W1D3_9FABA	73.9	898	37	907	354	1175	0.00E+00	1266.5	A0A834W1D3	A0A834W1D3_9FABA	unreviewed	U-box domain-containing protein 33-like	G2W53_037621	Senna tora	GO:0004672; GO:0004842; GO:0005524	ATP binding [GO:0005524]; protein kinase activity [GO:0004672]; ubiquitin-protein transferase activity [GO:0004842]			PF00022;PF07714;PF04564;	IPR004000;IPR020902;IPR004001;IPR043129;IPR011009;IPR000719;IPR017441;IPR014729;IPR001245;IPR003613;IPR013083;
KCPC_00027257-RA	tr|A0A8J5KKL2|A0A8J5KKL2_ZINOF	94.8	385	1	385	1	383	5.50E-206	726.9	A0A8J5KKL2	A0A8J5KKL2_ZINOF	unreviewed	Uncharacterized protein	ZIOFF_055756	Zingiber officinale (Ginger) (Amomum zingiber)
KCPC_00027260-RA	tr|A0A834SKJ8|A0A834SKJ8_9FABA	84.6	461	1	442	1	448	3.10E-204	721.1	A0A834SKJ8	A0A834SKJ8_9FABA	unreviewed	Putative E3 ubiquitin-protein ligase XBAT31	G2W53_037625	Senna tora					PF12796;PF13857;	IPR002110;IPR036770;
KCPC_00027262-RA	tr|B5U9W4|B5U9W4_LOTJA	50.3	451	20	440	1084	1532	9.50E-127	463.8	B5U9W4	B5U9W4_LOTJA	unreviewed	Uncharacterized protein		Lotus japonicus (Lotus corniculatus var. japonicus)	GO:0003676; GO:0015074	nucleic acid binding [GO:0003676]		DNA integration [GO:0015074]	PF00385;PF17921;PF17919;PF00078;PF19259;	IPR016197;IPR000953;IPR023780;IPR043502;IPR001584;IPR041588;IPR021109;IPR043128;IPR012337;IPR036397;IPR000477;IPR041577;IPR045358;
KCPC_00027263-RA	tr|A0A2I0VWY1|A0A2I0VWY1_9ASPA	38.8	672	83	636	1	665	2.50E-122	449.5	A0A2I0VWY1	A0A2I0VWY1_9ASPA	unreviewed	Putative mitochondrial protein	MA16_Dca006942	Dendrobium catenatum	GO:0003676; GO:0015074	nucleic acid binding [GO:0003676]		DNA integration [GO:0015074]	PF17921;PF03732;PF17919;PF00665;PF00078;	IPR016197;IPR000953;IPR043502;IPR001584;IPR041588;IPR021109;IPR005162;IPR043128;IPR012337;IPR036397;IPR000477;IPR041577;
KCPC_00027265-RA	tr|A0A8B8KPQ7|A0A8B8KPQ7_ABRPR	65.5	319	1	304	1	308	1.30E-100	376.3	A0A8B8KPQ7	A0A8B8KPQ7_ABRPR	unreviewed	dof zinc finger protein DOF3.6-like isoform X1	LOC113857817	Abrus precatorius (Indian licorice) (Glycine abrus)					PF02701;	IPR045174;IPR003851;
KCPC_00027266-RA	tr|A0A8B8KCU8|A0A8B8KCU8_ABRPR	62.1	311	1	290	1	308	4.20E-93	351.3	A0A8B8KCU8	A0A8B8KCU8_ABRPR	unreviewed	uncharacterized protein LOC113854663	LOC113854663	Abrus precatorius (Indian licorice) (Glycine abrus)						IPR045884;
KCPC_00027268-RA	tr|A0A0B2RJI5|A0A0B2RJI5_GLYSO	55.4	249	20	247	104	324	6.50E-58	234.2	A0A0B2RJI5	A0A0B2RJI5_GLYSO	unreviewed	WUSCHEL-related homeobox 2	D0Y65_033544 glysoja_028913	Glycine soja (Wild soybean)	GO:0003677; GO:0003700; GO:0005634; GO:0099402	DNA binding [GO:0003677]; DNA-binding transcription factor activity [GO:0003700]	nucleus [GO:0005634]	plant organ development [GO:0099402]	PF00046;	IPR009057;IPR001356;IPR044555;
KCPC_00027271-RA	tr|A0A8B8L299|A0A8B8L299_ABRPR	97.7	649	1	648	1	649	0.00E+00	1234.6	A0A8B8L299	A0A8B8L299_ABRPR	unreviewed	heat shock cognate 70 kDa protein 2 isoform X1	LOC113860254	Abrus precatorius (Indian licorice) (Glycine abrus)					PF00012;	IPR043129;IPR018181;IPR029048;IPR029047;IPR013126;
KCPC_00027272-RA	tr|A0A834SWM7|A0A834SWM7_9FABA	86.8	121	1	121	19	139	8.50E-48	199.5	A0A834SWM7	A0A834SWM7_9FABA	unreviewed	Ethylene response sensor 1	G2W53_043995	Senna tora	GO:0000155	phosphorelay sensor kinase activity [GO:0000155]			PF01590;PF02518;PF00512;	IPR003018;IPR029016;IPR003594;IPR036890;IPR005467;IPR003661;IPR036097;IPR004358;
KCPC_00027274-RA	tr|A0A8B8KPF1|A0A8B8KPF1_ABRPR	58.8	80	4	83	1	80	1.40E-17	98.6	A0A8B8KPF1	A0A8B8KPF1_ABRPR	unreviewed	CLAVATA3/ESR (CLE)-related protein 46	LOC113857740	Abrus precatorius (Indian licorice) (Glycine abrus)
KCPC_00027283-RA	tr|A0A834SMZ6|A0A834SMZ6_9FABA	85.9	256	1	242	1	256	1.60E-93	352.4	A0A834SMZ6	A0A834SMZ6_9FABA	unreviewed	THO complex subunit 4A	G2W53_037646	Senna tora	GO:0003723	RNA binding [GO:0003723]			PF13865;PF00076;	IPR025715;IPR012677;IPR035979;IPR000504;
KCPC_00027285-RA	tr|A0A4P1RDF9|A0A4P1RDF9_LUPAN	88.9	144	1	144	1	143	1.40E-49	206.1	A0A4P1RDF9	A0A4P1RDF9_LUPAN	unreviewed	Histone H2B	TanjilG_03288	Lupinus angustifolius (Narrow-leaved blue lupine)	GO:0000786; GO:0003677; GO:0005634; GO:0046982	DNA binding [GO:0003677]; protein heterodimerization activity [GO:0046982]	nucleosome [GO:0000786]; nucleus [GO:0005634]		PF00125;	IPR009072;IPR007125;IPR000558;
KCPC_00027289-RA	tr|A0A8B8L1W8|A0A8B8L1W8_ABRPR	65.1	459	16	462	2	446	9.60E-162	580.1	A0A8B8L1W8	A0A8B8L1W8_ABRPR	unreviewed	uncharacterized protein LOC113860172 isoform X1	LOC113860172	Abrus precatorius (Indian licorice) (Glycine abrus)					PF16135;	IPR032308;
KCPC_00027291-RA	tr|A0A834SKK9|A0A834SKK9_9FABA	84.8	395	130	522	1	395	4.30E-197	697.6	A0A834SKK9	A0A834SKK9_9FABA	unreviewed	Protein ALP1-like	G2W53_037655	Senna tora	GO:0004518	nuclease activity [GO:0004518]			PF13359;	IPR045249;IPR027806;
KCPC_00027292-RA	tr|A0A834SJM3|A0A834SJM3_9FABA	83.1	415	33	445	1	414	1.30E-184	656	A0A834SJM3	A0A834SJM3_9FABA	unreviewed	Protein UPSTREAM OF FLC	G2W53_037656	Senna tora					PF06136;	IPR010369;IPR021182;
KCPC_00027295-RA	tr|A0A834WHH8|A0A834WHH8_9FABA	90.9	252	1	252	1	252	2.20E-122	448.4	A0A834WHH8	A0A834WHH8_9FABA	unreviewed	Aquaporin TIP1-3-like	G2W53_021709	Senna tora	GO:0015267; GO:0016020	channel activity [GO:0015267]	membrane [GO:0016020]		PF00230;	IPR023271;IPR034294;IPR000425;IPR022357;
KCPC_00027300-RA	tr|A0A1R3HBF6|A0A1R3HBF6_COCAP	70.1	735	8	738	27	684	1.70E-284	988.4	A0A1R3HBF6	A0A1R3HBF6_COCAP	unreviewed	GTP cyclohydrolase II (EC 3.5.4.25)	CCACVL1_20397	Corchorus capsularis (Jute)	GO:0003729; GO:0003735; GO:0003935; GO:0005525; GO:0005829; GO:0005840; GO:0006412; GO:0008686; GO:0009231; GO:0019843; GO:0046872	3,4-dihydroxy-2-butanone-4-phosphate synthase activity [GO:0008686]; GTP binding [GO:0005525]; GTP cyclohydrolase II activity [GO:0003935]; metal ion binding [GO:0046872]; mRNA binding [GO:0003729]; rRNA binding [GO:0019843]; structural constituent of ribosome [GO:0003735]	cytosol [GO:0005829]; ribosome [GO:0005840]	riboflavin biosynthetic process [GO:0009231]; translation [GO:0006412]	PF00926;PF00925;PF00276;PF03939;	IPR017945;IPR000422;IPR032677;IPR012677;IPR000926;IPR036144;IPR016299;IPR012678;IPR001014;IPR005633;IPR013025;
KCPC_00027302-RA	tr|A0A834SJQ0|A0A834SJQ0_9FABA	53	321	76	287	308	628	2.00E-71	279.6	A0A834SJQ0	A0A834SJQ0_9FABA	unreviewed	Nodulin homeobox isoform X2	G2W53_037669	Senna tora	GO:0003697; GO:0009908	single-stranded DNA binding [GO:0003697]		flower development [GO:0009908]		IPR001356;IPR039325;
KCPC_00027303-RA	tr|A0A834SJQ0|A0A834SJQ0_9FABA	84.4	256	1	255	1	256	6.10E-112	413.7	A0A834SJQ0	A0A834SJQ0_9FABA	unreviewed	Nodulin homeobox isoform X2	G2W53_037669	Senna tora	GO:0003697; GO:0009908	single-stranded DNA binding [GO:0003697]		flower development [GO:0009908]		IPR001356;IPR039325;
KCPC_00027310-RA	tr|A0A438D7C7|A0A438D7C7_VITVI	47.1	227	1	200	87	313	5.40E-47	197.6	A0A438D7C7	A0A438D7C7_VITVI	unreviewed	Retrovirus-related Pol polyprotein from transposon RE1	RE1_2149 CK203_106064	Vitis vinifera (Grape)					PF07727;	IPR043502;IPR013103;
KCPC_00027311-RA	tr|A0A438FNE9|A0A438FNE9_VITVI	39.5	228	37	218	1	228	2.70E-38	169.5	A0A438FNE9	A0A438FNE9_VITVI	unreviewed	Uncharacterized protein	CK203_031992	Vitis vinifera (Grape)					PF14244;PF03732;	IPR029472;IPR005162;
KCPC_00027314-RA	tr|A0A4D6LJ07|A0A4D6LJ07_VIGUN	40	130	12	111	15	144	1.20E-08	69.3	A0A4D6LJ07	A0A4D6LJ07_VIGUN	unreviewed	Dirigent protein	DEO72_LG3g2860	Vigna unguiculata (Cowpea)	GO:0048046		apoplast [GO:0048046]		PF03018;	IPR044859;IPR004265;
KCPC_00027320-RA	tr|A0A6P5U1D3|A0A6P5U1D3_PRUAV	84.7	675	49	707	7	657	0.00E+00	1082	A0A6P5U1D3	A0A6P5U1D3_PRUAV	unreviewed	probable NOT transcription complex subunit VIP2 isoform X1	LOC110773673	Prunus avium (Cherry) (Cerasus avium)	GO:0006355; GO:0030015		CCR4-NOT core complex [GO:0030015]	regulation of transcription, DNA-templated [GO:0006355]	PF04153;	IPR038635;IPR040168;IPR007282;
KCPC_00027322-RA	tr|A0A834SLE1|A0A834SLE1_9FABA	60	150	39	178	1	146	1.00E-33	153.3	A0A834SLE1	A0A834SLE1_9FABA	unreviewed	Uncharacterized protein	G2W53_037687	Senna tora
KCPC_00027324-RA	tr|A0A8B8KWD6|A0A8B8KWD6_ABRPR	53.5	284	1	253	1	266	1.50E-54	223	A0A8B8KWD6	A0A8B8KWD6_ABRPR	unreviewed	zinc finger protein CONSTANS-like	LOC113859774	Abrus precatorius (Indian licorice) (Glycine abrus)					PF06203;	IPR010402;IPR045281;
KCPC_00027332-RA	tr|A0A2I4EHM2|A0A2I4EHM2_JUGRE	77.5	515	1	504	15	521	8.60E-219	769.6	A0A2I4EHM2	A0A2I4EHM2_JUGRE	unreviewed	BTB/POZ domain-containing protein At5g60050	LOC108989661 F2P56_032645	Juglans regia (English walnut)	GO:0016567			protein ubiquitination [GO:0016567]		IPR038920;IPR011333;
KCPC_00027334-RA	tr|A0A834TGU6|A0A834TGU6_9FABA	40.4	245	10	246	343	581	3.80E-32	148.7	A0A834TGU6	A0A834TGU6_9FABA	unreviewed	Zinc finger BED domain-containing protein RICESLEEPER 2-like	G2W53_026346	Senna tora	GO:0003677; GO:0046983	DNA binding [GO:0003677]; protein dimerization activity [GO:0046983]			PF05699;PF14372;	IPR045259;IPR025525;IPR008906;IPR012337;
KCPC_00027335-RA	tr|A0A151SUZ1|A0A151SUZ1_CAJCA	73.6	383	1	383	1	375	5.90E-158	567.4	A0A151SUZ1	A0A151SUZ1_CAJCA	unreviewed	Putative serine/threonine-protein kinase RLCKVII	KK1_014022	Cajanus cajan (Pigeon pea) (Cajanus indicus)	GO:0004674; GO:0005524	ATP binding [GO:0005524]; protein serine/threonine kinase activity [GO:0004674]			PF07714;	IPR011009;IPR000719;IPR017441;IPR001245;IPR008271;
KCPC_00027336-RA	tr|A0A0R0GXI8|A0A0R0GXI8_SOYBN	75.5	380	25	403	1	375	2.60E-165	591.7	A0A0R0GXI8	A0A0R0GXI8_SOYBN	unreviewed	Uncharacterized protein	100807405 GLYMA_13G330000	Glycine max (Soybean) (Glycine hispida)	GO:0005739; GO:0046474		mitochondrion [GO:0005739]	glycerophospholipid biosynthetic process [GO:0046474]	PF13344;	IPR036412;IPR006357;IPR006353;IPR023214;
KCPC_00027343-RA	tr|A0A371H193|A0A371H193_MUCPR	56.5	69	5	71	8	74	1.90E-07	64.7	A0A371H193	A0A371H193_MUCPR	unreviewed	Uncharacterized protein (Fragment)	CR513_20760	Mucuna pruriens (Velvet bean) (Dolichos pruriens)
KCPC_00027351-RA	tr|A0A834SJP4|A0A834SJP4_9FABA	79.2	1054	98	1138	1	1041	0.00E+00	1595.5	A0A834SJP4	A0A834SJP4_9FABA	unreviewed	CCR4-NOT transcription complex subunit 4	G2W53_037701	Senna tora	GO:0003723; GO:0004842; GO:0030014	RNA binding [GO:0003723]; ubiquitin-protein transferase activity [GO:0004842]	CCR4-NOT complex [GO:0030014]		PF00076;	IPR034261;IPR039780;IPR039515;IPR012677;IPR035979;IPR000504;IPR003954;IPR001841;IPR013083;
KCPC_00027354-RA	tr|A0A834SMS1|A0A834SMS1_9FABA	92.4	369	1	369	1	369	3.90E-200	707.2	A0A834SMS1	A0A834SMS1_9FABA	unreviewed	Mitogen-activated protein kinase (EC 2.7.11.24)	G2W53_037704	Senna tora	GO:0004707; GO:0005524	ATP binding [GO:0005524]; MAP kinase activity [GO:0004707]			PF00069;	IPR011009;IPR003527;IPR000719;IPR017441;IPR008271;
KCPC_00027355-RA	tr|A0A8B8K9M7|A0A8B8K9M7_ABRPR	88.4	818	4	821	10	825	0.00E+00	1439.1	A0A8B8K9M7	A0A8B8K9M7_ABRPR	unreviewed	V-type proton ATPase subunit a	LOC113853610	Abrus precatorius (Indian licorice) (Glycine abrus)					PF01496;	IPR002490;IPR026028;
KCPC_00027357-RA	tr|A0A8B8KP54|A0A8B8KP54_ABRPR	79.8	387	5	390	1	378	5.20E-163	583.9	A0A8B8KP54	A0A8B8KP54_ABRPR	unreviewed	Arogenate dehydratase (EC 4.2.1.91)	LOC113857696	Abrus precatorius (Indian licorice) (Glycine abrus)					PF00800;	IPR045865;IPR002912;IPR001086;IPR018528;
KCPC_00027359-RA	tr|A0A804I752|A0A804I752_MUSAM	83.2	143	1	131	256	398	5.40E-56	226.9	A0A804I752	A0A804I752_MUSAM	unreviewed	(wild Malaysian banana) hypothetical protein	GSMUA_203980.1	Musa acuminata subsp. malaccensis (Wild banana) (Musa malaccensis)	GO:0003735; GO:0006412; GO:0015935	structural constituent of ribosome [GO:0003735]	small ribosomal subunit [GO:0015935]	translation [GO:0006412]	PF00294;PF00164;	IPR012340;IPR011611;IPR029056;IPR006032;IPR005680;
KCPC_00027360-RA	tr|A0A8B8KZ94|A0A8B8KZ94_ABRPR	63.6	629	142	725	1	618	3.40E-184	655.2	A0A8B8KZ94	A0A8B8KZ94_ABRPR	unreviewed	interactor of constitutive active ROPs 3-like	LOC113859092	Abrus precatorius (Indian licorice) (Glycine abrus)						IPR029688;
KCPC_00027370-RA	tr|A0A6A4NV81|A0A6A4NV81_LUPAL	69.8	106	1	105	336	441	8.20E-32	147.1	A0A6A4NV81	A0A6A4NV81_LUPAL	unreviewed	Putative pentatricopeptide	Lalb_Chr19g0137401	Lupinus albus (White lupine) (Lupinus termis)					PF12854;PF13041;PF13812;	IPR002885;IPR011990;
KCPC_00027375-RA	tr|A0A834TKF2|A0A834TKF2_9FABA	46	124	6	125	347	466	9.30E-10	73.6	A0A834TKF2	A0A834TKF2_9FABA	unreviewed	NAC domain-containing protein 68	G2W53_021569	Senna tora	GO:0003677; GO:0006355	DNA binding [GO:0003677]		regulation of transcription, DNA-templated [GO:0006355]	PF02365;	IPR003441;IPR036093;
KCPC_00027377-RA	tr|A0A834W1D1|A0A834W1D1_9FABA	60.7	323	17	296	544	866	7.60E-98	367.1	A0A834W1D1	A0A834W1D1_9FABA	unreviewed	NAC domain-containing protein 2-like	G2W53_037724	Senna tora	GO:0003677; GO:0006355	DNA binding [GO:0003677]		regulation of transcription, DNA-templated [GO:0006355]	PF02365;PF14244;PF03732;	IPR029472;IPR003441;IPR036093;IPR005162;
KCPC_00027379-RA	tr|A0A834VZV2|A0A834VZV2_9FABA	55.8	199	20	204	5	202	5.80E-47	197.6	A0A834VZV2	A0A834VZV2_9FABA	unreviewed	Glycosyltransferase (EC 2.4.1.-)	G2W53_042893	Senna tora	GO:0008194	UDP-glycosyltransferase activity [GO:0008194]			PF00201;	IPR002213;IPR035595;
KCPC_00027382-RA	tr|A0A445I8G9|A0A445I8G9_GLYSO	61.6	328	6	323	7	314	7.30E-86	327.4	A0A445I8G9	A0A445I8G9_GLYSO	unreviewed	Fasciclin-like arabinogalactan protein 11	D0Y65_031491	Glycine soja (Wild soybean)					PF02469;	IPR036378;IPR000782;IPR045003;
KCPC_00027384-RA	tr|A0A834X3V5|A0A834X3V5_9FABA	88.8	116	8	123	1	116	2.10E-47	198.7	A0A834X3V5	A0A834X3V5_9FABA	unreviewed	Mitochondrial import inner membrane translocase subunit PAM16 like 2-like	G2W53_005585	Senna tora	GO:0005744; GO:0030150		TIM23 mitochondrial import inner membrane translocase complex [GO:0005744]	protein import into mitochondrial matrix [GO:0030150]		IPR036869;IPR005341;
KCPC_00027386-RA	tr|A0A834W4L6|A0A834W4L6_9FABA	82.7	277	1	272	1	277	1.50E-87	332.8	A0A834W4L6	A0A834W4L6_9FABA	unreviewed	Fasciclin-like arabinogalactan protein 12	G2W53_037727	Senna tora					PF02469;	IPR036378;IPR000782;IPR045003;
KCPC_00027387-RA	tr|A0A834W1A3|A0A834W1A3_9FABA	84.5	213	31	242	62	272	4.30E-83	317.8	A0A834W1A3	A0A834W1A3_9FABA	unreviewed	Fasciclin-like arabinogalactan protein 12	G2W53_037728	Senna tora					PF02469;	IPR036378;IPR000782;IPR045003;
KCPC_00027389-RA	tr|A0A6A1WRM7|A0A6A1WRM7_9ROSI	41.3	208	44	244	40	208	1.50E-30	143.3	A0A6A1WRM7	A0A6A1WRM7_9ROSI	unreviewed	DNA polymerase epsilon subunit 4	CJ030_MR1G014144	Morella rubra	GO:0005634; GO:0046982	protein heterodimerization activity [GO:0046982]	nucleus [GO:0005634]		PF00808;	IPR003958;IPR009072;
KCPC_00027391-RA	tr|A0A834SKV3|A0A834SKV3_9FABA	74.1	378	1	378	1	345	2.10E-156	562	A0A834SKV3	A0A834SKV3_9FABA	unreviewed	Root_cap domain-containing protein	G2W53_037733	Senna tora					PF06830;	IPR009646;
KCPC_00027401-RA	tr|A0A0R0HQH2|A0A0R0HQH2_SOYBN	68.1	72	105	176	95	164	9.00E-14	87	A0A0R0HQH2	A0A0R0HQH2_SOYBN	unreviewed	Uncharacterized protein	GLYMA_11G146900	Glycine max (Soybean) (Glycine hispida)	GO:0016021		integral component of membrane [GO:0016021]
KCPC_00027402-RA	tr|A0A834SJR6|A0A834SJR6_9FABA	84.3	579	80	653	1	573	1.80E-272	948.3	A0A834SJR6	A0A834SJR6_9FABA	unreviewed	Protein disulfide-isomerase (EC 5.3.4.1)	G2W53_037746	Senna tora	GO:0003756	protein disulfide isomerase activity [GO:0003756]			PF00085;	IPR005788;IPR005792;IPR036249;IPR017937;IPR013766;
KCPC_00027404-RA	tr|Q5DVT9|Q5DVT9_MIMPU	91.6	287	1	285	1	287	2.90E-147	531.2	Q5DVT9	Q5DVT9_MIMPU	unreviewed	Plasma membrane intrinsic protein 2;1	pip2;1	Mimosa pudica (Sensitive plant)	GO:0015267; GO:0016021	channel activity [GO:0015267]	integral component of membrane [GO:0016021]		PF00230;	IPR023271;IPR034294;IPR000425;IPR022357;
KCPC_00027407-RA	tr|A0A1S3U2G8|A0A1S3U2G8_VIGRR	97.6	166	1	166	1	166	3.80E-83	317.4	A0A1S3U2G8	A0A1S3U2G8_VIGRR	unreviewed	60S ribosomal protein L12	LOC106761209	Vigna radiata var. radiata (Mung bean) (Phaseolus aureus)	GO:0003735; GO:0005840; GO:0006412	structural constituent of ribosome [GO:0003735]	ribosome [GO:0005840]	translation [GO:0006412]	PF00298;PF03946;	IPR000911;IPR036796;IPR020783;IPR036769;IPR020785;IPR020784;
KCPC_00027415-RA	tr|A0A8B8KS30|A0A8B8KS30_ABRPR	77.4	704	3	699	8	699	0.00E+00	1068.5	A0A8B8KS30	A0A8B8KS30_ABRPR	unreviewed	Auxin response factor	LOC113858290	Abrus precatorius (Indian licorice) (Glycine abrus)					PF06507;PF02362;	IPR010525;IPR044835;IPR003340;IPR015300;IPR000270;
KCPC_00027416-RA	tr|A0A834SKX1|A0A834SKX1_9FABA	75.9	323	37	353	1267	1587	1.00E-125	459.9	A0A834SKX1	A0A834SKX1_9FABA	unreviewed	Protein ENHANCED DISEASE RESISTANCE 2-like	G2W53_037763	Senna tora	GO:0006355; GO:0008270; GO:0008289; GO:0043565	lipid binding [GO:0008289]; sequence-specific DNA binding [GO:0043565]; zinc ion binding [GO:0008270]		regulation of transcription, DNA-templated [GO:0006355]	PF07059;PF00320;PF00169;PF01852;	IPR045096;IPR009769;IPR027417;IPR011993;IPR001849;IPR023393;IPR002913;IPR000679;IPR013088;
KCPC_00027417-RA	tr|A0A834SKX1|A0A834SKX1_9FABA	75.9	503	96	559	763	1265	3.50E-211	744.6	A0A834SKX1	A0A834SKX1_9FABA	unreviewed	Protein ENHANCED DISEASE RESISTANCE 2-like	G2W53_037763	Senna tora	GO:0006355; GO:0008270; GO:0008289; GO:0043565	lipid binding [GO:0008289]; sequence-specific DNA binding [GO:0043565]; zinc ion binding [GO:0008270]		regulation of transcription, DNA-templated [GO:0006355]	PF07059;PF00320;PF00169;PF01852;	IPR045096;IPR009769;IPR027417;IPR011993;IPR001849;IPR023393;IPR002913;IPR000679;IPR013088;
KCPC_00027419-RA	tr|A0A834SKX1|A0A834SKX1_9FABA	80.8	749	1	727	1	713	0.00E+00	1208.4	A0A834SKX1	A0A834SKX1_9FABA	unreviewed	Protein ENHANCED DISEASE RESISTANCE 2-like	G2W53_037763	Senna tora	GO:0006355; GO:0008270; GO:0008289; GO:0043565	lipid binding [GO:0008289]; sequence-specific DNA binding [GO:0043565]; zinc ion binding [GO:0008270]		regulation of transcription, DNA-templated [GO:0006355]	PF07059;PF00320;PF00169;PF01852;	IPR045096;IPR009769;IPR027417;IPR011993;IPR001849;IPR023393;IPR002913;IPR000679;IPR013088;
KCPC_00027423-RA	tr|A0A7J7DED3|A0A7J7DED3_TRIWF	61.6	498	75	563	237	675	2.80E-149	538.9	A0A7J7DED3	A0A7J7DED3_TRIWF	unreviewed	TPT domain-containing protein	HS088_TW07G00296	Tripterygium wilfordii (Thunder God vine)	GO:0016021		integral component of membrane [GO:0016021]		PF05212;PF03151;	IPR007877;IPR004853;
KCPC_00027424-RA	tr|A0A834SN55|A0A834SN55_9FABA	63.8	538	1	440	18	532	6.40E-178	633.6	A0A834SN55	A0A834SN55_9FABA	unreviewed	Glycosyltransferase family protein 2	G2W53_037766	Senna tora	GO:0016740	transferase activity [GO:0016740]				IPR029044;
KCPC_00027425-RA	tr|A0A5B7A218|A0A5B7A218_DAVIN	85.3	211	1	197	1	208	2.00E-94	355.1	A0A5B7A218	A0A5B7A218_DAVIN	unreviewed	Cytokinin riboside 5'-monophosphate phosphoribohydrolase (EC 3.2.2.n1)	Din_018514	Davidia involucrata (Dove tree)	GO:0005634; GO:0005829; GO:0009691; GO:0102682	N6-(Delta2-isopentenyl)-adenosine 5'-monophosphate phosphoribohydrolase activity [GO:0102682]	cytosol [GO:0005829]; nucleus [GO:0005634]	cytokinin biosynthetic process [GO:0009691]	PF03641;	IPR005269;IPR031100;
KCPC_00027426-RA	tr|A0A834SL91|A0A834SL91_9FABA	82.4	697	30	699	11	701	0.00E+00	1134	A0A834SL91	A0A834SL91_9FABA	unreviewed	Protein CNGC15c	G2W53_037767	Senna tora	GO:0005249; GO:0016020	voltage-gated potassium channel activity [GO:0005249]	membrane [GO:0016020]		PF00027;PF00520;	IPR018490;IPR000595;IPR005821;IPR000048;IPR003938;IPR014710;
KCPC_00027427-RA	tr|A0A6A3AA15|A0A6A3AA15_HIBSY	58.2	949	1	917	81	949	5.80E-282	980.3	A0A6A3AA15	A0A6A3AA15_HIBSY	unreviewed	Receptor-like serine/threonine-protein kinase NCRK	F3Y22_tig00110556pilonHSYRG00823	Hibiscus syriacus (Rose of Sharon)	GO:0004714; GO:0005524; GO:0016021	ATP binding [GO:0005524]; transmembrane receptor protein tyrosine kinase activity [GO:0004714]	integral component of membrane [GO:0016021]		PF00069;PF01138;PF03725;	IPR001247;IPR015847;IPR036345;IPR011009;IPR027408;IPR000719;IPR017441;IPR020568;IPR008271;IPR045271;
KCPC_00027429-RA	tr|A0A834W670|A0A834W670_9FABA	85.6	717	22	736	1	712	0.00E+00	1160.6	A0A834W670	A0A834W670_9FABA	unreviewed	E3 ubiquitin-protein ligase WAV3-like	G2W53_037770	Senna tora					PF00092;PF14624;PF17123;	IPR032838;IPR002035;IPR036465;IPR001841;IPR013083;
KCPC_00027432-RA	tr|A0A834SJY6|A0A834SJY6_9FABA	44	928	5	842	1370	2190	1.50E-162	583.6	A0A834SJY6	A0A834SJY6_9FABA	unreviewed	Helicase protein MOM1-like isoform X1	G2W53_037774	Senna tora	GO:0004386; GO:0005524; GO:0140658	ATP binding [GO:0005524]; ATP-dependent chromatin remodeler activity [GO:0140658]; helicase activity [GO:0004386]			PF00385;PF00176;	IPR016197;IPR000953;IPR023780;IPR014001;IPR001650;IPR027417;IPR038718;IPR000330;IPR019786;IPR011011;IPR001965;IPR019787;IPR013083;
KCPC_00027433-RA	tr|A0A371EKV9|A0A371EKV9_MUCPR	55.5	290	122	385	596	882	6.60E-65	258.1	A0A371EKV9	A0A371EKV9_MUCPR	unreviewed	Helicase protein MOM1 (Fragment)	MOM1 CR513_54658	Mucuna pruriens (Velvet bean) (Dolichos pruriens)	GO:0004386	helicase activity [GO:0004386]			PF00271;	IPR001650;IPR027417;
KCPC_00027437-RA	tr|A0A834SJY6|A0A834SJY6_9FABA	64.7	926	1	914	290	1105	0.00E+00	1089.7	A0A834SJY6	A0A834SJY6_9FABA	unreviewed	Helicase protein MOM1-like isoform X1	G2W53_037774	Senna tora	GO:0004386; GO:0005524; GO:0140658	ATP binding [GO:0005524]; ATP-dependent chromatin remodeler activity [GO:0140658]; helicase activity [GO:0004386]			PF00385;PF00176;	IPR016197;IPR000953;IPR023780;IPR014001;IPR001650;IPR027417;IPR038718;IPR000330;IPR019786;IPR011011;IPR001965;IPR019787;IPR013083;
KCPC_00027440-RA	tr|A0A834SJY6|A0A834SJY6_9FABA	54.7	278	1	276	1	270	1.90E-58	236.1	A0A834SJY6	A0A834SJY6_9FABA	unreviewed	Helicase protein MOM1-like isoform X1	G2W53_037774	Senna tora	GO:0004386; GO:0005524; GO:0140658	ATP binding [GO:0005524]; ATP-dependent chromatin remodeler activity [GO:0140658]; helicase activity [GO:0004386]			PF00385;PF00176;	IPR016197;IPR000953;IPR023780;IPR014001;IPR001650;IPR027417;IPR038718;IPR000330;IPR019786;IPR011011;IPR001965;IPR019787;IPR013083;
KCPC_00027442-RA	tr|A0A8B8KKS1|A0A8B8KKS1_ABRPR	70.1	271	1	270	5	274	6.10E-102	380.6	A0A8B8KKS1	A0A8B8KKS1_ABRPR	unreviewed	alpha carbonic anhydrase 7-like	LOC113856317	Abrus precatorius (Indian licorice) (Glycine abrus)					PF00194;	IPR041891;IPR001148;IPR036398;IPR023561;
KCPC_00027063-RA	tr|A0A8B8JFF2|A0A8B8JFF2_ABRPR	76.4	1138	1	1097	1	1128	0.00E+00	1734.9	A0A8B8JFF2	A0A8B8JFF2_ABRPR	unreviewed	type I inositol polyphosphate 5-phosphatase 12-like isoform X1	LOC113846297	Abrus precatorius (Indian licorice) (Glycine abrus)					PF03372;	IPR036691;IPR005135;IPR000300;IPR000535;IPR015943;IPR001680;IPR036322;
KCPC_00027064-RA	tr|A0A1Q3D225|A0A1Q3D225_CEPFO	76.7	275	5	276	10	278	1.90E-103	385.6	A0A1Q3D225	A0A1Q3D225_CEPFO	unreviewed	Uncharacterized protein	CFOL_v3_29922	Cephalotus follicularis (Albany pitcher plant)	GO:0008757	S-adenosylmethionine-dependent methyltransferase activity [GO:0008757]				IPR044995;
KCPC_00027065-RA	tr|A0A2P5BP87|A0A2P5BP87_TREOI	79.2	538	1	538	1	444	3.40E-237	830.9	A0A2P5BP87	A0A2P5BP87_TREOI	unreviewed	Guanosine nucleotide diphosphate dissociation inhibitor	TorRG33x02_313990	Trema orientale (Charcoal tree) (Celtis orientalis)	GO:0005093; GO:0007264; GO:0015031	Rab GDP-dissociation inhibitor activity [GO:0005093]		protein transport [GO:0015031]; small GTPase mediated signal transduction [GO:0007264]	PF00996;	IPR036188;IPR018203;IPR000806;
KCPC_00027066-RA	tr|A0A834SJE4|A0A834SJE4_9FABA	85.1	409	88	493	1	400	1.10E-134	491.1	A0A834SJE4	A0A834SJE4_9FABA	unreviewed	Integrin-linked protein kinase 1-like	G2W53_037459	Senna tora	GO:0004672; GO:0005524; GO:0007229	ATP binding [GO:0005524]; protein kinase activity [GO:0004672]		integrin-mediated signaling pathway [GO:0007229]	PF12796;PF07714;	IPR002110;IPR036770;IPR011009;IPR000719;IPR001245;IPR008271;
KCPC_00027068-RA	tr|A0A834GPX3|A0A834GPX3_RHOSS	45.7	276	3	244	385	660	7.40E-63	251.1	A0A834GPX3	A0A834GPX3_RHOSS	unreviewed	Integrase catalytic domain-containing protein	RHSIM_Rhsim06G0000800	Rhododendron simsii (Sims's rhododendron)	GO:0003676; GO:0015074	nucleic acid binding [GO:0003676]		DNA integration [GO:0015074]	PF17921;	IPR016197;IPR001584;IPR041588;IPR021109;IPR012337;IPR036397;
KCPC_00027070-RA	tr|A0A5J5AR01|A0A5J5AR01_9ASTE	73	734	1	729	1	731	7.20E-271	943.7	A0A5J5AR01	A0A5J5AR01_9ASTE	unreviewed	Mitochondrial proton/calcium exchanger protein (Leucine zipper-EF-hand-containing transmembrane protein 1)	F0562_006696	Nyssa sinensis	GO:0005509; GO:0005743; GO:0015297; GO:0016021; GO:0043022	antiporter activity [GO:0015297]; calcium ion binding [GO:0005509]; ribosome binding [GO:0043022]	integral component of membrane [GO:0016021]; mitochondrial inner membrane [GO:0005743]		PF07766;	IPR011992;IPR002048;IPR011685;IPR044202;IPR033122;
KCPC_00027071-RA	tr|B5U9V8|B5U9V8_LOTJA	51.9	1130	2	1020	426	1551	0.00E+00	1140.6	B5U9V8	B5U9V8_LOTJA	unreviewed	Uncharacterized protein		Lotus japonicus (Lotus corniculatus var. japonicus)	GO:0003676; GO:0015074	nucleic acid binding [GO:0003676]		DNA integration [GO:0015074]	PF00385;PF17921;PF17919;PF00078;PF19259;	IPR016197;IPR000953;IPR023780;IPR043502;IPR001584;IPR041588;IPR021109;IPR043128;IPR012337;IPR036397;IPR000477;IPR041577;IPR045358;
KCPC_00027075-RA	tr|A0A438FRB0|A0A438FRB0_VITVI	28.2	255	1	174	422	676	6.90E-20	107.5	A0A438FRB0	A0A438FRB0_VITVI	unreviewed	Retrovirus-related Pol polyprotein from transposon 17.6	pol_1720 CK203_064016	Vitis vinifera (Grape)					PF00385;PF00646;PF17921;PF17919;	IPR016197;IPR023780;IPR043502;IPR036047;IPR001810;IPR041588;IPR043128;IPR041577;
KCPC_00027076-RA	tr|A0A8B8KU90|A0A8B8KU90_ABRPR	75.6	82	7	87	630	704	1.30E-21	112.1	A0A8B8KU90	A0A8B8KU90_ABRPR	unreviewed	Mitochondrial proton/calcium exchanger protein (Leucine zipper-EF-hand-containing transmembrane protein 1)	LOC113857977	Abrus precatorius (Indian licorice) (Glycine abrus)					PF07766;	IPR011992;IPR002048;IPR011685;IPR044202;IPR033122;
KCPC_00027077-RA	tr|A0A834SJ85|A0A834SJ85_9FABA	76.6	478	1	475	3	465	2.40E-194	688.3	A0A834SJ85	A0A834SJ85_9FABA	unreviewed	Acyl-coenzyme A thioesterase 9, mitochondrial-like	G2W53_037461	Senna tora						IPR033120;IPR029069;
KCPC_00027080-RA	tr|A0A834SKE6|A0A834SKE6_9FABA	90.5	95	140	234	29	123	1.00E-36	164.1	A0A834SKE6	A0A834SKE6_9FABA	unreviewed	Protein FAM133-like	G2W53_037463	Senna tora
KCPC_00027081-RA	tr|A0A8B8M1S4|A0A8B8M1S4_ABRPR	32	225	4	218	168	367	5.80E-10	74.7	A0A8B8M1S4	A0A8B8M1S4_ABRPR	unreviewed	uncharacterized protein LOC113870075	LOC113870075	Abrus precatorius (Indian licorice) (Glycine abrus)					PF03732;PF00078;	IPR043502;IPR021109;IPR005162;IPR043128;IPR000477;
KCPC_00027082-RA	tr|A0A6P6S4H3|A0A6P6S4H3_COFAR	55	238	34	245	21	258	1.50E-67	266.2	A0A6P6S4H3	A0A6P6S4H3_COFAR	unreviewed	uncharacterized protein LOC113687236	LOC113687236	Coffea arabica (Arabian coffee)	GO:0003676; GO:0015074	nucleic acid binding [GO:0003676]		DNA integration [GO:0015074]	PF17921;PF17919;PF00078;	IPR016197;IPR043502;IPR001584;IPR041588;IPR043128;IPR012337;IPR036397;IPR000477;IPR041577;
KCPC_00027083-RA	tr|A0A151T3I1|A0A151T3I1_CAJCA	32.4	451	4	324	677	1125	2.60E-54	222.6	A0A151T3I1	A0A151T3I1_CAJCA	unreviewed	Retrotransposable element Tf2 (Fragment)	KK1_016104	Cajanus cajan (Pigeon pea) (Cajanus indicus)	GO:0003676; GO:0015074	nucleic acid binding [GO:0003676]		DNA integration [GO:0015074]	PF00385;PF17921;PF17919;PF00665;PF00078;	IPR016197;IPR023780;IPR043502;IPR001584;IPR041588;IPR021109;IPR043128;IPR012337;IPR036397;IPR000477;IPR041577;
KCPC_00027086-RA	tr|A0A4D6MAF2|A0A4D6MAF2_VIGUN	93.6	345	1	345	1	345	2.50E-169	604.7	A0A4D6MAF2	A0A4D6MAF2_VIGUN	unreviewed	Prp8 binding protein	DEO72_LG6g2091	Vigna unguiculata (Cowpea)					PF00400;	IPR020472;IPR015943;IPR001680;IPR019775;IPR036322;
KCPC_00027087-RA	tr|A0A0R0J5W4|A0A0R0J5W4_SOYBN	74.8	440	1	440	1	389	5.50E-169	604	A0A0R0J5W4	A0A0R0J5W4_SOYBN	unreviewed	Cysteine synthase (EC 2.5.1.47)	GLYMA_07G206800	Glycine max (Soybean) (Glycine hispida)	GO:0004124; GO:0005737; GO:0006535; GO:0009567; GO:0009860; GO:0019344	cysteine synthase activity [GO:0004124]	cytoplasm [GO:0005737]	cysteine biosynthetic process [GO:0019344]; cysteine biosynthetic process from serine [GO:0006535]; double fertilization forming a zygote and endosperm [GO:0009567]; pollen tube growth [GO:0009860]	PF00291;	IPR005856;IPR005859;IPR001216;IPR001926;IPR036052;
KCPC_00027090-RA	tr|A0A834TKF1|A0A834TKF1_9FABA	34.7	170	1	164	1076	1230	3.80E-14	89	A0A834TKF1	A0A834TKF1_9FABA	unreviewed	Receptor-like protein EIX1	G2W53_020679	Senna tora	GO:0003676; GO:0008270	nucleic acid binding [GO:0003676]; zinc ion binding [GO:0008270]			PF14111;PF13855;	IPR025558;IPR001611;IPR003591;IPR032675;IPR001878;
KCPC_00027097-RA	tr|A0A8B8KT63|A0A8B8KT63_ABRPR	75.3	649	37	681	1	578	4.80E-273	950.3	A0A8B8KT63	A0A8B8KT63_ABRPR	unreviewed	BAG-associated GRAM protein 1 isoform X1	LOC113857793	Abrus precatorius (Indian licorice) (Glycine abrus)					PF00168;PF02893;PF16016;	IPR044655;IPR000008;IPR035892;IPR004182;IPR011993;IPR031968;
KCPC_00027098-RA	tr|A0A834W120|A0A834W120_9FABA	81.2	165	15	179	1	155	2.10E-71	278.5	A0A834W120	A0A834W120_9FABA	unreviewed	Selenoprotein F	G2W53_037473	Senna tora					PF08806;	IPR038219;IPR039992;IPR014912;IPR036249;
KCPC_00027099-RA	tr|A0A445FNJ6|A0A445FNJ6_GLYSO	65.5	944	3	942	1	940	0.00E+00	1287.3	A0A445FNJ6	A0A445FNJ6_GLYSO	unreviewed	Folylpolyglutamate synthase (EC 6.3.2.17)	D0Y65_047401	Glycine soja (Wild soybean)	GO:0004326; GO:0005524; GO:0046872	ATP binding [GO:0005524]; metal ion binding [GO:0046872]; tetrahydrofolylpolyglutamate synthase activity [GO:0004326]			PF00078;	IPR043502;IPR036691;IPR001645;IPR018109;IPR036565;IPR036615;IPR043128;IPR000477;
KCPC_00027102-RA	tr|A0A8B8KPX3|A0A8B8KPX3_ABRPR	78.3	411	145	552	33	439	3.50E-174	621.7	A0A8B8KPX3	A0A8B8KPX3_ABRPR	unreviewed	DNA-directed DNA polymerase (EC 2.7.7.7)	LOC113857548	Abrus precatorius (Indian licorice) (Glycine abrus)					PF01367;PF02739;	IPR020046;IPR002421;IPR036279;IPR020045;IPR002298;IPR008918;IPR029060;
KCPC_00027106-RA	tr|A0A834SKF3|A0A834SKF3_9FABA	88.2	203	20	219	21	223	4.00E-101	377.9	A0A834SKF3	A0A834SKF3_9FABA	unreviewed	Endochitinase PR4	G2W53_037478	Senna tora	GO:0004568; GO:0005975; GO:0006032; GO:0016998	chitinase activity [GO:0004568]		carbohydrate metabolic process [GO:0005975]; cell wall macromolecule catabolic process [GO:0016998]; chitin catabolic process [GO:0006032]	PF00182;	IPR016283;IPR000726;IPR023346;
KCPC_00027111-RA	tr|A0A2I4DIC2|A0A2I4DIC2_JUGRE	75.7	226	6	231	24	249	2.70E-90	341.7	A0A2I4DIC2	A0A2I4DIC2_JUGRE	unreviewed	Peptidylprolyl isomerase (EC 5.2.1.8)	LOC108980458 F2P56_015763	Juglans regia (English walnut)	GO:0003755	peptidyl-prolyl cis-trans isomerase activity [GO:0003755]			PF00254;	IPR046357;IPR001179;
KCPC_00027112-RA	tr|A0A834SQK5|A0A834SQK5_9FABA	70.1	231	1	230	1	214	4.80E-76	294.3	A0A834SQK5	A0A834SQK5_9FABA	unreviewed	Pentatricopeptide repeat-containing protein	G2W53_037558	Senna tora	GO:0000373; GO:0003723; GO:0009658	RNA binding [GO:0003723]		chloroplast organization [GO:0009658]; Group II intron splicing [GO:0000373]	PF01535;PF13041;	IPR002885;IPR044190;IPR011990;
KCPC_00027114-RA	tr|A0A834W5X0|A0A834W5X0_9FABA	79	1233	1	1191	1	1208	0.00E+00	1783.1	A0A834W5X0	A0A834W5X0_9FABA	unreviewed	Ribosome biogenesis protein BMS1-like protein isoform X1	G2W53_037485	Senna tora	GO:0005525; GO:0005634; GO:0042254	GTP binding [GO:0005525]	nucleus [GO:0005634]	ribosome biogenesis [GO:0042254]	PF08142;PF04950;	IPR012948;IPR039761;IPR037875;IPR007034;IPR030387;IPR027417;
KCPC_00027116-RA	tr|A0A834W126|A0A834W126_9FABA	89.6	454	152	605	1	454	5.50E-234	820.5	A0A834W126	A0A834W126_9FABA	unreviewed	Putative GPI-anchored protein	G2W53_037488	Senna tora					PF19160;	IPR040336;IPR043891;
KCPC_00027119-RA	tr|A0A834X692|A0A834X692_9FABA	32.4	185	231	387	762	946	3.70E-20	109.8	A0A834X692	A0A834X692_9FABA	unreviewed	Reverse transcriptase	G2W53_007366	Senna tora	GO:0003676; GO:0003964; GO:0004523	nucleic acid binding [GO:0003676]; RNA-directed DNA polymerase activity [GO:0003964]; RNA-DNA hybrid ribonuclease activity [GO:0004523]			PF03372;PF13456;PF14392;PF13966;	IPR036691;IPR005135;IPR044730;IPR012337;IPR002156;IPR036397;IPR026960;IPR025836;
KCPC_00027122-RA	tr|A0A834SL08|A0A834SL08_9FABA	73.2	693	120	811	5	665	1.80E-287	998.8	A0A834SL08	A0A834SL08_9FABA	unreviewed	Small G protein signaling modulator 1-like isoform X1	G2W53_037492	Senna tora					PF00566;	IPR000195;IPR035969;
KCPC_00027124-RA	tr|A0A8B8KJR9|A0A8B8KJR9_ABRPR	57.5	478	15	472	7	483	3.20E-141	511.9	A0A8B8KJR9	A0A8B8KJR9_ABRPR	unreviewed	uncharacterized protein LOC113856437	LOC113856437	Abrus precatorius (Indian licorice) (Glycine abrus)						IPR040283;
KCPC_00027125-RA	tr|A0A834SMF6|A0A834SMF6_9FABA	77.8	230	30	257	2	231	1.60E-94	355.9	A0A834SMF6	A0A834SMF6_9FABA	unreviewed	Protein SHORT-ROOT-like	G2W53_037494	Senna tora					PF04266;PF03514;	IPR007374;IPR015947;IPR005202;
KCPC_00027126-RA	tr|A0A7J7GNN5|A0A7J7GNN5_CAMSI	77.2	403	6	404	39	432	1.20E-173	619.4	A0A7J7GNN5	A0A7J7GNN5_CAMSI	unreviewed	Uncharacterized protein	HYC85_019729	Camellia sinensis (Tea)					PF03514;	IPR005202;
KCPC_00027127-RA	tr|A0A834SMU2|A0A834SMU2_9FABA	82.7	739	1	725	1	733	0.00E+00	1109.4	A0A834SMU2	A0A834SMU2_9FABA	unreviewed	Uncharacterized protein	G2W53_037496	Senna tora					PF06075;	IPR010341;
KCPC_00027128-RA	tr|A0A151SUG6|A0A151SUG6_CAJCA	86.5	193	1	193	1	193	1.20E-94	355.9	A0A151SUG6	A0A151SUG6_CAJCA	unreviewed	Lactamase_B domain-containing protein	KK1_013835	Cajanus cajan (Pigeon pea) (Cajanus indicus)	GO:0004416; GO:0019243; GO:0046872	hydroxyacylglutathione hydrolase activity [GO:0004416]; metal ion binding [GO:0046872]		methylglyoxal catabolic process to D-lactate via S-lactoyl-glutathione [GO:0019243]	PF16123;PF00753;	IPR035680;IPR032282;IPR017782;IPR001279;IPR036866;
KCPC_00027129-RA	tr|A0A151TG20|A0A151TG20_CAJCA	86.5	133	7	139	147	279	3.50E-60	241.1	A0A151TG20	A0A151TG20_CAJCA	unreviewed	Lactamase_B domain-containing protein	KK1_012269	Cajanus cajan (Pigeon pea) (Cajanus indicus)	GO:0004416; GO:0019243; GO:0046872	hydroxyacylglutathione hydrolase activity [GO:0004416]; metal ion binding [GO:0046872]		methylglyoxal catabolic process to D-lactate via S-lactoyl-glutathione [GO:0019243]	PF16123;PF00753;	IPR035680;IPR032282;IPR017782;IPR001279;IPR036866;
KCPC_00027130-RA	tr|A0A371GXZ4|A0A371GXZ4_MUCPR	84.1	358	518	870	1	356	3.60E-154	555.8	A0A371GXZ4	A0A371GXZ4_MUCPR	unreviewed	Putative transcription factor PosF21 (Fragment)	POSF21 CR513_22042	Mucuna pruriens (Velvet bean) (Dolichos pruriens)	GO:0003700	DNA-binding transcription factor activity [GO:0003700]			PF00170;	IPR004827;IPR044759;IPR046347;
KCPC_00027134-RA	tr|A0A8B8KKD6|A0A8B8KKD6_ABRPR	83.6	408	67	473	1	408	4.60E-206	727.2	A0A8B8KKD6	A0A8B8KKD6_ABRPR	unreviewed	protein STRICTOSIDINE SYNTHASE-LIKE 13	LOC113856594	Abrus precatorius (Indian licorice) (Glycine abrus)					PF03088;	IPR011042;IPR018119;
KCPC_00027135-RA	tr|A0A834W4F3|A0A834W4F3_9FABA	86.2	260	67	326	1	260	1.40E-127	466.1	A0A834W4F3	A0A834W4F3_9FABA	unreviewed	Protein ENHANCED DISEASE RESISTANCE 2-like	G2W53_037502	Senna tora					PF07059;	IPR045096;IPR009769;
KCPC_00027138-RA	tr|B5U9V8|B5U9V8_LOTJA	37.3	1432	366	1502	106	1529	3.60E-252	882.1	B5U9V8	B5U9V8_LOTJA	unreviewed	Uncharacterized protein		Lotus japonicus (Lotus corniculatus var. japonicus)	GO:0003676; GO:0015074	nucleic acid binding [GO:0003676]		DNA integration [GO:0015074]	PF00385;PF17921;PF17919;PF00078;PF19259;	IPR016197;IPR000953;IPR023780;IPR043502;IPR001584;IPR041588;IPR021109;IPR043128;IPR012337;IPR036397;IPR000477;IPR041577;IPR045358;
KCPC_00027139-RA	tr|A0A151SUF8|A0A151SUF8_CAJCA	83.3	54	47	100	249	302	1.50E-18	102.1	A0A151SUF8	A0A151SUF8_CAJCA	unreviewed	Uncharacterized protein	KK1_013844	Cajanus cajan (Pigeon pea) (Cajanus indicus)					PF14953;	IPR027850;
KCPC_00027142-RA	tr|A0A834SMH1|A0A834SMH1_9FABA	91	255	21	275	79	333	6.30E-123	450.3	A0A834SMH1	A0A834SMH1_9FABA	unreviewed	Protein FAR1-RELATED SEQUENCE 5	G2W53_037509	Senna tora					PF03101;	IPR004330;
KCPC_00027145-RA	tr|A0A371ICD9|A0A371ICD9_MUCPR	49.2	413	124	521	76	482	1.40E-86	330.5	A0A371ICD9	A0A371ICD9_MUCPR	unreviewed	Uncharacterized protein (Fragment)	CR513_02492	Mucuna pruriens (Velvet bean) (Dolichos pruriens)
KCPC_00027146-RA	tr|A0A834SQI9|A0A834SQI9_9FABA	87.9	920	173	1090	1	919	0.00E+00	1635.9	A0A834SQI9	A0A834SQI9_9FABA	unreviewed	Serine/threonine-protein kinase-like protein ACR4	G2W53_037513	Senna tora	GO:0004672; GO:0005524	ATP binding [GO:0005524]; protein kinase activity [GO:0004672]			PF07714;	IPR011009;IPR000719;IPR017441;IPR009091;IPR001245;IPR008271;IPR001368;
KCPC_00027147-RA	tr|A0A834W158|A0A834W158_9FABA	65.8	269	3	262	436	693	3.30E-81	311.6	A0A834W158	A0A834W158_9FABA	unreviewed	Tetrapyrrole-binding protein, chloroplastic	G2W53_037514	Senna tora					PF05419;PF00079;	IPR008629;IPR037215;IPR023796;IPR036186;IPR042178;IPR042185;
KCPC_00027149-RA	tr|A0A4P1R6C1|A0A4P1R6C1_LUPAN	76.9	130	1	129	1	129	1.00E-43	186	A0A4P1R6C1	A0A4P1R6C1_LUPAN	unreviewed	Uncharacterized protein	TanjilG_30023	Lupinus angustifolius (Narrow-leaved blue lupine)	GO:0003735; GO:0005737; GO:0005840; GO:0006412	structural constituent of ribosome [GO:0003735]	cytoplasm [GO:0005737]; ribosome [GO:0005840]	translation [GO:0006412]		IPR005484;
KCPC_00027151-RA	tr|A0A6A4N2Q5|A0A6A4N2Q5_LUPAL	72.7	139	2	140	181	319	5.70E-53	217.6	A0A6A4N2Q5	A0A6A4N2Q5_LUPAL	unreviewed	Putative transcription factor/ chromatin remodeling BED-type(Zn) family	Lalb_Chr25g0282821	Lupinus albus (White lupine) (Lupinus termis)	GO:0003677; GO:0005634; GO:0046872; GO:0046983	DNA binding [GO:0003677]; metal ion binding [GO:0046872]; protein dimerization activity [GO:0046983]	nucleus [GO:0005634]		PF05699;PF04937;PF02892;	IPR007021;IPR008906;IPR012337;IPR003656;
KCPC_00027152-RA	tr|A0A834W1A4|A0A834W1A4_9FABA	57.7	291	1	284	268	507	7.00E-75	290.8	A0A834W1A4	A0A834W1A4_9FABA	unreviewed	Protein EFR3-like protein A-like isoform X1	G2W53_037516	Senna tora						IPR016024;
KCPC_00027153-RA	tr|A0A8B8LJ08|A0A8B8LJ08_ABRPR	49.5	525	1	503	461	887	3.80E-110	408.7	A0A8B8LJ08	A0A8B8LJ08_ABRPR	unreviewed	uncharacterized protein LOC113865798 isoform X1	LOC113865798	Abrus precatorius (Indian licorice) (Glycine abrus)						IPR016024;
KCPC_00027154-RA	tr|A0A834W133|A0A834W133_9FABA	92.2	245	1	245	1	245	3.10E-121	444.5	A0A834W133	A0A834W133_9FABA	unreviewed	Gamma-secretase subunit APH1-like	G2W53_037518	Senna tora	GO:0016021; GO:0016485; GO:0043085		integral component of membrane [GO:0016021]	positive regulation of catalytic activity [GO:0043085]; protein processing [GO:0016485]	PF06105;	IPR009294;
KCPC_00027158-RA	tr|A0A834SJB8|A0A834SJB8_9FABA	85	534	154	686	1	517	3.00E-260	907.9	A0A834SJB8	A0A834SJB8_9FABA	unreviewed	Calcium-dependent protein kinase 24	G2W53_037521	Senna tora	GO:0004672; GO:0005509; GO:0005524	ATP binding [GO:0005524]; calcium ion binding [GO:0005509]; protein kinase activity [GO:0004672]			PF13499;PF13833;PF00069;	IPR011992;IPR018247;IPR002048;IPR011009;IPR000719;IPR017441;
KCPC_00027160-RA	tr|A0A445GNH5|A0A445GNH5_GLYSO	75.9	133	1	132	1	132	8.20E-41	176.8	A0A445GNH5	A0A445GNH5_GLYSO	unreviewed	Uncharacterized protein	D0Y65_039826	Glycine soja (Wild soybean)
KCPC_00027163-RA	tr|A0A834SL31|A0A834SL31_9FABA	85.8	725	351	1075	1	669	0.00E+00	1196.8	A0A834SL31	A0A834SL31_9FABA	unreviewed	DNA topoisomerase 6 subunit B (EC 5.6.2.2)	TOP6B G2W53_037537	Senna tora	GO:0003677; GO:0003918; GO:0005524; GO:0006265	ATP binding [GO:0005524]; DNA binding [GO:0003677]; DNA topoisomerase type II (double strand cut, ATP-hydrolyzing) activity [GO:0003918]		DNA topological change [GO:0006265]	PF09239;	IPR036890;IPR010979;IPR020568;IPR014721;IPR005734;IPR015320;
KCPC_00027164-RA	tr|A0A834SMI4|A0A834SMI4_9FABA	77.8	212	1	212	1	212	1.90E-85	325.5	A0A834SMI4	A0A834SMI4_9FABA	unreviewed	YMR315W isoform A	G2W53_037539	Senna tora	GO:0000166	nucleotide binding [GO:0000166]			PF01408;PF02894;	IPR004104;IPR000683;IPR036291;
KCPC_00027165-RA	tr|A0A834W2X0|A0A834W2X0_9FABA	39.6	364	9	355	7	364	1.90E-63	253.1	A0A834W2X0	A0A834W2X0_9FABA	unreviewed	Retrotransposable element Tf2	G2W53_041465	Senna tora	GO:0004190	aspartic-type endopeptidase activity [GO:0004190]			PF03732;PF17917;	IPR001969;IPR043502;IPR021109;IPR005162;IPR041373;
KCPC_00027166-RA	tr|A0A0V0IZ28|A0A0V0IZ28_SOLCH	45.9	588	1	468	249	833	1.50E-140	509.6	A0A0V0IZ28	A0A0V0IZ28_SOLCH	unreviewed	Putative ovule protein		Solanum chacoense (Chaco potato)					PF03732;PF17919;PF00078;	IPR043502;IPR021109;IPR005162;IPR043128;IPR000477;IPR041577;
KCPC_00027167-RA	tr|B5U9V8|B5U9V8_LOTJA	51.8	365	2	341	1183	1546	6.10E-105	391	B5U9V8	B5U9V8_LOTJA	unreviewed	Uncharacterized protein		Lotus japonicus (Lotus corniculatus var. japonicus)	GO:0003676; GO:0015074	nucleic acid binding [GO:0003676]		DNA integration [GO:0015074]	PF00385;PF17921;PF17919;PF00078;PF19259;	IPR016197;IPR000953;IPR023780;IPR043502;IPR001584;IPR041588;IPR021109;IPR043128;IPR012337;IPR036397;IPR000477;IPR041577;IPR045358;
KCPC_00027168-RA	tr|A0A445IED1|A0A445IED1_GLYSO	83.2	173	26	198	190	360	2.20E-77	298.5	A0A445IED1	A0A445IED1_GLYSO	unreviewed	Uncharacterized protein	D0Y65_032620	Glycine soja (Wild soybean)	GO:0000166	nucleotide binding [GO:0000166]			PF01408;PF02894;	IPR004104;IPR000683;IPR036291;
KCPC_00027171-RA	tr|A0A445I0Y0|A0A445I0Y0_GLYSO	89.5	778	1	774	1	777	0.00E+00	1417.9	A0A445I0Y0	A0A445I0Y0_GLYSO	unreviewed	FT-interacting protein 1 isoform A (FT-interacting protein 1 isoform B) (FT-interacting protein 1 isoform C)	D0Y65_029798	Glycine soja (Wild soybean)	GO:0016021		integral component of membrane [GO:0016021]		PF00168;PF08372;	IPR000008;IPR035892;IPR013583;
KCPC_00027172-RA	tr|A0A834SMV9|A0A834SMV9_9FABA	81.3	2327	101	2426	57	2367	0.00E+00	3798.4	A0A834SMV9	A0A834SMV9_9FABA	unreviewed	Long-chain-fatty-acid--AMP ligase FadD28	G2W53_037541	Senna tora	GO:0008610; GO:0016491; GO:0016874; GO:0020037	heme binding [GO:0020037]; ligase activity [GO:0016874]; oxidoreductase activity [GO:0016491]		lipid biosynthetic process [GO:0008610]	PF01593;PF00501;PF00550;	IPR036736;IPR002937;IPR045851;IPR020845;IPR000873;IPR042099;IPR020835;IPR040097;IPR036188;IPR009081;IPR006162;IPR011004;
KCPC_00027173-RA	tr|A0A834W170|A0A834W170_9FABA	72.2	449	4	452	3	421	5.20E-183	650.6	A0A834W170	A0A834W170_9FABA	unreviewed	Lysine-specific demethylase JMJ30	G2W53_037544	Senna tora	GO:0008168; GO:0032259	methyltransferase activity [GO:0008168]		methylation [GO:0032259]	PF13621;	IPR041667;IPR003347;
KCPC_00027175-RA	tr|A0A1U7XR83|A0A1U7XR83_NICSY	100	136	1	136	1	136	2.50E-64	254.6	A0A1U7XR83	A0A1U7XR83_NICSY	unreviewed	Histone H3	LOC104241334 LOC104219809 LOC104226262 LOC104237845 LOC104239163 LOC104241193 LOC104241898 LOC104246052	Nicotiana sylvestris (Wood tobacco) (South American tobacco)	GO:0000786; GO:0003677; GO:0005634; GO:0046982	DNA binding [GO:0003677]; protein heterodimerization activity [GO:0046982]	nucleosome [GO:0000786]; nucleus [GO:0005634]		PF00125;	IPR009072;IPR007125;IPR000164;
KCPC_00027183-RA	tr|A0A6A5NBH1|A0A6A5NBH1_LUPAL	71.4	367	3	365	10	373	1.20E-49	207.2	A0A6A5NBH1	A0A6A5NBH1_LUPAL	unreviewed	Putative polygalacturonase	Lal_00028698 Lalb_Chr19g0138191	Lupinus albus (White lupine) (Lupinus termis)					PF13855;PF08263;	IPR001611;IPR032675;IPR013210;
KCPC_00027186-RA	tr|A0A7N2QX13|A0A7N2QX13_QUELO	74.2	590	4	577	1	543	1.70E-223	785.4	A0A7N2QX13	A0A7N2QX13_QUELO	unreviewed	Uncharacterized protein		Quercus lobata (Valley oak)	GO:0003677; GO:0003700; GO:0005634	DNA binding [GO:0003677]; DNA-binding transcription factor activity [GO:0003700]	nucleus [GO:0005634]		PF00847;	IPR001471;IPR036955;IPR016177;
KCPC_00027188-RA	tr|A0A444Y1C0|A0A444Y1C0_ARAHY	55.1	1438	139	1559	70	1483	0.00E+00	1549.6	A0A444Y1C0	A0A444Y1C0_ARAHY	unreviewed	RNA-directed DNA polymerase (EC 2.7.7.49)	Ahy_B08g091077	Arachis hypogaea (Peanut)	GO:0003676; GO:0008270; GO:0015074	nucleic acid binding [GO:0003676]; zinc ion binding [GO:0008270]		DNA integration [GO:0015074]	PF17921;PF03732;PF17917;PF00078;PF00098;	IPR043502;IPR001584;IPR041588;IPR021109;IPR005162;IPR043128;IPR012337;IPR036397;IPR000477;IPR041373;IPR001878;IPR036875;
KCPC_00027189-RA	tr|A0A834SL42|A0A834SL42_9FABA	95.1	185	60	244	1	185	2.80E-98	368.2	A0A834SL42	A0A834SL42_9FABA	unreviewed	Protein slowmo-like protein	G2W53_037552	Senna tora	GO:0005758		mitochondrial intermembrane space [GO:0005758]		PF04707;	IPR006797;IPR037365;
KCPC_00027194-RA	tr|A0A834SKP1|A0A834SKP1_9FABA	83.5	194	1	194	1	194	1.50E-89	339.3	A0A834SKP1	A0A834SKP1_9FABA	unreviewed	E3 ubiquitin-protein ligase BIG BROTHER-like	G2W53_037557	Senna tora	GO:0004842; GO:0046621	ubiquitin-protein transferase activity [GO:0004842]		negative regulation of organ growth [GO:0046621]	PF13639;	IPR033276;IPR001841;IPR013083;
KCPC_00027197-RA	tr|A0A8B8LH11|A0A8B8LH11_ABRPR	90.2	589	1	589	1	589	5.70E-304	1053.5	A0A8B8LH11	A0A8B8LH11_ABRPR	unreviewed	Nucleolar GTP-binding protein 1	LOC113865181	Abrus precatorius (Indian licorice) (Glycine abrus)					PF06858;PF17835;PF08155;	IPR031167;IPR006073;IPR024926;IPR041623;IPR010674;IPR012973;IPR027417;
KCPC_00027199-RA	tr|A0A151UEN0|A0A151UEN0_CAJCA	71	331	33	335	1	317	2.70E-112	415.2	A0A151UEN0	A0A151UEN0_CAJCA	unreviewed	Transcription factor MYB46	KK1_028832 KK1_043424 KK1_049522	Cajanus cajan (Pigeon pea) (Cajanus indicus)					PF00249;	IPR009057;IPR017930;IPR001005;
KCPC_00027201-RA	tr|A0A834SJK4|A0A834SJK4_9FABA	89	572	1	572	1	563	3.50E-280	973.8	A0A834SJK4	A0A834SJK4_9FABA	unreviewed	Dicarboxylate transporter 1, chloroplastic	G2W53_037564	Senna tora	GO:0016020; GO:0022857	transmembrane transporter activity [GO:0022857]	membrane [GO:0016020]		PF00939;	IPR030676;IPR001898;
KCPC_00027204-RA	tr|A0A834SL50|A0A834SL50_9FABA	65.3	1341	625	1929	132	1438	0.00E+00	1412.1	A0A834SL50	A0A834SL50_9FABA	unreviewed	Altered inheritance of mitochondria protein 3-like	G2W53_037567	Senna tora						IPR001841;IPR013083;IPR017907;
KCPC_00027205-RA	tr|A0A5D2FWF3|A0A5D2FWF3_GOSDA	57.8	83	64	146	19	94	1.10E-17	99.8	A0A5D2FWF3	A0A5D2FWF3_GOSDA	unreviewed	Uncharacterized protein	ES288_A07G119500v1	Gossypium darwinii (Darwin's cotton) (Gossypium barbadense var. darwinii)	GO:0003735; GO:0005739	structural constituent of ribosome [GO:0003735]	mitochondrion [GO:0005739]		PF16053;	IPR032053;
KCPC_00027206-RA	tr|A0A8B8KE94|A0A8B8KE94_ABRPR	76	50	49	98	104	153	1.80E-11	78.6	A0A8B8KE94	A0A8B8KE94_ABRPR	unreviewed	uncharacterized protein LOC113854929	LOC113854929	Abrus precatorius (Indian licorice) (Glycine abrus)					PF16053;	IPR032053;
KCPC_00027210-RA	tr|A0A0L9VQ18|A0A0L9VQ18_PHAAN	72.3	47	1	47	247	293	2.50E-09	72	A0A0L9VQ18	A0A0L9VQ18_PHAAN	unreviewed	Uncharacterized protein	LR48_Vigan11g019800	Phaseolus angularis (Azuki bean) (Vigna angularis)	GO:0016021		integral component of membrane [GO:0016021]		PF06697;	IPR010605;
KCPC_00027216-RA	tr|A0A834SJL0|A0A834SJL0_9FABA	81.3	192	1	189	1	192	4.00E-68	267.7	A0A834SJL0	A0A834SJL0_9FABA	unreviewed	Protein maternal effect embryo arrest 60	G2W53_037579	Senna tora
KCPC_00027217-RA	tr|A0A8B8LCG5|A0A8B8LCG5_ABRPR	94.4	216	146	361	1	216	2.40E-106	395.6	A0A8B8LCG5	A0A8B8LCG5_ABRPR	unreviewed	ras-related protein Rab11C	LOC113864431	Abrus precatorius (Indian licorice) (Glycine abrus)					PF00071;	IPR027417;IPR005225;IPR001806;
KCPC_00027219-RA	tr|A0A2Z6MYU8|A0A2Z6MYU8_TRISU	38.1	1282	87	1075	121	1381	4.10E-226	795	A0A2Z6MYU8	A0A2Z6MYU8_TRISU	unreviewed	RNA-directed DNA polymerase (EC 2.7.7.49)	TSUD_360970	Trifolium subterraneum (Subterranean clover)	GO:0003676; GO:0008270	nucleic acid binding [GO:0003676]; zinc ion binding [GO:0008270]			PF17921;PF03732;PF17917;PF00078;PF00098;	IPR043502;IPR041588;IPR021109;IPR005162;IPR043128;IPR012337;IPR036397;IPR000477;IPR041373;IPR001878;
KCPC_00027221-RA	tr|A0A834WLC6|A0A834WLC6_9FABA	85.9	439	1	437	1	439	6.80E-188	666.8	A0A834WLC6	A0A834WLC6_9FABA	unreviewed	Filamin A-interacting protein 1-like	G2W53_018436	Senna tora
KCPC_00027222-RA	tr|A0A834TS15|A0A834TS15_9FABA	96.2	290	12	301	93	382	3.00E-158	567.8	A0A834TS15	A0A834TS15_9FABA	unreviewed	Eukaryotic translation initiation factor 3 subunit G (eIF3g) (Eukaryotic translation initiation factor 3 RNA-binding subunit) (eIF-3 RNA-binding subunit) (Eukaryotic translation initiation factor 3 subunit 4)	G2W53_018437	Senna tora	GO:0003743; GO:0005852	translation initiation factor activity [GO:0003743]	eukaryotic translation initiation factor 3 complex [GO:0005852]		PF12353;PF00076;	IPR017334;IPR024675;IPR034240;IPR012677;IPR035979;IPR000504;
KCPC_00027224-RA	tr|A0A834SMK9|A0A834SMK9_9FABA	94.1	271	60	330	1	271	1.00E-148	536.2	A0A834SMK9	A0A834SMK9_9FABA	unreviewed	Methylsterol monooxygenase 2-2	G2W53_037584	Senna tora	GO:0004497; GO:0005506; GO:0008610	iron ion binding [GO:0005506]; monooxygenase activity [GO:0004497]		lipid biosynthetic process [GO:0008610]	PF04116;	IPR006694;
KCPC_00027226-RA	tr|A0A834Z168|A0A834Z168_9MAGN	48.6	146	36	163	19	163	3.50E-20	108.2	A0A834Z168	A0A834Z168_9MAGN	unreviewed	C2H2-type domain-containing protein	HHK36_016341	Tetracentron sinense						IPR036236;IPR013087;
KCPC_00027228-RA	tr|A0A834SQM0|A0A834SQM0_9FABA	83.4	434	136	569	1	399	1.60E-192	682.6	A0A834SQM0	A0A834SQM0_9FABA	unreviewed	Transcription initiation factor IIA large subunit-like	G2W53_037588	Senna tora	GO:0005672; GO:0006367		transcription factor TFIIA complex [GO:0005672]	transcription initiation from RNA polymerase II promoter [GO:0006367]	PF03153;	IPR004855;IPR009088;
KCPC_00027229-RA	tr|A0A4D6LIN9|A0A4D6LIN9_VIGUN	82.7	556	18	573	18	558	5.30E-249	870.2	A0A4D6LIN9	A0A4D6LIN9_VIGUN	unreviewed	MFS transporter	DEO72_LG3g2925	Vigna unguiculata (Cowpea)	GO:0016021; GO:0022857	transmembrane transporter activity [GO:0022857]	integral component of membrane [GO:0016021]		PF00083;	IPR020846;IPR005828;IPR036259;IPR003663;IPR005829;
KCPC_00027232-RA	tr|A0A6P4C1J6|A0A6P4C1J6_ARADU	74.7	99	102	199	79	175	1.80E-26	129.4	A0A6P4C1J6	A0A6P4C1J6_ARADU	unreviewed	uncharacterized protein LOC107461552	LOC107461552	Arachis duranensis (Wild peanut)	GO:0016021		integral component of membrane [GO:0016021]
KCPC_00027233-RA	tr|A0A834SKH7|A0A834SKH7_9FABA	78.2	376	2	377	1	357	5.30E-165	590.5	A0A834SKH7	A0A834SKH7_9FABA	unreviewed	RING-type E3 ubiquitin transferase (EC 2.3.2.27)	G2W53_037595	Senna tora	GO:0061630	ubiquitin protein ligase activity [GO:0061630]			PF06547;PF13639;PF14369;	IPR010543;IPR039525;IPR001841;IPR013083;
KCPC_00027234-RA	tr|A0A834SL66|A0A834SL66_9FABA	71.7	297	1	289	1	276	1.20E-103	386.3	A0A834SL66	A0A834SL66_9FABA	unreviewed	E3 ubiquitin-protein ligase SDIR1-like	G2W53_037597	Senna tora					PF13639;	IPR001841;IPR013083;
KCPC_00027235-RA	tr|A0A6A4NAA3|A0A6A4NAA3_LUPAL	70.9	330	5	328	11	338	6.30E-130	473.8	A0A6A4NAA3	A0A6A4NAA3_LUPAL	unreviewed	Putative zinc/iron permease	Lal_00009796 Lalb_Chr24g0394061	Lupinus albus (White lupine) (Lupinus termis)	GO:0016021; GO:0046873	metal ion transmembrane transporter activity [GO:0046873]	integral component of membrane [GO:0016021]		PF02535;	IPR003689;
KCPC_00027236-RA	tr|A0A0B2RJX8|A0A0B2RJX8_GLYSO	77.3	586	3	578	10	590	9.10E-273	949.1	A0A0B2RJX8	A0A0B2RJX8_GLYSO	unreviewed	Laccase (EC 1.10.3.2) (Benzenediol:oxygen oxidoreductase) (Diphenol oxidase) (Urishiol oxidase)	D0Y65_033512 glysoja_028937	Glycine soja (Wild soybean)	GO:0005507; GO:0046274; GO:0048046; GO:0052716	copper ion binding [GO:0005507]; hydroquinone:oxygen oxidoreductase activity [GO:0052716]	apoplast [GO:0048046]	lignin catabolic process [GO:0046274]	PF00394;PF07731;PF07732;	IPR001117;IPR011706;IPR045087;IPR011707;IPR033138;IPR002355;IPR008972;IPR034288;IPR034285;IPR034289;IPR017761;
KCPC_00027238-RA	tr|A0A5A7PNS5|A0A5A7PNS5_STRAF	28.2	358	46	376	291	632	2.70E-26	129.8	A0A5A7PNS5	A0A5A7PNS5_STRAF	unreviewed	Lipid-transfer protein	STAS_10482	Striga asiatica (Asiatic witchweed) (Buchnera asiatica)	GO:0005886; GO:0006869; GO:0008234; GO:0008289; GO:0031225	cysteine-type peptidase activity [GO:0008234]; lipid binding [GO:0008289]	anchored component of membrane [GO:0031225]; plasma membrane [GO:0005886]	lipid transport [GO:0006869]	PF14368;PF02902;	IPR036312;IPR016140;IPR043325;IPR038765;IPR003653;IPR000528;
KCPC_00027240-RA	tr|I1L786|I1L786_SOYBN	79.9	473	28	495	13	479	3.20E-218	767.7	I1L786	I1L786_SOYBN	unreviewed	Uncharacterized protein	100782541 GLYMA_09G282900	Glycine max (Soybean) (Glycine hispida)	GO:0004497; GO:0005506; GO:0016021; GO:0016125; GO:0016491; GO:0016705; GO:0020037	heme binding [GO:0020037]; iron ion binding [GO:0005506]; monooxygenase activity [GO:0004497]; oxidoreductase activity [GO:0016491]; oxidoreductase activity, acting on paired donors, with incorporation or reduction of molecular oxygen [GO:0016705]	integral component of membrane [GO:0016021]	sterol metabolic process [GO:0016125]	PF00067;	IPR001128;IPR017972;IPR002401;IPR036396;
KCPC_00027241-RA	tr|A0A834SML6|A0A834SML6_9FABA	77	183	14	194	1	183	5.00E-74	287.3	A0A834SML6	A0A834SML6_9FABA	unreviewed	M-phase phosphoprotein 6	G2W53_037599	Senna tora					PF10175;	IPR019324;
KCPC_00027246-RA	tr|A0A834W4I4|A0A834W4I4_9FABA	86.3	124	1	115	1	124	2.10E-50	208.8	A0A834W4I4	A0A834W4I4_9FABA	unreviewed	Rab5-interacting protein	G2W53_037607	Senna tora	GO:0097250			mitochondrial respirasome assembly [GO:0097250]	PF07019;	IPR029008;IPR010742;
KCPC_00027250-RA	tr|I1LQQ1|I1LQQ1_SOYBN	96.2	208	91	298	19	226	7.80E-119	436.8	I1LQQ1	I1LQQ1_SOYBN	unreviewed	Expansin	100811296 GLYMA_12G062700	Glycine max (Soybean) (Glycine hispida)	GO:0005576; GO:0009664; GO:0016020		extracellular region [GO:0005576]; membrane [GO:0016020]	plant-type cell wall organization [GO:0009664]	PF03330;PF01357;	IPR007118;IPR002963;IPR007112;IPR007117;IPR036749;IPR009009;IPR036908;
KCPC_00027255-RA	tr|A0A834W617|A0A834W617_9FABA	74.2	299	1	298	1	294	1.40E-112	416	A0A834W617	A0A834W617_9FABA	unreviewed	Epsin-3-like	G2W53_037620	Senna tora					PF01417;	IPR013809;IPR008942;
KCPC_00027261-RA	tr|A0A834SKP7|A0A834SKP7_9FABA	81.5	281	6	286	1	281	6.90E-120	440.3	A0A834SKP7	A0A834SKP7_9FABA	unreviewed	RING-type E3 ubiquitin transferase (EC 2.3.2.27)	G2W53_037628	Senna tora	GO:0004842; GO:0007166	ubiquitin-protein transferase activity [GO:0004842]		cell surface receptor signaling pathway [GO:0007166]	PF00514;PF05536;PF04564;	IPR036537;IPR011989;IPR016024;IPR000225;IPR008709;IPR045210;IPR003613;IPR013083;
KCPC_00027264-RA	tr|W9RU20|W9RU20_9ROSA	85.6	395	37	428	275	663	1.10E-110	410.2	W9RU20	W9RU20_9ROSA	unreviewed	RING-type E3 ubiquitin transferase (EC 2.3.2.27)	L484_025210	Morus notabilis	GO:0004842; GO:0007166	ubiquitin-protein transferase activity [GO:0004842]		cell surface receptor signaling pathway [GO:0007166]	PF00514;PF04564;	IPR036537;IPR011989;IPR016024;IPR000225;IPR045210;IPR003613;IPR013083;
KCPC_00027273-RA	tr|A0A834W1D8|A0A834W1D8_9FABA	89.8	453	1	452	1	449	1.30E-218	768.8	A0A834W1D8	A0A834W1D8_9FABA	unreviewed	Inner membrane protein PPF-1, chloroplastic	G2W53_037636	Senna tora	GO:0016021; GO:0032977	membrane insertase activity [GO:0032977]	integral component of membrane [GO:0016021]		PF02096;	IPR028055;IPR001708;
KCPC_00027275-RA	tr|A0A4P1R9U2|A0A4P1R9U2_LUPAN	53	236	13	211	24	250	1.10E-53	219.9	A0A4P1R9U2	A0A4P1R9U2_LUPAN	unreviewed	Uncharacterized protein	TanjilG_23548	Lupinus angustifolius (Narrow-leaved blue lupine)					PF00314;	IPR037176;IPR001938;
KCPC_00027276-RA	tr|A0A445GP16|A0A445GP16_GLYSO	87.6	185	43	227	59	238	8.50E-85	323.6	A0A445GP16	A0A445GP16_GLYSO	unreviewed	Ubiquitin-conjugating enzyme E2 7 isoform A (Ubiquitin-conjugating enzyme E2 7 isoform F)	D0Y65_039906	Glycine soja (Wild soybean)	GO:0005524; GO:0016740	ATP binding [GO:0005524]; transferase activity [GO:0016740]			PF00179;	IPR000608;IPR023313;IPR016135;
KCPC_00027278-RA	tr|A0A834SKK4|A0A834SKK4_9FABA	74.3	801	7	801	3	800	0.00E+00	1129	A0A834SKK4	A0A834SKK4_9FABA	unreviewed	Fusaric acid resistance-like protein	G2W53_037640	Senna tora
KCPC_00027280-RA	tr|A0A445A9L1|A0A445A9L1_ARAHY	85.8	697	1	697	790	1445	0.00E+00	1198.3	A0A445A9L1	A0A445A9L1_ARAHY	unreviewed	UDP-glucuronate decarboxylase (EC 4.1.1.35)	Ahy_B03g068404	Arachis hypogaea (Peanut)	GO:0016021; GO:0033320; GO:0042732; GO:0048040; GO:0070403	NAD+ binding [GO:0070403]; UDP-glucuronate decarboxylase activity [GO:0048040]	integral component of membrane [GO:0016021]	D-xylose metabolic process [GO:0042732]; UDP-D-xylose biosynthetic process [GO:0033320]	PF16363;	IPR016040;IPR036291;IPR044516;
KCPC_00027281-RA	tr|A0A834SMP4|A0A834SMP4_9FABA	86.6	359	1	358	1	359	1.40E-175	625.5	A0A834SMP4	A0A834SMP4_9FABA	unreviewed	Plant/mmn10-180 protein	G2W53_037644	Senna tora
KCPC_00027284-RA	tr|A5AFR3|A5AFR3_VITVI	98	149	65	213	1	149	4.20E-66	261.2	A5AFR3	A5AFR3_VITVI	unreviewed	Histone H2A	VIT_06s0004g04270 VITISV_014244	Vitis vinifera (Grape)	GO:0000786; GO:0003677; GO:0005634; GO:0046982	DNA binding [GO:0003677]; protein heterodimerization activity [GO:0046982]	nucleosome [GO:0000786]; nucleus [GO:0005634]		PF00125;PF16211;	IPR009072;IPR002119;IPR007125;IPR032454;IPR032458;
KCPC_00027288-RA	tr|A0A4D8ZK63|A0A4D8ZK63_SALSN	84.5	239	1	238	1	227	7.90E-106	393.3	A0A4D8ZK63	A0A4D8ZK63_SALSN	unreviewed	Ras-related protein Rab-8A	RAB8A Saspl_003708	Salvia splendens (Scarlet sage)	GO:0003924; GO:0005525	GTPase activity [GO:0003924]; GTP binding [GO:0005525]			PF00071;	IPR027417;IPR005225;IPR001806;
KCPC_00027290-RA	tr|A0A834SJP5|A0A834SJP5_9FABA	53.5	325	16	291	1	325	1.10E-78	303.5	A0A834SJP5	A0A834SJP5_9FABA	unreviewed	Methyl-CpG-binding domain-containing protein 7-like isoform X1	G2W53_037654	Senna tora	GO:0003677	DNA binding [GO:0003677]				IPR016177;IPR001739;
KCPC_00027293-RA	tr|A0A834SKR2|A0A834SKR2_9FABA	76.5	234	1	221	1	230	5.30E-90	340.9	A0A834SKR2	A0A834SKR2_9FABA	unreviewed	Transcription factor MYB59	G2W53_037658	Senna tora	GO:0003700; GO:0043565	DNA-binding transcription factor activity [GO:0003700]; sequence-specific DNA binding [GO:0043565]			PF00249;	IPR044676;IPR009057;IPR017930;IPR001005;
KCPC_00027294-RA	tr|A0A834SMP8|A0A834SMP8_9FABA	84.9	219	1	219	1	217	9.60E-98	366.3	A0A834SMP8	A0A834SMP8_9FABA	unreviewed	Very-long-chain (3R)-3-hydroxyacyl-CoA dehydratase (EC 4.2.1.134)	G2W53_037659	Senna tora					PF04387;	IPR007482;
KCPC_00027298-RA	tr|A0A834SKW3|A0A834SKW3_9FABA	62.8	253	2	240	13	253	4.60E-56	228	A0A834SKW3	A0A834SKW3_9FABA	unreviewed	Uncharacterized protein	G2W53_037662	Senna tora					PF07795;	IPR012862;
KCPC_00027299-RA	tr|A0A8B8KWJ2|A0A8B8KWJ2_ABRPR	48.8	160	1	155	1	155	3.30E-26	128.3	A0A8B8KWJ2	A0A8B8KWJ2_ABRPR	unreviewed	RING-type E3 ubiquitin transferase (EC 2.3.2.27)	LOC113859782	Abrus precatorius (Indian licorice) (Glycine abrus)					PF13639;	IPR044675;IPR001841;IPR013083;
KCPC_00027301-RA	tr|A0A834W180|A0A834W180_9FABA	88.7	319	53	371	12	330	7.50E-162	580.1	A0A834W180	A0A834W180_9FABA	unreviewed	UDP-galactose/UDP-glucose transporter 5-like	G2W53_037668	Senna tora	GO:0008643; GO:0055085			carbohydrate transport [GO:0008643]; transmembrane transport [GO:0055085]	PF08449;	IPR013657;
KCPC_00027305-RA	tr|A0A6A2ZFN0|A0A6A2ZFN0_HIBSY	47.8	1068	1	1036	341	1363	4.20E-277	964.5	A0A6A2ZFN0	A0A6A2ZFN0_HIBSY	unreviewed	Gag-Pol-p199 (TY1A-TY1B) (p190)	F3Y22_tig00110895pilonHSYRG00186	Hibiscus syriacus (Rose of Sharon)	GO:0003676; GO:0003964; GO:0004190; GO:0004519; GO:0015074; GO:0016021	aspartic-type endopeptidase activity [GO:0004190]; endonuclease activity [GO:0004519]; nucleic acid binding [GO:0003676]; RNA-directed DNA polymerase activity [GO:0003964]	integral component of membrane [GO:0016021]	DNA integration [GO:0015074]	PF03732;PF07727;PF14541;PF14543;	IPR001461;IPR001969;IPR043502;IPR001584;IPR034161;IPR033121;IPR021109;IPR005162;IPR012337;IPR036397;IPR013103;IPR032799;IPR032861;
KCPC_00027306-RA	tr|A0A1R3H3M3|A0A1R3H3M3_COCAP	42.7	103	2	90	225	325	3.90E-09	70.9	A0A1R3H3M3	A0A1R3H3M3_COCAP	unreviewed	Integrase, catalytic core	CCACVL1_21607	Corchorus capsularis (Jute)	GO:0003676; GO:0015074	nucleic acid binding [GO:0003676]		DNA integration [GO:0015074]	PF13976;PF14244;PF03732;PF00665;PF07727;	IPR029472;IPR043502;IPR025724;IPR001584;IPR005162;IPR012337;IPR036397;IPR013103;
KCPC_00027309-RA	tr|A0A834SJM8|A0A834SJM8_9FABA	81.9	265	1	265	1	262	4.20E-114	421	A0A834SJM8	A0A834SJM8_9FABA	unreviewed	DNA repair protein RAD51-like protein 4 isoform X2	G2W53_037671	Senna tora	GO:0003677; GO:0005524; GO:0006281; GO:0008094	ATP binding [GO:0005524]; ATP-dependent activity, acting on DNA [GO:0008094]; DNA binding [GO:0003677]		DNA repair [GO:0006281]	PF08423;	IPR013632;IPR027417;IPR020588;
KCPC_00027312-RA	tr|A0A834SLC4|A0A834SLC4_9FABA	70.9	525	4	484	3	526	1.70E-195	692.2	A0A834SLC4	A0A834SLC4_9FABA	unreviewed	Licodione synthase-like	G2W53_037672	Senna tora	GO:0004497; GO:0005506; GO:0016705; GO:0020037	heme binding [GO:0020037]; iron ion binding [GO:0005506]; monooxygenase activity [GO:0004497]; oxidoreductase activity, acting on paired donors, with incorporation or reduction of molecular oxygen [GO:0016705]			PF00067;	IPR001128;IPR017972;IPR002401;IPR036396;
KCPC_00027315-RA	tr|K7LPR8|K7LPR8_SOYBN	61.6	242	1	217	1	240	5.30E-64	254.2	K7LPR8	K7LPR8_SOYBN	unreviewed	HMA domain-containing protein	100807544 GLYMA_11G144500	Glycine max (Soybean) (Glycine hispida)	GO:0046872	metal ion binding [GO:0046872]			PF00403;	IPR006121;IPR036163;IPR044526;
KCPC_00027316-RA	tr|A0A834W1B9|A0A834W1B9_9FABA	60.9	619	1	571	1	618	2.40E-188	668.7	A0A834W1B9	A0A834W1B9_9FABA	unreviewed	Exocyst subunit Exo70 family protein	G2W53_037679	Senna tora	GO:0000145; GO:0006887		exocyst [GO:0000145]	exocytosis [GO:0006887]	PF03081;	IPR016159;IPR004140;IPR046364;
KCPC_00027317-RA	tr|A0A834W646|A0A834W646_9FABA	89.3	412	24	434	61	472	5.10E-212	746.9	A0A834W646	A0A834W646_9FABA	unreviewed	3-ketoacyl-CoA synthase (EC 2.3.1.-)	G2W53_037680	Senna tora	GO:0006633; GO:0016020; GO:0016747	acyltransferase activity, transferring groups other than amino-acyl groups [GO:0016747]	membrane [GO:0016020]	fatty acid biosynthetic process [GO:0006633]	PF08541;PF08392;	IPR012392;IPR013747;IPR013601;IPR016039;
KCPC_00027318-RA	tr|A0A834W4K3|A0A834W4K3_9FABA	85.9	284	3	286	4	287	4.40E-140	507.7	A0A834W4K3	A0A834W4K3_9FABA	unreviewed	Nudix hydrolase 9	G2W53_037682	Senna tora	GO:0016787	hydrolase activity [GO:0016787]			PF00293;	IPR015797;IPR000086;
KCPC_00027319-RA	tr|A0A834W186|A0A834W186_9FABA	85.7	821	1	811	1	820	0.00E+00	1326.2	A0A834W186	A0A834W186_9FABA	unreviewed	E3 UFM1-protein ligase 1-like protein	G2W53_037683	Senna tora	GO:0016874; GO:0061666; GO:0071569	ligase activity [GO:0016874]; UFM1 ligase activity [GO:0061666]		protein ufmylation [GO:0071569]	PF09743;	IPR018611;
KCPC_00027321-RA	tr|A0A4P1R0V2|A0A4P1R0V2_LUPAN	81.1	836	34	865	1	836	0.00E+00	1338.6	A0A4P1R0V2	A0A4P1R0V2_LUPAN	unreviewed	Protein kinase domain-containing protein	TanjilG_17174	Lupinus angustifolius (Narrow-leaved blue lupine)	GO:0004674; GO:0004714; GO:0005524; GO:0016021	ATP binding [GO:0005524]; protein serine/threonine kinase activity [GO:0004674]; transmembrane receptor protein tyrosine kinase activity [GO:0004714]	integral component of membrane [GO:0016021]		PF12819;PF07714;	IPR045272;IPR011009;IPR024788;IPR000719;IPR017441;IPR001245;IPR008271;
KCPC_00027326-RA	tr|A0A834SMR3|A0A834SMR3_9FABA	59.4	288	44	319	4	284	9.70E-83	317	A0A834SMR3	A0A834SMR3_9FABA	unreviewed	RuBisCO-associated protein-like	G2W53_037689	Senna tora						IPR017853;
KCPC_00027327-RA	tr|A0A834SL02|A0A834SL02_9FABA	91.2	1045	1	1045	1	1034	0.00E+00	1783.1	A0A834SL02	A0A834SL02_9FABA	unreviewed	Kinesin-like protein KIN-5D	G2W53_037692	Senna tora	GO:0003777; GO:0005524; GO:0007018; GO:0008017	ATP binding [GO:0005524]; microtubule binding [GO:0008017]; microtubule motor activity [GO:0003777]		microtubule-based movement [GO:0007018]	PF00225;	IPR019821;IPR001752;IPR036961;IPR027417;
KCPC_00027328-RA	tr|A0A2H5QQL1|A0A2H5QQL1_CITUN	66	94	39	132	186	279	5.30E-27	130.6	A0A2H5QQL1	A0A2H5QQL1_CITUN	unreviewed	GH18 domain-containing protein	CUMW_252220	Citrus unshiu (Satsuma mandarin) (Citrus nobilis var. unshiu)	GO:0004553; GO:0005975	hydrolase activity, hydrolyzing O-glycosyl compounds [GO:0004553]		carbohydrate metabolic process [GO:0005975]	PF00704;	IPR000677;IPR001223;IPR001579;IPR017853;
KCPC_00027330-RA	tr|A0A8B8KPX7|A0A8B8KPX7_ABRPR	69.1	1435	63	1425	1	1384	0.00E+00	1838.9	A0A8B8KPX7	A0A8B8KPX7_ABRPR	unreviewed	DNA-directed RNA polymerase subunit (EC 2.7.7.6)	LOC113857867	Abrus precatorius (Indian licorice) (Glycine abrus)					PF04997;PF00623;PF04983;PF05000;PF04998;	IPR045867;IPR000722;IPR006592;IPR007080;IPR007066;IPR042102;IPR007083;IPR007081;IPR044893;IPR035698;IPR035697;IPR038120;
KCPC_00027333-RA	tr|A0A834TJZ5|A0A834TJZ5_9FABA	70.1	462	38	499	8	468	2.40E-192	681.8	A0A834TJZ5	A0A834TJZ5_9FABA	unreviewed	Transferring glycosyl group transferase	G2W53_021652	Senna tora	GO:0016740	transferase activity [GO:0016740]			PF04646;	IPR006740;
KCPC_00027341-RA	tr|A0A2N9GYY7|A0A2N9GYY7_FAGSY	49.8	1006	4	812	188	1180	6.00E-254	887.1	A0A2N9GYY7	A0A2N9GYY7_FAGSY	unreviewed	Uncharacterized protein	FSB_LOCUS32452	Fagus sylvatica (Beechnut)	GO:0003676; GO:0008270; GO:0015074	nucleic acid binding [GO:0003676]; zinc ion binding [GO:0008270]		DNA integration [GO:0015074]	PF17921;PF03732;PF17919;PF00665;PF00078;PF00098;	IPR043502;IPR001584;IPR041588;IPR021109;IPR005162;IPR043128;IPR012337;IPR036397;IPR000477;IPR041577;IPR001878;IPR036875;
KCPC_00027342-RA	tr|A0A2I0WTR3|A0A2I0WTR3_9ASPA	69	100	1	100	157	256	3.30E-33	151	A0A2I0WTR3	A0A2I0WTR3_9ASPA	unreviewed	Integrase catalytic domain-containing protein	MA16_Dca000394	Dendrobium catenatum	GO:0003676; GO:0015074	nucleic acid binding [GO:0003676]		DNA integration [GO:0015074]	PF17921;	IPR001584;IPR041588;IPR012337;IPR036397;
KCPC_00027344-RA	tr|A0A835CIR1|A0A835CIR1_9FABA	36.8	201	217	377	14	214	2.30E-27	133.3	A0A835CIR1	A0A835CIR1_9FABA	unreviewed	Reverse transcriptase	G2W53_001641	Senna tora	GO:0003676; GO:0003964; GO:0004523	nucleic acid binding [GO:0003676]; RNA-directed DNA polymerase activity [GO:0003964]; RNA-DNA hybrid ribonuclease activity [GO:0004523]			PF13456;PF13966;	IPR036691;IPR044730;IPR012337;IPR002156;IPR036397;IPR026960;
KCPC_00027345-RA	tr|A0A834T033|A0A834T033_9FABA	35.9	354	1	265	506	859	3.00E-44	189.5	A0A834T033	A0A834T033_9FABA	unreviewed	Reverse transcriptase	G2W53_033433	Senna tora	GO:0003676; GO:0003964; GO:0004523	nucleic acid binding [GO:0003676]; RNA-directed DNA polymerase activity [GO:0003964]; RNA-DNA hybrid ribonuclease activity [GO:0004523]			PF00078;PF13456;PF13966;	IPR043502;IPR036691;IPR044730;IPR012337;IPR002156;IPR036397;IPR000477;IPR026960;
KCPC_00027346-RA	tr|A0A1S2XCC5|A0A1S2XCC5_CICAR	78.3	378	1	377	1	366	3.20E-157	564.7	A0A1S2XCC5	A0A1S2XCC5_CICAR	unreviewed	DNA repair protein RAD51 homolog 2	LOC101498210	Cicer arietinum (Chickpea) (Garbanzo)	GO:0000724; GO:0003677; GO:0005524; GO:0008094; GO:0033063	ATP binding [GO:0005524]; ATP-dependent activity, acting on DNA [GO:0008094]; DNA binding [GO:0003677]	Rad51B-Rad51C-Rad51D-XRCC2 complex [GO:0033063]	double-strand break repair via homologous recombination [GO:0000724]	PF08423;	IPR003593;IPR013632;IPR016467;IPR027417;IPR030548;IPR020588;
KCPC_00027349-RA	tr|A0A834SJS7|A0A834SJS7_9FABA	76.5	498	1	491	1	493	2.00E-212	748.4	A0A834SJS7	A0A834SJS7_9FABA	unreviewed	Ethylene-responsive transcription factor RAP2-7-like isoform X1	G2W53_037699	Senna tora	GO:0003677; GO:0003700	DNA binding [GO:0003677]; DNA-binding transcription factor activity [GO:0003700]			PF00847;	IPR001471;IPR036955;IPR016177;
KCPC_00027353-RA	tr|A0A151SUY5|A0A151SUY5_CAJCA	77.4	473	10	481	16	488	3.80E-216	760.8	A0A151SUY5	A0A151SUY5_CAJCA	unreviewed	WD repeat-containing protein 42A	KK1_014030	Cajanus cajan (Pigeon pea) (Cajanus indicus)					PF00400;	IPR045151;IPR015943;IPR001680;IPR036322;
KCPC_00027356-RA	tr|A0A834SQR4|A0A834SQR4_9FABA	88.6	228	95	322	1	228	3.80E-111	411.4	A0A834SQR4	A0A834SQR4_9FABA	unreviewed	NEDD8-specific protease 1	G2W53_037708	Senna tora	GO:0019784	NEDD8-specific protease activity [GO:0019784]			PF02902;	IPR044613;IPR038765;IPR003653;
KCPC_00027358-RA	tr|A0A834W4L2|A0A834W4L2_9FABA	73.5	313	72	379	3	313	5.80E-119	437.6	A0A834W4L2	A0A834W4L2_9FABA	unreviewed	Dof zinc finger protein DOF2.1-like	G2W53_037712	Senna tora	GO:0003677; GO:0003700	DNA binding [GO:0003677]; DNA-binding transcription factor activity [GO:0003700]			PF02701;	IPR045174;IPR003851;
KCPC_00027361-RA	tr|A0A834SKN3|A0A834SKN3_9FABA	70.5	285	1	261	1	285	7.30E-105	390.2	A0A834SKN3	A0A834SKN3_9FABA	unreviewed	Tetraspanin-3-like	G2W53_037715	Senna tora	GO:0009734; GO:0016021		integral component of membrane [GO:0016021]	auxin-activated signaling pathway [GO:0009734]	PF00335;	IPR044991;IPR018499;
KCPC_00027363-RA	tr|A0A834SJQ1|A0A834SJQ1_9FABA	75	184	31	212	18	200	8.40E-59	236.9	A0A834SJQ1	A0A834SJQ1_9FABA	unreviewed	LOB domain-containing protein 1-like	G2W53_037716	Senna tora					PF03195;	IPR004883;
KCPC_00027364-RA	tr|A0A834SLG4|A0A834SLG4_9FABA	60.8	390	2	313	139	491	2.60E-120	442.2	A0A834SLG4	A0A834SLG4_9FABA	unreviewed	Alpha/Beta hydrolase fold	G2W53_037717	Senna tora	GO:0016787	hydrolase activity [GO:0016787]			PF00561;	IPR029058;IPR000073;
KCPC_00027365-RA	tr|A0A445I396|A0A445I396_GLYSO	53.4	1591	1	1539	1	1156	0.00E+00	1444.9	A0A445I396	A0A445I396_GLYSO	unreviewed	tRNA ligase 1 isoform A	D0Y65_029977	Glycine soja (Wild soybean)	GO:0003972; GO:0006388	RNA ligase (ATP) activity [GO:0003972]		tRNA splicing, via endonucleolytic cleavage and ligation [GO:0006388]		IPR038837;
KCPC_00027366-RA	tr|A0A660KR23|A0A660KR23_9ROSI	64.2	480	3	465	3	477	1.40E-170	609.4	A0A660KR23	A0A660KR23_9ROSI	unreviewed	Uncharacterized protein	FH972_011361	Carpinus fangiana					PF00190;	IPR006045;IPR014710;IPR011051;
KCPC_00027367-RA	tr|A0A1U8NYA2|A0A1U8NYA2_GOSHI	80	110	34	143	8	117	5.00E-47	197.2	A0A1U8NYA2	A0A1U8NYA2_GOSHI	unreviewed	protein disulfide-isomerase 5-1	LOC107953209	Gossypium hirsutum (Upland cotton) (Gossypium mexicanum)	GO:0016853	isomerase activity [GO:0016853]			PF00085;	IPR036249;IPR013766;
KCPC_00027369-RA	tr|A0A835CFH5|A0A835CFH5_9FABA	55.9	102	4	98	1	96	3.80E-14	87.4	A0A835CFH5	A0A835CFH5_9FABA	unreviewed	Uncharacterized protein	G2W53_002552	Senna tora
KCPC_00027371-RA	tr|A0A834SY02|A0A834SY02_9FABA	76.6	290	11	300	34	282	4.10E-119	438	A0A834SY02	A0A834SY02_9FABA	unreviewed	Proteasome subunit beta	G2W53_037705	Senna tora	GO:0004298; GO:0005839; GO:0051603	threonine-type endopeptidase activity [GO:0004298]	proteasome core complex [GO:0005839]	proteolysis involved in cellular protein catabolic process [GO:0051603]	PF00227;	IPR029055;IPR016295;IPR016050;IPR001353;IPR023333;
KCPC_00027373-RA	tr|A0A8B8KW83|A0A8B8KW83_ABRPR	49.1	967	1	853	7	967	2.20E-261	912.5	A0A8B8KW83	A0A8B8KW83_ABRPR	unreviewed	uncharacterized protein LOC113859703	LOC113859703	Abrus precatorius (Indian licorice) (Glycine abrus)					PF13952;PF13960;PF13963;PF02992;	IPR025312;IPR025452;IPR029480;IPR004242;
KCPC_00027374-RA	tr|A0A8B8KMY3|A0A8B8KMY3_ABRPR	65	609	1	599	1	566	9.70E-209	736.5	A0A8B8KMY3	A0A8B8KMY3_ABRPR	unreviewed	MLO-like protein	LOC113857459 MLO	Abrus precatorius (Indian licorice) (Glycine abrus)					PF03094;	IPR004326;
KCPC_00027376-RA	tr|A0A834SQS1|A0A834SQS1_9FABA	84.3	268	1	267	1	262	2.10E-113	418.7	A0A834SQS1	A0A834SQS1_9FABA	unreviewed	Syntaxin-71-like	G2W53_037723	Senna tora					PF05739;	IPR045242;IPR000727;
KCPC_00027380-RA	tr|F6GTZ5|F6GTZ5_VITVI	47.5	524	1	448	1	489	8.30E-104	387.5	F6GTZ5	F6GTZ5_VITVI	unreviewed	C2H2-type domain-containing protein	VIT_06s0004g03070	Vitis vinifera (Grape)	GO:0003700; GO:0005634; GO:0046872	DNA-binding transcription factor activity [GO:0003700]; metal ion binding [GO:0046872]	nucleus [GO:0005634]		PF12171;	IPR033243;IPR022755;IPR036236;IPR013087;
KCPC_00027383-RA	tr|A0A834W656|A0A834W656_9FABA	75.1	289	20	305	1	287	4.70E-95	357.8	A0A834W656	A0A834W656_9FABA	unreviewed	Fasciclin-like arabinogalactan protein 12	G2W53_037725	Senna tora	GO:0003676; GO:0004523	nucleic acid binding [GO:0003676]; RNA-DNA hybrid ribonuclease activity [GO:0004523]			PF02469;PF13456;	IPR036378;IPR000782;IPR045003;IPR044730;IPR012337;IPR002156;IPR036397;
KCPC_00027388-RA	tr|A0A5A7VEX8|A0A5A7VEX8_CUCME	39.9	1242	175	938	236	1474	6.90E-230	807.4	A0A5A7VEX8	A0A5A7VEX8_CUCME	unreviewed	Polyprotein	E6C27_scaffold37G00510	Cucumis melo var. makuwa	GO:0003676; GO:0015074	nucleic acid binding [GO:0003676]		DNA integration [GO:0015074]	PF00385;PF17921;PF03732;PF17919;PF00078;	IPR016197;IPR000953;IPR023780;IPR043502;IPR001584;IPR041588;IPR021109;IPR005162;IPR043128;IPR012337;IPR036397;IPR000477;IPR041577;
KCPC_00027390-RA	tr|A0A834SLH2|A0A834SLH2_9FABA	80.6	841	28	831	11	810	0.00E+00	1391.3	A0A834SLH2	A0A834SLH2_9FABA	unreviewed	Beta-galactosidase (EC 3.2.1.23)	G2W53_037732	Senna tora	GO:0004553; GO:0005975; GO:0030246	carbohydrate binding [GO:0030246]; hydrolase activity, hydrolyzing O-glycosyl compounds [GO:0004553]		carbohydrate metabolic process [GO:0005975]	PF02140;PF17834;PF01301;	IPR008979;IPR041392;IPR031330;IPR019801;IPR001944;IPR017853;IPR000922;IPR043159;
KCPC_00027392-RA	tr|A0A834SY22|A0A834SY22_9FABA	64.6	407	136	455	2	398	1.10E-135	493.4	A0A834SY22	A0A834SY22_9FABA	unreviewed	Serine/threonine-protein kinase GRIK1-like	G2W53_037735	Senna tora	GO:0004672; GO:0005524	ATP binding [GO:0005524]; protein kinase activity [GO:0004672]			PF00069;	IPR011009;IPR000719;IPR017441;IPR008271;
KCPC_00027393-RA	tr|A0A834SL52|A0A834SL52_9FABA	93.4	366	55	420	1	366	2.40E-206	728	A0A834SL52	A0A834SL52_9FABA	unreviewed	F-box/kelch-repeat protein	G2W53_037737	Senna tora					PF01344;	IPR015915;IPR006652;
KCPC_00027394-RA	tr|A0A151UA38|A0A151UA38_CAJCA	24.5	739	123	657	27	756	1.50E-40	178.3	A0A151UA38	A0A151UA38_CAJCA	unreviewed	Putative ribonuclease H protein At1g65750	KK1_020413	Cajanus cajan (Pigeon pea) (Cajanus indicus)	GO:0003676; GO:0004523	nucleic acid binding [GO:0003676]; RNA-DNA hybrid ribonuclease activity [GO:0004523]			PF14111;PF00078;PF13456;PF13966;	IPR043502;IPR025558;IPR044730;IPR012337;IPR002156;IPR036397;IPR000477;IPR026960;
KCPC_00027395-RA	tr|A0A834W661|A0A834W661_9FABA	64.5	904	10	885	3	778	7.80E-300	1039.6	A0A834W661	A0A834W661_9FABA	unreviewed	Zinc finger CCCH domain-containing protein 24	G2W53_037740	Senna tora	GO:0003676; GO:0006396; GO:0008173; GO:0046872	metal ion binding [GO:0046872]; nucleic acid binding [GO:0003676]; RNA methyltransferase activity [GO:0008173]		RNA processing [GO:0006396]	PF13847;PF05958;PF00642;	IPR025714;IPR030390;IPR012677;IPR035979;IPR029063;IPR045850;IPR010280;IPR000571;IPR036855;
KCPC_00027397-RA	tr|A0A834W4L9|A0A834W4L9_9FABA	82.1	486	1	485	1	486	6.30E-214	753.4	A0A834W4L9	A0A834W4L9_9FABA	unreviewed	Putative E3 ubiquitin-protein ligase MARCH10 isoform X1	G2W53_037742	Senna tora	GO:0008270	zinc ion binding [GO:0008270]			PF12906;	IPR011016;IPR013083;
KCPC_00027398-RA	tr|A0A834W1A8|A0A834W1A8_9FABA	77.9	235	1	229	58	284	1.90E-91	345.5	A0A834W1A8	A0A834W1A8_9FABA	unreviewed	YrdC domain-containing protein, mitochondrial isoform X1	G2W53_037743	Senna tora	GO:0003725	double-stranded RNA binding [GO:0003725]			PF01300;	IPR017945;IPR006070;
KCPC_00027399-RA	tr|A0A834SJV6|A0A834SJV6_9FABA	92	740	1	740	1	740	0.00E+00	1358.2	A0A834SJV6	A0A834SJV6_9FABA	unreviewed	4-hydroxy-3-methylbut-2-en-1-yl diphosphate synthase (Ferredoxin), chloroplastic	G2W53_037744	Senna tora	GO:0005506; GO:0016114; GO:0046429	4-hydroxy-3-methylbut-2-en-1-yl diphosphate synthase activity [GO:0046429]; iron ion binding [GO:0005506]		terpenoid biosynthetic process [GO:0016114]	PF04551;	IPR011005;IPR017178;IPR004588;IPR045854;
KCPC_00027408-RA	tr|A0A834SQT0|A0A834SQT0_9FABA	79.5	171	1	169	1	162	1.80E-67	265.4	A0A834SQT0	A0A834SQT0_9FABA	unreviewed	Senescence regulator	G2W53_037753	Senna tora					PF04520;	IPR007608;
KCPC_00027409-RA	tr|A0A834W1E0|A0A834W1E0_9FABA	82.3	634	27	660	1	598	2.70E-292	1014.2	A0A834W1E0	A0A834W1E0_9FABA	unreviewed	Vacuolar fusion protein MON1 homolog	G2W53_037754	Senna tora	GO:0006623; GO:0016192			protein targeting to vacuole [GO:0006623]; vesicle-mediated transport [GO:0016192]	PF19036;PF19037;PF19038;	IPR043972;IPR043971;IPR043970;IPR004353;
KCPC_00027410-RA	tr|A0A834WL80|A0A834WL80_9FABA	78.7	403	15	410	1	403	1.90E-152	548.9	A0A834WL80	A0A834WL80_9FABA	unreviewed	Double-stranded RNA-binding protein 2	G2W53_021545	Senna tora	GO:0003725	double-stranded RNA binding [GO:0003725]			PF00035;	IPR044450;IPR044451;IPR014720;
KCPC_00027412-RA	tr|A0A834W1B2|A0A834W1B2_9FABA	83.5	904	1	881	1	871	0.00E+00	1452.2	A0A834W1B2	A0A834W1B2_9FABA	unreviewed	Homeobox-leucine zipper protein REVOLUTA	G2W53_037758	Senna tora	GO:0003677; GO:0003700; GO:0008289	DNA binding [GO:0003677]; DNA-binding transcription factor activity [GO:0003700]; lipid binding [GO:0008289]			PF00046;PF08670;PF01852;	IPR044830;IPR009057;IPR001356;IPR013978;IPR023393;IPR002913;
KCPC_00027413-RA	tr|A0A1S3TJR9|A0A1S3TJR9_VIGRR	80.1	906	1	904	1	842	0.00E+00	1404.4	A0A1S3TJR9	A0A1S3TJR9_VIGRR	unreviewed	homeobox-leucine zipper protein REVOLUTA	LOC106756212	Vigna radiata var. radiata (Mung bean) (Phaseolus aureus)	GO:0003677; GO:0003700; GO:0005634; GO:0008289; GO:0030154	DNA binding [GO:0003677]; DNA-binding transcription factor activity [GO:0003700]; lipid binding [GO:0008289]	nucleus [GO:0005634]	cell differentiation [GO:0030154]	PF00046;PF08670;PF01852;	IPR044830;IPR009057;IPR001356;IPR013978;IPR023393;IPR002913;
KCPC_00027414-RA	tr|A0A834SJX4|A0A834SJX4_9FABA	76.3	924	1	900	1	853	0.00E+00	1323.5	A0A834SJX4	A0A834SJX4_9FABA	unreviewed	Serine/threonine-protein phosphatase 6 regulatory subunit 3	G2W53_037759	Senna tora	GO:0019903; GO:0043666	protein phosphatase binding [GO:0019903]		regulation of phosphoprotein phosphatase activity [GO:0043666]	PF04499;	IPR007587;
KCPC_00027431-RA	tr|A0A834W1B8|A0A834W1B8_9FABA	89.2	696	21	715	3	698	0.00E+00	1228.4	A0A834W1B8	A0A834W1B8_9FABA	unreviewed	Phenylalanine ammonia-lyase (EC 4.3.1.24)	G2W53_037773	Senna tora	GO:0005737; GO:0006559; GO:0016841	ammonia-lyase activity [GO:0016841]	cytoplasm [GO:0005737]	L-phenylalanine catabolic process [GO:0006559]	PF00221;	IPR001106;IPR024083;IPR008948;IPR005922;IPR023144;
KCPC_00027434-RA	tr|A0A834SX11|A0A834SX11_9FABA	50	66	23	88	259	322	1.90E-07	65.1	A0A834SX11	A0A834SX11_9FABA	unreviewed	Retrotransposable element Tf2	G2W53_037133	Senna tora					PF17919;	IPR043502;IPR021109;IPR041577;
KCPC_00027435-RA	tr|A0A151T4G5|A0A151T4G5_CAJCA	33.9	333	38	301	474	806	3.70E-44	188.7	A0A151T4G5	A0A151T4G5_CAJCA	unreviewed	Transposon Ty3-I Gag-Pol polyprotein	KK1_016425	Cajanus cajan (Pigeon pea) (Cajanus indicus)					PF00078;	IPR016197;IPR043502;IPR021109;IPR043128;IPR012337;IPR000477;
KCPC_00027438-RA	tr|A0A5B7BML6|A0A5B7BML6_DAVIN	60.7	1083	152	1226	175	1249	0.00E+00	1382.9	A0A5B7BML6	A0A5B7BML6_DAVIN	unreviewed	Uncharacterized protein	Din_039540	Davidia involucrata (Dove tree)	GO:0003676; GO:0008270; GO:0015074	nucleic acid binding [GO:0003676]; zinc ion binding [GO:0008270]		DNA integration [GO:0015074]	PF17921;PF03732;PF17919;PF00665;PF00078;	IPR016197;IPR000953;IPR043502;IPR001584;IPR041588;IPR021109;IPR005162;IPR043128;IPR012337;IPR036397;IPR000477;IPR041577;IPR001878;IPR036875;
KCPC_00027439-RA	tr|A0A5B7BML6|A0A5B7BML6_DAVIN	67.9	392	1	388	1270	1661	3.20E-149	538.1	A0A5B7BML6	A0A5B7BML6_DAVIN	unreviewed	Uncharacterized protein	Din_039540	Davidia involucrata (Dove tree)	GO:0003676; GO:0008270; GO:0015074	nucleic acid binding [GO:0003676]; zinc ion binding [GO:0008270]		DNA integration [GO:0015074]	PF17921;PF03732;PF17919;PF00665;PF00078;	IPR016197;IPR000953;IPR043502;IPR001584;IPR041588;IPR021109;IPR005162;IPR043128;IPR012337;IPR036397;IPR000477;IPR041577;IPR001878;IPR036875;
KCPC_00027441-RA	tr|A0A1S3VVH8|A0A1S3VVH8_VIGRR	57.8	631	1	590	11	630	6.90E-191	677.2	A0A1S3VVH8	A0A1S3VVH8_VIGRR	unreviewed	lysM domain receptor-like kinase 4	LOC106778835	Vigna radiata var. radiata (Mung bean) (Phaseolus aureus)	GO:0004672; GO:0005524; GO:0016021	ATP binding [GO:0005524]; protein kinase activity [GO:0004672]	integral component of membrane [GO:0016021]		PF07714;	IPR011009;IPR018392;IPR000719;IPR001245;
KCPC_00027447-RA	tr|A0A834SMY5|A0A834SMY5_9FABA	73.1	446	1	434	6	432	5.80E-163	583.9	A0A834SMY5	A0A834SMY5_9FABA	unreviewed	LysM domain receptor-like kinase 3	G2W53_037779	Senna tora	GO:0004672; GO:0005524	ATP binding [GO:0005524]; protein kinase activity [GO:0004672]			PF00069;	IPR011009;IPR000719;
KCPC_00027449-RA	tr|A0A834WHB1|A0A834WHB1_9FABA	78.5	325	1	323	1	325	9.60E-146	526.9	A0A834WHB1	A0A834WHB1_9FABA	unreviewed	OTU domain-containing protein	G2W53_021514	Senna tora					PF02338;	IPR003323;IPR038765;
KCPC_00027451-RA	tr|A0A8B8KG85|A0A8B8KG85_ABRPR	72.1	820	10	823	1	738	0.00E+00	1099	A0A8B8KG85	A0A8B8KG85_ABRPR	unreviewed	P-loop NTPase domain-containing protein LPA1 homolog 1-like isoform X1	LOC113854875	Abrus precatorius (Indian licorice) (Glycine abrus)						IPR027417;
KCPC_00027453-RA	tr|A0A834XAB5|A0A834XAB5_9FABA	50.6	690	77	675	35	703	3.30E-176	628.6	A0A834XAB5	A0A834XAB5_9FABA	unreviewed	Zinc finger BED domain-containing protein RICESLEEPER 2-like	G2W53_003537	Senna tora	GO:0003677; GO:0046983	DNA binding [GO:0003677]; protein dimerization activity [GO:0046983]			PF05699;PF14372;PF02892;	IPR045259;IPR025525;IPR008906;IPR012337;IPR003656;
KCPC_00027454-RA	tr|A0A834SLA0|A0A834SLA0_9FABA	89.3	103	61	163	1	103	2.60E-44	189.1	A0A834SLA0	A0A834SLA0_9FABA	unreviewed	SNF1-related protein kinase regulatory subunit beta-3	G2W53_037782	Senna tora	GO:0009744; GO:0043562			cellular response to nitrogen levels [GO:0043562]; response to sucrose [GO:0009744]	PF04739;	IPR006828;IPR037256;IPR043554;IPR030067;
KCPC_00027456-RA	tr|A0A2Z7D3I5|A0A2Z7D3I5_9LAMI	54.2	96	74	169	331	426	6.00E-23	117.5	A0A2Z7D3I5	A0A2Z7D3I5_9LAMI	unreviewed	Reverse transcriptase Ty1/copia-type domain-containing protein	F511_36903	Dorcoceras hygrometricum					PF07727;	IPR043502;IPR013103;
KCPC_00027457-RA	tr|A0A834SQU1|A0A834SQU1_9FABA	76.7	103	1	102	1	103	5.90E-34	153.3	A0A834SQU1	A0A834SQU1_9FABA	unreviewed	Putative transmembrane protein	G2W53_037783	Senna tora	GO:0016021		integral component of membrane [GO:0016021]
KCPC_00027461-RA	tr|A0A834W1E9|A0A834W1E9_9FABA	85	553	80	630	12	510	2.60E-252	881.3	A0A834W1E9	A0A834W1E9_9FABA	unreviewed	ABC transporter G family member 3	G2W53_037784	Senna tora	GO:0005524; GO:0016020	ATP binding [GO:0005524]	membrane [GO:0016020]		PF01061;PF00005;	IPR003593;IPR013525;IPR003439;IPR027417;
KCPC_00027462-RA	tr|A0A834WHA6|A0A834WHA6_9FABA	79.8	178	1	178	553	723	1.70E-73	285.4	A0A834WHA6	A0A834WHA6_9FABA	unreviewed	ABC transporter G family member 3	G2W53_021499	Senna tora	GO:0005524; GO:0016020	ATP binding [GO:0005524]	membrane [GO:0016020]		PF01061;PF00005;	IPR003593;IPR013525;IPR003439;IPR027417;
KCPC_00027467-RA	tr|A0A834W1C3|A0A834W1C3_9FABA	82.7	498	141	631	68	550	8.40E-222	780	A0A834W1C3	A0A834W1C3_9FABA	unreviewed	Dolichol kinase (EC 2.7.1.108)	G2W53_037788	Senna tora	GO:0004168; GO:0043048	dolichol kinase activity [GO:0004168]		dolichyl monophosphate biosynthetic process [GO:0043048]		IPR026566;IPR032974;
KCPC_00027470-RA	tr|A0A8B8KQT3|A0A8B8KQT3_ABRPR	63.8	293	19	309	12	228	3.40E-94	355.1	A0A8B8KQT3	A0A8B8KQT3_ABRPR	unreviewed	Lactoylglutathione lyase (EC 4.4.1.5) (Glyoxalase I)	LOC113858021	Abrus precatorius (Indian licorice) (Glycine abrus)					PF00903;	IPR029068;IPR004360;IPR004361;IPR018146;IPR037523;
KCPC_00027473-RA	tr|A0A834SLA8|A0A834SLA8_9FABA	57	528	17	457	3	523	3.20E-148	535	A0A834SLA8	A0A834SLA8_9FABA	unreviewed	Alpha-L-fucosidase (EC 3.2.1.51)	G2W53_037797	Senna tora	GO:0004560; GO:0005975	alpha-L-fucosidase activity [GO:0004560]		carbohydrate metabolic process [GO:0005975]	PF01120;	IPR008979;IPR000933;IPR017853;
KCPC_00027475-RA	tr|A0A2N9EY65|A0A2N9EY65_FAGSY	63.5	159	62	220	5	156	7.90E-47	197.2	A0A2N9EY65	A0A2N9EY65_FAGSY	unreviewed	Rep_fac-A_C domain-containing protein	FSB_LOCUS7667	Fagus sylvatica (Beechnut)					PF08646;	IPR012340;IPR013955;
KCPC_00027480-RA	tr|A0A371GI63|A0A371GI63_MUCPR	83.9	292	1	292	45	336	2.90E-150	541.2	A0A371GI63	A0A371GI63_MUCPR	unreviewed	Xyloglucan endotransglucosylase/hydrolase (EC 2.4.1.207) (Fragment)	XTH32 CR513_27905	Mucuna pruriens (Velvet bean) (Dolichos pruriens)	GO:0004553; GO:0006073; GO:0016762; GO:0048046; GO:0071555	hydrolase activity, hydrolyzing O-glycosyl compounds [GO:0004553]; xyloglucan:xyloglucosyl transferase activity [GO:0016762]	apoplast [GO:0048046]	cellular glucan metabolic process [GO:0006073]; cell wall organization [GO:0071555]	PF00722;PF06955;	IPR044791;IPR013320;IPR000757;IPR010713;
KCPC_00027485-RA	tr|V7AFF9|V7AFF9_PHAVU	66.4	467	60	524	1	443	1.00E-173	620.5	V7AFF9	V7AFF9_PHAVU	unreviewed	Uncharacterized protein	PHAVU_011G085500g	Phaseolus vulgaris (Kidney bean) (French bean)	GO:0005634; GO:0006281		nucleus [GO:0005634]	DNA repair [GO:0006281]
KCPC_00027486-RA	tr|V7BYP9|V7BYP9_PHAVU	75.6	270	1	254	1	266	4.00E-87	331.3	V7BYP9	V7BYP9_PHAVU	unreviewed	Uncharacterized protein	PHAVU_005G130700g	Phaseolus vulgaris (Kidney bean) (French bean)					PF07795;	IPR012862;
KCPC_00027489-RA	tr|A0A834SN08|A0A834SN08_9FABA	87	514	1	507	1	514	1.60E-244	855.1	A0A834SN08	A0A834SN08_9FABA	unreviewed	Protein UPSTREAM OF FLC-like isoform X1	G2W53_037809	Senna tora					PF06136;	IPR010369;IPR021182;
KCPC_00027491-RA	tr|A0A392MBG5|A0A392MBG5_9FABA	38.3	167	26	166	12	171	1.20E-13	86.7	A0A392MBG5	A0A392MBG5_9FABA	unreviewed	Transcription factor FER-LIKE IRON DEFICIENCY-INDUCED transcription factor-like (Fragment)	A2U01_0005277	Trifolium medium	GO:0005634; GO:0046983	protein dimerization activity [GO:0046983]	nucleus [GO:0005634]		PF00010;	IPR011598;IPR036638;
KCPC_00027492-RA	tr|A0A834TK91|A0A834TK91_9FABA	64.8	91	1	91	213	300	1.00E-19	107.1	A0A834TK91	A0A834TK91_9FABA	unreviewed	Transcription factor FER-LIKE IRON DEFICIENCY-INDUCED TRANSCRIPTION FACTOR	G2W53_021479	Senna tora	GO:0046983	protein dimerization activity [GO:0046983]				IPR011598;IPR036638;
KCPC_00027493-RA	tr|A0A834SN77|A0A834SN77_9FABA	63.6	258	1	241	1	236	5.20E-60	241.1	A0A834SN77	A0A834SN77_9FABA	unreviewed	Zinc finger protein ZAT5	G2W53_037811	Senna tora						IPR036236;IPR013087;
KCPC_00027494-RA	tr|I3SY24|I3SY24_LOTJA	86.4	147	2	144	4	139	3.20E-49	204.5	I3SY24	I3SY24_LOTJA	unreviewed	Histone H2B		Lotus japonicus (Lotus corniculatus var. japonicus)	GO:0000786; GO:0003677; GO:0005634; GO:0046982	DNA binding [GO:0003677]; protein heterodimerization activity [GO:0046982]	nucleosome [GO:0000786]; nucleus [GO:0005634]		PF00125;	IPR009072;IPR007125;IPR000558;
KCPC_00027495-RA	tr|A0A392LZ38|A0A392LZ38_9FABA	49.9	605	37	445	114	717	1.40E-151	546.2	A0A392LZ38	A0A392LZ38_9FABA	unreviewed	Transposase-like protein	A2U01_0001027	Trifolium medium					PF13952;PF13960;PF02992;	IPR025312;IPR025452;IPR004242;
KCPC_00027496-RA	tr|V7CWE6|V7CWE6_PHAVU	32.7	419	63	418	36	439	1.60E-40	177.2	V7CWE6	V7CWE6_PHAVU	unreviewed	Uncharacterized protein (Fragment)	PHAVU_001G0890002g	Phaseolus vulgaris (Kidney bean) (French bean)
KCPC_00027497-RA	tr|G0Y6W1|G0Y6W1_ARAHY	52	535	114	613	766	1296	6.90E-146	527.7	G0Y6W1	G0Y6W1_ARAHY	unreviewed	ADP-ribosyl cyclase/cyclic ADP-ribose hydrolase (EC 3.2.2.6)	205D04_11	Arachis hypogaea (Peanut)	GO:0006952; GO:0043531	ADP binding [GO:0043531]		defense response [GO:0006952]	PF20160;PF00931;PF00078;	IPR042197;IPR045344;IPR044974;IPR043502;IPR036691;IPR032675;IPR002182;IPR027417;IPR043128;IPR000477;IPR036390;
KCPC_00027499-RA	tr|K7M1R4|K7M1R4_SOYBN	75.4	203	1	196	1	203	5.70E-78	300.4	K7M1R4	K7M1R4_SOYBN	unreviewed	LEA_2 domain-containing protein	100801370 GLYMA_13G248600	Glycine max (Soybean) (Glycine hispida)	GO:0016021		integral component of membrane [GO:0016021]		PF03168;	IPR004864;
KCPC_00027500-RA	tr|A0A834TL56|A0A834TL56_9FABA	53.5	847	144	885	18	849	1.70E-206	729.6	A0A834TL56	A0A834TL56_9FABA	unreviewed	E3 ubiquitin-protein ligase NEURL1B	G2W53_021466	Senna tora						IPR001841;IPR013083;
KCPC_00027506-RA	tr|A0A834W4N6|A0A834W4N6_9FABA	75	496	6	495	1	462	3.90E-208	734.2	A0A834W4N6	A0A834W4N6_9FABA	unreviewed	Carboxypeptidase (EC 3.4.16.-)	G2W53_037817	Senna tora	GO:0004185	serine-type carboxypeptidase activity [GO:0004185]			PF00450;	IPR029058;IPR001563;IPR018202;
KCPC_00027508-RA	tr|A0A151TNJ4|A0A151TNJ4_CAJCA	83	958	1	912	1	956	0.00E+00	1554.7	A0A151TNJ4	A0A151TNJ4_CAJCA	unreviewed	Vacuolar protein sorting-associated protein 41 homolog	KK1_022252	Cajanus cajan (Pigeon pea) (Cajanus indicus)	GO:0005770; GO:0006623; GO:0030897; GO:0034058		HOPS complex [GO:0030897]; late endosome [GO:0005770]	endosomal vesicle fusion [GO:0034058]; protein targeting to vacuole [GO:0006623]	PF00637;	IPR000547;IPR011990;IPR016902;IPR045111;IPR015943;IPR001680;IPR036322;IPR001841;
KCPC_00027509-RA	tr|A0A445LZQ8|A0A445LZQ8_GLYSO	61.7	264	1	262	1	236	1.80E-77	299.3	A0A445LZQ8	A0A445LZQ8_GLYSO	unreviewed	Lysosomal Pro-X carboxypeptidase	D0Y65_000666	Glycine soja (Wild soybean)	GO:0004180; GO:0008236	carboxypeptidase activity [GO:0004180]; serine-type peptidase activity [GO:0008236]			PF05577;	IPR029058;IPR008758;IPR042269;
KCPC_00027510-RA	tr|A0A8B8LZS9|A0A8B8LZS9_ABRPR	42.7	260	2	171	239	498	4.70E-44	187.6	A0A8B8LZS9	A0A8B8LZS9_ABRPR	unreviewed	lysosomal Pro-X carboxypeptidase-like isoform X1	LOC113869582	Abrus precatorius (Indian licorice) (Glycine abrus)					PF05577;	IPR029058;IPR008758;IPR042269;
KCPC_00027511-RA	tr|A0A6A6NIR3|A0A6A6NIR3_HEVBR	68.6	153	1	149	1	153	8.80E-50	206.5	A0A6A6NIR3	A0A6A6NIR3_HEVBR	unreviewed	Complex1_LYR_dom domain-containing protein	GH714_016547	Hevea brasiliensis (Para rubber tree) (Siphonia brasiliensis)	GO:0005739; GO:0034551		mitochondrion [GO:0005739]	mitochondrial respiratory chain complex III assembly [GO:0034551]	PF05347;	IPR008011;IPR045298;
KCPC_00027515-RA	tr|A0A8B8KHS9|A0A8B8KHS9_ABRPR	47.8	228	156	342	276	503	1.10E-36	164.1	A0A8B8KHS9	A0A8B8KHS9_ABRPR	unreviewed	lysosomal Pro-X carboxypeptidase-like	LOC113855943	Abrus precatorius (Indian licorice) (Glycine abrus)					PF05577;	IPR029058;IPR008758;IPR042269;
KCPC_00027517-RA	tr|A0A834SN16|A0A834SN16_9FABA	64	480	1	391	1	480	4.10E-160	574.7	A0A834SN16	A0A834SN16_9FABA	unreviewed	SRSF protein kinase 1-like	G2W53_037824	Senna tora	GO:0004672; GO:0005524	ATP binding [GO:0005524]; protein kinase activity [GO:0004672]			PF00069;	IPR011009;IPR000719;IPR017441;IPR008271;
KCPC_00027522-RA	tr|A0A371H555|A0A371H555_MUCPR	94	386	3	388	2	387	3.80E-214	753.8	A0A371H555	A0A371H555_MUCPR	unreviewed	UDP-D-apiose/UDP-D-xylose synthase 2 (Fragment)	AXS2 CR513_19239	Mucuna pruriens (Velvet bean) (Dolichos pruriens)	GO:0005783; GO:0015035; GO:0016831; GO:0016972; GO:0034975; GO:0071949	carboxy-lyase activity [GO:0016831]; FAD binding [GO:0071949]; protein-disulfide reductase activity [GO:0015035]; thiol oxidase activity [GO:0016972]	endoplasmic reticulum [GO:0005783]	protein folding in endoplasmic reticulum [GO:0034975]	PF01370;PF04137;	IPR045869;IPR001509;IPR007266;IPR036291;
KCPC_00027525-RA	tr|A0A834W4P1|A0A834W4P1_9FABA	83.5	1083	26	1086	1	1069	0.00E+00	1796.2	A0A834W4P1	A0A834W4P1_9FABA	unreviewed	DNA repair protein RAD5A isoform X1	G2W53_037832	Senna tora	GO:0003676; GO:0005524; GO:0008270; GO:0016818; GO:0140658	ATP binding [GO:0005524]; ATP-dependent chromatin remodeler activity [GO:0140658]; hydrolase activity, acting on acid anhydrides, in phosphorus-containing anhydrides [GO:0016818]; nucleic acid binding [GO:0003676]; zinc ion binding [GO:0008270]			PF00271;PF08797;PF00176;	IPR014001;IPR001650;IPR014905;IPR027417;IPR038718;IPR000330;IPR001841;IPR013083;IPR017907;
KCPC_00027526-RA	tr|A0A8B8KWB2|A0A8B8KWB2_ABRPR	50	306	55	353	72	364	7.70E-65	257.7	A0A8B8KWB2	A0A8B8KWB2_ABRPR	unreviewed	AT-hook motif nuclear-localized protein	LOC113859742	Abrus precatorius (Indian licorice) (Glycine abrus)					PF03479;	IPR039605;IPR017956;IPR005175;
KCPC_00027531-RA	tr|A0A834SKU6|A0A834SKU6_9FABA	92	539	3	540	4	541	2.30E-286	994.2	A0A834SKU6	A0A834SKU6_9FABA	unreviewed	Glucomannan 4-beta-mannosyltransferase 2-like	G2W53_037835	Senna tora	GO:0016757	glycosyltransferase activity [GO:0016757]			PF13632;	IPR001173;IPR029044;
KCPC_00027534-RA	tr|A0A834SJW9|A0A834SJW9_9FABA	88.9	289	1	289	1	274	1.80E-138	502.3	A0A834SJW9	A0A834SJW9_9FABA	unreviewed	Splicing factor U2af small subunit B-like	G2W53_037836	Senna tora	GO:0000398; GO:0003723; GO:0046872; GO:0089701	metal ion binding [GO:0046872]; RNA binding [GO:0003723]	U2AF complex [GO:0089701]	mRNA splicing, via spliceosome [GO:0000398]	PF00076;PF00642;	IPR012677;IPR035979;IPR000504;IPR003954;IPR009145;IPR000571;
KCPC_00027544-RA	tr|A0A1S3TL08|A0A1S3TL08_VIGRR	73.3	529	36	563	29	509	9.30E-222	779.6	A0A1S3TL08	A0A1S3TL08_VIGRR	unreviewed	probable 2-carboxy-D-arabinitol-1-phosphatase	LOC106756511	Vigna radiata var. radiata (Mung bean) (Phaseolus aureus)	GO:0003824	catalytic activity [GO:0003824]			PF00300;	IPR013078;IPR029033;IPR001345;
KCPC_00027545-RA	tr|A0A2N9FKA7|A0A2N9FKA7_FAGSY	64.3	70	25	94	17	86	2.20E-10	76.3	A0A2N9FKA7	A0A2N9FKA7_FAGSY	unreviewed	Uncharacterized protein	FSB_LOCUS15372	Fagus sylvatica (Beechnut)
KCPC_00027547-RA	tr|A0A834W1G8|A0A834W1G8_9FABA	81.1	312	1	305	1	307	1.00E-132	483	A0A834W1G8	A0A834W1G8_9FABA	unreviewed	Uncharacterized protein	G2W53_037844	Senna tora					PF05910;	IPR008586;
KCPC_00027556-RA	tr|A0A834SKV5|A0A834SKV5_9FABA	87.4	454	96	524	1	430	1.80E-227	798.5	A0A834SKV5	A0A834SKV5_9FABA	unreviewed	Histone deacetylase (EC 3.5.1.98)	G2W53_037850	Senna tora	GO:0004407	histone deacetylase activity [GO:0004407]			PF00850;	IPR000286;IPR003084;IPR023801;IPR037138;IPR023696;
KCPC_00027557-RA	tr|A0A834W9N7|A0A834W9N7_9FABA	69.5	197	1	174	186	382	1.40E-62	249.2	A0A834W9N7	A0A834W9N7_9FABA	unreviewed	Hexosyltransferase (EC 2.4.1.-)	G2W53_031702	Senna tora	GO:0047262	polygalacturonate 4-alpha-galacturonosyltransferase activity [GO:0047262]			PF01501;	IPR029993;IPR002495;IPR029044;
KCPC_00027558-RA	tr|A0A444Z3L8|A0A444Z3L8_ARAHY	76.6	658	1	655	1	637	2.50E-287	997.7	A0A444Z3L8	A0A444Z3L8_ARAHY	unreviewed	Alkaline/neutral invertase (EC 3.2.1.26)	Ahy_B05g076616	Arachis hypogaea (Peanut)	GO:0004575; GO:0005987; GO:0033926	glycopeptide alpha-N-acetylgalactosaminidase activity [GO:0033926]; sucrose alpha-glucosidase activity [GO:0004575]		sucrose catabolic process [GO:0005987]	PF12899;	IPR008928;IPR012341;IPR024746;
KCPC_00027560-RA	tr|A0A834SLQ4|A0A834SLQ4_9FABA	92.9	621	1	621	1	621	0.00E+00	1187.9	A0A834SLQ4	A0A834SLQ4_9FABA	unreviewed	Peptidyl-prolyl cis-trans isomerase CYP71	G2W53_037852	Senna tora	GO:0003755; GO:0006457	peptidyl-prolyl cis-trans isomerase activity [GO:0003755]		protein folding [GO:0006457]	PF00160;PF00400;	IPR029000;IPR020892;IPR002130;IPR044666;IPR015943;IPR001680;IPR036322;
KCPC_00027573-RA	tr|A0A834W698|A0A834W698_9FABA	79.5	161	63	222	1	157	2.00E-63	252.3	A0A834W698	A0A834W698_9FABA	unreviewed	Zinc finger A20 and AN1 domain-containing stress-associated protein 3-like	G2W53_037860	Senna tora	GO:0003677; GO:0008270	DNA binding [GO:0003677]; zinc ion binding [GO:0008270]			PF01754;PF01428;	IPR035896;IPR002653;IPR000058;
KCPC_00027574-RA	tr|A0A834W4P5|A0A834W4P5_9FABA	89.4	424	76	498	1	424	4.70E-222	780.8	A0A834W4P5	A0A834W4P5_9FABA	unreviewed	Beta-1,6-galactosyltransferase GALT29A	G2W53_037862	Senna tora	GO:0006486; GO:0008373	sialyltransferase activity [GO:0008373]		protein glycosylation [GO:0006486]	PF00777;	IPR001675;IPR038578;
KCPC_00027577-RA	tr|A0A834SKW2|A0A834SKW2_9FABA	65.1	341	1	302	1	341	1.80E-126	462.2	A0A834SKW2	A0A834SKW2_9FABA	unreviewed	Esterase/lipase/thioesterase family protein	G2W53_037865	Senna tora					PF12697;	IPR029058;IPR000073;
KCPC_00027578-RA	tr|A0A6A6LL16|A0A6A6LL16_HEVBR	61.5	348	3	329	328	671	1.90E-121	445.7	A0A6A6LL16	A0A6A6LL16_HEVBR	unreviewed	Uncharacterized protein	GH714_015935	Hevea brasiliensis (Para rubber tree) (Siphonia brasiliensis)					PF12697;	IPR029058;IPR000073;
KCPC_00027580-RA	tr|A0A8B8KS34|A0A8B8KS34_ABRPR	80.2	363	48	410	1	347	2.50E-171	611.7	A0A8B8KS34	A0A8B8KS34_ABRPR	unreviewed	uncharacterized protein LOC113858293 isoform X2	LOC113858293	Abrus precatorius (Indian licorice) (Glycine abrus)					PF12697;	IPR029058;IPR000073;
KCPC_00027445-RA	tr|A0A8B8KJD5|A0A8B8KJD5_ABRPR	52	841	127	905	5	801	6.20E-191	677.9	A0A8B8KJD5	A0A8B8KJD5_ABRPR	unreviewed	BEL1-like homeodomain protein 9	LOC113855948	Abrus precatorius (Indian licorice) (Glycine abrus)					PF05920;PF07526;	IPR009057;IPR001356;IPR008422;IPR006563;
KCPC_00027446-RA	tr|A0A7N2KN97|A0A7N2KN97_QUELO	74.8	222	1	213	1	222	4.60E-89	337.4	A0A7N2KN97	A0A7N2KN97_QUELO	unreviewed	Uncharacterized protein		Quercus lobata (Valley oak)						IPR039271;IPR036908;
KCPC_00027448-RA	tr|A0A8B8KWH8|A0A8B8KWH8_ABRPR	78.7	1081	6	1079	8	1076	0.00E+00	1663.7	A0A8B8KWH8	A0A8B8KWH8_ABRPR	unreviewed	ABC transporter G family member 28-like	LOC113859761	Abrus precatorius (Indian licorice) (Glycine abrus)					PF19055;PF00005;	IPR003593;IPR003439;IPR017871;IPR043926;IPR027417;
KCPC_00027450-RA	tr|A0A834SPX6|A0A834SPX6_9FABA	38.8	170	23	192	499	668	2.30E-28	136.3	A0A834SPX6	A0A834SPX6_9FABA	unreviewed	Putative ribonuclease H protein At1g65750 family	G2W53_038949	Senna tora	GO:0003676; GO:0004523	nucleic acid binding [GO:0003676]; RNA-DNA hybrid ribonuclease activity [GO:0004523]			PF00078;PF13456;PF13966;	IPR043502;IPR036691;IPR044730;IPR012337;IPR002156;IPR036397;IPR000477;IPR026960;
KCPC_00027455-RA	tr|A0A6A4P0P4|A0A6A4P0P4_LUPAL	61.5	135	53	186	6	140	1.40E-31	147.5	A0A6A4P0P4	A0A6A4P0P4_LUPAL	unreviewed	Uncharacterized protein	Lal_00028817 Lalb_Chr19g0137021	Lupinus albus (White lupine) (Lupinus termis)	GO:0016021		integral component of membrane [GO:0016021]
KCPC_00027458-RA	tr|A0A6A6KLP7|A0A6A6KLP7_HEVBR	59	490	18	377	382	852	1.60E-137	499.2	A0A6A6KLP7	A0A6A6KLP7_HEVBR	unreviewed	Uncharacterized protein	GH714_039035	Hevea brasiliensis (Para rubber tree) (Siphonia brasiliensis)	GO:0005524; GO:0016887	ATP binding [GO:0005524]; ATP hydrolysis activity [GO:0016887]			PF00004;PF17862;PF02933;PF02359;	IPR003593;IPR041569;IPR009010;IPR003959;IPR003960;IPR004201;IPR029067;IPR003338;IPR027417;
KCPC_00027459-RA	tr|I1LTL9|I1LTL9_SOYBN	94.1	118	2	119	378	495	1.20E-54	222.2	I1LTL9	I1LTL9_SOYBN	unreviewed	Uncharacterized protein	100783508 GLYMA_12G177100	Glycine max (Soybean) (Glycine hispida)	GO:0005524; GO:0005634; GO:0005829; GO:0016887; GO:0030433; GO:0030970; GO:0031593; GO:0034098; GO:0051228; GO:0071712; GO:0097352	ATP binding [GO:0005524]; ATP hydrolysis activity [GO:0016887]; polyubiquitin modification-dependent protein binding [GO:0031593]	cytosol [GO:0005829]; nucleus [GO:0005634]; VCP-NPL4-UFD1 AAA ATPase complex [GO:0034098]	autophagosome maturation [GO:0097352]; ER-associated misfolded protein catabolic process [GO:0071712]; mitotic spindle disassembly [GO:0051228]; retrograde protein transport, ER to cytosol [GO:0030970]; ubiquitin-dependent ERAD pathway [GO:0030433]	PF00004;PF17862;PF02933;PF02359;	IPR003593;IPR005938;IPR041569;IPR009010;IPR003959;IPR003960;IPR004201;IPR029067;IPR003338;IPR027417;
KCPC_00027460-RA	tr|A0A6A6LGR5|A0A6A6LGR5_HEVBR	76.3	359	1	305	1	354	1.10E-136	496.1	A0A6A6LGR5	A0A6A6LGR5_HEVBR	unreviewed	Uncharacterized protein	GH714_014803	Hevea brasiliensis (Para rubber tree) (Siphonia brasiliensis)	GO:0005524; GO:0016887	ATP binding [GO:0005524]; ATP hydrolysis activity [GO:0016887]			PF00004;PF17862;PF02933;PF02359;	IPR003593;IPR041569;IPR009010;IPR003959;IPR003960;IPR004201;IPR029067;IPR003338;IPR027417;
KCPC_00027463-RA	tr|A0A834W673|A0A834W673_9FABA	78	132	1	132	341	472	4.80E-52	213.8	A0A834W673	A0A834W673_9FABA	unreviewed	Glycosyltransferase (EC 2.4.1.-)	G2W53_037785	Senna tora	GO:0008194	UDP-glycosyltransferase activity [GO:0008194]			PF00201;	IPR002213;IPR035595;
KCPC_00027465-RA	tr|A0A834W673|A0A834W673_9FABA	72.8	147	5	150	6	150	3.20E-52	214.5	A0A834W673	A0A834W673_9FABA	unreviewed	Glycosyltransferase (EC 2.4.1.-)	G2W53_037785	Senna tora	GO:0008194	UDP-glycosyltransferase activity [GO:0008194]			PF00201;	IPR002213;IPR035595;
KCPC_00027466-RA	tr|A0A834W4M9|A0A834W4M9_9FABA	63.4	363	15	345	28	388	2.60E-126	461.8	A0A834W4M9	A0A834W4M9_9FABA	unreviewed	Glycosyltransferase (EC 2.4.1.-)	G2W53_037787	Senna tora	GO:0008194	UDP-glycosyltransferase activity [GO:0008194]			PF00201;	IPR002213;IPR035595;
KCPC_00027469-RA	tr|A0A834SMZ8|A0A834SMZ8_9FABA	83.5	545	1	542	1	545	2.00E-258	901.4	A0A834SMZ8	A0A834SMZ8_9FABA	unreviewed	4-coumarate--CoA ligase-like 7	G2W53_037794	Senna tora	GO:0016874	ligase activity [GO:0016874]			PF00501;PF13193;	IPR025110;IPR045851;IPR020845;IPR000873;IPR042099;
KCPC_00027471-RA	tr|A0A7N2KMQ8|A0A7N2KMQ8_QUELO	61	344	1	324	1	321	8.60E-95	357.1	A0A7N2KMQ8	A0A7N2KMQ8_QUELO	unreviewed	Uncharacterized protein		Quercus lobata (Valley oak)					PF00249;	IPR009057;IPR017930;IPR001005;
KCPC_00027474-RA	tr|A0A4D6LIG3|A0A4D6LIG3_VIGUN	76.8	319	1	315	1	317	1.10E-131	479.6	A0A4D6LIG3	A0A4D6LIG3_VIGUN	unreviewed	Histone acetyltransferase HTATIP	DEO72_LG3g2677	Vigna unguiculata (Cowpea)	GO:0016740	transferase activity [GO:0016740]			PF10294;	IPR019410;IPR029063;
KCPC_00027476-RA	tr|A0A1J7I504|A0A1J7I504_LUPAN	78	491	30	519	7	485	1.40E-227	798.9	A0A1J7I504	A0A1J7I504_LUPAN	unreviewed	Carboxypeptidase (EC 3.4.16.-)	TanjilG_11263	Lupinus angustifolius (Narrow-leaved blue lupine)	GO:0004185; GO:0005576	serine-type carboxypeptidase activity [GO:0004185]	extracellular region [GO:0005576]		PF00450;	IPR029058;IPR001563;IPR018202;
KCPC_00027477-RA	tr|A0A371GIV3|A0A371GIV3_MUCPR	84.6	228	189	416	1	228	1.70E-67	266.9	A0A371GIV3	A0A371GIV3_MUCPR	unreviewed	Vacuolar protein sorting-associated protein 24-like 1	VPS24-1 CR513_27900	Mucuna pruriens (Velvet bean) (Dolichos pruriens)	GO:0005768; GO:0007034		endosome [GO:0005768]	vacuolar transport [GO:0007034]	PF03357;	IPR005024;
KCPC_00027478-RA	tr|A0A438CPW0|A0A438CPW0_VITVI	50	296	68	333	36	331	2.40E-68	269.2	A0A438CPW0	A0A438CPW0_VITVI	unreviewed	RNA-directed DNA polymerase (EC 2.7.7.49)	Tf2-2_128 CK203_108200	Vitis vinifera (Grape)	GO:0003676; GO:0015074	nucleic acid binding [GO:0003676]		DNA integration [GO:0015074]	PF00385;PF17921;PF17917;PF00078;	IPR016197;IPR000953;IPR023780;IPR023779;IPR043502;IPR001584;IPR041588;IPR021109;IPR043128;IPR012337;IPR036397;IPR000477;IPR041373;
KCPC_00027479-RA	tr|A0A5C7GN37|A0A5C7GN37_9ROSI	46.4	125	45	166	79	201	1.80E-19	105.9	A0A5C7GN37	A0A5C7GN37_9ROSI	unreviewed	Retrotrans_gag domain-containing protein	EZV62_027803 EZV62_028252	Acer yangbiense	GO:0005739		mitochondrion [GO:0005739]		PF03732;	IPR021109;IPR005162;
KCPC_00027481-RA	tr|A0A371GI78|A0A371GI78_MUCPR	76.3	464	1	463	1	452	1.20E-206	729.2	A0A371GI78	A0A371GI78_MUCPR	unreviewed	Putative glucuronoxylan glucuronosyltransferase IRX7 (Fragment)	IRX7 CR513_27899	Mucuna pruriens (Velvet bean) (Dolichos pruriens)	GO:0000139; GO:0006486; GO:0016021; GO:0016757	glycosyltransferase activity [GO:0016757]	Golgi membrane [GO:0000139]; integral component of membrane [GO:0016021]	protein glycosylation [GO:0006486]	PF03016;	IPR004263;IPR040911;
KCPC_00027482-RA	tr|A0A803QD96|A0A803QD96_CANSA	62.8	164	1	164	288	451	1.50E-50	209.1	A0A803QD96	A0A803QD96_CANSA	unreviewed	Reverse transcriptase Ty1/copia-type domain-containing protein		Cannabis sativa (Hemp) (Marijuana)					PF07727;	IPR043502;IPR012337;IPR013103;
KCPC_00027483-RA	tr|A0A2Z6MBG6|A0A2Z6MBG6_TRISU	62.6	187	98	283	815	1000	2.30E-59	239.2	A0A2Z6MBG6	A0A2Z6MBG6_TRISU	unreviewed	Integrase catalytic domain-containing protein	TSUD_77270	Trifolium subterraneum (Subterranean clover)	GO:0003676; GO:0015074	nucleic acid binding [GO:0003676]		DNA integration [GO:0015074]	PF13976;PF00665;PF07727;	IPR043502;IPR025724;IPR001584;IPR012337;IPR036397;IPR013103;
KCPC_00027484-RA	tr|A0A2K3LCM1|A0A2K3LCM1_TRIPR	43.5	712	47	685	17	696	1.20E-154	557	A0A2K3LCM1	A0A2K3LCM1_TRIPR	unreviewed	Gag/pol polyprotein-maize retrotransposon Hopscotch (Fragment)	L195_g032236	Trifolium pratense (Red clover)	GO:0003676; GO:0015074	nucleic acid binding [GO:0003676]		DNA integration [GO:0015074]	PF13976;PF00665;	IPR025724;IPR001584;IPR012337;IPR036397;
KCPC_00027490-RA	tr|A0A1S2YKL0|A0A1S2YKL0_CICAR	76.1	272	9	280	5	276	9.00E-125	456.4	A0A1S2YKL0	A0A1S2YKL0_CICAR	unreviewed	E3 ubiquitin-protein ligase RZFP34 isoform X1	LOC101511054	Cicer arietinum (Chickpea) (Garbanzo)	GO:0008270	zinc ion binding [GO:0008270]			PF05495;PF13639;PF14599;	IPR039512;IPR008913;IPR037274;IPR017921;IPR037275;IPR001841;IPR013083;
KCPC_00027498-RA	tr|A0A834W1F8|A0A834W1F8_9FABA	78.8	1006	1	977	1	966	0.00E+00	1474.1	A0A834W1F8	A0A834W1F8_9FABA	unreviewed	Autoimmune regulator	G2W53_037814	Senna tora					PF16135;	IPR016181;IPR032308;IPR019786;IPR011011;IPR001965;IPR019787;IPR013083;
KCPC_00027501-RA	tr|A0A438KFZ0|A0A438KFZ0_VITVI	37.3	252	1	239	99	342	2.70E-29	139	A0A438KFZ0	A0A438KFZ0_VITVI	unreviewed	RING-H2 finger protein ATL57	ATL57 CK203_004731	Vitis vinifera (Grape)	GO:0016021		integral component of membrane [GO:0016021]		PF13639;	IPR001841;IPR013083;
KCPC_00027502-RA	tr|A0A2K3NHM9|A0A2K3NHM9_TRIPR	63.2	220	1	203	1	219	2.60E-52	215.3	A0A2K3NHM9	A0A2K3NHM9_TRIPR	unreviewed	Histone H3-like protein	L195_g025831	Trifolium pratense (Red clover)	GO:0000786; GO:0003677; GO:0005634; GO:0046982	DNA binding [GO:0003677]; protein heterodimerization activity [GO:0046982]	nucleosome [GO:0000786]; nucleus [GO:0005634]		PF00125;	IPR009072;IPR007125;IPR000558;
KCPC_00027503-RA	tr|A0A7J8V602|A0A7J8V602_9ROSI	37.4	147	16	153	53	185	3.70E-08	68.2	A0A7J8V602	A0A7J8V602_9ROSI	unreviewed	Uncharacterized protein	Goklo_010448	Gossypium klotzschianum	GO:0032875			regulation of DNA endoreduplication [GO:0032875]		IPR040389;
KCPC_00027505-RA	tr|A0A8B8KY02|A0A8B8KY02_ABRPR	64.1	223	1	209	11	232	7.30E-63	250.4	A0A8B8KY02	A0A8B8KY02_ABRPR	unreviewed	uncharacterized protein LOC113859745	LOC113859745	Abrus precatorius (Indian licorice) (Glycine abrus)					PF04640;	IPR006734;
KCPC_00027507-RA	tr|A0A834W1D2|A0A834W1D2_9FABA	84.8	1139	1	1124	1	1124	0.00E+00	1857	A0A834W1D2	A0A834W1D2_9FABA	unreviewed	Syndetin isoform X1	G2W53_037818	Senna tora	GO:0005829; GO:0032456; GO:0042147; GO:1990745		cytosol [GO:0005829]; EARP complex [GO:1990745]	endocytic recycling [GO:0032456]; retrograde transport, endosome to Golgi [GO:0042147]	PF10474;PF10475;	IPR019514;IPR040047;IPR019515;
KCPC_00027512-RA	tr|V7ARA7|V7ARA7_PHAVU	36	125	13	78	320	444	7.80E-10	72.8	V7ARA7	V7ARA7_PHAVU	unreviewed	S4 domain-containing protein	PHAVU_009G019500g	Phaseolus vulgaris (Kidney bean) (French bean)	GO:0001522; GO:0003723; GO:0006364; GO:0009982	pseudouridine synthase activity [GO:0009982]; RNA binding [GO:0003723]		pseudouridine synthesis [GO:0001522]; rRNA processing [GO:0006364]	PF00849;PF01479;	IPR020103;IPR006224;IPR006145;IPR002942;IPR036986;
KCPC_00027513-RA	tr|A0A445FNJ6|A0A445FNJ6_GLYSO	59.7	987	171	1094	11	993	0.00E+00	1196	A0A445FNJ6	A0A445FNJ6_GLYSO	unreviewed	Folylpolyglutamate synthase (EC 6.3.2.17)	D0Y65_047401	Glycine soja (Wild soybean)	GO:0004326; GO:0005524; GO:0046872	ATP binding [GO:0005524]; metal ion binding [GO:0046872]; tetrahydrofolylpolyglutamate synthase activity [GO:0004326]			PF00078;	IPR043502;IPR036691;IPR001645;IPR018109;IPR036565;IPR036615;IPR043128;IPR000477;
KCPC_00027516-RA	tr|A0A7N2KM81|A0A7N2KM81_QUELO	58.2	457	1	450	1	451	2.00E-148	535.8	A0A7N2KM81	A0A7N2KM81_QUELO	unreviewed	Peptidase A1 domain-containing protein		Quercus lobata (Valley oak)	GO:0004190	aspartic-type endopeptidase activity [GO:0004190]			PF14541;PF14543;	IPR001461;IPR034161;IPR033121;IPR021109;IPR032799;IPR032861;
KCPC_00027518-RA	tr|A0A834SN83|A0A834SN83_9FABA	59.6	443	1	374	1	391	1.60E-115	426.4	A0A834SN83	A0A834SN83_9FABA	unreviewed	Magnesium transporter	G2W53_037826	Senna tora						IPR045863;IPR039204;
KCPC_00027519-RA	tr|A0A834SLD3|A0A834SLD3_9FABA	65.3	144	1	144	1	115	3.10E-44	188	A0A834SLD3	A0A834SLD3_9FABA	unreviewed	RecQ-mediated genome instability protein 2	G2W53_037827	Senna tora					PF16100;	IPR012340;IPR032245;
KCPC_00027520-RA	tr|A0A834SQW4|A0A834SQW4_9FABA	82.3	350	4	333	1	350	1.60E-160	575.5	A0A834SQW4	A0A834SQW4_9FABA	unreviewed	GDSL esterase/lipase	G2W53_037828	Senna tora	GO:0006629; GO:0016298	lipase activity [GO:0016298]		lipid metabolic process [GO:0006629]	PF00657;	IPR001087;IPR008265;IPR036514;IPR035669;
KCPC_00027524-RA	tr|A0A834W688|A0A834W688_9FABA	72.1	1703	1	1640	1	1641	0.00E+00	2395.2	A0A834W688	A0A834W688_9FABA	unreviewed	DDT domain-containing protein PTM-like	G2W53_037830	Senna tora					PF02791;PF00628;PF15612;	IPR018501;IPR028942;IPR019786;IPR011011;IPR001965;IPR019787;IPR013083;
KCPC_00027527-RA	tr|A0A444Y7S4|A0A444Y7S4_ARAHY	80.8	464	1	464	53	513	2.20E-213	751.5	A0A444Y7S4	A0A444Y7S4_ARAHY	unreviewed	Aa_trans domain-containing protein	Ahy_B08g093972	Arachis hypogaea (Peanut)	GO:0006865; GO:0009734; GO:0015293; GO:0016021	symporter activity [GO:0015293]	integral component of membrane [GO:0016021]	amino acid transport [GO:0006865]; auxin-activated signaling pathway [GO:0009734]	PF01490;	IPR013057;
KCPC_00027535-RA	tr|A0A834SLP5|A0A834SLP5_9FABA	55.1	334	9	338	191	445	1.20E-73	287	A0A834SLP5	A0A834SLP5_9FABA	unreviewed	Histone deacetylase HDT1	G2W53_037837	Senna tora					PF17800;	IPR041232;IPR013087;
KCPC_00027536-RA	tr|A0A834SLP5|A0A834SLP5_9FABA	72.7	176	1	176	1	172	1.70E-58	236.5	A0A834SLP5	A0A834SLP5_9FABA	unreviewed	Histone deacetylase HDT1	G2W53_037837	Senna tora					PF17800;	IPR041232;IPR013087;
KCPC_00027537-RA	tr|A0A2Z6PD11|A0A2Z6PD11_TRISU	27.2	213	1	199	528	724	5.80E-10	75.1	A0A2Z6PD11	A0A2Z6PD11_TRISU	unreviewed	CCHC-type domain-containing protein	TSUD_280950	Trifolium subterraneum (Subterranean clover)	GO:0003676; GO:0008270	nucleic acid binding [GO:0003676]; zinc ion binding [GO:0008270]			PF00078;PF00098;PF13966;	IPR044730;IPR000477;IPR026960;IPR001878;IPR036875;
KCPC_00027538-RA	tr|A0A834SL21|A0A834SL21_9FABA	79.4	820	1	819	1	804	0.00E+00	1224.5	A0A834SL21	A0A834SL21_9FABA	unreviewed	Protein TIC 100	G2W53_037838	Senna tora					PF02493;	IPR003409;
KCPC_00027539-RA	tr|A0A445I2H6|A0A445I2H6_GLYSO	44.2	226	6	225	1	199	4.70E-26	128.3	A0A445I2H6	A0A445I2H6_GLYSO	unreviewed	Uncharacterized protein	D0Y65_030181	Glycine soja (Wild soybean)
KCPC_00027540-RA	tr|A0A151SAR2|A0A151SAR2_CAJCA	59.6	94	1	93	1	93	7.40E-15	89.7	A0A151SAR2	A0A151SAR2_CAJCA	unreviewed	Phytosulfokine [Cleaved into: Phytosulfokine-alpha (PSK-alpha) (Phytosulfokine-a); Phytosulfokine-beta (PSK-beta) (Phytosulfokine-b)]	KK1_026366	Cajanus cajan (Pigeon pea) (Cajanus indicus)	GO:0005576; GO:0008083; GO:0008283; GO:0030154	growth factor activity [GO:0008083]	extracellular region [GO:0005576]	cell differentiation [GO:0030154]; cell population proliferation [GO:0008283]	PF06404;	IPR009438;
KCPC_00027541-RA	tr|A0A8B8KCX2|A0A8B8KCX2_ABRPR	85.9	434	1	432	1	429	3.90E-204	720.7	A0A8B8KCX2	A0A8B8KCX2_ABRPR	unreviewed	Arogenate dehydratase (EC 4.2.1.91)	LOC113854680	Abrus precatorius (Indian licorice) (Glycine abrus)					PF00800;	IPR045865;IPR002912;IPR001086;IPR018528;
KCPC_00027543-RA	tr|A0A834SLE4|A0A834SLE4_9FABA	85.2	750	1	749	1	696	0.00E+00	1198.7	A0A834SLE4	A0A834SLE4_9FABA	unreviewed	Nucleobase-ascorbate transporter 12	G2W53_037842	Senna tora	GO:0016020; GO:0022857	transmembrane transporter activity [GO:0022857]	membrane [GO:0016020]		PF00860;	IPR006043;
KCPC_00027549-RA	tr|A0A834W693|A0A834W693_9FABA	47.3	203	45	190	63	257	3.20E-33	151.8	A0A834W693	A0A834W693_9FABA	unreviewed	Stress-response A/B barrel domain-containing protein isoform X1	G2W53_037845	Senna tora
KCPC_00027550-RA	tr|A0A834W1J3|A0A834W1J3_9FABA	84.8	105	1	105	1	105	5.70E-43	183.3	A0A834W1J3	A0A834W1J3_9FABA	unreviewed	Stress-response A/B barrel domain-containing protein	G2W53_037846	Senna tora					PF07876;	IPR013097;IPR011008;IPR044662;
KCPC_00027553-RA	tr|A0A1S3TSF3|A0A1S3TSF3_VIGRR	57.3	211	2	205	6	210	4.40E-52	214.5	A0A1S3TSF3	A0A1S3TSF3_VIGRR	unreviewed	dehydration-responsive element-binding protein 1F-like	LOC106758293	Vigna radiata var. radiata (Mung bean) (Phaseolus aureus)	GO:0003677; GO:0003700; GO:0005634	DNA binding [GO:0003677]; DNA-binding transcription factor activity [GO:0003700]	nucleus [GO:0005634]		PF00847;	IPR001471;IPR036955;IPR016177;IPR045277;
KCPC_00027555-RA	tr|A0A8B8KQN7|A0A8B8KQN7_ABRPR	86.6	67	21	87	1	67	2.50E-25	124.4	A0A8B8KQN7	A0A8B8KQN7_ABRPR	unreviewed	uncharacterized protein LOC113857993	LOC113857993	Abrus precatorius (Indian licorice) (Glycine abrus)					PF02238;	IPR039297;IPR039296;
KCPC_00027559-RA	tr|I3SZF6|I3SZF6_LOTJA	71.3	251	43	292	1	240	6.10E-92	347.4	I3SZF6	I3SZF6_LOTJA	unreviewed	Acid phosphatase (EC 3.1.3.2)		Lotus japonicus (Lotus corniculatus var. japonicus)	GO:0003993; GO:0004725	acid phosphatase activity [GO:0003993]; protein tyrosine phosphatase activity [GO:0004725]			PF01451;	IPR023485;IPR036196;IPR017867;
KCPC_00027561-RA	tr|A0A3S3N148|A0A3S3N148_9MAGN	54.8	166	20	184	23	175	7.70E-24	120.6	A0A3S3N148	A0A3S3N148_9MAGN	unreviewed	60S acidic ribosomal protein P2B-like protein	CKAN_01218700	Cinnamomum micranthum f. kanehirae	GO:0002182; GO:0003735; GO:0022625	structural constituent of ribosome [GO:0003735]	cytosolic large ribosomal subunit [GO:0022625]	cytoplasmic translational elongation [GO:0002182]		IPR038716;IPR027534;IPR044076;
KCPC_00027562-RA	tr|A0A7J7GIH4|A0A7J7GIH4_CAMSI	56.8	95	1	95	203	297	8.30E-25	123.2	A0A7J7GIH4	A0A7J7GIH4_CAMSI	unreviewed	Uncharacterized protein	HYC85_021756	Camellia sinensis (Tea)	GO:0004497; GO:0005506; GO:0016705; GO:0020037	heme binding [GO:0020037]; iron ion binding [GO:0005506]; monooxygenase activity [GO:0004497]; oxidoreductase activity, acting on paired donors, with incorporation or reduction of molecular oxygen [GO:0016705]			PF00067;	IPR001128;IPR002401;IPR036396;
KCPC_00027563-RA	tr|A0A834SN36|A0A834SN36_9FABA	79.3	121	1	121	138	258	1.00E-42	183	A0A834SN36	A0A834SN36_9FABA	unreviewed	Cytochrome P450 94C1-like	G2W53_037854	Senna tora	GO:0004497; GO:0005506; GO:0016705; GO:0020037	heme binding [GO:0020037]; iron ion binding [GO:0005506]; monooxygenase activity [GO:0004497]; oxidoreductase activity, acting on paired donors, with incorporation or reduction of molecular oxygen [GO:0016705]			PF00067;	IPR001128;IPR002401;IPR036396;
KCPC_00027568-RA	tr|A0A8B8KP70|A0A8B8KP70_ABRPR	59.4	498	72	560	1	494	7.60E-171	610.5	A0A8B8KP70	A0A8B8KP70_ABRPR	unreviewed	Fatty acyl-CoA reductase (EC 1.2.1.84)	LOC113857707	Abrus precatorius (Indian licorice) (Glycine abrus)					PF07993;PF03015;	IPR026055;IPR033640;IPR013120;IPR036291;
KCPC_00027569-RA	tr|A0A6A5NNA4|A0A6A5NNA4_LUPAL	52.5	497	1	433	23	518	6.90E-132	480.7	A0A6A5NNA4	A0A6A5NNA4_LUPAL	unreviewed	Fatty acyl-CoA reductase (EC 1.2.1.84)	Lal_00013082	Lupinus albus (White lupine) (Lupinus termis)	GO:0006629; GO:0080019; GO:0102965	alcohol-forming fatty acyl-CoA reductase activity [GO:0102965]; fatty-acyl-CoA reductase (alcohol-forming) activity [GO:0080019]		lipid metabolic process [GO:0006629]	PF07993;PF03015;	IPR026055;IPR033640;IPR013120;IPR036291;
KCPC_00027570-RA	tr|A0A834SLF1|A0A834SLF1_9FABA	85.4	492	24	513	1	492	9.60E-242	845.9	A0A834SLF1	A0A834SLF1_9FABA	unreviewed	Fatty acyl-CoA reductase (EC 1.2.1.84)	G2W53_037857	Senna tora	GO:0080019	fatty-acyl-CoA reductase (alcohol-forming) activity [GO:0080019]			PF07993;PF03015;	IPR026055;IPR033640;IPR013120;IPR036291;
KCPC_00027571-RA	tr|A0A834SQY1|A0A834SQY1_9FABA	80.1	1155	1	1150	1	1030	0.00E+00	1718.7	A0A834SQY1	A0A834SQY1_9FABA	unreviewed	Protein HIRA	G2W53_037858	Senna tora	GO:0005634; GO:0006325; GO:0006351; GO:0006355		nucleus [GO:0005634]	chromatin organization [GO:0006325]; regulation of transcription, DNA-templated [GO:0006355]; transcription, DNA-templated [GO:0006351]	PF07569;PF00400;	IPR031120;IPR011494;IPR015943;IPR001680;IPR019775;IPR036322;
KCPC_00027572-RA	tr|A0A834W1H1|A0A834W1H1_9FABA	59.3	140	24	163	641	759	5.30E-37	164.1	A0A834W1H1	A0A834W1H1_9FABA	unreviewed	Subtilisin-like protease SBT5.3	G2W53_037859	Senna tora	GO:0004252	serine-type endopeptidase activity [GO:0004252]			PF17766;PF05922;PF00082;	IPR000209;IPR036852;IPR023828;IPR015500;IPR034197;IPR010259;IPR037045;IPR045051;IPR041469;
KCPC_00027575-RA	tr|A0A371FTV0|A0A371FTV0_MUCPR	69.7	330	1	310	1	316	3.00E-121	444.9	A0A371FTV0	A0A371FTV0_MUCPR	unreviewed	Zinc finger protein WIP3	WIP3 CR513_37546	Mucuna pruriens (Velvet bean) (Dolichos pruriens)	GO:0003700; GO:0005634	DNA-binding transcription factor activity [GO:0003700]	nucleus [GO:0005634]		PF00096;	IPR043584;IPR036236;IPR013087;
KCPC_00027581-RA	tr|A0A834SN41|A0A834SN41_9FABA	78.6	1218	1	1208	1	1209	0.00E+00	1788.5	A0A834SN41	A0A834SN41_9FABA	unreviewed	Uncharacterized protein	G2W53_037869	Senna tora
KCPC_00027583-RA	tr|A0A834X6L9|A0A834X6L9_9FABA	37.7	236	29	204	190	423	4.00E-22	115.9	A0A834X6L9	A0A834X6L9_9FABA	unreviewed	Zinc finger BED domain-containing protein RICESLEEPER 2-like	G2W53_007397	Senna tora	GO:0046983	protein dimerization activity [GO:0046983]			PF05699;	IPR045259;IPR008906;IPR012337;
KCPC_00027586-RA	tr|A0A834SN92|A0A834SN92_9FABA	77	465	1	457	1	420	9.30E-172	613.2	A0A834SN92	A0A834SN92_9FABA	unreviewed	Myb-related protein 2-like isoform X2	G2W53_037871	Senna tora	GO:0003677; GO:0003700	DNA binding [GO:0003677]; DNA-binding transcription factor activity [GO:0003700]			PF14379;PF00249;	IPR009057;IPR025756;IPR017930;IPR006447;IPR044848;
KCPC_00027587-RA	tr|F6HHG2|F6HHG2_VITVI	59.7	397	32	418	55	383	5.30E-105	391.3	F6HHG2	F6HHG2_VITVI	unreviewed	Uncharacterized protein	VIT_06s0080g00400	Vitis vinifera (Grape)	GO:0000470; GO:0003723; GO:0022625	RNA binding [GO:0003723]	cytosolic large ribosomal subunit [GO:0022625]	maturation of LSU-rRNA [GO:0000470]	PF00687;	IPR023674;IPR028364;
KCPC_00027588-RA	tr|A0A834TJ95|A0A834TJ95_9FABA	76	154	43	196	1	154	6.40E-61	243.8	A0A834TJ95	A0A834TJ95_9FABA	unreviewed	Ferredoxin	G2W53_021371	Senna tora	GO:0009055; GO:0051537	2 iron, 2 sulfur cluster binding [GO:0051537]; electron transfer activity [GO:0009055]			PF00111;	IPR036010;IPR001041;IPR006058;IPR012675;IPR010241;
KCPC_00027593-RA	tr|A0A834W1I6|A0A834W1I6_9FABA	80.9	398	1	393	1	398	7.80E-175	623.2	A0A834W1I6	A0A834W1I6_9FABA	unreviewed	Glucan endo-1,3-beta-D-glucosidase (EC 3.2.1.39) ((1->3)-beta-glucan endohydrolase) (Beta-1,3-endoglucanase)	G2W53_037874	Senna tora	GO:0004553; GO:0005975	hydrolase activity, hydrolyzing O-glycosyl compounds [GO:0004553]		carbohydrate metabolic process [GO:0005975]	PF00332;	IPR000490;IPR044965;IPR017853;
KCPC_00027596-RA	tr|A0A8B8KW08|A0A8B8KW08_ABRPR	73.6	397	70	464	106	482	9.50E-148	533.5	A0A8B8KW08	A0A8B8KW08_ABRPR	unreviewed	rho GTPase-activating protein 1 isoform X1	LOC113858314	Abrus precatorius (Indian licorice) (Glycine abrus)					PF00786;PF00620;	IPR000095;IPR036936;IPR008936;IPR000198;IPR044785;
KCPC_00027597-RA	tr|A0A061GV87|A0A061GV87_THECC	51.7	267	1	223	1	263	5.70E-54	221.1	A0A061GV87	A0A061GV87_THECC	unreviewed	Uncharacterized protein	TCM_041386	Theobroma cacao (Cacao) (Cocoa)					PF11250;	IPR021410;
KCPC_00027599-RA	tr|A0A371EB79|A0A371EB79_MUCPR	75.7	202	3	201	4	205	1.80E-74	288.9	A0A371EB79	A0A371EB79_MUCPR	unreviewed	Germin-like protein (Fragment)	CR513_58316	Mucuna pruriens (Velvet bean) (Dolichos pruriens)	GO:0030145; GO:0048046	manganese ion binding [GO:0030145]	apoplast [GO:0048046]		PF00190;	IPR006045;IPR001929;IPR014710;IPR011051;
KCPC_00027601-RA	tr|A0A834SLW1|A0A834SLW1_9FABA	67	179	1	174	2	170	4.10E-51	211.1	A0A834SLW1	A0A834SLW1_9FABA	unreviewed	Uncharacterized protein	G2W53_037882	Senna tora
KCPC_00027602-RA	tr|A0A8J4QQ39|A0A8J4QQ39_9ROSI	67.5	246	1	232	13	254	6.80E-86	327	A0A8J4QQ39	A0A8J4QQ39_9ROSI	unreviewed	Uncharacterized protein	CMV_020782	Castanea mollissima (Chinese chestnut)
KCPC_00027603-RA	tr|A0A834SN97|A0A834SN97_9FABA	94.2	223	1	217	1	223	1.10E-106	396	A0A834SN97	A0A834SN97_9FABA	unreviewed	Vesicle-associated membrane protein 714	G2W53_037886	Senna tora	GO:0016021; GO:0016192		integral component of membrane [GO:0016021]	vesicle-mediated transport [GO:0016192]	PF13774;PF00957;	IPR011012;IPR010908;IPR001388;IPR042855;
KCPC_00027604-RA	tr|A0A834SLH6|A0A834SLH6_9FABA	81.5	502	1	498	6	507	3.20E-234	820.8	A0A834SLH6	A0A834SLH6_9FABA	unreviewed	Capsanthin/capsorubin synthase, chromoplastic-like	G2W53_037887	Senna tora	GO:0016117; GO:0016705	oxidoreductase activity, acting on paired donors, with incorporation or reduction of molecular oxygen [GO:0016705]		carotenoid biosynthetic process [GO:0016117]		IPR036188;IPR010108;
KCPC_00027605-RA	tr|A0A834SLH6|A0A834SLH6_9FABA	51.4	138	81	217	506	643	4.00E-22	115.2	A0A834SLH6	A0A834SLH6_9FABA	unreviewed	Capsanthin/capsorubin synthase, chromoplastic-like	G2W53_037887	Senna tora	GO:0016117; GO:0016705	oxidoreductase activity, acting on paired donors, with incorporation or reduction of molecular oxygen [GO:0016705]		carotenoid biosynthetic process [GO:0016117]		IPR036188;IPR010108;
KCPC_00027606-RA	tr|A0A834SQZ6|A0A834SQZ6_9FABA	88.1	427	1	425	1	427	1.40E-222	781.9	A0A834SQZ6	A0A834SQZ6_9FABA	unreviewed	Mitochondrial fission protein ELM1	G2W53_037888	Senna tora					PF06258;	IPR009367;
KCPC_00027607-RA	tr|A0A6J5V571|A0A6J5V571_PRUAR	61.5	628	84	702	1	571	1.00E-185	660.2	A0A6J5V571	A0A6J5V571_PRUAR	unreviewed	Uncharacterized protein	CURHAP_LOCUS37768	Prunus armeniaca (Apricot) (Armeniaca vulgaris)					PF02338;	IPR003323;IPR038765;IPR015940;
KCPC_00027608-RA	tr|A0A834W6A9|A0A834W6A9_9FABA	81.9	371	5	375	1	368	9.10E-157	563.1	A0A834W6A9	A0A834W6A9_9FABA	unreviewed	mRNA-decapping enzyme-like protein	G2W53_037890	Senna tora	GO:0000290; GO:0008047; GO:0043085	enzyme activator activity [GO:0008047]		deadenylation-dependent decapping of nuclear-transcribed mRNA [GO:0000290]; positive regulation of catalytic activity [GO:0043085]	PF06058;	IPR010334;IPR011993;
KCPC_00027610-RA	tr|A0A8B8KLM0|A0A8B8KLM0_ABRPR	97.5	393	83	475	37	429	8.20E-212	746.5	A0A8B8KLM0	A0A8B8KLM0_ABRPR	unreviewed	RuvB-like helicase (EC 3.6.4.12)	LOC113857134	Abrus precatorius (Indian licorice) (Glycine abrus)					PF06068;PF17856;	IPR003593;IPR027417;IPR027238;IPR041048;IPR042487;IPR010339;
KCPC_00027611-RA	tr|A0A834SK60|A0A834SK60_9FABA	68.2	459	35	485	1	456	3.40E-101	379	A0A834SK60	A0A834SK60_9FABA	unreviewed	Protein phosphatase 1 regulatory subunit 7	G2W53_037894	Senna tora						IPR001611;IPR032675;
KCPC_00027612-RA	tr|A0A834SKX8|A0A834SKX8_9FABA	75.7	304	1	304	1	304	1.10E-124	456.4	A0A834SKX8	A0A834SKX8_9FABA	unreviewed	F-box protein	G2W53_037895	Senna tora						IPR045283;IPR036047;
KCPC_00027615-RA	tr|A0A0D3DYF2|A0A0D3DYF2_BRAOL	81.1	143	1	141	1	143	5.80E-64	253.4	A0A0D3DYF2	A0A0D3DYF2_BRAOL	unreviewed	Uncharacterized protein	106307647	Brassica oleracea var. oleracea	GO:0016021		integral component of membrane [GO:0016021]			IPR017498;
KCPC_00027617-RA	tr|A0A8B8KYH9|A0A8B8KYH9_ABRPR	65.1	622	29	644	39	654	1.90E-197	699.1	A0A8B8KYH9	A0A8B8KYH9_ABRPR	unreviewed	uncharacterized protein At5g41620 isoform X1	LOC113858882	Abrus precatorius (Indian licorice) (Glycine abrus)						IPR043424;
KCPC_00027621-RA	tr|A0A834SNA0|A0A834SNA0_9FABA	92.7	109	1	109	1	109	2.00E-43	184.9	A0A834SNA0	A0A834SNA0_9FABA	unreviewed	NAC domain-containing protein 40-like	G2W53_037901	Senna tora
KCPC_00027623-RA	tr|A0A8B8KVD7|A0A8B8KVD7_ABRPR	57.1	105	24	120	3	101	2.20E-14	88.6	A0A8B8KVD7	A0A8B8KVD7_ABRPR	unreviewed	uncharacterized protein LOC113859298	LOC113859298	Abrus precatorius (Indian licorice) (Glycine abrus)
KCPC_00027624-RA	tr|A0A834SLJ3|A0A834SLJ3_9FABA	87.1	280	1	280	1	280	4.30E-143	517.3	A0A834SLJ3	A0A834SLJ3_9FABA	unreviewed	Poly(A)-specific ribonuclease (EC 3.1.13.4)	G2W53_037902	Senna tora	GO:0003676; GO:0004535; GO:0030014	nucleic acid binding [GO:0003676]; poly(A)-specific ribonuclease activity [GO:0004535]	CCR4-NOT complex [GO:0030014]		PF04857;	IPR039637;IPR006941;IPR012337;IPR036397;
KCPC_00027625-RA	tr|A0A834WQK5|A0A834WQK5_9FABA	31.8	107	36	140	448	554	4.10E-09	71.2	A0A834WQK5	A0A834WQK5_9FABA	unreviewed	RNase H type-1 domain-containing protein	G2W53_012361	Senna tora	GO:0003676; GO:0004523	nucleic acid binding [GO:0003676]; RNA-DNA hybrid ribonuclease activity [GO:0004523]			PF13456;	IPR044730;IPR012337;IPR002156;IPR036397;
KCPC_00027627-RA	tr|A0A8B8KRE1|A0A8B8KRE1_ABRPR	79.5	190	3	190	2	190	3.20E-73	284.6	A0A8B8KRE1	A0A8B8KRE1_ABRPR	unreviewed	uncharacterized protein LOC113858141	LOC113858141	Abrus precatorius (Indian licorice) (Glycine abrus)					PF06916;	IPR045866;IPR009688;
KCPC_00027635-RA	tr|A0A072UJ57|A0A072UJ57_MEDTR	42.9	303	174	372	52	354	5.30E-48	201.8	A0A072UJ57	A0A072UJ57_MEDTR	unreviewed	Putative NADH:ubiquinone reductase (Non-electrogenic) (EC 1.6.5.9) (Pyridine nucleotide-disulfide oxidoreductase family protein)	25492217 MTR_4g051645 MtrunA17_Chr4g0025661	Medicago truncatula (Barrel medic) (Medicago tribuloides)	GO:0004174; GO:0005737; GO:0050660	electron-transferring-flavoprotein dehydrogenase activity [GO:0004174]; flavin adenine dinucleotide binding [GO:0050660]	cytoplasm [GO:0005737]		PF07992;	IPR036188;IPR023753;
KCPC_00027636-RA	tr|A0A8B8KUG4|A0A8B8KUG4_ABRPR	79.4	359	3	360	4	360	9.70E-156	559.7	A0A8B8KUG4	A0A8B8KUG4_ABRPR	unreviewed	apoptosis-inducing factor homolog B-like	LOC113858485	Abrus precatorius (Indian licorice) (Glycine abrus)					PF07992;	IPR036188;IPR023753;
KCPC_00027637-RA	tr|A0A834SK69|A0A834SK69_9FABA	72.9	107	1	104	1	106	6.20E-31	143.3	A0A834SK69	A0A834SK69_9FABA	unreviewed	Protein CLAVATA 3	G2W53_037909	Senna tora	GO:0033612; GO:0045168	receptor serine/threonine kinase binding [GO:0033612]		cell-cell signaling involved in cell fate commitment [GO:0045168]		IPR039818;IPR044962;
KCPC_00027641-RA	tr|A0A7J8VBS5|A0A7J8VBS5_9ROSI	41.5	130	3	126	79	208	2.70E-16	95.1	A0A7J8VBS5	A0A7J8VBS5_9ROSI	unreviewed	Uncharacterized protein	Goklo_012306	Gossypium klotzschianum
KCPC_00027642-RA	tr|A0A6P4NAI4|A0A6P4NAI4_GOSAR	33.6	214	172	371	632	842	1.50E-21	114	A0A6P4NAI4	A0A6P4NAI4_GOSAR	unreviewed	uncharacterized protein LOC108468658	LOC108468658	Gossypium arboreum (Tree cotton) (Gossypium nanking)					PF07727;	IPR012337;IPR013103;
KCPC_00027644-RA	tr|A0A8B8KHH4|A0A8B8KHH4_ABRPR	57.6	771	3	684	2	706	8.70E-190	673.7	A0A8B8KHH4	A0A8B8KHH4_ABRPR	unreviewed	BEL1-like homeodomain protein 1	LOC113855302	Abrus precatorius (Indian licorice) (Glycine abrus)					PF05920;PF07526;	IPR009057;IPR001356;IPR008422;IPR006563;
KCPC_00027645-RA	tr|A0A4P1RCZ9|A0A4P1RCZ9_LUPAN	69.3	368	21	387	2	355	2.50E-125	458.8	A0A4P1RCZ9	A0A4P1RCZ9_LUPAN	unreviewed	Uncharacterized protein	TanjilG_03138	Lupinus angustifolius (Narrow-leaved blue lupine)						IPR012677;IPR039884;
KCPC_00027648-RA	tr|A0A8B8L217|A0A8B8L217_ABRPR	68.5	416	1	407	1	414	4.10E-155	557.8	A0A8B8L217	A0A8B8L217_ABRPR	unreviewed	RING-type E3 ubiquitin transferase (EC 2.3.2.27)	LOC113860204	Abrus precatorius (Indian licorice) (Glycine abrus)					PF04564;	IPR011989;IPR016024;IPR045185;IPR045210;IPR003613;IPR013083;
KCPC_00027650-RA	tr|A0A834SR10|A0A834SR10_9FABA	63	541	61	592	18	532	2.00E-142	516.2	A0A834SR10	A0A834SR10_9FABA	unreviewed	Protein FAF-like, chloroplastic	G2W53_037918	Senna tora					PF11250;	IPR021410;
KCPC_00027657-RA	tr|A0A834TSM3|A0A834TSM3_9FABA	93	416	1	416	1	416	3.70E-221	777.3	A0A834TSM3	A0A834TSM3_9FABA	unreviewed	DnaJ protein-like protein	G2W53_021313	Senna tora	GO:0005524; GO:0006457; GO:0009408; GO:0030544; GO:0051082	ATP binding [GO:0005524]; Hsp70 protein binding [GO:0030544]; unfolded protein binding [GO:0051082]		protein folding [GO:0006457]; response to heat [GO:0009408]	PF00226;PF01556;PF00684;	IPR012724;IPR002939;IPR001623;IPR018253;IPR044713;IPR008971;IPR001305;IPR036410;IPR036869;
KCPC_00027659-RA	tr|A0A834TJ56|A0A834TJ56_9FABA	62.1	182	27	208	1	152	4.10E-51	211.5	A0A834TJ56	A0A834TJ56_9FABA	unreviewed	Putative phosphatidylglycerol/phosphatidylinositol transfer protein	G2W53_021311	Senna tora	GO:0032366			intracellular sterol transport [GO:0032366]	PF02221;	IPR014756;IPR003172;IPR033917;IPR039670;
KCPC_00027660-RA	tr|A0A8B8K7T6|A0A8B8K7T6_ABRPR	64.8	287	59	336	1	284	2.90E-77	298.9	A0A8B8K7T6	A0A8B8K7T6_ABRPR	unreviewed	uncharacterized protein LOC113853563 isoform X2	LOC113853563	Abrus precatorius (Indian licorice) (Glycine abrus)						IPR036176;
KCPC_00027661-RA	tr|A0A834SL88|A0A834SL88_9FABA	87.7	810	61	870	1	809	0.00E+00	1444.1	A0A834SL88	A0A834SL88_9FABA	unreviewed	Ubiquitin carboxyl-terminal hydrolase (EC 3.4.19.12)	G2W53_037928	Senna tora	GO:0004843; GO:0006511; GO:0016579	thiol-dependent deubiquitinase [GO:0004843]		protein deubiquitination [GO:0016579]; ubiquitin-dependent protein catabolic process [GO:0006511]	PF00443;	IPR038765;IPR001394;IPR018200;IPR028889;
KCPC_00027664-RA	tr|A0A371GN59|A0A371GN59_MUCPR	73.2	444	28	471	48	451	5.40E-191	677.2	A0A371GN59	A0A371GN59_MUCPR	unreviewed	Protein STRICTOSIDINE SYNTHASE-LIKE 3 (Fragment)	SSL3 CR513_26171	Mucuna pruriens (Velvet bean) (Dolichos pruriens)	GO:0005773; GO:0009058; GO:0016844	strictosidine synthase activity [GO:0016844]	vacuole [GO:0005773]	biosynthetic process [GO:0009058]	PF03088;	IPR011042;IPR018119;
KCPC_00027665-RA	tr|A0A834SLL1|A0A834SLL1_9FABA	80.1	954	1	941	3	926	0.00E+00	1380.9	A0A834SLL1	A0A834SLL1_9FABA	unreviewed	Replication factor C subunit 1	G2W53_037932	Senna tora	GO:0003677; GO:0003689; GO:0005524; GO:0005663; GO:0006260; GO:0006281; GO:0016887	ATP binding [GO:0005524]; ATP hydrolysis activity [GO:0016887]; DNA binding [GO:0003677]; DNA clamp loader activity [GO:0003689]	DNA replication factor C complex [GO:0005663]	DNA repair [GO:0006281]; DNA replication [GO:0006260]	PF00004;PF00533;PF08519;	IPR003593;IPR003959;IPR001357;IPR036420;IPR008921;IPR013725;IPR027417;IPR012178;
KCPC_00027669-RA	tr|A0A371F3Y9|A0A371F3Y9_MUCPR	70	70	14	83	565	634	2.20E-18	101.3	A0A371F3Y9	A0A371F3Y9_MUCPR	unreviewed	Long-chain-alcohol oxidase (EC 1.1.3.20) (Fragment)	FAO4A CR513_47457	Mucuna pruriens (Velvet bean) (Dolichos pruriens)	GO:0016021; GO:0046577; GO:0050660	flavin adenine dinucleotide binding [GO:0050660]; long-chain-alcohol oxidase activity [GO:0046577]	integral component of membrane [GO:0016021]		PF05199;PF00732;	IPR036188;IPR000172;IPR007867;IPR012400;
KCPC_00027670-RA	tr|A0A1S3VS93|A0A1S3VS93_VIGRR	79.3	92	3	94	671	762	1.30E-32	149.1	A0A1S3VS93	A0A1S3VS93_VIGRR	unreviewed	Long-chain-alcohol oxidase (EC 1.1.3.20)	LOC106777940	Vigna radiata var. radiata (Mung bean) (Phaseolus aureus)	GO:0016021; GO:0046577; GO:0050660	flavin adenine dinucleotide binding [GO:0050660]; long-chain-alcohol oxidase activity [GO:0046577]	integral component of membrane [GO:0016021]		PF05199;PF00732;	IPR036188;IPR000172;IPR007867;IPR012400;
KCPC_00027672-RA	tr|A0A834W1H4|A0A834W1H4_9FABA	93.5	154	50	203	1	154	2.30E-72	282	A0A834W1H4	A0A834W1H4_9FABA	unreviewed	Putative membrane protein yuiD	G2W53_037938	Senna tora					PF02681;	IPR003832;
KCPC_00027673-RA	tr|A0A834SK32|A0A834SK32_9FABA	81.4	625	1	624	1	615	4.10E-285	990.3	A0A834SK32	A0A834SK32_9FABA	unreviewed	Condensin complex subunit 2	G2W53_037941	Senna tora	GO:0000796; GO:0007076		condensin complex [GO:0000796]	mitotic chromosome condensation [GO:0007076]	PF05786;	IPR022816;
KCPC_00027675-RA	tr|E9RHS5|E9RHS5_LOTJA	68.3	508	20	525	11	483	1.10E-203	719.5	E9RHS5	E9RHS5_LOTJA	unreviewed	13-hydroperoxide lyase	Lj13HPL	Lotus japonicus (Lotus corniculatus var. japonicus)	GO:0004497; GO:0005506; GO:0016705; GO:0016829; GO:0020037	heme binding [GO:0020037]; iron ion binding [GO:0005506]; lyase activity [GO:0016829]; monooxygenase activity [GO:0004497]; oxidoreductase activity, acting on paired donors, with incorporation or reduction of molecular oxygen [GO:0016705]			PF00067;	IPR001128;IPR002403;IPR036396;
KCPC_00027680-RA	tr|A0A151STH2|A0A151STH2_CAJCA	71.8	124	23	140	275	393	1.30E-39	172.6	A0A151STH2	A0A151STH2_CAJCA	unreviewed	Putative histone-arginine methyltransferase CARM1B (EC 2.1.1.125) (Fragment)	KK1_004386	Cajanus cajan (Pigeon pea) (Cajanus indicus)	GO:0016274	protein-arginine N-methyltransferase activity [GO:0016274]				IPR025799;IPR029063;
KCPC_00027684-RA	tr|A0A834TJX9|A0A834TJX9_9FABA	77.8	320	1	320	1	283	5.10E-132	480.7	A0A834TJX9	A0A834TJX9_9FABA	unreviewed	Alpha/beta-hydrolase superfamily protein	G2W53_021299	Senna tora	GO:0016787	hydrolase activity [GO:0016787]			PF01738;	IPR029058;IPR002925;
KCPC_00027685-RA	tr|V7BZA4|V7BZA4_PHAVU	49.9	607	1	481	1	586	2.40E-112	416	V7BZA4	V7BZA4_PHAVU	unreviewed	WRKY domain-containing protein	PHAVU_005G116000g	Phaseolus vulgaris (Kidney bean) (French bean)	GO:0003700; GO:0005634; GO:0043565	DNA-binding transcription factor activity [GO:0003700]; sequence-specific DNA binding [GO:0043565]	nucleus [GO:0005634]		PF03106;	IPR003657;IPR036576;IPR044810;
KCPC_00027686-RA	tr|A0A8B8ZW53|A0A8B8ZW53_PHODC	58.2	1871	230	2070	46	1795	0.00E+00	2116.3	A0A8B8ZW53	A0A8B8ZW53_PHODC	unreviewed	uncharacterized protein LOC120108856	LOC120108856	Phoenix dactylifera (Date palm)					PF17921;PF03732;PF17919;PF00665;PF00078;	IPR043502;IPR001584;IPR041588;IPR021109;IPR005162;IPR043128;IPR012337;IPR036397;IPR000477;IPR041577;
KCPC_00027687-RA	tr|A0A834SNB8|A0A834SNB8_9FABA	81.9	310	1	298	215	517	1.80E-144	521.9	A0A834SNB8	A0A834SNB8_9FABA	unreviewed	Aspartic proteinase A1	G2W53_037946	Senna tora	GO:0004190; GO:0006629	aspartic-type endopeptidase activity [GO:0004190]		lipid metabolic process [GO:0006629]	PF00026;PF05184;PF03489;	IPR001461;IPR001969;IPR033121;IPR021109;IPR033869;IPR007856;IPR008138;IPR011001;IPR008139;
KCPC_00027689-RA	tr|A0A834SR26|A0A834SR26_9FABA	73.4	338	1	333	1	338	2.00E-137	498.8	A0A834SR26	A0A834SR26_9FABA	unreviewed	Mitogen-activated protein kinase kinase kinase 18-like	G2W53_037948	Senna tora	GO:0004672; GO:0005524	ATP binding [GO:0005524]; protein kinase activity [GO:0004672]			PF00069;	IPR011009;IPR000719;IPR017441;IPR008271;
KCPC_00027694-RA	tr|A0A834W4R3|A0A834W4R3_9FABA	81.9	237	3	239	1	237	9.70E-104	386.3	A0A834W4R3	A0A834W4R3_9FABA	unreviewed	Aquaporin SIP1-1-like	G2W53_037952	Senna tora	GO:0015250; GO:0016020	water channel activity [GO:0015250]	membrane [GO:0016020]		PF00230;	IPR023271;IPR000425;IPR044222;
KCPC_00027696-RA	tr|A0A396IBK7|A0A396IBK7_MEDTR	45.5	1469	71	1353	34	1446	0.00E+00	1213	A0A396IBK7	A0A396IBK7_MEDTR	unreviewed	RNA-directed DNA polymerase (EC 2.7.7.49)	MtrunA17_Chr4g0044301	Medicago truncatula (Barrel medic) (Medicago tribuloides)	GO:0003676; GO:0008270; GO:0015074; GO:0016779; GO:0016787	hydrolase activity [GO:0016787]; nucleic acid binding [GO:0003676]; nucleotidyltransferase activity [GO:0016779]; zinc ion binding [GO:0008270]		DNA integration [GO:0015074]	PF17921;PF03732;PF17917;PF00078;PF00098;	IPR043502;IPR001584;IPR041588;IPR021109;IPR005162;IPR043128;IPR012337;IPR036397;IPR000477;IPR041373;IPR001878;IPR036875;
KCPC_00027699-RA	tr|A0A4D6NCB0|A0A4D6NCB0_VIGUN	49.7	471	1	422	1	464	2.10E-101	379.4	A0A4D6NCB0	A0A4D6NCB0_VIGUN	unreviewed	Myb proto-oncogene protein	DEO72_LG10g768	Vigna unguiculata (Cowpea)						IPR009057;IPR017930;IPR001005;
KCPC_00027707-RA	tr|A0A8B8KRD5|A0A8B8KRD5_ABRPR	68.9	964	1	952	1	910	0.00E+00	1307.7	A0A8B8KRD5	A0A8B8KRD5_ABRPR	unreviewed	protein RRP6-like 3 isoform X3	LOC113858153	Abrus precatorius (Indian licorice) (Glycine abrus)					PF01612;PF00570;	IPR002562;IPR010997;IPR002121;IPR044876;IPR012337;IPR036397;IPR045092;
KCPC_00027710-RA	tr|A0A834SLN9|A0A834SLN9_9FABA	85.8	515	22	534	1	512	2.60E-234	821.2	A0A834SLN9	A0A834SLN9_9FABA	unreviewed	Protein DETOXIFICATION (Multidrug and toxic compound extrusion protein)	G2W53_037962	Senna tora	GO:0015297; GO:0016020; GO:0042910; GO:1990961	antiporter activity [GO:0015297]; xenobiotic transmembrane transporter activity [GO:0042910]	membrane [GO:0016020]	xenobiotic detoxification by transmembrane export across the plasma membrane [GO:1990961]	PF01554;	IPR045069;IPR002528;
KCPC_00027582-RA	tr|A0A8B8KRX1|A0A8B8KRX1_ABRPR	79.1	508	1	497	1	495	2.10E-201	711.8	A0A8B8KRX1	A0A8B8KRX1_ABRPR	unreviewed	transcription factor TGA9-like isoform X1	LOC113857939	Abrus precatorius (Indian licorice) (Glycine abrus)					PF00170;PF14144;	IPR004827;IPR046347;IPR025422;
KCPC_00027584-RA	tr|A0A6P5WT11|A0A6P5WT11_DURZI	55.6	169	5	173	1	134	1.40E-40	176	A0A6P5WT11	A0A6P5WT11_DURZI	unreviewed	uncharacterized protein LOC111277074 isoform X1	LOC111277074	Durio zibethinus (Durian)	GO:0016021		integral component of membrane [GO:0016021]
KCPC_00027590-RA	tr|A0A2N9GCJ2|A0A2N9GCJ2_FAGSY	62.8	156	18	173	11	136	8.20E-44	186.8	A0A2N9GCJ2	A0A2N9GCJ2_FAGSY	unreviewed	Uncharacterized protein	FSB_LOCUS24981	Fagus sylvatica (Beechnut)	GO:0016021		integral component of membrane [GO:0016021]
KCPC_00027592-RA	tr|A0A7C9DBH9|A0A7C9DBH9_OPUST	32	200	60	211	19	215	1.00E-14	91.3	A0A7C9DBH9	A0A7C9DBH9_OPUST	unreviewed	CCHC-type domain-containing protein (Fragment)		Opuntia streptacantha (Prickly pear cactus) (Opuntia cardona)	GO:0003676; GO:0008270	nucleic acid binding [GO:0003676]; zinc ion binding [GO:0008270]			PF14111;PF14392;	IPR040256;IPR025558;IPR025836;IPR001878;
KCPC_00027594-RA	tr|A0A834W6A4|A0A834W6A4_9FABA	68.1	279	1	279	1	213	1.10E-95	359.8	A0A834W6A4	A0A834W6A4_9FABA	unreviewed	Putative calcium-binding protein CML48	G2W53_037875	Senna tora	GO:0005509	calcium ion binding [GO:0005509]			PF13202;PF13405;	IPR044590;IPR011992;IPR018247;IPR002048;
KCPC_00027595-RA	tr|A0A834W4Q0|A0A834W4Q0_9FABA	89.7	779	1	766	1	755	0.00E+00	1382.9	A0A834W4Q0	A0A834W4Q0_9FABA	unreviewed	Protein transport protein SEC24	G2W53_037877	Senna tora	GO:0006886; GO:0006888; GO:0008270; GO:0030127	zinc ion binding [GO:0008270]	COPII vesicle coat [GO:0030127]	endoplasmic reticulum to Golgi vesicle-mediated transport [GO:0006888]; intracellular protein transport [GO:0006886]	PF04815;PF04811;	IPR006900;IPR036175;IPR006896;IPR036465;IPR036174;
KCPC_00027598-RA	tr|A0A834SKW9|A0A834SKW9_9FABA	89.5	313	1	313	1	298	2.30E-161	578.2	A0A834SKW9	A0A834SKW9_9FABA	unreviewed	N-carbamoylputrescine amidase	G2W53_037880	Senna tora	GO:0006596; GO:0050126	N-carbamoylputrescine amidase activity [GO:0050126]		polyamine biosynthetic process [GO:0006596]	PF00795;	IPR003010;IPR036526;IPR017755;
KCPC_00027609-RA	tr|A0A834W1K7|A0A834W1K7_9FABA	89.3	571	1	565	3	573	5.50E-291	1009.6	A0A834W1K7	A0A834W1K7_9FABA	unreviewed	Nicalin	G2W53_037891	Senna tora	GO:0009966; GO:0016020		membrane [GO:0016020]	regulation of signal transduction [GO:0009966]		IPR016574;
KCPC_00027618-RA	tr|A0A834W4C8|A0A834W4C8_9FABA	42.4	85	80	163	434	518	1.10E-10	76.6	A0A834W4C8	A0A834W4C8_9FABA	unreviewed	Putative reverse transcriptase	G2W53_035938	Senna tora	GO:0003676; GO:0003964; GO:0004523	nucleic acid binding [GO:0003676]; RNA-directed DNA polymerase activity [GO:0003964]; RNA-DNA hybrid ribonuclease activity [GO:0004523]			PF13456;	IPR044730;IPR012337;IPR002156;IPR036397;
KCPC_00027619-RA	tr|A0A6I9TT15|A0A6I9TT15_SESIN	83.1	356	27	382	29	356	3.40E-168	601.3	A0A6I9TT15	A0A6I9TT15_SESIN	unreviewed	bifunctional nitrilase/nitrile hydratase NIT4A	LOC105170044	Sesamum indicum (Oriental sesame) (Sesamum orientale)	GO:0006807; GO:0016836; GO:0047427	cyanoalanine nitrilase activity [GO:0047427]; hydro-lyase activity [GO:0016836]		nitrogen compound metabolic process [GO:0006807]	PF00795;	IPR003010;IPR036526;IPR000132;IPR044149;
KCPC_00027626-RA	tr|A0A4D6LHF9|A0A4D6LHF9_VIGUN	54.3	175	1	169	1	167	5.10E-37	164.5	A0A4D6LHF9	A0A4D6LHF9_VIGUN	unreviewed	Transcription repressor (Ovate family protein)	DEO72_LG3g2547	Vigna unguiculata (Cowpea)	GO:0005634; GO:0045892		nucleus [GO:0005634]	negative regulation of transcription, DNA-templated [GO:0045892]	PF04844;	IPR038933;IPR006458;
KCPC_00027628-RA	tr|A0A834W1J4|A0A834W1J4_9FABA	80.9	477	1	454	1	477	3.60E-208	734.2	A0A834W1J4	A0A834W1J4_9FABA	unreviewed	Transcription factor E2FB-like	G2W53_037904	Senna tora	GO:0000978; GO:0005667; GO:0006357; GO:0046983	protein dimerization activity [GO:0046983]; RNA polymerase II cis-regulatory region sequence-specific DNA binding [GO:0000978]	transcription regulator complex [GO:0005667]	regulation of transcription by RNA polymerase II [GO:0006357]	PF16421;PF02319;	IPR015633;IPR037241;IPR032198;IPR003316;IPR036388;IPR036390;
KCPC_00027629-RA	tr|A0A834W6B1|A0A834W6B1_9FABA	75.6	225	1	221	1	218	1.30E-86	329.3	A0A834W6B1	A0A834W6B1_9FABA	unreviewed	NDR1/HIN1-like protein 1	G2W53_037905	Senna tora	GO:0098542			defense response to other organism [GO:0098542]	PF03168;	IPR004864;IPR044839;
KCPC_00027630-RA	tr|A0A834W1L2|A0A834W1L2_9FABA	75.3	243	1	241	1	243	1.40E-93	352.8	A0A834W1L2	A0A834W1L2_9FABA	unreviewed	NDR1/HIN1-like protein 10	G2W53_037906	Senna tora					PF03168;	IPR004864;
KCPC_00027632-RA	tr|A0A392PIZ9|A0A392PIZ9_9FABA	41.8	194	49	240	15	207	3.00E-29	139	A0A392PIZ9	A0A392PIZ9_9FABA	unreviewed	Protein YLS9-like (Fragment)		Trifolium medium	GO:0016021		integral component of membrane [GO:0016021]		PF03168;	IPR004864;
KCPC_00027633-RA	tr|A0A834W4Q4|A0A834W4Q4_9FABA	70.3	1127	1	1126	1	1028	0.00E+00	1415.6	A0A834W4Q4	A0A834W4Q4_9FABA	unreviewed	Serine/threonine-protein kinase Nek5	G2W53_037907	Senna tora	GO:0004672; GO:0005524	ATP binding [GO:0005524]; protein kinase activity [GO:0004672]			PF00069;	IPR011009;IPR000719;IPR017441;IPR008271;
KCPC_00027634-RA	tr|A0A8J5Y8L1|A0A8J5Y8L1_9ROSI	37.4	227	97	301	338	564	1.40E-30	143.7	A0A8J5Y8L1	A0A8J5Y8L1_9ROSI	unreviewed	Uncharacterized protein	CXB51_035527	Gossypium anomalum
KCPC_00027638-RA	tr|A0A834SKY6|A0A834SKY6_9FABA	85.4	479	28	506	39	517	9.60E-202	713	A0A834SKY6	A0A834SKY6_9FABA	unreviewed	Pentatricopeptide repeat-containing protein	G2W53_037910	Senna tora					PF01535;PF13041;	IPR002885;IPR011990;
KCPC_00027639-RA	tr|A0A834WNB4|A0A834WNB4_9FABA	74.7	954	54	1005	17	959	0.00E+00	1258	A0A834WNB4	A0A834WNB4_9FABA	unreviewed	Receptor-like kinase TMK3	G2W53_021333	Senna tora	GO:0004672; GO:0005524	ATP binding [GO:0005524]; protein kinase activity [GO:0004672]			PF13855;PF08263;PF07714;	IPR011009;IPR001611;IPR003591;IPR032675;IPR013210;IPR000719;IPR017441;IPR001245;IPR008271;
KCPC_00027640-RA	tr|A0A1J7GU15|A0A1J7GU15_LUPAN	56.9	462	1	456	1	446	1.50E-132	483	A0A1J7GU15	A0A1J7GU15_LUPAN	unreviewed	Uncharacterized protein	TanjilG_24150	Lupinus angustifolius (Narrow-leaved blue lupine)	GO:0015743; GO:0016021; GO:0034220		integral component of membrane [GO:0016021]	ion transmembrane transport [GO:0034220]; malate transport [GO:0015743]	PF11744;	IPR020966;
KCPC_00027643-RA	tr|A0A834SN65|A0A834SN65_9FABA	77.4	941	162	1092	6	946	0.00E+00	1411.4	A0A834SN65	A0A834SN65_9FABA	unreviewed	Transcription factor LHW-like	G2W53_037914	Senna tora	GO:0003700; GO:0046983	DNA-binding transcription factor activity [GO:0003700]; protein dimerization activity [GO:0046983]			PF14215;	IPR011598;IPR043561;IPR025610;
KCPC_00027646-RA	tr|A0A834SLK1|A0A834SLK1_9FABA	78.8	378	1	376	1	378	4.80E-166	594	A0A834SLK1	A0A834SLK1_9FABA	unreviewed	Putative RNA 3'-terminal phosphate cyclase-like protein	G2W53_037917	Senna tora	GO:0003824; GO:0005730; GO:0006396; GO:0042254	catalytic activity [GO:0003824]	nucleolus [GO:0005730]	ribosome biogenesis [GO:0042254]; RNA processing [GO:0006396]	PF01137;PF05189;	IPR013791;IPR023797;IPR037136;IPR000228;IPR016443;IPR020719;IPR013792;IPR036553;
KCPC_00027651-RA	tr|A0A834W1J9|A0A834W1J9_9FABA	92	1026	4	1025	1	989	0.00E+00	1854.3	A0A834W1J9	A0A834W1J9_9FABA	unreviewed	Serine/threonine-protein phosphatase (EC 3.1.3.16)	G2W53_037919	Senna tora	GO:0004721; GO:0009742	phosphoprotein phosphatase activity [GO:0004721]		brassinosteroid mediated signaling pathway [GO:0009742]	PF07646;PF00149;	IPR004843;IPR015915;IPR011498;IPR029052;IPR041758;IPR006186;IPR012391;
KCPC_00027652-RA	tr|A0A834W6B6|A0A834W6B6_9FABA	87.8	590	1	590	1	587	5.40E-289	1003	A0A834W6B6	A0A834W6B6_9FABA	unreviewed	GTPase LSG1-2	G2W53_037920	Senna tora	GO:0003924; GO:0005525	GTPase activity [GO:0003924]; GTP binding [GO:0005525]			PF01926;	IPR030378;IPR043358;IPR006073;IPR023179;IPR027417;
KCPC_00027653-RA	tr|A0A834W1L6|A0A834W1L6_9FABA	78.2	271	65	335	3	238	1.50E-110	409.5	A0A834W1L6	A0A834W1L6_9FABA	unreviewed	Uncharacterized protein	G2W53_037921	Senna tora	GO:0017183; GO:0046872	metal ion binding [GO:0046872]		peptidyl-diphthamide biosynthetic process from peptidyl-histidine [GO:0017183]		IPR044248;
KCPC_00027654-RA	tr|A0A8J5Z5R3|A0A8J5Z5R3_9ROSI	59.5	755	9	758	205	883	7.10E-217	763.8	A0A8J5Z5R3	A0A8J5Z5R3_9ROSI	unreviewed	Uncharacterized protein	CXB51_013259	Gossypium anomalum
KCPC_00027656-RA	tr|A0A8B8KQJ8|A0A8B8KQJ8_ABRPR	80.4	184	35	217	1	184	2.80E-57	231.9	A0A8B8KQJ8	A0A8B8KQJ8_ABRPR	unreviewed	protein IQ-DOMAIN 1 isoform X1	LOC113857972	Abrus precatorius (Indian licorice) (Glycine abrus)					PF00612;	IPR000048;
KCPC_00027658-RA	tr|A0A396I557|A0A396I557_MEDTR	46.1	1380	64	1229	30	1403	0.00E+00	1154	A0A396I557	A0A396I557_MEDTR	unreviewed	RNA-directed DNA polymerase (EC 2.7.7.49)	MtrunA17_Chr4g0019441	Medicago truncatula (Barrel medic) (Medicago tribuloides)	GO:0003676; GO:0008270; GO:0015074; GO:0016779; GO:0016787	hydrolase activity [GO:0016787]; nucleic acid binding [GO:0003676]; nucleotidyltransferase activity [GO:0016779]; zinc ion binding [GO:0008270]		DNA integration [GO:0015074]	PF17921;PF03732;PF17917;PF00078;PF00098;	IPR043502;IPR001584;IPR041588;IPR021109;IPR005162;IPR043128;IPR012337;IPR036397;IPR000477;IPR041373;IPR001878;IPR036875;
KCPC_00027662-RA	tr|A0A8B8KSB5|A0A8B8KSB5_ABRPR	81.6	190	1	190	1	182	1.40E-81	312.4	A0A8B8KSB5	A0A8B8KSB5_ABRPR	unreviewed	putative axial regulator YABBY 2	LOC113858018	Abrus precatorius (Indian licorice) (Glycine abrus)					PF04690;	IPR036910;IPR006780;
KCPC_00027666-RA	tr|A0A834SR14|A0A834SR14_9FABA	86.1	445	1	439	1	439	2.80E-205	724.9	A0A834SR14	A0A834SR14_9FABA	unreviewed	Fasciclin-like arabinogalactan protein 17	G2W53_037933	Senna tora					PF02469;	IPR036378;IPR000782;IPR044654;
KCPC_00027667-RA	tr|A0A834W6C0|A0A834W6C0_9FABA	65.2	132	9	140	57	183	1.10E-30	143.3	A0A834W6C0	A0A834W6C0_9FABA	unreviewed	Uncharacterized protein	G2W53_037935	Senna tora
KCPC_00027671-RA	tr|A0A4P1R9W5|A0A4P1R9W5_LUPAN	70.6	586	1	573	431	1016	9.90E-195	689.9	A0A4P1R9W5	A0A4P1R9W5_LUPAN	unreviewed	Uncharacterized protein	TanjilG_23694	Lupinus angustifolius (Narrow-leaved blue lupine)	GO:0016021		integral component of membrane [GO:0016021]		PF13181;	IPR011990;IPR019734;
KCPC_00027674-RA	tr|A0A151TXP2|A0A151TXP2_CAJCA	61.6	138	2	135	199	336	2.60E-40	174.9	A0A151TXP2	A0A151TXP2_CAJCA	unreviewed	Auxin-induced protein PCNT115 family (EC 1.1.1.-)	KK1_011079	Cajanus cajan (Pigeon pea) (Cajanus indicus)	GO:0016491	oxidoreductase activity [GO:0016491]			PF00248;	IPR020471;IPR023210;IPR036812;
KCPC_00027677-RA	tr|A0A834SL95|A0A834SL95_9FABA	91.2	193	1	192	1	193	2.90E-90	341.3	A0A834SL95	A0A834SL95_9FABA	unreviewed	Plant/T7A14-6 protein	G2W53_037943	Senna tora					PF06364;	IPR010471;
KCPC_00027678-RA	tr|A0A5N6R9V5|A0A5N6R9V5_9ROSI	45.6	125	17	141	869	992	7.90E-21	110.2	A0A5N6R9V5	A0A5N6R9V5_9ROSI	unreviewed	Uncharacterized protein	FH972_014353	Carpinus fangiana	GO:0016021; GO:0016760; GO:0030244	cellulose synthase (UDP-forming) activity [GO:0016760]	integral component of membrane [GO:0016021]	cellulose biosynthetic process [GO:0030244]	PF03552;	IPR005150;IPR029044;
KCPC_00027679-RA	tr|A0A0B2SKM2|A0A0B2SKM2_GLYSO	73.8	61	30	90	278	338	5.80E-17	96.7	A0A0B2SKM2	A0A0B2SKM2_GLYSO	unreviewed	Cellulose synthase-like protein H1 (EC 2.4.1.12) (Cellulose synthase-like protein H1 isoform A)	D0Y65_034871 glysoja_040788	Glycine soja (Wild soybean)	GO:0016021; GO:0016760; GO:0030244	cellulose synthase (UDP-forming) activity [GO:0016760]	integral component of membrane [GO:0016021]	cellulose biosynthetic process [GO:0030244]	PF03552;	IPR005150;IPR029044;
KCPC_00027681-RA	tr|A0A0L9UMB1|A0A0L9UMB1_PHAAN	60.8	725	1	718	24	742	3.20E-251	877.9	A0A0L9UMB1	A0A0L9UMB1_PHAAN	unreviewed	Uncharacterized protein	LR48_Vigan05g162000	Phaseolus angularis (Azuki bean) (Vigna angularis)	GO:0016021; GO:0016760; GO:0030244	cellulose synthase (UDP-forming) activity [GO:0016760]	integral component of membrane [GO:0016021]	cellulose biosynthetic process [GO:0030244]	PF03552;	IPR005150;IPR029044;
KCPC_00027682-RA	tr|I1LU37|I1LU37_SOYBN	58.9	676	82	689	69	741	5.70E-217	764.2	I1LU37	I1LU37_SOYBN	unreviewed	Uncharacterized protein	100796197 GLYMA_12G192100	Glycine max (Soybean) (Glycine hispida)	GO:0005886; GO:0009833; GO:0016021; GO:0016760; GO:0030244; GO:0051753	cellulose synthase (UDP-forming) activity [GO:0016760]; mannan synthase activity [GO:0051753]	integral component of membrane [GO:0016021]; plasma membrane [GO:0005886]	cellulose biosynthetic process [GO:0030244]; plant-type primary cell wall biogenesis [GO:0009833]	PF03552;	IPR005150;IPR029044;
KCPC_00027683-RA	tr|A0A8B8K9H3|A0A8B8K9H3_ABRPR	66.7	96	52	147	655	750	1.40E-31	146	A0A8B8K9H3	A0A8B8K9H3_ABRPR	unreviewed	cellulose synthase-like protein H1 isoform X2	LOC113853586	Abrus precatorius (Indian licorice) (Glycine abrus)					PF03552;	IPR005150;IPR029044;
KCPC_00027690-RA	tr|A0A6A4QT11|A0A6A4QT11_LUPAL	66.9	360	11	360	5	362	1.50E-124	456.1	A0A6A4QT11	A0A6A4QT11_LUPAL	unreviewed	Putative voltage-dependent anion channel	Lal_00034469 Lalb_Chr03g0028621	Lupinus albus (White lupine) (Lupinus termis)	GO:0005886; GO:0006873; GO:0008308; GO:0016021	voltage-gated anion channel activity [GO:0008308]	integral component of membrane [GO:0016021]; plasma membrane [GO:0005886]	cellular ion homeostasis [GO:0006873]	PF03595;	IPR030183;IPR004695;IPR038665;
KCPC_00027691-RA	tr|A0A1J7GFL3|A0A1J7GFL3_LUPAN	77.8	221	1	221	1	221	3.50E-84	321.2	A0A1J7GFL3	A0A1J7GFL3_LUPAN	unreviewed	Endoplasmic reticulum transmembrane protein	TanjilG_19699	Lupinus angustifolius (Narrow-leaved blue lupine)	GO:0005789; GO:0006886; GO:0006888; GO:0016021; GO:0070973		endoplasmic reticulum membrane [GO:0005789]; integral component of membrane [GO:0016021]	endoplasmic reticulum to Golgi vesicle-mediated transport [GO:0006888]; intracellular protein transport [GO:0006886]; protein localization to endoplasmic reticulum exit site [GO:0070973]		IPR008417;
KCPC_00027692-RA	tr|A0A6A4R1Q4|A0A6A4R1Q4_LUPAL	73.2	922	1	892	1	922	0.00E+00	1290.4	A0A6A4R1Q4	A0A6A4R1Q4_LUPAL	unreviewed	Putative DNA helicase chromatin remodeling SNF2 family	Lalb_Chr01g0005721	Lupinus albus (White lupine) (Lupinus termis)	GO:0004386; GO:0005524; GO:0046872; GO:0140658	ATP binding [GO:0005524]; ATP-dependent chromatin remodeler activity [GO:0140658]; helicase activity [GO:0004386]; metal ion binding [GO:0046872]			PF00271;PF00176;PF00097;	IPR014001;IPR001650;IPR027417;IPR038718;IPR000330;IPR018957;IPR001841;IPR013083;IPR017907;
KCPC_00027693-RA	tr|A0A371G217|A0A371G217_MUCPR	90.3	527	1	527	1	527	8.70E-292	1012.3	A0A371G217	A0A371G217_MUCPR	unreviewed	L-ascorbate oxidase-like protein	Bp10 CR513_34331	Mucuna pruriens (Velvet bean) (Dolichos pruriens)	GO:0005507; GO:0016491	copper ion binding [GO:0005507]; oxidoreductase activity [GO:0016491]			PF00394;PF07731;PF07732;	IPR001117;IPR011706;IPR045087;IPR011707;IPR008972;IPR034273;IPR034271;IPR034275;
KCPC_00027698-RA	tr|A0A0R4J4R4|A0A0R4J4R4_SOYBN	73.8	386	1	374	1	384	2.60E-148	535	A0A0R4J4R4	A0A0R4J4R4_SOYBN	unreviewed	Arogenate dehydratase (EC 4.2.1.91)	100792353 GLYMA_12G193000	Glycine max (Soybean) (Glycine hispida)	GO:0004664; GO:0005737; GO:0009094; GO:0009507; GO:0009570; GO:0047769	arogenate dehydratase activity [GO:0047769]; prephenate dehydratase activity [GO:0004664]	chloroplast [GO:0009507]; chloroplast stroma [GO:0009570]; cytoplasm [GO:0005737]	L-phenylalanine biosynthetic process [GO:0009094]	PF00800;	IPR045865;IPR002912;IPR001086;
KCPC_00027700-RA	tr|A0A0B2SJ52|A0A0B2SJ52_GLYSO	45.6	241	1	184	47	287	3.10E-44	188.3	A0A0B2SJ52	A0A0B2SJ52_GLYSO	unreviewed	(+)-pulegone reductase (2-alkenal reductase (NADP(+)-dependent))	D0Y65_034886 glysoja_040802	Glycine soja (Wild soybean)	GO:0016628	oxidoreductase activity, acting on the CH-CH group of donors, NAD or NADP as acceptor [GO:0016628]			PF16884;PF00107;	IPR013149;IPR041694;IPR011032;IPR045010;IPR036291;IPR020843;
KCPC_00027702-RA	tr|A0A445HN73|A0A445HN73_GLYSO	93.9	114	1	114	49	162	1.10E-52	215.7	A0A445HN73	A0A445HN73_GLYSO	unreviewed	Autophagy-related protein (Fragment)	D0Y65_033868	Glycine soja (Wild soybean)	GO:0005874; GO:0006914; GO:0016020		membrane [GO:0016020]; microtubule [GO:0005874]	autophagy [GO:0006914]	PF02991;	IPR004241;IPR029071;
KCPC_00027705-RA	tr|A0A834SKA9|A0A834SKA9_9FABA	74.7	509	1	509	1	408	4.30E-210	740.7	A0A834SKA9	A0A834SKA9_9FABA	unreviewed	Hexosyltransferase (EC 2.4.1.-)	G2W53_037954	Senna tora	GO:0006486; GO:0016020; GO:0016758	hexosyltransferase activity [GO:0016758]	membrane [GO:0016020]	protein glycosylation [GO:0006486]	PF13334;PF01762;	IPR025298;IPR002659;
KCPC_00027708-RA	tr|A0A834SNA1|A0A834SNA1_9FABA	69.2	120	3	122	4	120	5.90E-36	160.2	A0A834SNA1	A0A834SNA1_9FABA	unreviewed	Rhomboid family member	G2W53_037959	Senna tora
KCPC_00027709-RA	tr|A0A151RMR9|A0A151RMR9_CAJCA	50.3	145	1	143	1	133	2.20E-21	112.1	A0A151RMR9	A0A151RMR9_CAJCA	unreviewed	Uncharacterized protein	KK1_034739	Cajanus cajan (Pigeon pea) (Cajanus indicus)
KCPC_00027711-RA	tr|A0A834SR36|A0A834SR36_9FABA	86.7	226	1	226	1	226	6.40E-105	390.2	A0A834SR36	A0A834SR36_9FABA	unreviewed	50S ribosomal protein L6, chloroplastic	G2W53_037963	Senna tora	GO:0003735; GO:0005840; GO:0006412; GO:0019843	rRNA binding [GO:0019843]; structural constituent of ribosome [GO:0003735]	ribosome [GO:0005840]	translation [GO:0006412]	PF00347;	IPR000702;IPR020040;IPR036789;IPR019906;IPR002358;
KCPC_00027712-RA	tr|A0A834W1N2|A0A834W1N2_9FABA	78	970	60	1001	2	948	0.00E+00	1478.4	A0A834W1N2	A0A834W1N2_9FABA	unreviewed	Glutamate receptor	G2W53_037964	Senna tora	GO:0015276; GO:0016020	ligand-gated ion channel activity [GO:0015276]	membrane [GO:0016020]		PF01094;PF00060;PF00497;	IPR001828;IPR044440;IPR001320;IPR017103;IPR028082;IPR001638;
KCPC_00027713-RA	tr|A0A8B8KTM9|A0A8B8KTM9_ABRPR	73.3	262	12	271	10	270	4.10E-101	378.6	A0A8B8KTM9	A0A8B8KTM9_ABRPR	unreviewed	septum-promoting GTP-binding protein 1 isoform X1	LOC113858701	Abrus precatorius (Indian licorice) (Glycine abrus)					PF00071;	IPR027417;IPR001806;IPR017231;
KCPC_00027717-RA	tr|A0A4P1RDM5|A0A4P1RDM5_LUPAN	43.9	198	3	196	12	182	2.70E-18	102.4	A0A4P1RDM5	A0A4P1RDM5_LUPAN	unreviewed	Uncharacterized protein	TanjilG_03101	Lupinus angustifolius (Narrow-leaved blue lupine)	GO:0010089			xylem development [GO:0010089]		IPR039280;
KCPC_00027719-RA	tr|A0A8B8KCR6|A0A8B8KCR6_ABRPR	79.3	314	6	319	33	309	1.70E-124	455.7	A0A8B8KCR6	A0A8B8KCR6_ABRPR	unreviewed	syntaxin-132-like	LOC113854641	Abrus precatorius (Indian licorice) (Glycine abrus)					PF05739;PF00804;	IPR010989;IPR045242;IPR006011;IPR000727;
KCPC_00027720-RA	tr|A0A2P5F631|A0A2P5F631_TREOI	66.1	59	95	153	248	306	6.90E-10	74.3	A0A2P5F631	A0A2P5F631_TREOI	unreviewed	t-SNARE	TorSYP132 TorRG33x02_108200	Trema orientale (Charcoal tree) (Celtis orientalis)	GO:0015031; GO:0016021; GO:0016192		integral component of membrane [GO:0016021]	protein transport [GO:0015031]; vesicle-mediated transport [GO:0016192]	PF05739;PF00804;	IPR010989;IPR045242;IPR006011;IPR000727;
KCPC_00027726-RA	tr|A0A371HGG0|A0A371HGG0_MUCPR	77.5	325	1	325	48	372	1.80E-140	508.8	A0A371HGG0	A0A371HGG0_MUCPR	unreviewed	Peroxidase (EC 1.11.1.7)	PER39 CR513_14745	Mucuna pruriens (Velvet bean) (Dolichos pruriens)	GO:0004601; GO:0005576; GO:0006979; GO:0016021; GO:0020037; GO:0042744; GO:0046872	heme binding [GO:0020037]; metal ion binding [GO:0046872]; peroxidase activity [GO:0004601]	extracellular region [GO:0005576]; integral component of membrane [GO:0016021]	hydrogen peroxide catabolic process [GO:0042744]; response to oxidative stress [GO:0006979]	PF00141;	IPR002016;IPR010255;IPR000823;IPR019794;IPR019793;IPR033905;
KCPC_00027729-RA	tr|A0A151SQ16|A0A151SQ16_CAJCA	60.9	179	9	185	11	189	3.90E-55	224.6	A0A151SQ16	A0A151SQ16_CAJCA	unreviewed	Retrovirus-related Pol polyprotein LINE-1 (EC 2.7.7.7)	KK1_003125	Cajanus cajan (Pigeon pea) (Cajanus indicus)	GO:0003887	DNA-directed DNA polymerase activity [GO:0003887]			PF00078;	IPR043502;IPR036691;IPR043128;IPR000477;
KCPC_00027731-RA	tr|A0A151R6T1|A0A151R6T1_CAJCA	55	422	1	418	1	412	4.10E-112	415.2	A0A151R6T1	A0A151R6T1_CAJCA	unreviewed	Zinc finger protein CONSTANS-LIKE 12	KK1_040514	Cajanus cajan (Pigeon pea) (Cajanus indicus)	GO:0005634; GO:0008270	zinc ion binding [GO:0008270]	nucleus [GO:0005634]		PF06203;	IPR010402;IPR000315;
KCPC_00027733-RA	tr|A0A4D6LGX1|A0A4D6LGX1_VIGUN	64.9	996	34	1023	1	949	0.00E+00	1271.5	A0A4D6LGX1	A0A4D6LGX1_VIGUN	unreviewed	UDP-glucose:O-linked fucose beta-1	DEO72_LG3g2439	Vigna unguiculata (Cowpea)	GO:0016021		integral component of membrane [GO:0016021]		PF04646;	IPR006740;
KCPC_00027734-RA	tr|A0A371FHB6|A0A371FHB6_MUCPR	68.3	243	48	289	277	517	1.80E-91	345.9	A0A371FHB6	A0A371FHB6_MUCPR	unreviewed	Cysteine-rich repeat secretory protein 38 (Fragment)	CRRSP38 CR513_42191	Mucuna pruriens (Velvet bean) (Dolichos pruriens)					PF01657;	IPR002902;IPR038408;
KCPC_00027736-RA	tr|A0A6P4C222|A0A6P4C222_ARADU	71.5	593	8	588	5	593	9.40E-247	862.8	A0A6P4C222	A0A6P4C222_ARADU	unreviewed	Beta-amylase (EC 3.2.1.2)	LOC107462032	Arachis duranensis (Wild peanut)	GO:0000272; GO:0016161; GO:0102229	amylopectin maltohydrolase activity [GO:0102229]; beta-amylase activity [GO:0016161]		polysaccharide catabolic process [GO:0000272]	PF01373;	IPR001554;IPR018238;IPR001371;IPR017853;
KCPC_00027737-RA	tr|A0A1S2Z1Z4|A0A1S2Z1Z4_CICAR	62.8	479	1	397	18	496	1.80E-166	595.5	A0A1S2Z1Z4	A0A1S2Z1Z4_CICAR	unreviewed	Beta-amylase (EC 3.2.1.2)	LOC101498026	Cicer arietinum (Chickpea) (Garbanzo)	GO:0000272; GO:0016161; GO:0102229	amylopectin maltohydrolase activity [GO:0102229]; beta-amylase activity [GO:0016161]		polysaccharide catabolic process [GO:0000272]	PF01373;	IPR001554;IPR018238;IPR001371;IPR017853;
KCPC_00027738-RA	tr|A0A2N9I2A7|A0A2N9I2A7_FAGSY	70	70	166	235	1062	1131	2.30E-20	109.4	A0A2N9I2A7	A0A2N9I2A7_FAGSY	unreviewed	Uncharacterized protein	FSB_LOCUS45883	Fagus sylvatica (Beechnut)	GO:0003676; GO:0015074	nucleic acid binding [GO:0003676]		DNA integration [GO:0015074]	PF01453;PF07727;	IPR001480;IPR036426;IPR043502;IPR001584;IPR012337;IPR036397;IPR013103;
KCPC_00027739-RA	tr|A0A5B6Z1H0|A0A5B6Z1H0_DAVIN	43.7	318	88	379	122	431	1.10E-53	220.7	A0A5B6Z1H0	A0A5B6Z1H0_DAVIN	unreviewed	Putative mediator-associated protein 1-like (EC 5.2.1.8) (Fragment)	Din_006797	Davidia involucrata (Dove tree)	GO:0003755; GO:0006355	peptidyl-prolyl cis-trans isomerase activity [GO:0003755]		regulation of transcription, DNA-templated [GO:0006355]	PF04504;	IPR007592;
KCPC_00027742-RA	tr|A0A834W4S8|A0A834W4S8_9FABA	84.2	461	1	448	1	461	3.30E-214	754.2	A0A834W4S8	A0A834W4S8_9FABA	unreviewed	BTB/POZ domain-containing protein	G2W53_037997	Senna tora					PF03514;PF03000;	IPR000210;IPR043454;IPR027356;IPR011333;IPR005202;
KCPC_00027744-RA	tr|A0A834W4S8|A0A834W4S8_9FABA	75.6	549	1	545	501	1045	2.90E-228	801.2	A0A834W4S8	A0A834W4S8_9FABA	unreviewed	BTB/POZ domain-containing protein	G2W53_037997	Senna tora					PF03514;PF03000;	IPR000210;IPR043454;IPR027356;IPR011333;IPR005202;
KCPC_00027747-RA	tr|A0RZI3|A0RZI3_MEDTR	70.4	71	2	64	300	368	6.20E-18	99.8	A0RZI3	A0RZI3_MEDTR	unreviewed	Putative geranyl diphosphate diphosphatase (EC 3.1.7.11) (Sesquiterpene synthase) (Terpene synthase)	TPS6 11432044 MTR_2g089120 MtrunA17_Chr2g0323131	Medicago truncatula (Barrel medic) (Medicago tribuloides)	GO:0000287; GO:0010333; GO:0016102; GO:0016787	hydrolase activity [GO:0016787]; magnesium ion binding [GO:0000287]; terpene synthase activity [GO:0010333]		diterpenoid biosynthetic process [GO:0016102]	PF01397;PF03936;	IPR008949;IPR034741;IPR044814;IPR001906;IPR036965;IPR005630;IPR008930;
KCPC_00027750-RA	tr|I1LU96|I1LU96_SOYBN	86.3	278	11	288	11	288	1.60E-148	535.4	I1LU96	I1LU96_SOYBN	unreviewed	Xyloglucan endotransglucosylase/hydrolase (EC 2.4.1.207)	100527891 GLYMA_12G197600	Glycine max (Soybean) (Glycine hispida)	GO:0004553; GO:0010411; GO:0016762; GO:0042546; GO:0048046; GO:0071555	hydrolase activity, hydrolyzing O-glycosyl compounds [GO:0004553]; xyloglucan:xyloglucosyl transferase activity [GO:0016762]	apoplast [GO:0048046]	cell wall biogenesis [GO:0042546]; cell wall organization [GO:0071555]; xyloglucan metabolic process [GO:0010411]	PF00722;PF06955;	IPR044791;IPR013320;IPR000757;IPR010713;IPR016455;
KCPC_00027752-RA	tr|V7AKE1|V7AKE1_PHAVU	65.3	95	66	154	34	128	1.50E-20	109.4	V7AKE1	V7AKE1_PHAVU	unreviewed	Uncharacterized protein	PHAVU_011G107900g	Phaseolus vulgaris (Kidney bean) (French bean)	GO:0016021		integral component of membrane [GO:0016021]
KCPC_00027764-RA	tr|A0A834W4T3|A0A834W4T3_9FABA	79.6	93	1	93	1	88	2.10E-34	156	A0A834W4T3	A0A834W4T3_9FABA	unreviewed	Zinc finger protein CONSTANS-LIKE 2-like	G2W53_038012	Senna tora	GO:0008270	zinc ion binding [GO:0008270]			PF00643;	IPR000315;
KCPC_00027766-RA	tr|A0A834SKE7|A0A834SKE7_9FABA	81.2	804	7	807	11	814	0.00E+00	1322	A0A834SKE7	A0A834SKE7_9FABA	unreviewed	Receptor-like serine/threonine-protein kinase (EC 2.7.11.1)	G2W53_038014	Senna tora	GO:0004674; GO:0005524; GO:0030246; GO:0048544	ATP binding [GO:0005524]; carbohydrate binding [GO:0030246]; protein serine/threonine kinase activity [GO:0004674]		recognition of pollen [GO:0048544]	PF01453;PF08276;PF00069;PF00954;	IPR001480;IPR036426;IPR011009;IPR003609;IPR000719;IPR017441;IPR000858;IPR008271;IPR024171;
KCPC_00027769-RA	tr|A0A834TIZ5|A0A834TIZ5_9FABA	71.4	189	2	188	4	192	6.60E-69	270.4	A0A834TIZ5	A0A834TIZ5_9FABA	unreviewed	Receptor-like serine/threonine-protein kinase (EC 2.7.11.1)	G2W53_021221	Senna tora	GO:0004674; GO:0005524; GO:0030246; GO:0048544	ATP binding [GO:0005524]; carbohydrate binding [GO:0030246]; protein serine/threonine kinase activity [GO:0004674]		recognition of pollen [GO:0048544]	PF01453;PF08276;PF00069;PF00954;	IPR001480;IPR036426;IPR011009;IPR003609;IPR000719;IPR017441;IPR000858;IPR008271;IPR024171;
KCPC_00027770-RA	tr|A0A834SKE7|A0A834SKE7_9FABA	67	555	1	489	232	786	6.70E-208	733.4	A0A834SKE7	A0A834SKE7_9FABA	unreviewed	Receptor-like serine/threonine-protein kinase (EC 2.7.11.1)	G2W53_038014	Senna tora	GO:0004674; GO:0005524; GO:0030246; GO:0048544	ATP binding [GO:0005524]; carbohydrate binding [GO:0030246]; protein serine/threonine kinase activity [GO:0004674]		recognition of pollen [GO:0048544]	PF01453;PF08276;PF00069;PF00954;	IPR001480;IPR036426;IPR011009;IPR003609;IPR000719;IPR017441;IPR000858;IPR008271;IPR024171;
KCPC_00027771-RA	tr|A0A8B8KF36|A0A8B8KF36_ABRPR	65.8	155	10	159	104	258	6.40E-49	203.8	A0A8B8KF36	A0A8B8KF36_ABRPR	unreviewed	Receptor-like serine/threonine-protein kinase (EC 2.7.11.1)	LOC113854797	Abrus precatorius (Indian licorice) (Glycine abrus)					PF01453;PF08276;PF00069;PF00954;	IPR001480;IPR036426;IPR011009;IPR003609;IPR000719;IPR017441;IPR000858;IPR008271;IPR024171;
KCPC_00027772-RA	tr|A0A834SKE7|A0A834SKE7_9FABA	50.4	492	1	334	255	746	1.00E-117	433.3	A0A834SKE7	A0A834SKE7_9FABA	unreviewed	Receptor-like serine/threonine-protein kinase (EC 2.7.11.1)	G2W53_038014	Senna tora	GO:0004674; GO:0005524; GO:0030246; GO:0048544	ATP binding [GO:0005524]; carbohydrate binding [GO:0030246]; protein serine/threonine kinase activity [GO:0004674]		recognition of pollen [GO:0048544]	PF01453;PF08276;PF00069;PF00954;	IPR001480;IPR036426;IPR011009;IPR003609;IPR000719;IPR017441;IPR000858;IPR008271;IPR024171;
KCPC_00027774-RA	tr|A0A151S689|A0A151S689_CAJCA	50.6	261	1	247	2	255	5.50E-63	251.5	A0A151S689	A0A151S689_CAJCA	unreviewed	Myb-related protein Myb4	KK1_027874	Cajanus cajan (Pigeon pea) (Cajanus indicus)					PF00249;	IPR009057;IPR017930;IPR001005;
KCPC_00027776-RA	tr|V7AGB3|V7AGB3_PHAVU	52.8	250	93	338	4	229	7.80E-62	247.7	V7AGB3	V7AGB3_PHAVU	unreviewed	Uncharacterized protein	PHAVU_011G109500g	Phaseolus vulgaris (Kidney bean) (French bean)					PF00249;	IPR009057;IPR017930;IPR001005;
KCPC_00027779-RA	tr|A0A8B8KWC7|A0A8B8KWC7_ABRPR	56.7	231	1	231	1	218	1.50E-57	233	A0A8B8KWC7	A0A8B8KWC7_ABRPR	unreviewed	transcription factor MYB8-like	LOC113859698	Abrus precatorius (Indian licorice) (Glycine abrus)					PF00249;	IPR009057;IPR017930;IPR001005;
KCPC_00027780-RA	tr|A0A7N2MCN4|A0A7N2MCN4_QUELO	51.9	260	1	239	2	254	2.60E-57	232.3	A0A7N2MCN4	A0A7N2MCN4_QUELO	unreviewed	Uncharacterized protein		Quercus lobata (Valley oak)					PF00249;	IPR009057;IPR017930;IPR001005;
KCPC_00027782-RA	tr|A0A8B8KWC7|A0A8B8KWC7_ABRPR	50.6	233	1	217	2	224	6.50E-58	234.2	A0A8B8KWC7	A0A8B8KWC7_ABRPR	unreviewed	transcription factor MYB8-like	LOC113859698	Abrus precatorius (Indian licorice) (Glycine abrus)					PF00249;	IPR009057;IPR017930;IPR001005;
KCPC_00027785-RA	tr|K7M2T1|K7M2T1_SOYBN	82.7	417	1	415	1	414	2.80E-191	677.9	K7M2T1	K7M2T1_SOYBN	unreviewed	Uncharacterized protein	100798899 GLYMA_13G302800	Glycine max (Soybean) (Glycine hispida)	GO:0005337; GO:0005886; GO:0016021	nucleoside transmembrane transporter activity [GO:0005337]	integral component of membrane [GO:0016021]; plasma membrane [GO:0005886]		PF01733;	IPR030200;IPR002259;
KCPC_00027794-RA	tr|A0A834SKH3|A0A834SKH3_9FABA	82.5	303	114	414	1	293	1.10E-142	516.5	A0A834SKH3	A0A834SKH3_9FABA	unreviewed	diacylglycerol kinase (EC 2.7.1.107)	G2W53_038044	Senna tora	GO:0003951; GO:0004143; GO:0007205	diacylglycerol kinase activity [GO:0004143]; NAD+ kinase activity [GO:0003951]		protein kinase C-activating G protein-coupled receptor signaling pathway [GO:0007205]	PF00609;PF00781;	IPR017438;IPR037607;IPR000756;IPR001206;IPR016961;IPR016064;
KCPC_00027797-RA	tr|A0A834SKH3|A0A834SKH3_9FABA	82.5	206	94	298	287	490	5.60E-93	350.9	A0A834SKH3	A0A834SKH3_9FABA	unreviewed	diacylglycerol kinase (EC 2.7.1.107)	G2W53_038044	Senna tora	GO:0003951; GO:0004143; GO:0007205	diacylglycerol kinase activity [GO:0004143]; NAD+ kinase activity [GO:0003951]		protein kinase C-activating G protein-coupled receptor signaling pathway [GO:0007205]	PF00609;PF00781;	IPR017438;IPR037607;IPR000756;IPR001206;IPR016961;IPR016064;
KCPC_00027800-RA	tr|A0A8B8KFG7|A0A8B8KFG7_ABRPR	73.9	88	1	87	1	88	3.50E-27	130.6	A0A8B8KFG7	A0A8B8KFG7_ABRPR	unreviewed	uncharacterized protein LOC113855212	LOC113855212	Abrus precatorius (Indian licorice) (Glycine abrus)					PF12609;	IPR022251;
KCPC_00027801-RA	tr|A0A8B8KXY4|A0A8B8KXY4_ABRPR	78.2	87	2	88	3	89	7.10E-28	132.9	A0A8B8KXY4	A0A8B8KXY4_ABRPR	unreviewed	uncharacterized protein LOC113858747	LOC113858747	Abrus precatorius (Indian licorice) (Glycine abrus)					PF12609;	IPR022251;
KCPC_00027802-RA	tr|A0A1J7G8S9|A0A1J7G8S9_LUPAN	63.6	173	5	177	7	172	1.20E-47	199.5	A0A1J7G8S9	A0A1J7G8S9_LUPAN	unreviewed	Uncharacterized protein	TanjilG_11743	Lupinus angustifolius (Narrow-leaved blue lupine)					PF12609;	IPR022251;
KCPC_00027803-RA	tr|A0A834SLF4|A0A834SLF4_9FABA	89.7	213	3	214	49	260	2.50E-98	368.2	A0A834SLF4	A0A834SLF4_9FABA	unreviewed	Vesicle-associated protein 4-2-like	G2W53_038048	Senna tora	GO:0005789		endoplasmic reticulum membrane [GO:0005789]		PF00635;	IPR013783;IPR000535;IPR008962;IPR016763;
KCPC_00027806-RA	tr|G0Y6W1|G0Y6W1_ARAHY	52.8	159	2	160	743	901	2.60E-40	175.6	G0Y6W1	G0Y6W1_ARAHY	unreviewed	ADP-ribosyl cyclase/cyclic ADP-ribose hydrolase (EC 3.2.2.6)	205D04_11	Arachis hypogaea (Peanut)	GO:0006952; GO:0043531	ADP binding [GO:0043531]		defense response [GO:0006952]	PF20160;PF00931;PF00078;	IPR042197;IPR045344;IPR044974;IPR043502;IPR036691;IPR032675;IPR002182;IPR027417;IPR043128;IPR000477;IPR036390;
KCPC_00027807-RA	tr|A0A151R6A4|A0A151R6A4_CAJCA	43.3	263	1	215	1	259	2.10E-39	172.9	A0A151R6A4	A0A151R6A4_CAJCA	unreviewed	Protein TIC 20	KK1_040738	Cajanus cajan (Pigeon pea) (Cajanus indicus)	GO:0009706; GO:0016021		chloroplast inner membrane [GO:0009706]; integral component of membrane [GO:0016021]		PF16166;	IPR005691;
KCPC_00027808-RA	tr|A0A834SR81|A0A834SR81_9FABA	92.2	539	1	533	1	539	7.30E-293	1015.8	A0A834SR81	A0A834SR81_9FABA	unreviewed	Hexosyltransferase (EC 2.4.1.-)	G2W53_038053	Senna tora	GO:0047262	polygalacturonate 4-alpha-galacturonosyltransferase activity [GO:0047262]			PF01501;	IPR029993;IPR002495;IPR029044;
KCPC_00027809-RA	tr|A0A834W1R0|A0A834W1R0_9FABA	72.2	571	5	561	2	564	2.40E-209	738.4	A0A834W1R0	A0A834W1R0_9FABA	unreviewed	QWRF motif-containing protein 3-like	G2W53_038054	Senna tora					PF04484;	IPR007573;
KCPC_00027811-RA	tr|A0A1S3VXP9|A0A1S3VXP9_VIGRR	80.4	138	170	307	1	138	1.30E-39	173.7	A0A1S3VXP9	A0A1S3VXP9_VIGRR	unreviewed	oral cancer-overexpressed protein 1-like	LOC106779541	Vigna radiata var. radiata (Mung bean) (Phaseolus aureus)					PF09811;	IPR019191;
KCPC_00027812-RA	tr|A0A5N6RAR5|A0A5N6RAR5_9ROSI	58.7	806	8	811	1	656	1.30E-253	885.9	A0A5N6RAR5	A0A5N6RAR5_9ROSI	unreviewed	Uncharacterized protein	FH972_014552	Carpinus fangiana	GO:0005542; GO:0016740	folic acid binding [GO:0005542]; transferase activity [GO:0016740]			PF07837;	IPR013802;IPR037070;IPR012886;IPR037064;IPR022384;
KCPC_00027814-RA	tr|A0A1S3TLC4|A0A1S3TLC4_VIGRR	83.5	236	1	236	1	236	3.10E-118	434.5	A0A1S3TLC4	A0A1S3TLC4_VIGRR	unreviewed	protein ULTRAPETALA 1	LOC106756583	Vigna radiata var. radiata (Mung bean) (Phaseolus aureus)	GO:0003677	DNA binding [GO:0003677]				IPR020533;IPR000770;
KCPC_00027816-RA	tr|A0A834TJP9|A0A834TJP9_9FABA	55.7	70	133	202	4	73	3.70E-12	82	A0A834TJP9	A0A834TJP9_9FABA	unreviewed	Uncharacterized protein	G2W53_021179	Senna tora
KCPC_00027819-RA	tr|A0A834SYN6|A0A834SYN6_9FABA	92.1	340	1	340	1	340	9.50E-176	626.3	A0A834SYN6	A0A834SYN6_9FABA	unreviewed	Lipoyl synthase, mitochondrial (EC 2.8.1.8) (Lipoate synthase) (LS) (Lip-syn) (Lipoic acid synthase)	LIP1 G2W53_038065	Senna tora	GO:0005739; GO:0016992; GO:0051539	4 iron, 4 sulfur cluster binding [GO:0051539]; lipoate synthase activity [GO:0016992]	mitochondrion [GO:0005739]		PF16881;PF04055;	IPR013785;IPR006638;IPR031691;IPR003698;IPR027527;IPR007197;
KCPC_00027820-RA	tr|A0A834TLF5|A0A834TLF5_9FABA	51.5	239	56	270	28	261	7.20E-39	171	A0A834TLF5	A0A834TLF5_9FABA	unreviewed	CLK4-associating serine/arginine rich protein-like	G2W53_021174	Senna tora
KCPC_00027825-RA	tr|A0A8J4S3L1|A0A8J4S3L1_9ROSI	65.6	346	79	420	29	356	4.30E-117	431.8	A0A8J4S3L1	A0A8J4S3L1_9ROSI	unreviewed	Uncharacterized protein	CMV_000544	Castanea mollissima (Chinese chestnut)
KCPC_00027829-RA	tr|A0A834W1L1|A0A834W1L1_9FABA	89.8	314	1	314	1	313	3.40E-165	590.9	A0A834W1L1	A0A834W1L1_9FABA	unreviewed	Uncharacterized protein	G2W53_038073	Senna tora					PF05623;	IPR008507;
KCPC_00027837-RA	tr|A0A8B8L1H7|A0A8B8L1H7_ABRPR	65.3	121	1	114	1	112	1.10E-25	125.9	A0A8B8L1H7	A0A8B8L1H7_ABRPR	unreviewed	uncharacterized protein LOC113860067	LOC113860067	Abrus precatorius (Indian licorice) (Glycine abrus)
KCPC_00027839-RA	tr|A0A438JHN3|A0A438JHN3_VITVI	40.9	220	4	223	7	225	4.60E-34	154.8	A0A438JHN3	A0A438JHN3_VITVI	unreviewed	NDR1/HIN1-like protein 6	NHL6_3 CK203_014052	Vitis vinifera (Grape)	GO:0016021		integral component of membrane [GO:0016021]
KCPC_00027840-RA	tr|A0A834SKC2|A0A834SKC2_9FABA	61.4	596	50	628	215	785	2.30E-184	655.6	A0A834SKC2	A0A834SKC2_9FABA	unreviewed	IST1-like protein	G2W53_038076	Senna tora	GO:0015031			protein transport [GO:0015031]	PF03398;PF03168;	IPR005061;IPR042277;IPR004864;
KCPC_00027841-RA	tr|A0A834SM90|A0A834SM90_9FABA	51.4	247	31	275	20	240	7.90E-57	230.7	A0A834SM90	A0A834SM90_9FABA	unreviewed	Ethylene-responsive transcription factor ERF053	G2W53_038077	Senna tora	GO:0003677; GO:0003700	DNA binding [GO:0003677]; DNA-binding transcription factor activity [GO:0003700]			PF00847;	IPR001471;IPR036955;IPR016177;
KCPC_00027844-RA	tr|A0A834SLH3|A0A834SLH3_9FABA	81	525	64	549	1	525	1.30E-226	796.2	A0A834SLH3	A0A834SLH3_9FABA	unreviewed	Putative polyol transporter 4	G2W53_038078	Senna tora	GO:0015144; GO:0016021	carbohydrate transmembrane transporter activity [GO:0015144]	integral component of membrane [GO:0016021]		PF00083;	IPR020846;IPR005828;IPR036259;IPR045262;IPR003663;IPR005829;
KCPC_00027845-RA	tr|A0A834SNH3|A0A834SNH3_9FABA	66.2	414	1	410	1	360	5.90E-117	431	A0A834SNH3	A0A834SNH3_9FABA	unreviewed	Clathrin light chain	G2W53_038079	Senna tora	GO:0005198; GO:0006886; GO:0016192; GO:0030130; GO:0030132	structural molecule activity [GO:0005198]	clathrin coat of coated pit [GO:0030132]; clathrin coat of trans-Golgi network vesicle [GO:0030130]	intracellular protein transport [GO:0006886]; vesicle-mediated transport [GO:0016192]	PF01086;	IPR000996;
KCPC_00027715-RA	tr|A0A8B8KAE6|A0A8B8KAE6_ABRPR	85.8	738	1	711	1	734	0.00E+00	1188.7	A0A8B8KAE6	A0A8B8KAE6_ABRPR	unreviewed	homeobox-leucine zipper protein HDG2-like isoform X2	LOC113854091	Abrus precatorius (Indian licorice) (Glycine abrus)					PF00046;PF01852;	IPR042160;IPR009057;IPR017970;IPR001356;IPR023393;IPR002913;
KCPC_00027718-RA	tr|A0A151SVB1|A0A151SVB1_CAJCA	54.5	112	20	131	13	122	1.50E-26	129	A0A151SVB1	A0A151SVB1_CAJCA	unreviewed	LEA_2 domain-containing protein	KK1_014166	Cajanus cajan (Pigeon pea) (Cajanus indicus)					PF03168;	IPR004864;
KCPC_00027722-RA	tr|A0A834SLB0|A0A834SLB0_9FABA	86.9	351	1	351	205	554	1.60E-171	612.1	A0A834SLB0	A0A834SLB0_9FABA	unreviewed	Isocitrate lyase	G2W53_037973	Senna tora	GO:0004451; GO:0019752	isocitrate lyase activity [GO:0004451]		carboxylic acid metabolic process [GO:0019752]	PF00463;	IPR039556;IPR006254;IPR018523;IPR015813;IPR040442;
KCPC_00027723-RA	tr|A0A8B8KWY9|A0A8B8KWY9_ABRPR	73.4	177	1	177	12	158	1.00E-63	253.1	A0A8B8KWY9	A0A8B8KWY9_ABRPR	unreviewed	Isocitrate lyase	LOC113859247	Abrus precatorius (Indian licorice) (Glycine abrus)					PF00463;	IPR039556;IPR006254;IPR018523;IPR015813;IPR040442;
KCPC_00027724-RA	tr|A0A5J5A2B1|A0A5J5A2B1_9ASTE	86.7	75	1	74	1	75	1.20E-23	118.6	A0A5J5A2B1	A0A5J5A2B1_9ASTE	unreviewed	Uncharacterized protein	F0562_011013	Nyssa sinensis					PF00249;	IPR009057;IPR017930;IPR001005;
KCPC_00027725-RA	tr|A0A371DYY7|A0A371DYY7_MUCPR	76.9	143	34	174	28	170	4.40E-53	217.6	A0A371DYY7	A0A371DYY7_MUCPR	unreviewed	SUI1 domain-containing protein (Fragment)	CR513_62963	Mucuna pruriens (Velvet bean) (Dolichos pruriens)	GO:0003743	translation initiation factor activity [GO:0003743]			PF01253;	IPR001950;IPR036877;IPR005874;
KCPC_00027727-RA	tr|A0A834W1N5|A0A834W1N5_9FABA	79.9	343	67	381	1	343	3.40E-143	518.1	A0A834W1N5	A0A834W1N5_9FABA	unreviewed	TraB domain-containing protein	G2W53_037979	Senna tora					PF01963;	IPR002816;IPR046345;
KCPC_00027728-RA	tr|A0A834W6D4|A0A834W6D4_9FABA	87.5	273	1	273	1	273	3.30E-124	454.5	A0A834W6D4	A0A834W6D4_9FABA	unreviewed	Peroxisome biogenesis protein 22	G2W53_037980	Senna tora	GO:0007031			peroxisome organization [GO:0007031]		IPR037485;
KCPC_00027730-RA	tr|A0A834W1I5|A0A834W1I5_9FABA	70.5	539	1	524	1	453	6.70E-201	710.3	A0A834W1I5	A0A834W1I5_9FABA	unreviewed	SPX and EXS domain-containing protein 1-like isoform X1	G2W53_037983	Senna tora	GO:0016021		integral component of membrane [GO:0016021]		PF03124;	IPR004342;
KCPC_00027732-RA	tr|A0A151R6X1|A0A151R6X1_CAJCA	69.6	102	1	102	1	96	6.20E-31	143.3	A0A151R6X1	A0A151R6X1_CAJCA	unreviewed	Zinc finger protein CONSTANS-LIKE 13	KK1_040513	Cajanus cajan (Pigeon pea) (Cajanus indicus)	GO:0008270	zinc ion binding [GO:0008270]				IPR000315;
KCPC_00027735-RA	tr|A0A834SLB8|A0A834SLB8_9FABA	87.3	63	1	63	1	63	2.60E-20	108.6	A0A834SLB8	A0A834SLB8_9FABA	unreviewed	Leucine-rich repeat extensin-like protein 3	G2W53_037988	Senna tora						IPR040277;
KCPC_00027740-RA	tr|A0A834SYJ4|A0A834SYJ4_9FABA	77.7	157	45	197	8	157	9.20E-58	233.4	A0A834SYJ4	A0A834SYJ4_9FABA	unreviewed	Putative transmembrane protein	G2W53_037990	Senna tora	GO:0016021		integral component of membrane [GO:0016021]		PF06749;	IPR009606;
KCPC_00027746-RA	tr|A0A6C0M6B1|A0A6C0M6B1_ALBJU	72.9	623	1	595	1	599	9.10E-260	906	A0A6C0M6B1	A0A6C0M6B1_ALBJU	unreviewed	Ocimene synthase	TPS7	Albizia julibrissin (Silk tree)	GO:0000287; GO:0010333; GO:0016102	magnesium ion binding [GO:0000287]; terpene synthase activity [GO:0010333]		diterpenoid biosynthetic process [GO:0016102]	PF01397;PF03936;	IPR008949;IPR034741;IPR044814;IPR001906;IPR036965;IPR005630;IPR008930;
KCPC_00027748-RA	tr|A0A6C0M6B1|A0A6C0M6B1_ALBJU	56.1	508	27	421	81	587	7.80E-149	537	A0A6C0M6B1	A0A6C0M6B1_ALBJU	unreviewed	Ocimene synthase	TPS7	Albizia julibrissin (Silk tree)	GO:0000287; GO:0010333; GO:0016102	magnesium ion binding [GO:0000287]; terpene synthase activity [GO:0010333]		diterpenoid biosynthetic process [GO:0016102]	PF01397;PF03936;	IPR008949;IPR034741;IPR044814;IPR001906;IPR036965;IPR005630;IPR008930;
KCPC_00027753-RA	tr|A0A834SLS0|A0A834SLS0_9FABA	80.8	229	4	232	1	229	3.40E-101	377.9	A0A834SLS0	A0A834SLS0_9FABA	unreviewed	S-adenosyl-L-methionine-dependent methyltransferase-like protein	G2W53_038007	Senna tora	GO:0008168; GO:0032259	methyltransferase activity [GO:0008168]		methylation [GO:0032259]	PF08241;	IPR013216;IPR029063;
KCPC_00027754-RA	tr|I1LRV1|I1LRV1_SOYBN	84.1	113	1	113	1	112	1.60E-46	195.3	I1LRV1	I1LRV1_SOYBN	unreviewed	EF-hand domain-containing protein	GLYMA_12G103600	Glycine max (Soybean) (Glycine hispida)	GO:0005509	calcium ion binding [GO:0005509]			PF13833;	IPR011992;IPR018247;IPR002048;IPR044205;
KCPC_00027755-RA	tr|K7LU18|K7LU18_SOYBN	75.9	999	57	1051	43	1040	0.00E+00	1564.7	K7LU18	K7LU18_SOYBN	unreviewed	Non-specific serine/threonine protein kinase (EC 2.7.11.1)	100775297 GLYMA_12G103700	Glycine max (Soybean) (Glycine hispida)	GO:0004674; GO:0004712; GO:0005524; GO:0005886; GO:0006468; GO:0016021; GO:0048544; GO:0106310	ATP binding [GO:0005524]; protein serine/threonine/tyrosine kinase activity [GO:0004712]; protein serine/threonine kinase activity [GO:0004674]; protein serine kinase activity [GO:0106310]	integral component of membrane [GO:0016021]; plasma membrane [GO:0005886]	protein phosphorylation [GO:0006468]; recognition of pollen [GO:0048544]	PF01453;PF08276;PF07714;PF00954;	IPR001480;IPR036426;IPR000742;IPR011009;IPR003609;IPR000719;IPR000858;IPR001245;IPR008271;
KCPC_00027757-RA	tr|A0A6P4C216|A0A6P4C216_ARADU	32.8	287	61	228	425	711	2.80E-29	139	A0A6P4C216	A0A6P4C216_ARADU	unreviewed	uncharacterized protein LOC107462016	LOC107462016	Arachis duranensis (Wild peanut)	GO:0004672; GO:0005524; GO:0016021; GO:0048544	ATP binding [GO:0005524]; protein kinase activity [GO:0004672]	integral component of membrane [GO:0016021]	recognition of pollen [GO:0048544]	PF01453;PF08276;PF07714;PF00954;	IPR001480;IPR036426;IPR011009;IPR003609;IPR000719;IPR000858;IPR001245;IPR008271;
KCPC_00027758-RA	tr|A0A1J7HY36|A0A1J7HY36_LUPAN	89.7	39	19	57	696	734	2.80E-09	71.6	A0A1J7HY36	A0A1J7HY36_LUPAN	unreviewed	Uncharacterized protein	TanjilG_12058	Lupinus angustifolius (Narrow-leaved blue lupine)	GO:0005634; GO:0006325; GO:0016571; GO:0016740; GO:0046872	metal ion binding [GO:0046872]; transferase activity [GO:0016740]	nucleus [GO:0005634]	chromatin organization [GO:0006325]; histone methylation [GO:0016571]	PF05965;PF05964;PF00855;PF00856;	IPR041956;IPR042010;IPR034732;IPR003889;IPR003888;IPR003616;IPR000313;IPR001214;IPR046341;IPR019786;IPR011011;IPR001965;IPR019787;IPR013083;
KCPC_00027759-RA	tr|A0A6P4C216|A0A6P4C216_ARADU	51.8	1086	8	1046	21	1066	2.10E-283	985.3	A0A6P4C216	A0A6P4C216_ARADU	unreviewed	uncharacterized protein LOC107462016	LOC107462016	Arachis duranensis (Wild peanut)	GO:0004672; GO:0005524; GO:0016021; GO:0048544	ATP binding [GO:0005524]; protein kinase activity [GO:0004672]	integral component of membrane [GO:0016021]	recognition of pollen [GO:0048544]	PF01453;PF08276;PF07714;PF00954;	IPR001480;IPR036426;IPR011009;IPR003609;IPR000719;IPR000858;IPR001245;IPR008271;
KCPC_00027761-RA	tr|K7LVZ3|K7LVZ3_SOYBN	55.2	918	21	911	88	985	1.00E-271	946.4	K7LVZ3	K7LVZ3_SOYBN	unreviewed	Uncharacterized protein	100807185 GLYMA_12G198000	Glycine max (Soybean) (Glycine hispida)	GO:0004674; GO:0005524; GO:0005886; GO:0006468; GO:0016021; GO:0048544	ATP binding [GO:0005524]; protein serine/threonine kinase activity [GO:0004674]	integral component of membrane [GO:0016021]; plasma membrane [GO:0005886]	protein phosphorylation [GO:0006468]; recognition of pollen [GO:0048544]	PF01453;PF07714;PF00954;	IPR001480;IPR036426;IPR011009;IPR003609;IPR000719;IPR000858;IPR001245;IPR008271;
KCPC_00027765-RA	tr|A0A834W1J2|A0A834W1J2_9FABA	45.5	242	221	413	1	197	5.50E-38	168.7	A0A834W1J2	A0A834W1J2_9FABA	unreviewed	Ferroxidase (EC 1.16.3.1)	G2W53_038013	Senna tora	GO:0004322; GO:0005739; GO:0008199; GO:0016226	ferric iron binding [GO:0008199]; ferroxidase activity [GO:0004322]	mitochondrion [GO:0005739]	iron-sulfur cluster assembly [GO:0016226]	PF01491;	IPR017789;IPR002908;IPR036524;IPR020895;
KCPC_00027767-RA	tr|A0A834SL40|A0A834SL40_9FABA	51.8	224	1	221	1	187	1.50E-32	149.8	A0A834SL40	A0A834SL40_9FABA	unreviewed	Uncharacterized protein	G2W53_038015	Senna tora						IPR040411;
KCPC_00027768-RA	tr|A0A2Z6PV21|A0A2Z6PV21_TRISU	47.2	1438	139	1412	89	1492	0.00E+00	1289.2	A0A2Z6PV21	A0A2Z6PV21_TRISU	unreviewed	RNA-directed DNA polymerase (EC 2.7.7.49)	TSUD_411620	Trifolium subterraneum (Subterranean clover)	GO:0003676; GO:0003964; GO:0004190; GO:0004519; GO:0008270; GO:0015074	aspartic-type endopeptidase activity [GO:0004190]; endonuclease activity [GO:0004519]; nucleic acid binding [GO:0003676]; RNA-directed DNA polymerase activity [GO:0003964]; zinc ion binding [GO:0008270]		DNA integration [GO:0015074]	PF17921;PF03732;PF17917;PF00078;PF00098;	IPR001969;IPR043502;IPR001584;IPR041588;IPR021109;IPR005162;IPR043128;IPR012337;IPR036397;IPR000477;IPR041373;IPR001878;IPR036875;
KCPC_00027783-RA	tr|A0A834SLT3|A0A834SLT3_9FABA	74.7	320	1	315	1	319	1.00E-124	456.4	A0A834SLT3	A0A834SLT3_9FABA	unreviewed	B-like cyclin	G2W53_038022	Senna tora					PF02984;PF00134;	IPR039361;IPR013763;IPR036915;IPR004367;IPR006671;
KCPC_00027786-RA	tr|A0A834W1Q0|A0A834W1Q0_9FABA	82.7	313	80	385	1	312	8.80E-139	503.4	A0A834W1Q0	A0A834W1Q0_9FABA	unreviewed	Putative GPI-anchored protein	G2W53_038024 G2W53_038036	Senna tora					PF19160;	IPR040376;IPR043891;
KCPC_00027787-RA	tr|A0A371I565|A0A371I565_MUCPR	67.5	332	1	320	1	314	8.50E-111	410.2	A0A371I565	A0A371I565_MUCPR	unreviewed	Transcription factor MYB102 (Fragment)	MYB102 CR513_05343	Mucuna pruriens (Velvet bean) (Dolichos pruriens)					PF00249;	IPR009057;IPR017930;IPR001005;
KCPC_00027788-RA	tr|A0A8B8KHP1|A0A8B8KHP1_ABRPR	56.8	651	2	612	297	927	2.00E-198	702.2	A0A8B8KHP1	A0A8B8KHP1_ABRPR	unreviewed	uncharacterized protein LOC113855905	LOC113855905	Abrus precatorius (Indian licorice) (Glycine abrus)					PF02458;	IPR023213;IPR003480;
KCPC_00027789-RA	tr|I1M3Y3|I1M3Y3_SOYBN	56.9	58	35	92	77	133	2.70E-09	71.2	I1M3Y3	I1M3Y3_SOYBN	unreviewed	Uncharacterized protein	100813644 GLYMA_13G302500	Glycine max (Soybean) (Glycine hispida)	GO:0016747	acyltransferase activity, transferring groups other than amino-acyl groups [GO:0016747]			PF02458;	IPR023213;IPR003480;
KCPC_00027790-RA	tr|A0A0B2P9S3|A0A0B2P9S3_GLYSO	60.1	469	9	437	1	461	1.10E-152	550.1	A0A0B2P9S3	A0A0B2P9S3_GLYSO	unreviewed	Malonyl-coenzyme A:anthocyanin 3-O-glucoside-6''-O-malonyltransferase (EC 2.3.1.133)	D0Y65_034950 glysoja_037974	Glycine soja (Wild soybean)	GO:0047172	shikimate O-hydroxycinnamoyltransferase activity [GO:0047172]			PF02458;	IPR023213;IPR003480;
KCPC_00027791-RA	tr|A0A1S2Y783|A0A1S2Y783_CICAR	59.6	57	29	85	734	787	8.00E-08	66.2	A0A1S2Y783	A0A1S2Y783_CICAR	unreviewed	cation/H(+) antiporter 15-like	LOC101510055	Cicer arietinum (Chickpea) (Garbanzo)	GO:0015299; GO:0016021	solute:proton antiporter activity [GO:0015299]	integral component of membrane [GO:0016021]		PF00999;	IPR006153;IPR038770;
KCPC_00027793-RA	tr|A0A2K3PJH5|A0A2K3PJH5_TRIPR	33.2	316	2	306	1	312	4.20E-35	158.7	A0A2K3PJH5	A0A2K3PJH5_TRIPR	unreviewed	Cation H(+) antiporter 15-like protein (Fragment)	L195_g012132	Trifolium pratense (Red clover)	GO:0015299; GO:0016021	solute:proton antiporter activity [GO:0015299]	integral component of membrane [GO:0016021]		PF00999;	IPR006153;IPR038770;
KCPC_00027795-RA	tr|A0A2K3PR12|A0A2K3PR12_TRIPR	39.5	760	23	566	652	1411	3.00E-151	545.4	A0A2K3PR12	A0A2K3PR12_TRIPR	unreviewed	Retrotransposon-related protein	L195_g014480	Trifolium pratense (Red clover)	GO:0003676; GO:0015074	nucleic acid binding [GO:0003676]		DNA integration [GO:0015074]	PF17921;PF17919;PF00078;PF19259;	IPR016197;IPR043502;IPR001584;IPR041588;IPR021109;IPR043128;IPR012337;IPR036397;IPR000477;IPR041577;IPR045358;
KCPC_00027796-RA	tr|A0A822XM05|A0A822XM05_NELNU	33.5	343	74	362	13	343	1.10E-35	161	A0A822XM05	A0A822XM05_NELNU	unreviewed	Retrotrans_gag domain-containing protein	HUJ06_022515	Nelumbo nucifera (Sacred lotus)	GO:0004190	aspartic-type endopeptidase activity [GO:0004190]			PF03732;	IPR001969;IPR043502;IPR021109;IPR005162;
KCPC_00027798-RA	tr|A0A834SL57|A0A834SL57_9FABA	87.7	292	1	292	1	292	5.80E-139	503.8	A0A834SL57	A0A834SL57_9FABA	unreviewed	Protein THYLAKOID FORMATION1, chloroplastic	G2W53_038045	Senna tora	GO:0010207			photosystem II assembly [GO:0010207]	PF11264;	IPR017499;
KCPC_00027804-RA	tr|A0A834SNF9|A0A834SNF9_9FABA	81	579	39	606	1	579	3.20E-276	960.7	A0A834SNF9	A0A834SNF9_9FABA	unreviewed	NADH:ubiquinone reductase (non-electrogenic) (EC 1.6.5.9)	G2W53_038049	Senna tora	GO:0003954; GO:0005509; GO:0006116	calcium ion binding [GO:0005509]; NADH dehydrogenase activity [GO:0003954]		NADH oxidation [GO:0006116]	PF13202;PF07992;	IPR011992;IPR018247;IPR002048;IPR036188;IPR023753;IPR045024;
KCPC_00027805-RA	tr|A0A834SYM8|A0A834SYM8_9FABA	82.1	603	1	603	1	578	1.40E-292	1015	A0A834SYM8	A0A834SYM8_9FABA	unreviewed	NADH:ubiquinone reductase (non-electrogenic) (EC 1.6.5.9)	G2W53_038050	Senna tora	GO:0003954; GO:0005509; GO:0006116	calcium ion binding [GO:0005509]; NADH dehydrogenase activity [GO:0003954]		NADH oxidation [GO:0006116]	PF07992;	IPR011992;IPR018247;IPR002048;IPR036188;IPR023753;IPR045024;
KCPC_00027813-RA	tr|A0A834WN76|A0A834WN76_9FABA	87.5	433	10	442	1	431	1.20E-219	772.3	A0A834WN76	A0A834WN76_9FABA	unreviewed	Beta-glucuronosyltransferase GlcAT14A-like	G2W53_021183	Senna tora	GO:0015020; GO:0016020	glucuronosyltransferase activity [GO:0015020]	membrane [GO:0016020]		PF02485;	IPR044610;IPR003406;
KCPC_00027815-RA	tr|A0A371GVK4|A0A371GVK4_MUCPR	59.5	410	306	703	168	572	4.60E-117	432.2	A0A371GVK4	A0A371GVK4_MUCPR	unreviewed	H/ACA ribonucleoprotein complex non-core subunit NAF1 (Fragment)	Naf1 CR513_23015	Mucuna pruriens (Velvet bean) (Dolichos pruriens)	GO:0000493; GO:0001522; GO:0003723; GO:0005634; GO:0005732; GO:0042254	RNA binding [GO:0003723]	nucleus [GO:0005634]; sno(s)RNA-containing ribonucleoprotein complex [GO:0005732]	box H/ACA snoRNP assembly [GO:0000493]; pseudouridine synthesis [GO:0001522]; ribosome biogenesis [GO:0042254]	PF04410;	IPR038664;IPR007504;IPR040309;IPR009000;
KCPC_00027817-RA	tr|A0A834SLG3|A0A834SLG3_9FABA	83.5	279	26	304	38	301	9.40E-112	413.3	A0A834SLG3	A0A834SLG3_9FABA	unreviewed	Secretory carrier-associated membrane protein (Secretory carrier membrane protein)	G2W53_038063	Senna tora	GO:0015031; GO:0016021		integral component of membrane [GO:0016021]	protein transport [GO:0015031]	PF04144;	IPR007273;
KCPC_00027818-RA	tr|A0A834SNG6|A0A834SNG6_9FABA	72.6	813	1	758	1	757	1.40E-265	925.6	A0A834SNG6	A0A834SNG6_9FABA	unreviewed	Protein STRUBBELIG-RECEPTOR FAMILY 3-like	G2W53_038064	Senna tora	GO:0004714; GO:0005524	ATP binding [GO:0005524]; transmembrane receptor protein tyrosine kinase activity [GO:0004714]			PF00560;PF07714;	IPR011009;IPR001611;IPR032675;IPR000719;IPR001245;IPR045271;
KCPC_00027822-RA	tr|A0A834SLV8|A0A834SLV8_9FABA	85.6	605	85	687	1	593	1.90E-293	1018.1	A0A834SLV8	A0A834SLV8_9FABA	unreviewed	Indole-3-acetic acid-amido synthetase GH3.10-like	G2W53_038067	Senna tora					PF03321;	IPR004993;
KCPC_00027824-RA	tr|A0A834SR88|A0A834SR88_9FABA	74.9	203	1	203	1	203	2.30E-78	303.5	A0A834SR88	A0A834SR88_9FABA	unreviewed	Pentatricopeptide repeat-containing protein	G2W53_038068	Senna tora					PF01535;PF12854;PF13041;	IPR002885;IPR011990;
KCPC_00027826-RA	tr|A0A8B8KXD4|A0A8B8KXD4_ABRPR	63.2	125	1	124	1	121	2.80E-30	141.4	A0A8B8KXD4	A0A8B8KXD4_ABRPR	unreviewed	putative cell wall protein	LOC113860168	Abrus precatorius (Indian licorice) (Glycine abrus)						IPR034565;
KCPC_00027827-RA	tr|A0A834W4V6|A0A834W4V6_9FABA	91.8	473	1	473	1	469	5.50E-252	879.8	A0A834W4V6	A0A834W4V6_9FABA	unreviewed	PPM-type phosphatase domain-containing protein	G2W53_038072	Senna tora	GO:0016791	phosphatase activity [GO:0016791]			PF00481;	IPR036457;IPR001932;
KCPC_00027830-RA	tr|A0A7N2MGT3|A0A7N2MGT3_QUELO	69.5	347	8	354	6	351	5.10E-141	510.8	A0A7N2MGT3	A0A7N2MGT3_QUELO	unreviewed	Uncharacterized protein		Quercus lobata (Valley oak)	GO:0008171; GO:0008757; GO:0032259; GO:0046983	O-methyltransferase activity [GO:0008171]; protein dimerization activity [GO:0046983]; S-adenosylmethionine-dependent methyltransferase activity [GO:0008757]		methylation [GO:0032259]	PF08100;PF00891;	IPR016461;IPR001077;IPR012967;IPR029063;IPR036388;IPR036390;
KCPC_00027831-RA	tr|A0A2N9EVU4|A0A2N9EVU4_FAGSY	71.9	352	6	355	1	352	1.10E-146	529.6	A0A2N9EVU4	A0A2N9EVU4_FAGSY	unreviewed	Uncharacterized protein	FSB_LOCUS6805	Fagus sylvatica (Beechnut)	GO:0008171; GO:0008757; GO:0032259; GO:0046983	O-methyltransferase activity [GO:0008171]; protein dimerization activity [GO:0046983]; S-adenosylmethionine-dependent methyltransferase activity [GO:0008757]		methylation [GO:0032259]	PF08100;PF00891;	IPR016461;IPR001077;IPR012967;IPR029063;IPR036388;IPR036390;
KCPC_00027832-RA	tr|A0A2N9EVU4|A0A2N9EVU4_FAGSY	70.2	235	1	235	118	352	4.60E-98	367.5	A0A2N9EVU4	A0A2N9EVU4_FAGSY	unreviewed	Uncharacterized protein	FSB_LOCUS6805	Fagus sylvatica (Beechnut)	GO:0008171; GO:0008757; GO:0032259; GO:0046983	O-methyltransferase activity [GO:0008171]; protein dimerization activity [GO:0046983]; S-adenosylmethionine-dependent methyltransferase activity [GO:0008757]		methylation [GO:0032259]	PF08100;PF00891;	IPR016461;IPR001077;IPR012967;IPR029063;IPR036388;IPR036390;
KCPC_00027833-RA	tr|A0A3L6EM71|A0A3L6EM71_MAIZE	45.6	699	34	665	39	732	4.30E-174	621.7	A0A3L6EM71	A0A3L6EM71_MAIZE	unreviewed	Craniofacial development protein 2	CFDP2_20 Zm00014a_027169	Zea mays (Maize)						IPR036691;
KCPC_00027834-RA	tr|A0A5N6RC12|A0A5N6RC12_9ROSI	84.5	238	127	364	50	286	3.10E-115	425.2	A0A5N6RC12	A0A5N6RC12_9ROSI	unreviewed	ELMO domain-containing protein	FH972_014579	Carpinus fangiana					PF04727;	IPR006816;
KCPC_00027835-RA	tr|A0A2N9H2D3|A0A2N9H2D3_FAGSY	44.6	112	41	148	379	477	1.00E-15	94.4	A0A2N9H2D3	A0A2N9H2D3_FAGSY	unreviewed	Reverse transcriptase Ty1/copia-type domain-containing protein	FSB_LOCUS33596	Fagus sylvatica (Beechnut)					PF07727;	IPR043502;IPR013103;
KCPC_00027846-RA	tr|A0A834SYP5|A0A834SYP5_9FABA	93.6	251	1	251	1	251	2.60E-139	504.6	A0A834SYP5	A0A834SYP5_9FABA	unreviewed	Expansin	G2W53_038080	Senna tora	GO:0005576; GO:0009664		extracellular region [GO:0005576]	plant-type cell wall organization [GO:0009664]	PF03330;PF01357;	IPR007118;IPR002963;IPR007112;IPR007117;IPR036749;IPR009009;IPR036908;
KCPC_00027851-RA	tr|A0A834W6G1|A0A834W6G1_9FABA	71.1	311	75	384	5	312	5.00E-110	407.9	A0A834W6G1	A0A834W6G1_9FABA	unreviewed	CAAX amino terminal protease	G2W53_038085	Senna tora	GO:0004222; GO:0016020; GO:0071586	metalloendopeptidase activity [GO:0004222]	membrane [GO:0016020]	CAAX-box protein processing [GO:0071586]	PF02517;	IPR003675;
KCPC_00027852-RA	tr|A0A834W1L5|A0A834W1L5_9FABA	79.1	522	1	522	1	487	2.70E-234	821.2	A0A834W1L5	A0A834W1L5_9FABA	unreviewed	Uncharacterized protein	G2W53_038088	Senna tora
KCPC_00027853-RA	tr|A0A6A5PNG9|A0A6A5PNG9_LUPAL	47.7	497	11	497	4	488	1.20E-111	413.7	A0A6A5PNG9	A0A6A5PNG9_LUPAL	unreviewed	Uncharacterized protein	Lal_00019014	Lupinus albus (White lupine) (Lupinus termis)					PF01535;	IPR002885;IPR011990;
KCPC_00027855-RA	tr|A0A834SL78|A0A834SL78_9FABA	77.9	399	2	393	1	385	9.90E-173	616.3	A0A834SL78	A0A834SL78_9FABA	unreviewed	tRNA-uridine aminocarboxypropyltransferase (EC 2.5.1.25)	G2W53_038090	Senna tora					PF03942;	IPR005636;IPR039262;
KCPC_00027856-RA	tr|A0A6A5PJD3|A0A6A5PJD3_LUPAL	69.6	168	1	168	1	166	5.50E-57	230.7	A0A6A5PJD3	A0A6A5PJD3_LUPAL	unreviewed	Uncharacterized protein	Lal_00034350 Lalb_Chr03g0029421	Lupinus albus (White lupine) (Lupinus termis)	GO:0016021		integral component of membrane [GO:0016021]			IPR039307;
KCPC_00027858-RA	tr|A0A834SMA3|A0A834SMA3_9FABA	85.8	162	1	162	1	162	3.20E-69	271.2	A0A834SMA3	A0A834SMA3_9FABA	unreviewed	CASP-like protein	G2W53_038092	Senna tora					PF04535;	IPR006459;IPR006702;
KCPC_00027859-RA	tr|A0A834SLI1|A0A834SLI1_9FABA	72	539	17	551	1	520	1.20E-173	619.8	A0A834SLI1	A0A834SLI1_9FABA	unreviewed	Formin-like protein 7 isoform X1	G2W53_038093	Senna tora					PF07223;	IPR010820;
KCPC_00027860-RA	tr|A0A834SYQ2|A0A834SYQ2_9FABA	47.3	1028	52	693	85	1111	1.50E-219	772.7	A0A834SYQ2	A0A834SYQ2_9FABA	unreviewed	1,3-beta-glucan synthase (EC 2.4.1.34) (1,3-beta-glucan synthase)	G2W53_038095	Senna tora	GO:0000148; GO:0003843; GO:0006075	1,3-beta-D-glucan synthase activity [GO:0003843]	1,3-beta-D-glucan synthase complex [GO:0000148]	(1->3)-beta-D-glucan biosynthetic process [GO:0006075]	PF14288;PF02364;	IPR026899;IPR003440;
KCPC_00027861-RA	tr|A0A834SYQ2|A0A834SYQ2_9FABA	88.6	123	1	123	1288	1410	6.20E-54	219.9	A0A834SYQ2	A0A834SYQ2_9FABA	unreviewed	1,3-beta-glucan synthase (EC 2.4.1.34) (1,3-beta-glucan synthase)	G2W53_038095	Senna tora	GO:0000148; GO:0003843; GO:0006075	1,3-beta-D-glucan synthase activity [GO:0003843]	1,3-beta-D-glucan synthase complex [GO:0000148]	(1->3)-beta-D-glucan biosynthetic process [GO:0006075]	PF14288;PF02364;	IPR026899;IPR003440;
KCPC_00027862-RA	tr|A0A7J7BWY2|A0A7J7BWY2_TRIWF	51.6	256	1	175	1513	1768	3.00E-57	231.5	A0A7J7BWY2	A0A7J7BWY2_TRIWF	unreviewed	1,3-beta-glucan synthase (EC 2.4.1.34) (1,3-beta-glucan synthase)	HS088_TW22G00059	Tripterygium wilfordii (Thunder God vine)	GO:0000148; GO:0003843; GO:0006075; GO:0008360; GO:0016021; GO:0071555	1,3-beta-D-glucan synthase activity [GO:0003843]	1,3-beta-D-glucan synthase complex [GO:0000148]; integral component of membrane [GO:0016021]	(1->3)-beta-D-glucan biosynthetic process [GO:0006075]; cell wall organization [GO:0071555]; regulation of cell shape [GO:0008360]	PF14288;PF02364;	IPR026899;IPR003440;
KCPC_00027863-RA	tr|A0A0A0K3S4|A0A0A0K3S4_CUCSA	37.3	204	1	190	42	236	1.10E-20	110.2	A0A0A0K3S4	A0A0A0K3S4_CUCSA	unreviewed	Uncharacterized protein	Csa_7G048030	Cucumis sativus (Cucumber)
KCPC_00027867-RA	tr|A0A834SRA2|A0A834SRA2_9FABA	74.5	730	1	724	1	684	2.30E-300	1041.2	A0A834SRA2	A0A834SRA2_9FABA	unreviewed	Putative serine/threonine-protein kinase	G2W53_038098	Senna tora	GO:0004672; GO:0005524	ATP binding [GO:0005524]; protein kinase activity [GO:0004672]			PF00069;	IPR011009;IPR000719;IPR017441;IPR008271;
KCPC_00027871-RA	tr|A0A834W1R4|A0A834W1R4_9FABA	68.8	308	1	302	1	305	2.40E-107	398.7	A0A834W1R4	A0A834W1R4_9FABA	unreviewed	Putative Sugar phosphate exchanger 2	G2W53_038101	Senna tora					PF04720;	IPR006502;
KCPC_00027872-RA	tr|A0A8B8KWE5|A0A8B8KWE5_ABRPR	67.5	200	12	210	8	205	2.10E-62	248.8	A0A8B8KWE5	A0A8B8KWE5_ABRPR	unreviewed	transcription factor bHLH162-like	LOC113859683	Abrus precatorius (Indian licorice) (Glycine abrus)					PF00010;	IPR011598;IPR036638;IPR015660;
KCPC_00027876-RA	tr|A0A834SLJ0|A0A834SLJ0_9FABA	87.1	604	1	604	1	576	0.00E+00	1081.2	A0A834SLJ0	A0A834SLJ0_9FABA	unreviewed	Transmembrane E3 ubiquitin-protein ligase 1 isoform X1	G2W53_038108	Senna tora	GO:0008270; GO:0016021	zinc ion binding [GO:0008270]	integral component of membrane [GO:0016021]		PF13639;	IPR001841;IPR011016;IPR013083;
KCPC_00027878-RA	tr|A0A834SLY5|A0A834SLY5_9FABA	88.1	378	40	417	1	373	8.70E-186	659.8	A0A834SLY5	A0A834SLY5_9FABA	unreviewed	ADP/ATP translocase (ADP,ATP carrier protein)	G2W53_038112	Senna tora	GO:0005471; GO:0005743; GO:0140021; GO:1990544	ATP:ADP antiporter activity [GO:0005471]	mitochondrial inner membrane [GO:0005743]	mitochondrial ADP transmembrane transport [GO:0140021]; mitochondrial ATP transmembrane transport [GO:1990544]	PF00153;	IPR002113;IPR002067;IPR018108;IPR023395;
KCPC_00027880-RA	tr|A0A371FC42|A0A371FC42_MUCPR	78.4	412	92	503	91	496	1.30E-158	569.7	A0A371FC42	A0A371FC42_MUCPR	unreviewed	Putative E3 ubiquitin-protein ligase RING1a (Fragment)	RING1A CR513_44207	Mucuna pruriens (Velvet bean) (Dolichos pruriens)	GO:0046872	metal ion binding [GO:0046872]				IPR044592;IPR001841;IPR013083;IPR017907;
KCPC_00027882-RA	tr|A0A834WJA0|A0A834WJA0_9FABA	82	284	1	284	1	284	1.40E-128	469.2	A0A834WJA0	A0A834WJA0_9FABA	unreviewed	PPM-type phosphatase domain-containing protein	G2W53_021107	Senna tora	GO:0004722	protein serine/threonine phosphatase activity [GO:0004722]			PF00481;	IPR015655;IPR036457;IPR001932;
KCPC_00027883-RA	tr|A0A834SKM6|A0A834SKM6_9FABA	70.5	281	8	279	68	333	2.70E-104	388.7	A0A834SKM6	A0A834SKM6_9FABA	unreviewed	Zinc finger CCCH domain-containing protein 2-like	G2W53_038119	Senna tora	GO:0046872	metal ion binding [GO:0046872]			PF00642;	IPR045234;IPR000571;IPR036855;
KCPC_00027888-RA	tr|A0A5B6Z5L2|A0A5B6Z5L2_DAVIN	68.3	420	4	422	30	444	1.40E-166	595.9	A0A5B6Z5L2	A0A5B6Z5L2_DAVIN	unreviewed	Aminotran_1_2 domain-containing protein	Din_008775	Davidia involucrata (Dove tree)	GO:0006520; GO:0008483; GO:0030170; GO:1901566	pyridoxal phosphate binding [GO:0030170]; transaminase activity [GO:0008483]		cellular amino acid metabolic process [GO:0006520]; organonitrogen compound biosynthetic process [GO:1901566]	PF00155;	IPR004839;IPR015424;IPR015421;IPR015422;IPR005958;
KCPC_00027889-RA	tr|A0A5B6Z5L2|A0A5B6Z5L2_DAVIN	67.6	380	4	383	30	408	9.10E-152	546.6	A0A5B6Z5L2	A0A5B6Z5L2_DAVIN	unreviewed	Aminotran_1_2 domain-containing protein	Din_008775	Davidia involucrata (Dove tree)	GO:0006520; GO:0008483; GO:0030170; GO:1901566	pyridoxal phosphate binding [GO:0030170]; transaminase activity [GO:0008483]		cellular amino acid metabolic process [GO:0006520]; organonitrogen compound biosynthetic process [GO:1901566]	PF00155;	IPR004839;IPR015424;IPR015421;IPR015422;IPR005958;
KCPC_00027891-RA	tr|A0A5B6Z5L2|A0A5B6Z5L2_DAVIN	50.7	203	4	174	30	231	5.90E-46	194.1	A0A5B6Z5L2	A0A5B6Z5L2_DAVIN	unreviewed	Aminotran_1_2 domain-containing protein	Din_008775	Davidia involucrata (Dove tree)	GO:0006520; GO:0008483; GO:0030170; GO:1901566	pyridoxal phosphate binding [GO:0030170]; transaminase activity [GO:0008483]		cellular amino acid metabolic process [GO:0006520]; organonitrogen compound biosynthetic process [GO:1901566]	PF00155;	IPR004839;IPR015424;IPR015421;IPR015422;IPR005958;
KCPC_00027892-RA	tr|A0A1D1YIK5|A0A1D1YIK5_9ARAE	55.8	104	21	104	157	260	4.80E-23	117.1	A0A1D1YIK5	A0A1D1YIK5_9ARAE	unreviewed	Nicotianamine aminotransferase A	naat-A_0 g.64437	Anthurium amnicola	GO:0006520; GO:0008483; GO:0009058; GO:0030170	pyridoxal phosphate binding [GO:0030170]; transaminase activity [GO:0008483]		biosynthetic process [GO:0009058]; cellular amino acid metabolic process [GO:0006520]	PF00155;	IPR004839;IPR004838;IPR015424;IPR015421;IPR015422;IPR005958;
KCPC_00027893-RA	tr|A0A2N9F6K2|A0A2N9F6K2_FAGSY	61.5	426	5	430	4	381	1.20E-147	533.1	A0A2N9F6K2	A0A2N9F6K2_FAGSY	unreviewed	Aminotran_1_2 domain-containing protein	FSB_LOCUS10371 FSB_LOCUS26597	Fagus sylvatica (Beechnut)	GO:0006520; GO:0008483; GO:0009058; GO:0030170	pyridoxal phosphate binding [GO:0030170]; transaminase activity [GO:0008483]		biosynthetic process [GO:0009058]; cellular amino acid metabolic process [GO:0006520]	PF00155;	IPR004839;IPR015424;IPR015421;IPR015422;IPR005958;
KCPC_00027896-RA	tr|A0A2I4GHT4|A0A2I4GHT4_JUGRE	76	121	3	123	104	224	1.90E-47	198.4	A0A2I4GHT4	A0A2I4GHT4_JUGRE	unreviewed	nicotianamine aminotransferase 1-like	LOC109007998 F2P56_022509	Juglans regia (English walnut)	GO:0006520; GO:0008483; GO:0009058; GO:0030170	pyridoxal phosphate binding [GO:0030170]; transaminase activity [GO:0008483]		biosynthetic process [GO:0009058]; cellular amino acid metabolic process [GO:0006520]	PF00155;	IPR004839;IPR015424;IPR015421;IPR015422;IPR005958;
KCPC_00027898-RA	tr|A0A7J9LA77|A0A7J9LA77_GOSSC	78	277	1	261	103	378	4.20E-108	401	A0A7J9LA77	A0A7J9LA77_GOSSC	unreviewed	RRM domain-containing protein	Goshw_014424	Gossypium schwendimanii (Cotton)	GO:0000339; GO:0005846; GO:0045292	RNA cap binding [GO:0000339]	nuclear cap binding complex [GO:0005846]	mRNA cis splicing, via spliceosome [GO:0045292]	PF00076;	IPR027157;IPR034148;IPR012677;IPR035979;IPR000504;
KCPC_00027899-RA	tr|A0A445A4Y1|A0A445A4Y1_ARAHY	38.3	491	72	425	27	504	3.30E-62	249.2	A0A445A4Y1	A0A445A4Y1_ARAHY	unreviewed	Uncharacterized protein	Ahy_B03g066823	Arachis hypogaea (Peanut)	GO:0004672; GO:0005524; GO:0016021	ATP binding [GO:0005524]; protein kinase activity [GO:0004672]	integral component of membrane [GO:0016021]		PF01453;PF00069;	IPR001480;IPR036426;IPR011009;IPR000719;IPR017441;IPR008271;
KCPC_00027906-RA	tr|A0A834W1M8|A0A834W1M8_9FABA	91.9	298	73	366	1	298	4.90E-154	554.3	A0A834W1M8	A0A834W1M8_9FABA	unreviewed	DnaJ-like protein subfamily B member 13-like	G2W53_038133	Senna tora	GO:0006457; GO:0051082	unfolded protein binding [GO:0051082]		protein folding [GO:0006457]	PF00226;PF01556;	IPR002939;IPR001623;IPR018253;IPR008971;IPR036869;
KCPC_00027910-RA	tr|A0A498JZM5|A0A498JZM5_MALDO	60.2	113	4	113	7	119	5.40E-28	134.8	A0A498JZM5	A0A498JZM5_MALDO	unreviewed	LRRNT_2 domain-containing protein	DVH24_011479	Malus domestica (Apple) (Pyrus malus)					PF13855;PF08263;	IPR011009;IPR001611;IPR003591;IPR032675;IPR013210;
KCPC_00027911-RA	tr|A0A834SKG3|A0A834SKG3_9FABA	81.3	418	288	677	563	980	3.00E-182	648.7	A0A834SKG3	A0A834SKG3_9FABA	unreviewed	Receptor-like protein kinase HSL1	G2W53_038136	Senna tora	GO:0004672; GO:0005524	ATP binding [GO:0005524]; protein kinase activity [GO:0004672]			PF13855;PF08263;PF00069;	IPR011009;IPR001611;IPR003591;IPR032675;IPR013210;IPR000719;IPR017441;IPR008271;
KCPC_00027912-RA	tr|A0A1J7GZT7|A0A1J7GZT7_LUPAN	56.4	259	14	223	25	277	2.30E-70	275.4	A0A1J7GZT7	A0A1J7GZT7_LUPAN	unreviewed	NAC domain-containing protein	TanjilG_11685	Lupinus angustifolius (Narrow-leaved blue lupine)	GO:0003677; GO:0003700	DNA binding [GO:0003677]; DNA-binding transcription factor activity [GO:0003700]			PF02365;	IPR003441;IPR036093;IPR044799;
KCPC_00027915-RA	tr|A0A834SRC8|A0A834SRC8_9FABA	63.8	439	1	428	1	405	9.50E-126	460.3	A0A834SRC8	A0A834SRC8_9FABA	unreviewed	Phosphorelay protein	G2W53_038143	Senna tora
KCPC_00027919-RA	tr|A0A834W1S6|A0A834W1S6_9FABA	58.6	232	1	205	1	231	4.40E-55	224.6	A0A834W1S6	A0A834W1S6_9FABA	unreviewed	Proline-rich receptor-like protein kinase PERK9	G2W53_038146	Senna tora	GO:0016301	kinase activity [GO:0016301]
KCPC_00027921-RA	tr|A0A834W4X9|A0A834W4X9_9FABA	62.2	233	136	329	108	331	1.80E-68	269.6	A0A834W4X9	A0A834W4X9_9FABA	unreviewed	Zinc finger CCCH domain-containing protein 1	G2W53_038147	Senna tora	GO:0046872	metal ion binding [GO:0046872]			PF00642;	IPR039971;IPR000571;IPR036855;IPR001841;IPR013083;IPR017907;
KCPC_00027925-RA	tr|A0A8B8KW32|A0A8B8KW32_ABRPR	52.2	494	1	432	1	480	5.20E-117	431.4	A0A8B8KW32	A0A8B8KW32_ABRPR	unreviewed	transcription factor VOZ1-like	LOC113858321	Abrus precatorius (Indian licorice) (Glycine abrus)						IPR039277;
KCPC_00027929-RA	tr|A0A371DZ35|A0A371DZ35_MUCPR	66.4	324	210	533	1	324	5.00E-108	402.5	A0A371DZ35	A0A371DZ35_MUCPR	unreviewed	Pentatricopeptide repeat-containing protein (Fragment)	CR513_62986	Mucuna pruriens (Velvet bean) (Dolichos pruriens)					PF01535;	IPR002885;IPR011990;
KCPC_00027931-RA	tr|A0A151TBS9|A0A151TBS9_CAJCA	73.3	45	31	75	178	222	2.20E-09	71.2	A0A151TBS9	A0A151TBS9_CAJCA	unreviewed	CCHC-type domain-containing protein	KK1_019098	Cajanus cajan (Pigeon pea) (Cajanus indicus)	GO:0003676; GO:0008270	nucleic acid binding [GO:0003676]; zinc ion binding [GO:0008270]			PF00098;	IPR001878;IPR036875;
KCPC_00027932-RA	tr|A0A835C703|A0A835C703_9FABA	62.4	532	1	445	4	529	9.50E-164	587.8	A0A835C703	A0A835C703_9FABA	unreviewed	Sodium/calcium exchanger NCL-like	G2W53_008798	Senna tora	GO:0005509; GO:0008324; GO:0016021	calcium ion binding [GO:0005509]; cation transmembrane transporter activity [GO:0008324]	integral component of membrane [GO:0016021]		PF13499;PF01699;	IPR004713;IPR011992;IPR002048;IPR004837;
KCPC_00027938-RA	tr|A0A834WW94|A0A834WW94_9FABA	79.9	666	1	663	1	656	4.90E-262	913.7	A0A834WW94	A0A834WW94_9FABA	unreviewed	Transcription factor GTE4	G2W53_008789	Senna tora					PF17035;PF00439;	IPR001487;IPR036427;IPR037377;IPR027353;IPR038336;
KCPC_00027942-RA	tr|A0A835C986|A0A835C986_9FABA	77.6	701	12	705	4	687	2.70E-288	1001.1	A0A835C986	A0A835C986_9FABA	unreviewed	Inactive TPR repeat-containing thioredoxin TTL3	G2W53_008785	Senna tora					PF00085;PF00515;	IPR036249;IPR013766;IPR011990;IPR001440;IPR019734;IPR044534;
KCPC_00027944-RA	tr|A0A835C918|A0A835C918_9FABA	64.7	207	1	206	1	203	3.30E-60	241.5	A0A835C918	A0A835C918_9FABA	unreviewed	Uncharacterized protein	G2W53_008784	Senna tora
KCPC_00027948-RA	tr|A0A6A4R146|A0A6A4R146_LUPAL	48.5	136	9	141	10	137	6.40E-26	127.1	A0A6A4R146	A0A6A4R146_LUPAL	unreviewed	Putative Agenet-like domain-containing protein	Lal_00019796 Lalb_Chr01g0005991	Lupinus albus (White lupine) (Lupinus termis)					PF05641;	IPR008395;IPR014002;
KCPC_00027950-RA	tr|I1LSG0|I1LSG0_SOYBN	45.6	136	13	145	10	140	1.80E-23	119	I1LSG0	I1LSG0_SOYBN	unreviewed	Uncharacterized protein	106794115 GLYMA_12G127600	Glycine max (Soybean) (Glycine hispida)					PF05641;	IPR008395;IPR014002;
KCPC_00027952-RA	tr|A0A834WXT7|A0A834WXT7_9FABA	70.7	147	1	145	1	147	3.60E-53	217.6	A0A834WXT7	A0A834WXT7_9FABA	unreviewed	DUF724 domain-containing protein 3-like	G2W53_008782	Senna tora					PF05641;	IPR008395;IPR014002;
KCPC_00027958-RA	tr|A0A3Q7XW69|A0A3Q7XW69_CICAR	35.1	404	60	372	34	436	1.00E-46	197.6	A0A3Q7XW69	A0A3Q7XW69_CICAR	unreviewed	uncharacterized protein LOC113787770	LOC113787770	Cicer arietinum (Chickpea) (Garbanzo)	GO:0003676; GO:0008270	nucleic acid binding [GO:0003676]; zinc ion binding [GO:0008270]			PF00078;	IPR043502;IPR021109;IPR043128;IPR000477;IPR001878;
KCPC_00027959-RA	tr|A0A444X196|A0A444X196_ARAHY	58.8	461	2	382	114	574	2.30E-142	515.4	A0A444X196	A0A444X196_ARAHY	unreviewed	Uncharacterized protein	Ahy_B10g102030	Arachis hypogaea (Peanut)	GO:0003676; GO:0015074	nucleic acid binding [GO:0003676]		DNA integration [GO:0015074]	PF17921;PF17917;PF00078;	IPR043502;IPR001584;IPR041588;IPR043128;IPR012337;IPR036397;IPR000477;IPR041373;
KCPC_00027960-RA	tr|A0A2N9GSB9|A0A2N9GSB9_FAGSY	44.7	197	1	137	943	1139	4.10E-33	151.4	A0A2N9GSB9	A0A2N9GSB9_FAGSY	unreviewed	Integrase catalytic domain-containing protein	FSB_LOCUS30181	Fagus sylvatica (Beechnut)	GO:0003676; GO:0006952; GO:0015074; GO:0043531	ADP binding [GO:0043531]; nucleic acid binding [GO:0003676]		defense response [GO:0006952]; DNA integration [GO:0015074]	PF17921;PF00931;PF18052;	IPR042197;IPR016197;IPR044974;IPR001584;IPR041588;IPR032675;IPR002182;IPR027417;IPR012337;IPR036397;IPR038005;IPR041118;
KCPC_00027961-RA	tr|A0A445LEB4|A0A445LEB4_GLYSO	55.5	986	9	878	135	1118	4.30E-306	1060.4	A0A445LEB4	A0A445LEB4_GLYSO	unreviewed	Heme-binding-like protein, chloroplastic isoform B	D0Y65_007655	Glycine soja (Wild soybean)	GO:0016021		integral component of membrane [GO:0016021]		PF00078;PF04832;	IPR043502;IPR036691;IPR011256;IPR043128;IPR000477;IPR006917;
KCPC_00027962-RA	tr|A0A4D6NC67|A0A4D6NC67_VIGUN	87.9	174	1	174	1	167	6.70E-78	300.1	A0A4D6NC67	A0A4D6NC67_VIGUN	unreviewed	ALOG domain-containing protein	DEO72_LG10g978	Vigna unguiculata (Cowpea)	GO:0005634		nucleus [GO:0005634]		PF04852;	IPR040222;IPR006936;
KCPC_00027963-RA	tr|A0A834WWR5|A0A834WWR5_9FABA	85.9	711	6	703	2	709	0.00E+00	1241.5	A0A834WWR5	A0A834WWR5_9FABA	unreviewed	F-box protein MAX2	G2W53_008778	Senna tora					PF18511;	IPR041567;IPR036047;IPR001810;IPR006553;IPR032675;
KCPC_00027965-RA	tr|A0A834WWR0|A0A834WWR0_9FABA	54.3	641	1	577	1	601	5.10E-149	538.1	A0A834WWR0	A0A834WWR0_9FABA	unreviewed	Uncharacterized protein	G2W53_008775	Senna tora					PF05097;	IPR007789;
KCPC_00027966-RA	tr|A0A1Q3D9J5|A0A1Q3D9J5_CEPFO	58.1	179	162	340	95	273	5.80E-57	231.5	A0A1Q3D9J5	A0A1Q3D9J5_CEPFO	unreviewed	Uncharacterized protein (Fragment)	CFOL_v3_32563	Cephalotus follicularis (Albany pitcher plant)						IPR043502;
KCPC_00027967-RA	tr|A0A444Y1C0|A0A444Y1C0_ARAHY	54.4	1441	106	1501	71	1493	0.00E+00	1543.9	A0A444Y1C0	A0A444Y1C0_ARAHY	unreviewed	RNA-directed DNA polymerase (EC 2.7.7.49)	Ahy_B08g091077	Arachis hypogaea (Peanut)	GO:0003676; GO:0008270; GO:0015074	nucleic acid binding [GO:0003676]; zinc ion binding [GO:0008270]		DNA integration [GO:0015074]	PF17921;PF03732;PF17917;PF00078;PF00098;	IPR043502;IPR001584;IPR041588;IPR021109;IPR005162;IPR043128;IPR012337;IPR036397;IPR000477;IPR041373;IPR001878;IPR036875;
KCPC_00027976-RA	tr|A0A371GM33|A0A371GM33_MUCPR	76.7	906	1	901	1	871	0.00E+00	1297.7	A0A371GM33	A0A371GM33_MUCPR	unreviewed	Sec1 family domain-containing protein MIP3 (Fragment)	MIP3 CR513_26362	Mucuna pruriens (Velvet bean) (Dolichos pruriens)	GO:0016192			vesicle-mediated transport [GO:0016192]		IPR001619;IPR027482;IPR036045;
KCPC_00027977-RA	tr|A0A835C6T2|A0A835C6T2_9FABA	89.2	398	1	398	1	398	6.80E-195	689.9	A0A835C6T2	A0A835C6T2_9FABA	unreviewed	Putative serine/threonine-protein kinase PBL7	G2W53_008765	Senna tora	GO:0004672; GO:0005524	ATP binding [GO:0005524]; protein kinase activity [GO:0004672]			PF00069;	IPR011009;IPR000719;IPR017441;IPR008271;
KCPC_00027847-RA	tr|A0A834SLX3|A0A834SLX3_9FABA	84	262	95	356	1	262	2.50E-132	481.9	A0A834SLX3	A0A834SLX3_9FABA	unreviewed	Expansin-B3-like	G2W53_038082	Senna tora	GO:0005576; GO:0019953		extracellular region [GO:0005576]	sexual reproduction [GO:0019953]	PF03330;PF01357;	IPR007118;IPR007112;IPR007117;IPR036749;IPR005795;IPR009009;IPR036908;
KCPC_00027848-RA	tr|A0A834SR95|A0A834SR95_9FABA	83.9	205	1	205	1	205	3.10E-98	367.9	A0A834SR95	A0A834SR95_9FABA	unreviewed	Tetraspanin-19 isoform X1	G2W53_038083	Senna tora	GO:0016021		integral component of membrane [GO:0016021]		PF00335;	IPR018499;
KCPC_00027850-RA	tr|A0A834W1S0|A0A834W1S0_9FABA	84.1	157	1	157	1	157	3.50E-70	274.2	A0A834W1S0	A0A834W1S0_9FABA	unreviewed	Putative ribosomal-protein-alanine acetyltransferase isoform X2	G2W53_038084	Senna tora	GO:0008080	N-acetyltransferase activity [GO:0008080]			PF00583;	IPR016181;IPR000182;
KCPC_00027854-RA	tr|A0A8B8KBU7|A0A8B8KBU7_ABRPR	63.9	263	3	265	2	258	2.40E-87	332	A0A8B8KBU7	A0A8B8KBU7_ABRPR	unreviewed	RING-type E3 ubiquitin transferase (EC 2.3.2.27)	LOC113854433	Abrus precatorius (Indian licorice) (Glycine abrus)					PF00097;	IPR045103;IPR018957;IPR001841;IPR013083;IPR017907;
KCPC_00027857-RA	tr|A0A834SKD3|A0A834SKD3_9FABA	72	75	70	144	1	75	9.30E-17	96.7	A0A834SKD3	A0A834SKD3_9FABA	unreviewed	Uncharacterized protein	G2W53_038091	Senna tora
KCPC_00027864-RA	tr|A0A6A4QTG6|A0A6A4QTG6_LUPAL	79.1	431	34	464	8	438	1.20E-206	729.2	A0A6A4QTG6	A0A6A4QTG6_LUPAL	unreviewed	Mannan endo-1,4-beta-mannosidase (EC 3.2.1.78)	Lal_00034916 Lalb_Chr03g0029481	Lupinus albus (White lupine) (Lupinus termis)	GO:0005576; GO:0016021; GO:0016985; GO:0071704	mannan endo-1,4-beta-mannosidase activity [GO:0016985]	extracellular region [GO:0005576]; integral component of membrane [GO:0016021]	organic substance metabolic process [GO:0071704]	PF00150;	IPR001547;IPR017853;IPR045053;
KCPC_00027865-RA	tr|A0A834SLY0|A0A834SLY0_9FABA	82.2	169	1	169	1	166	3.90E-62	247.7	A0A834SLY0	A0A834SLY0_9FABA	unreviewed	Putative transmembrane protein	G2W53_038097	Senna tora	GO:0016021		integral component of membrane [GO:0016021]
KCPC_00027868-RA	tr|A0A834W1S8|A0A834W1S8_9FABA	83.3	678	23	699	5	682	0.00E+00	1133.6	A0A834W1S8	A0A834W1S8_9FABA	unreviewed	Putative L-type lectin-domain containing receptor kinase VII.2	G2W53_038099	Senna tora	GO:0004672; GO:0005524; GO:0030246	ATP binding [GO:0005524]; carbohydrate binding [GO:0030246]; protein kinase activity [GO:0004672]			PF00139;PF00069;	IPR013320;IPR011009;IPR001220;IPR000719;IPR017441;IPR008271;
KCPC_00027869-RA	tr|A0A834W6G5|A0A834W6G5_9FABA	58.4	190	1	145	423	612	5.40E-47	197.6	A0A834W6G5	A0A834W6G5_9FABA	unreviewed	Putative L-type lectin-domain containing receptor kinase VII.2	G2W53_038100	Senna tora	GO:0004672; GO:0005524; GO:0030246	ATP binding [GO:0005524]; carbohydrate binding [GO:0030246]; protein kinase activity [GO:0004672]			PF00139;PF00069;	IPR013320;IPR011009;IPR001220;IPR000719;IPR017441;IPR008271;
KCPC_00027870-RA	tr|A0A0R0JMR6|A0A0R0JMR6_SOYBN	54.9	364	15	297	17	377	2.00E-98	369	A0A0R0JMR6	A0A0R0JMR6_SOYBN	unreviewed	Protein kinase domain-containing protein	GLYMA_06G292100	Glycine max (Soybean) (Glycine hispida)	GO:0002229; GO:0004675; GO:0005524; GO:0005886; GO:0016021; GO:0030246; GO:0042742	ATP binding [GO:0005524]; carbohydrate binding [GO:0030246]; transmembrane receptor protein serine/threonine kinase activity [GO:0004675]	integral component of membrane [GO:0016021]; plasma membrane [GO:0005886]	defense response to bacterium [GO:0042742]; defense response to oomycetes [GO:0002229]	PF00139;PF00069;	IPR013320;IPR011009;IPR001220;IPR000719;IPR017441;IPR008271;
KCPC_00027873-RA	tr|A0A834TKI4|A0A834TKI4_9FABA	86.1	367	11	377	353	719	7.40E-183	649.8	A0A834TKI4	A0A834TKI4_9FABA	unreviewed	Dihydroorotase, mitochondrial isoform X1	G2W53_021121	Senna tora	GO:0004144; GO:0004151; GO:0019856; GO:0045017	diacylglycerol O-acyltransferase activity [GO:0004144]; dihydroorotase activity [GO:0004151]		glycerolipid biosynthetic process [GO:0045017]; pyrimidine nucleobase biosynthetic process [GO:0019856]	PF01979;PF03007;PF06974;	IPR006680;IPR004721;IPR002195;IPR032466;IPR009721;IPR004255;
KCPC_00027874-RA	tr|A0A6A4P269|A0A6A4P269_LUPAL	67.9	473	1	471	3	473	6.10E-182	647.1	A0A6A4P269	A0A6A4P269_LUPAL	unreviewed	Putative transferase	Lal_00029371 Lalb_Chr19g0135211	Lupinus albus (White lupine) (Lupinus termis)	GO:0004144; GO:0005886; GO:0019432	diacylglycerol O-acyltransferase activity [GO:0004144]	plasma membrane [GO:0005886]	triglyceride biosynthetic process [GO:0019432]	PF03007;PF06974;	IPR045034;IPR009721;IPR004255;
KCPC_00027875-RA	tr|A0A834SMD2|A0A834SMD2_9FABA	70.6	153	1	151	1	152	3.70E-54	221.5	A0A834SMD2	A0A834SMD2_9FABA	unreviewed	O-acyltransferase WSD1	G2W53_038107	Senna tora	GO:0004144; GO:0009055; GO:0045017	diacylglycerol O-acyltransferase activity [GO:0004144]; electron transfer activity [GO:0009055]		glycerolipid biosynthetic process [GO:0045017]	PF02298;PF03007;PF06974;	IPR008972;IPR041846;IPR045034;IPR009721;IPR004255;IPR003245;
KCPC_00027877-RA	tr|A0A834SLY5|A0A834SLY5_9FABA	91	379	1	379	1	375	2.30E-192	681.4	A0A834SLY5	A0A834SLY5_9FABA	unreviewed	ADP/ATP translocase (ADP,ATP carrier protein)	G2W53_038112	Senna tora	GO:0005471; GO:0005743; GO:0140021; GO:1990544	ATP:ADP antiporter activity [GO:0005471]	mitochondrial inner membrane [GO:0005743]	mitochondrial ADP transmembrane transport [GO:0140021]; mitochondrial ATP transmembrane transport [GO:1990544]	PF00153;	IPR002113;IPR002067;IPR018108;IPR023395;
KCPC_00027879-RA	tr|A0A834XH95|A0A834XH95_9FABA	52.1	71	177	243	95	164	6.60E-07	64.7	A0A834XH95	A0A834XH95_9FABA	unreviewed	Ankyrin repeat-containing protein ITN1-like	G2W53_002375	Senna tora					PF13962;	IPR002110;IPR036770;IPR026961;
KCPC_00027881-RA	tr|A0A834VXN7|A0A834VXN7_9FABA	70	818	1	817	1	732	1.20E-294	1022.3	A0A834VXN7	A0A834VXN7_9FABA	unreviewed	Protein TPX2-like isoform X2	G2W53_038117 G2W53_044760	Senna tora	GO:0005819; GO:0005874; GO:0032147; GO:0060236		microtubule [GO:0005874]; spindle [GO:0005819]	activation of protein kinase activity [GO:0032147]; regulation of mitotic spindle organization [GO:0060236]	PF06886;PF12214;	IPR027329;IPR027330;IPR009675;
KCPC_00027884-RA	tr|A0A8B8KEQ5|A0A8B8KEQ5_ABRPR	91	1112	1	1112	1	1106	0.00E+00	2043.5	A0A8B8KEQ5	A0A8B8KEQ5_ABRPR	unreviewed	Phospholipid-transporting ATPase (EC 7.6.2.1)	LOC113855035	Abrus precatorius (Indian licorice) (Glycine abrus)					PF16212;PF16209;	IPR023299;IPR018303;IPR023298;IPR008250;IPR036412;IPR023214;IPR006539;IPR032631;IPR001757;IPR032630;IPR044492;
KCPC_00027886-RA	tr|A0A834SME9|A0A834SME9_9FABA	80.4	219	1	214	6	220	2.50E-90	341.7	A0A834SME9	A0A834SME9_9FABA	unreviewed	Ethylene-responsive transcription factor 9	G2W53_038122	Senna tora	GO:0003677; GO:0003700	DNA binding [GO:0003677]; DNA-binding transcription factor activity [GO:0003700]			PF00847;	IPR001471;IPR036955;IPR016177;
KCPC_00027897-RA	tr|A0A445IBT6|A0A445IBT6_GLYSO	75	88	2	89	33	120	1.00E-26	129.4	A0A445IBT6	A0A445IBT6_GLYSO	unreviewed	Protein NUCLEAR FUSION DEFECTIVE 6, chloroplastic/mitochondrial isoform E (Protein NUCLEAR FUSION DEFECTIVE 6, chloroplastic/mitochondrial isoform F) (Protein NUCLEAR FUSION DEFECTIVE 6, chloroplastic/mitochondrial isoform G) (Protein NUCLEAR FUSION DEFECTIVE 6, chloroplastic/mitochondrial isoform I) (Protein NUCLEAR FUSION DEFECTIVE 6, chloroplastic/mitochondrial isoform J) (Protein NUCLEAR FUSI…	D0Y65_032150	Glycine soja (Wild soybean)	GO:0000741			karyogamy [GO:0000741]		IPR033251;IPR043459;
KCPC_00027900-RA	tr|A0A834W1U0|A0A834W1U0_9FABA	88.3	472	1	452	1	472	3.10E-245	857.4	A0A834W1U0	A0A834W1U0_9FABA	unreviewed	DDB1- and CUL4-associated factor 13 (WD repeat and SOF domain-containing protein 1)	G2W53_038129	Senna tora					PF08662;PF04158;PF00400;	IPR020472;IPR007287;IPR013979;IPR015943;IPR001680;IPR019775;IPR036322;
KCPC_00027901-RA	tr|A0A834W6H2|A0A834W6H2_9FABA	94.1	893	105	979	1	893	0.00E+00	1527.7	A0A834W6H2	A0A834W6H2_9FABA	unreviewed	26S proteasome non-ATPase regulatory subunit 2 homolog	G2W53_038130	Senna tora	GO:0000502; GO:0030234; GO:0042176	enzyme regulator activity [GO:0030234]	proteasome complex [GO:0000502]	regulation of protein catabolic process [GO:0042176]	PF18051;PF17781;	IPR016643;IPR011989;IPR016024;IPR041433;IPR040892;
KCPC_00027902-RA	tr|A0A2Z6P1A1|A0A2Z6P1A1_TRISU	59	251	1	245	61	310	1.60E-80	309.3	A0A2Z6P1A1	A0A2Z6P1A1_TRISU	unreviewed	Transpos_assoc domain-containing protein	TSUD_135320	Trifolium subterraneum (Subterranean clover)					PF13963;PF02992;PF03004;	IPR004252;IPR029480;IPR004242;
KCPC_00027904-RA	tr|A0A445IBN9|A0A445IBN9_GLYSO	47.2	301	21	282	18	297	6.20E-25	124.8	A0A445IBN9	A0A445IBN9_GLYSO	unreviewed	Uncharacterized protein	D0Y65_032148	Glycine soja (Wild soybean)						IPR040290;
KCPC_00027905-RA	tr|A0A6A1WWB9|A0A6A1WWB9_9ROSI	55.9	472	1	463	1	418	2.40E-119	439.1	A0A6A1WWB9	A0A6A1WWB9_9ROSI	unreviewed	Transcription activator GLK1	CJ030_MR1G022975	Morella rubra	GO:0003677; GO:0003700; GO:0005634; GO:0045893	DNA binding [GO:0003677]; DNA-binding transcription factor activity [GO:0003700]	nucleus [GO:0005634]	positive regulation of transcription, DNA-templated [GO:0045893]	PF00249;	IPR044825;IPR009057;IPR017930;IPR006447;
KCPC_00027907-RA	tr|A0A2U1P5V2|A0A2U1P5V2_ARTAN	30.4	1451	22	892	64	1465	5.20E-153	552.4	A0A2U1P5V2	A0A2U1P5V2_ARTAN	unreviewed	Uncharacterized protein	CTI12_AA191120	Artemisia annua (Sweet wormwood)	GO:0003676; GO:0015074	nucleic acid binding [GO:0003676]		DNA integration [GO:0015074]	PF17921;PF03732;PF17919;PF00078;	IPR016197;IPR043502;IPR001584;IPR041588;IPR021109;IPR005162;IPR043128;IPR012337;IPR036397;IPR000477;IPR041577;
KCPC_00027908-RA	tr|A0A834SKN4|A0A834SKN4_9FABA	72.3	1539	1	1505	1	1479	0.00E+00	1904	A0A834SKN4	A0A834SKN4_9FABA	unreviewed	Homeobox-DDT domain protein RLT2 isoform X1	G2W53_038134	Senna tora	GO:0003677; GO:0006357	DNA binding [GO:0003677]		regulation of transcription by RNA polymerase II [GO:0006357]	PF02791;PF05066;PF00046;PF15612;PF15613;	IPR007759;IPR018501;IPR009057;IPR001356;IPR044977;IPR028942;IPR028941;
KCPC_00027913-RA	tr|A0A834SNL3|A0A834SNL3_9FABA	90.7	226	1	226	1	224	1.70E-113	418.7	A0A834SNL3	A0A834SNL3_9FABA	unreviewed	Protein N-lysine methyltransferase METTL21A	G2W53_038139	Senna tora	GO:0008168; GO:0032259	methyltransferase activity [GO:0008168]		methylation [GO:0032259]	PF10294;	IPR019410;IPR029063;
KCPC_00027914-RA	tr|A0A396IAJ3|A0A396IAJ3_MEDTR	57	546	1	494	10	500	3.00E-139	505.4	A0A396IAJ3	A0A396IAJ3_MEDTR	unreviewed	Putative transcription factor C2H2 family	MtrunA17_Chr4g0040571	Medicago truncatula (Barrel medic) (Medicago tribuloides)						IPR036236;IPR013087;
KCPC_00027916-RA	tr|A0A834SM03|A0A834SM03_9FABA	72.4	156	1	143	1	152	1.60E-48	202.2	A0A834SM03	A0A834SM03_9FABA	unreviewed	Glutaredoxin-C9-like	G2W53_038142	Senna tora	GO:0097573	glutathione oxidoreductase activity [GO:0097573]			PF00462;	IPR011905;IPR002109;IPR036249;
KCPC_00027917-RA	tr|A0A8B8KHM7|A0A8B8KHM7_ABRPR	89.1	285	1	285	1	280	6.20E-134	487.3	A0A8B8KHM7	A0A8B8KHM7_ABRPR	unreviewed	Prohibitin	LOC113855129	Abrus precatorius (Indian licorice) (Glycine abrus)					PF01145;	IPR001107;IPR036013;IPR000163;
KCPC_00027918-RA	tr|A0A6A5NT35|A0A6A5NT35_LUPAL	69.7	221	44	253	36	247	1.80E-71	279.3	A0A6A5NT35	A0A6A5NT35_LUPAL	unreviewed	Putative FAS1 domain-containing protein	Lal_00046131 Lalb_Chr14g0367231	Lupinus albus (White lupine) (Lupinus termis)					PF02469;	IPR036378;IPR000782;IPR045003;
KCPC_00027922-RA	tr|A0A6N2LSG2|A0A6N2LSG2_SALVM	62	711	12	718	11	698	3.40E-253	884.4	A0A6N2LSG2	A0A6N2LSG2_SALVM	unreviewed	Uncharacterized protein (Fragment)	SVIM_LOCUS271561	Salix viminalis (Common osier) (Basket willow)	GO:0008171; GO:0008757; GO:0032259; GO:0046983	O-methyltransferase activity [GO:0008171]; protein dimerization activity [GO:0046983]; S-adenosylmethionine-dependent methyltransferase activity [GO:0008757]		methylation [GO:0032259]	PF08100;PF00891;	IPR016461;IPR001077;IPR012967;IPR029063;IPR036388;IPR036390;
KCPC_00027923-RA	tr|A0A834WWS6|A0A834WWS6_9FABA	73.1	361	4	364	11	370	2.00E-153	552	A0A834WWS6	A0A834WWS6_9FABA	unreviewed	Putative O-methyltransferase 3	G2W53_008805	Senna tora	GO:0008171; GO:0032259; GO:0046983	O-methyltransferase activity [GO:0008171]; protein dimerization activity [GO:0046983]		methylation [GO:0032259]	PF08100;PF00891;	IPR016461;IPR001077;IPR012967;IPR029063;IPR036388;IPR036390;
KCPC_00027924-RA	tr|A0A834WWS6|A0A834WWS6_9FABA	65.5	365	3	363	7	370	7.30E-135	490.3	A0A834WWS6	A0A834WWS6_9FABA	unreviewed	Putative O-methyltransferase 3	G2W53_008805	Senna tora	GO:0008171; GO:0032259; GO:0046983	O-methyltransferase activity [GO:0008171]; protein dimerization activity [GO:0046983]		methylation [GO:0032259]	PF08100;PF00891;	IPR016461;IPR001077;IPR012967;IPR029063;IPR036388;IPR036390;
KCPC_00027926-RA	tr|A0A0B2SA69|A0A0B2SA69_GLYSO	96.3	217	1	217	1	217	2.10E-113	418.3	A0A0B2SA69	A0A0B2SA69_GLYSO	unreviewed	Ras-related protein RABA1f (Ras-related protein RABA1f isoform A) (Ras-related protein RABA1f isoform B)	D0Y65_034094 glysoja_042250	Glycine soja (Wild soybean)	GO:0003924; GO:0005525	GTPase activity [GO:0003924]; GTP binding [GO:0005525]			PF00071;	IPR027417;IPR005225;IPR001806;
KCPC_00027927-RA	tr|A0A835CBH4|A0A835CBH4_9FABA	85.3	693	226	906	1	682	0.00E+00	1108.6	A0A835CBH4	A0A835CBH4_9FABA	unreviewed	GTP-binding protein TypA/BipA-like protein	G2W53_008801	Senna tora	GO:0003924; GO:0005525	GTPase activity [GO:0003924]; GTP binding [GO:0005525]			PF00679;PF00009;PF03144;	IPR035651;IPR035647;IPR000640;IPR004161;IPR031157;IPR027417;IPR005225;IPR000795;IPR009000;IPR042116;IPR006298;
KCPC_00027930-RA	tr|A0A8B8KRC6|A0A8B8KRC6_ABRPR	47.4	955	30	960	28	761	4.10E-193	685.3	A0A8B8KRC6	A0A8B8KRC6_ABRPR	unreviewed	uncharacterized protein LOC113858147	LOC113858147	Abrus precatorius (Indian licorice) (Glycine abrus)
KCPC_00027933-RA	tr|A0A1J7HM06|A0A1J7HM06_LUPAN	40.6	224	6	211	53	240	8.50E-19	104	A0A1J7HM06	A0A1J7HM06_LUPAN	unreviewed	RING-type domain-containing protein	TanjilG_31832	Lupinus angustifolius (Narrow-leaved blue lupine)	GO:0016021		integral component of membrane [GO:0016021]		PF13639;	IPR001841;IPR013083;
KCPC_00027934-RA	tr|A0A834WX36|A0A834WX36_9FABA	68	97	103	197	623	715	2.70E-12	82.4	A0A834WX36	A0A834WX36_9FABA	unreviewed	Seed biotin-containing protein SBP65	G2W53_008794	Senna tora
KCPC_00027936-RA	tr|A0A834WWJ2|A0A834WWJ2_9FABA	52.7	351	4	295	3	333	9.80E-88	334.3	A0A834WWJ2	A0A834WWJ2_9FABA	unreviewed	Protein trichome birefringence-like 39	G2W53_008792	Senna tora	GO:0016740	transferase activity [GO:0016740]			PF13839;PF14416;	IPR026057;IPR029962;IPR025846;
KCPC_00027940-RA	tr|A0A1R3J6A8|A0A1R3J6A8_COCAP	70.9	55	13	67	122	176	3.00E-13	84	A0A1R3J6A8	A0A1R3J6A8_COCAP	unreviewed	Adaptin ear-binding coat-associated protein 1 NECAP-1	CCACVL1_07368	Corchorus capsularis (Jute)	GO:0006897; GO:0016020		membrane [GO:0016020]	endocytosis [GO:0006897]	PF07933;	IPR012466;IPR011993;
KCPC_00027941-RA	tr|A0A371F2T7|A0A371F2T7_MUCPR	69.1	648	3	637	4	640	3.00E-232	814.7	A0A371F2T7	A0A371F2T7_MUCPR	unreviewed	Transcription factor bHLH30	BHLH30 CR513_47884	Mucuna pruriens (Velvet bean) (Dolichos pruriens)	GO:0003700; GO:0005634; GO:0008168; GO:0046983	DNA-binding transcription factor activity [GO:0003700]; methyltransferase activity [GO:0008168]; protein dimerization activity [GO:0046983]	nucleus [GO:0005634]		PF00010;PF08241;	IPR045847;IPR011598;IPR036638;IPR013216;IPR029063;
KCPC_00027945-RA	tr|A0A6A5NLX6|A0A6A5NLX6_LUPAL	84.9	291	1	291	1	266	2.00E-127	465.3	A0A6A5NLX6	A0A6A5NLX6_LUPAL	unreviewed	14_3_3 domain-containing protein	Lal_00045338	Lupinus albus (White lupine) (Lupinus termis)					PF00244;	IPR000308;IPR023409;IPR036815;IPR023410;
KCPC_00027947-RA	tr|A0A835C6Z5|A0A835C6Z5_9FABA	85.5	138	1	138	1	138	4.30E-64	253.8	A0A835C6Z5	A0A835C6Z5_9FABA	unreviewed	Heavy metal-associated isoprenylated plant protein 28	G2W53_008783	Senna tora	GO:0046872	metal ion binding [GO:0046872]			PF00403;	IPR045181;IPR006121;IPR036163;
KCPC_00027954-RA	tr|A0A6A5NMP2|A0A6A5NMP2_LUPAL	79.6	98	3	100	921	1018	6.80E-35	156.4	A0A6A5NMP2	A0A6A5NMP2_LUPAL	unreviewed	Phosphoenolpyruvate carboxylase (EC 4.1.1.31)	Lal_00003046	Lupinus albus (White lupine) (Lupinus termis)	GO:0005737; GO:0006099; GO:0008964; GO:0015977	phosphoenolpyruvate carboxylase activity [GO:0008964]	cytoplasm [GO:0005737]	carbon fixation [GO:0015977]; tricarboxylic acid cycle [GO:0006099]	PF00311;	IPR021135;IPR022805;IPR018129;IPR033129;IPR015813;
KCPC_00027955-RA	tr|A0A834WXC6|A0A834WXC6_9FABA	78.5	868	1	824	9	875	0.00E+00	1324.7	A0A834WXC6	A0A834WXC6_9FABA	unreviewed	Phosphoenolpyruvate carboxylase (EC 4.1.1.31)	G2W53_008781	Senna tora	GO:0006099; GO:0008964; GO:0015977	phosphoenolpyruvate carboxylase activity [GO:0008964]		carbon fixation [GO:0015977]; tricarboxylic acid cycle [GO:0006099]	PF00311;	IPR021135;IPR022805;IPR018129;IPR033129;IPR015813;
KCPC_00027957-RA	tr|A0A834WXC6|A0A834WXC6_9FABA	89.5	977	1	969	1	947	0.00E+00	1750.7	A0A834WXC6	A0A834WXC6_9FABA	unreviewed	Phosphoenolpyruvate carboxylase (EC 4.1.1.31)	G2W53_008781	Senna tora	GO:0006099; GO:0008964; GO:0015977	phosphoenolpyruvate carboxylase activity [GO:0008964]		carbon fixation [GO:0015977]; tricarboxylic acid cycle [GO:0006099]	PF00311;	IPR021135;IPR022805;IPR018129;IPR033129;IPR015813;
KCPC_00027964-RA	tr|A0A834WWI2|A0A834WWI2_9FABA	88.9	819	1	815	1	816	0.00E+00	1445.3	A0A834WWI2	A0A834WWI2_9FABA	unreviewed	Serine/threonine-protein kinase EDR1-like isoform X1	G2W53_008777	Senna tora	GO:0004672; GO:0005524	ATP binding [GO:0005524]; protein kinase activity [GO:0004672]			PF07714;	IPR011009;IPR000719;IPR017441;IPR001245;IPR008271;
KCPC_00027972-RA	tr|A0A1S2XDB7|A0A1S2XDB7_CICAR	43.9	408	5	392	3	377	2.70E-53	219.5	A0A1S2XDB7	A0A1S2XDB7_CICAR	unreviewed	putative two-component response regulator ARR21	LOC101500041	Cicer arietinum (Chickpea) (Garbanzo)	GO:0003677; GO:0003700; GO:0005634	DNA binding [GO:0003677]; DNA-binding transcription factor activity [GO:0003700]	nucleus [GO:0005634]		PF00249;	IPR009057;IPR017930;IPR006447;IPR044848;
KCPC_00027974-RA	tr|A0A0B2RH57|A0A0B2RH57_GLYSO	74.5	271	11	281	4	239	5.10E-112	414.1	A0A0B2RH57	A0A0B2RH57_GLYSO	unreviewed	Cysteine dioxygenase (EC 1.13.11.20)	D0Y65_015994 glysoja_036753	Glycine soja (Wild soybean)	GO:0017172; GO:0046872	cysteine dioxygenase activity [GO:0017172]; metal ion binding [GO:0046872]			PF07847;	IPR012864;IPR014710;IPR011051;
KCPC_00027975-RA	tr|A0A2Z6NW46|A0A2Z6NW46_TRISU	59.5	398	8	364	14	410	2.80E-126	461.8	A0A2Z6NW46	A0A2Z6NW46_TRISU	unreviewed	Phospholipase A1 (EC 3.1.1.-)	TSUD_92840	Trifolium subterraneum (Subterranean clover)	GO:0008970; GO:0016042	phospholipase A1 activity [GO:0008970]		lipid catabolic process [GO:0016042]	PF01764;	IPR029058;IPR002921;IPR033556;
KCPC_00027978-RA	tr|E2DRH6|E2DRH6_LEULE	87.7	316	6	321	1	316	6.80E-153	550.1	E2DRH6	E2DRH6_LEULE	unreviewed	Peroxidase (EC 1.11.1.7)	LBPOX1 POX	Leucaena leucocephala (White popinac) (Leucaena glauca)	GO:0004601; GO:0005576; GO:0006979; GO:0020037; GO:0042744; GO:0046872	heme binding [GO:0020037]; metal ion binding [GO:0046872]; peroxidase activity [GO:0004601]	extracellular region [GO:0005576]	hydrogen peroxide catabolic process [GO:0042744]; response to oxidative stress [GO:0006979]	PF00141;	IPR002016;IPR010255;IPR000823;IPR033905;
KCPC_00027979-RA	tr|E2DRH6|E2DRH6_LEULE	88.9	316	1	316	1	316	7.20E-155	556.6	E2DRH6	E2DRH6_LEULE	unreviewed	Peroxidase (EC 1.11.1.7)	LBPOX1 POX	Leucaena leucocephala (White popinac) (Leucaena glauca)	GO:0004601; GO:0005576; GO:0006979; GO:0020037; GO:0042744; GO:0046872	heme binding [GO:0020037]; metal ion binding [GO:0046872]; peroxidase activity [GO:0004601]	extracellular region [GO:0005576]	hydrogen peroxide catabolic process [GO:0042744]; response to oxidative stress [GO:0006979]	PF00141;	IPR002016;IPR010255;IPR000823;IPR033905;
KCPC_00027980-RA	tr|A0A6A5PNH0|A0A6A5PNH0_LUPAL	88.2	407	1	400	1	407	1.40E-207	733	A0A6A5PNH0	A0A6A5PNH0_LUPAL	unreviewed	Non-specific serine/threonine protein kinase (EC 2.7.11.1)	Lal_00019554	Lupinus albus (White lupine) (Lupinus termis)	GO:0004674; GO:0004712; GO:0005524; GO:0106310	ATP binding [GO:0005524]; protein serine/threonine/tyrosine kinase activity [GO:0004712]; protein serine/threonine kinase activity [GO:0004674]; protein serine kinase activity [GO:0106310]			PF00069;	IPR011009;IPR000719;IPR017441;IPR008271;IPR039192;
KCPC_00027982-RA	tr|A0A834WWH5|A0A834WWH5_9FABA	65.2	187	31	214	1	140	2.40E-53	218.8	A0A834WWH5	A0A834WWH5_9FABA	unreviewed	Organelle RRM domain-containing protein 2, mitochondrial	G2W53_008762	Senna tora	GO:0003723	RNA binding [GO:0003723]			PF00076;	IPR012677;IPR035979;IPR000504;
KCPC_00027992-RA	tr|B9RJS5|B9RJS5_RICCO	64.1	145	72	216	25	169	2.40E-40	175.6	B9RJS5	B9RJS5_RICCO	unreviewed	Probable purine permease	RCOM_1038370	Ricinus communis (Castor bean)	GO:0005345; GO:0015211; GO:0016021	purine nucleobase transmembrane transporter activity [GO:0005345]; purine nucleoside transmembrane transporter activity [GO:0015211]	integral component of membrane [GO:0016021]			IPR030182;
KCPC_00027996-RA	tr|A0A445IBL1|A0A445IBL1_GLYSO	85.6	432	1	430	1	431	9.60E-203	716.1	A0A445IBL1	A0A445IBL1_GLYSO	unreviewed	Calcium/calmodulin-regulated receptor-like kinase 1 isoform A (Calcium/calmodulin-regulated receptor-like kinase 1 isoform B)	D0Y65_032064	Glycine soja (Wild soybean)	GO:0004714; GO:0005524; GO:0016021	ATP binding [GO:0005524]; transmembrane receptor protein tyrosine kinase activity [GO:0004714]	integral component of membrane [GO:0016021]		PF07714;	IPR011009;IPR000719;IPR001245;IPR008271;IPR045271;
KCPC_00027999-RA	tr|I1LUS6|I1LUS6_SOYBN	73.6	349	33	381	13	359	1.10E-141	513.1	I1LUS6	I1LUS6_SOYBN	unreviewed	Epimerase domain-containing protein	100793923 GLYMA_12G215800	Glycine max (Soybean) (Glycine hispida)	GO:0016616	oxidoreductase activity, acting on the CH-OH group of donors, NAD or NADP as acceptor [GO:0016616]			PF01370;	IPR001509;IPR036291;
KCPC_00028001-RA	tr|A0A834TII8|A0A834TII8_9FABA	99.3	135	1	135	1	135	1.20E-63	252.3	A0A834TII8	A0A834TII8_9FABA	unreviewed	Histone H2A	G2W53_020996	Senna tora	GO:0000786; GO:0003677; GO:0046982	DNA binding [GO:0003677]; protein heterodimerization activity [GO:0046982]	nucleosome [GO:0000786]		PF00125;PF16211;	IPR009072;IPR002119;IPR007125;IPR032454;IPR032458;
KCPC_00028004-RA	tr|A0A8B8LGQ2|A0A8B8LGQ2_ABRPR	83	804	1	803	1	802	0.00E+00	1144	A0A8B8LGQ2	A0A8B8LGQ2_ABRPR	unreviewed	Kinesin-like protein	LOC113865208	Abrus precatorius (Indian licorice) (Glycine abrus)					PF00225;	IPR019821;IPR001752;IPR036961;IPR027417;
KCPC_00028006-RA	tr|A0A1S2XFR1|A0A1S2XFR1_CICAR	63.9	119	19	137	8	126	3.40E-37	164.5	A0A1S2XFR1	A0A1S2XFR1_CICAR	unreviewed	thioredoxin-like protein CXXS1	LOC101515151	Cicer arietinum (Chickpea) (Garbanzo)					PF00085;	IPR036249;IPR013766;
KCPC_00028007-RA	tr|A0A834WWY9|A0A834WWY9_9FABA	76.2	307	14	318	132	432	2.60E-104	388.7	A0A834WWY9	A0A834WWY9_9FABA	unreviewed	Transcription factor ILR3-like	G2W53_008743	Senna tora	GO:0003700; GO:0046983; GO:0055072	DNA-binding transcription factor activity [GO:0003700]; protein dimerization activity [GO:0046983]		iron ion homeostasis [GO:0055072]	PF00010;PF00085;	IPR011598;IPR036638;IPR044818;IPR036249;IPR013766;
KCPC_00028008-RA	tr|A0A835C964|A0A835C964_9FABA	78.9	332	46	373	10	337	1.00E-131	479.9	A0A835C964	A0A835C964_9FABA	unreviewed	DUF1995 domain-containing protein	G2W53_008740	Senna tora					PF09353;	IPR018962;
KCPC_00028011-RA	tr|A0A834X1N7|A0A834X1N7_9FABA	71.4	567	1	555	567	1132	2.50E-227	798.1	A0A834X1N7	A0A834X1N7_9FABA	unreviewed	Proton-dependent oligopeptide transporter family	G2W53_011268	Senna tora	GO:0016020; GO:0042937; GO:0071916	dipeptide transmembrane transporter activity [GO:0071916]; tripeptide transmembrane transporter activity [GO:0042937]	membrane [GO:0016020]		PF00854;	IPR036259;IPR044739;IPR000109;IPR018456;
KCPC_00028012-RA	tr|K7LW91|K7LW91_SOYBN	75.2	1217	1	1209	1	1216	0.00E+00	1800	K7LW91	K7LW91_SOYBN	unreviewed	Chorein N-terminal domain-containing protein	100811661 GLYMA_12G214500	Glycine max (Soybean) (Glycine hispida)					PF12624;	IPR026728;IPR026854;
KCPC_00028015-RA	tr|A0A444Y5G7|A0A444Y5G7_ARAHY	54.5	908	21	883	21	928	4.60E-284	987.3	A0A444Y5G7	A0A444Y5G7_ARAHY	unreviewed	Uncharacterized protein	Ahy_B08g093220	Arachis hypogaea (Peanut)	GO:0008194	UDP-glycosyltransferase activity [GO:0008194]			PF00201;	IPR002213;
KCPC_00028016-RA	tr|A0A834TEZ3|A0A834TEZ3_9FABA	63.3	450	1	447	1	447	7.90E-163	583.6	A0A834TEZ3	A0A834TEZ3_9FABA	unreviewed	Glycosyltransferase (EC 2.4.1.-)	G2W53_025394	Senna tora	GO:0008194	UDP-glycosyltransferase activity [GO:0008194]			PF00201;	IPR002213;IPR035595;
KCPC_00028018-RA	tr|V7AH24|V7AH24_PHAVU	78.4	582	1	566	1	568	2.80E-250	874.4	V7AH24	V7AH24_PHAVU	unreviewed	Uncharacterized protein	PHAVU_011G136800g	Phaseolus vulgaris (Kidney bean) (French bean)	GO:0044599		AP-5 adaptor complex [GO:0044599]		PF14764;	IPR028222;IPR016024;
KCPC_00028020-RA	tr|A0A8B8KXT4|A0A8B8KXT4_ABRPR	47.6	126	12	133	9	121	1.10E-10	76.6	A0A8B8KXT4	A0A8B8KXT4_ABRPR	unreviewed	Uncharacterized protein	LOC113859650	Abrus precatorius (Indian licorice) (Glycine abrus)						IPR039280;
KCPC_00028022-RA	tr|A0A8B8KFZ3|A0A8B8KFZ3_ABRPR	78.2	523	1	523	1	480	2.90E-233	817.8	A0A8B8KFZ3	A0A8B8KFZ3_ABRPR	unreviewed	protein disulfide-isomerase 5-4-like isoform X3	LOC113855330	Abrus precatorius (Indian licorice) (Glycine abrus)					PF07970;PF13850;PF00085;	IPR045888;IPR012936;IPR039542;IPR036249;IPR013766;
KCPC_00028024-RA	tr|A0A834WWX9|A0A834WWX9_9FABA	89	445	1	443	30	471	8.30E-229	802.7	A0A834WWX9	A0A834WWX9_9FABA	unreviewed	TBC1 domain family member 15-like	G2W53_008728	Senna tora					PF00566;	IPR000195;IPR035969;
KCPC_00028028-RA	tr|A0A2P6QBU9|A0A2P6QBU9_ROSCH	94.6	186	11	196	1	186	1.50E-97	365.5	A0A2P6QBU9	A0A2P6QBU9_ROSCH	unreviewed	Trafficking protein particle complex subunit	RchiOBHm_Chr5g0037731	Rosa chinensis (China rose)	GO:0005783; GO:0005794; GO:0030008; GO:0048193		endoplasmic reticulum [GO:0005783]; Golgi apparatus [GO:0005794]; TRAPP complex [GO:0030008]	Golgi vesicle transport [GO:0048193]	PF04051;	IPR016721;IPR024096;IPR007194;
KCPC_00028030-RA	tr|A0A151RX18|A0A151RX18_CAJCA	62.7	335	48	372	1	331	1.70E-112	416.4	A0A151RX18	A0A151RX18_CAJCA	unreviewed	Gibberellin 2-beta-dioxygenase 8	KK1_031253	Cajanus cajan (Pigeon pea) (Cajanus indicus)	GO:0046872; GO:0051213	dioxygenase activity [GO:0051213]; metal ion binding [GO:0046872]			PF03171;PF14226;	IPR026992;IPR044861;IPR027443;IPR005123;
KCPC_00028031-RA	tr|A0A8B8KHK7|A0A8B8KHK7_ABRPR	62.6	342	51	380	1	336	5.30E-112	414.5	A0A8B8KHK7	A0A8B8KHK7_ABRPR	unreviewed	gibberellin 2-beta-dioxygenase 8-like	LOC113855871	Abrus precatorius (Indian licorice) (Glycine abrus)					PF03171;PF14226;	IPR026992;IPR044861;IPR027443;IPR005123;
KCPC_00028032-RA	tr|A0A371HUM9|A0A371HUM9_MUCPR	55.7	749	234	982	1339	2087	3.10E-228	802	A0A371HUM9	A0A371HUM9_MUCPR	unreviewed	Putative multidrug resistance protein (Fragment)	CR513_09510	Mucuna pruriens (Velvet bean) (Dolichos pruriens)	GO:0005524; GO:0016021; GO:0140359	ABC-type transporter activity [GO:0140359]; ATP binding [GO:0005524]	integral component of membrane [GO:0016021]		PF00664;PF00005;PF01535;PF17177;	IPR003593;IPR011527;IPR036640;IPR003439;IPR017871;IPR027417;IPR002885;IPR033443;IPR011990;IPR039421;
KCPC_00028035-RA	tr|Q08151|Q08151_PEA	82.3	226	1	219	1	218	2.20E-94	355.1	Q08151	Q08151_PEA	unreviewed	GTP-binding protein		Pisum sativum (Garden pea)	GO:0003924; GO:0005525	GTPase activity [GO:0003924]; GTP binding [GO:0005525]			PF00071;	IPR027417;IPR005225;IPR001806;
KCPC_00028040-RA	tr|A0A6J1ANT7|A0A6J1ANT7_9ROSI	92.3	104	38	141	32	135	3.20E-46	194.9	A0A6J1ANT7	A0A6J1ANT7_9ROSI	unreviewed	uncharacterized protein LOC110419456	LOC110419456	Herrania umbratica					PF04398;	IPR036758;IPR007493;
KCPC_00028041-RA	tr|A0A834TIG8|A0A834TIG8_9FABA	51.9	316	1	310	1	307	6.60E-68	267.7	A0A834TIG8	A0A834TIG8_9FABA	unreviewed	Uncharacterized protein	G2W53_020966	Senna tora
KCPC_00028042-RA	tr|A0A1J7GTS5|A0A1J7GTS5_LUPAN	72.4	351	1	351	1	341	9.10E-143	516.5	A0A1J7GTS5	A0A1J7GTS5_LUPAN	unreviewed	Uncharacterized protein	TanjilG_11078	Lupinus angustifolius (Narrow-leaved blue lupine)	GO:0008234	cysteine-type peptidase activity [GO:0008234]			PF08246;PF00112;	IPR038765;IPR025661;IPR000169;IPR025660;IPR000668;IPR039417;IPR013201;
KCPC_00028046-RA	tr|A0A834WHE6|A0A834WHE6_9FABA	65.8	830	3	817	5	833	0.00E+00	1121.7	A0A834WHE6	A0A834WHE6_9FABA	unreviewed	Receptor-like serine/threonine-protein kinase (EC 2.7.11.1)	G2W53_020961	Senna tora	GO:0004674; GO:0005524; GO:0030246; GO:0048544	ATP binding [GO:0005524]; carbohydrate binding [GO:0030246]; protein serine/threonine kinase activity [GO:0004674]		recognition of pollen [GO:0048544]	PF01453;PF11883;PF08276;PF07714;PF00954;	IPR001480;IPR036426;IPR000742;IPR011009;IPR003609;IPR000719;IPR021820;IPR000858;IPR001245;IPR008271;IPR024171;
KCPC_00028053-RA	tr|A0A4D6NAC5|A0A4D6NAC5_VIGUN	54.1	492	1	422	1	455	1.50E-107	399.8	A0A4D6NAC5	A0A4D6NAC5_VIGUN	unreviewed	Myc-type	DEO72_LG10g1065	Vigna unguiculata (Cowpea)	GO:0005634; GO:0046983	protein dimerization activity [GO:0046983]	nucleus [GO:0005634]			IPR045239;IPR011598;IPR036638;
KCPC_00028060-RA	tr|A0A834T207|A0A834T207_9FABA	57.7	52	8	59	559	610	5.20E-07	63.9	A0A834T207	A0A834T207_9FABA	unreviewed	Putative gag-pol polyprotein	G2W53_028972	Senna tora	GO:0003676; GO:0008270	nucleic acid binding [GO:0003676]; zinc ion binding [GO:0008270]			PF03732;	IPR021109;IPR005162;IPR001878;IPR036875;
KCPC_00028063-RA	tr|A0A8B8LKF9|A0A8B8LKF9_ABRPR	66	804	21	821	23	809	0.00E+00	1095.1	A0A8B8LKF9	A0A8B8LKF9_ABRPR	unreviewed	Receptor-like serine/threonine-protein kinase (EC 2.7.11.1)	LOC113865880	Abrus precatorius (Indian licorice) (Glycine abrus)					PF01453;PF11883;PF08276;PF07714;PF00954;	IPR001480;IPR036426;IPR011009;IPR003609;IPR000719;IPR021820;IPR000858;IPR001245;IPR008271;IPR024171;
KCPC_00028075-RA	tr|A0A8B8LGM7|A0A8B8LGM7_ABRPR	73.6	110	1	110	1	108	3.40E-34	155.2	A0A8B8LGM7	A0A8B8LGM7_ABRPR	unreviewed	Non-specific serine/threonine protein kinase (EC 2.7.11.1)	LOC113865090	Abrus precatorius (Indian licorice) (Glycine abrus)					PF01453;PF13833;PF08276;PF07714;PF00954;	IPR001480;IPR036426;IPR011992;IPR018247;IPR002048;IPR000742;IPR011009;IPR003609;IPR000719;IPR000858;IPR001245;IPR008271;
KCPC_00028077-RA	tr|A0A6A1VTI3|A0A6A1VTI3_9ROSI	77.8	72	12	83	1	72	1.50E-26	129.8	A0A6A1VTI3	A0A6A1VTI3_9ROSI	unreviewed	Putative zinc finger protein CONSTANS-LIKE 11	CJ030_MR4G004186	Morella rubra	GO:0008270	zinc ion binding [GO:0008270]			PF00643;	IPR000315;
KCPC_00028082-RA	tr|A0A834X344|A0A834X344_9FABA	80.9	890	1	840	2	863	0.00E+00	1432.2	A0A834X344	A0A834X344_9FABA	unreviewed	Ubiquitin carboxyl-terminal hydrolase (EC 3.4.19.12)	G2W53_011644	Senna tora	GO:0004843; GO:0006511; GO:0008270; GO:0016579	thiol-dependent deubiquitinase [GO:0004843]; zinc ion binding [GO:0008270]		protein deubiquitination [GO:0016579]; ubiquitin-dependent protein catabolic process [GO:0006511]	PF00627;PF00443;PF02148;PF17807;	IPR038765;IPR001394;IPR015940;IPR009060;IPR016652;IPR041432;IPR018200;IPR028889;IPR013083;IPR001607;
KCPC_00028085-RA	tr|A0A834X1V4|A0A834X1V4_9FABA	79.1	599	16	613	18	616	3.30E-281	977.2	A0A834X1V4	A0A834X1V4_9FABA	unreviewed	Putative serine/threonine-protein kinase abkC isoform X1	G2W53_011641	Senna tora	GO:0016301	kinase activity [GO:0016301]			PF03109;	IPR004147;IPR044095;IPR011009;
KCPC_00028092-RA	tr|A0A151SZH1|A0A151SZH1_CAJCA	47.8	90	212	299	1	90	2.40E-14	89.7	A0A151SZH1	A0A151SZH1_CAJCA	unreviewed	Uncharacterized protein	KK1_015644	Cajanus cajan (Pigeon pea) (Cajanus indicus)						IPR036691;
KCPC_00028093-RA	tr|A0A834SPX6|A0A834SPX6_9FABA	40.9	171	9	157	480	650	1.40E-28	137.5	A0A834SPX6	A0A834SPX6_9FABA	unreviewed	Putative ribonuclease H protein At1g65750 family	G2W53_038949	Senna tora	GO:0003676; GO:0004523	nucleic acid binding [GO:0003676]; RNA-DNA hybrid ribonuclease activity [GO:0004523]			PF00078;PF13456;PF13966;	IPR043502;IPR036691;IPR044730;IPR012337;IPR002156;IPR036397;IPR000477;IPR026960;
KCPC_00027981-RA	tr|A0A0B0MHB0|A0A0B0MHB0_GOSAR	77.4	411	1	403	1	400	2.50E-184	654.8	A0A0B0MHB0	A0A0B0MHB0_GOSAR	unreviewed	mRNA cap guanine-N7 methyltransferase (EC 2.1.1.56)	F383_20413	Gossypium arboreum (Tree cotton) (Gossypium nanking)	GO:0003723; GO:0004482; GO:0005634	mRNA (guanine-N7-)-methyltransferase activity [GO:0004482]; RNA binding [GO:0003723]	nucleus [GO:0005634]		PF03291;	IPR004971;IPR016899;IPR039753;IPR029063;
KCPC_00027984-RA	tr|A0A6P5TKX8|A0A6P5TKX8_PRUAV	77.2	535	1	527	1	533	1.50E-237	832	A0A6P5TKX8	A0A6P5TKX8_PRUAV	unreviewed	organic cation/carnitine transporter 4	LOC110768309	Prunus avium (Cherry) (Cerasus avium)	GO:0016021; GO:0022857	transmembrane transporter activity [GO:0022857]	integral component of membrane [GO:0016021]		PF00083;	IPR020846;IPR005828;IPR036259;IPR005829;
KCPC_00027985-RA	tr|A0A5J5A356|A0A5J5A356_9ASTE	50	92	16	107	1	92	1.50E-17	99	A0A5J5A356	A0A5J5A356_9ASTE	unreviewed	Terpene_synth_C domain-containing protein	F0562_010180	Nyssa sinensis	GO:0000287; GO:0010333	magnesium ion binding [GO:0000287]; terpene synthase activity [GO:0010333]			PF03936;	IPR008949;IPR005630;
KCPC_00027986-RA	tr|A0A6C0MC97|A0A6C0MC97_ALBJU	77.2	544	27	568	46	588	1.20E-248	869	A0A6C0MC97	A0A6C0MC97_ALBJU	unreviewed	Putative (-)-germacrene D synthase	TPS3	Albizia julibrissin (Silk tree)	GO:0000287; GO:0010333; GO:0016102	magnesium ion binding [GO:0000287]; terpene synthase activity [GO:0010333]		diterpenoid biosynthetic process [GO:0016102]	PF01397;PF03936;	IPR008949;IPR034741;IPR044814;IPR001906;IPR036965;IPR005630;IPR008930;
KCPC_00027989-RA	tr|A0A8B8LJ44|A0A8B8LJ44_ABRPR	61.1	524	5	528	39	560	1.70E-185	659.1	A0A8B8LJ44	A0A8B8LJ44_ABRPR	unreviewed	probable terpene synthase 2	LOC113865171	Abrus precatorius (Indian licorice) (Glycine abrus)					PF01397;PF03936;	IPR008949;IPR034741;IPR044814;IPR001906;IPR036965;IPR005630;IPR008930;
KCPC_00027990-RA	tr|A0A2N9IIU5|A0A2N9IIU5_FAGSY	59.1	274	27	278	799	1072	6.20E-86	327.4	A0A2N9IIU5	A0A2N9IIU5_FAGSY	unreviewed	Integrase catalytic domain-containing protein	FSB_LOCUS52250	Fagus sylvatica (Beechnut)	GO:0003676; GO:0015074	nucleic acid binding [GO:0003676]		DNA integration [GO:0015074]	PF13976;PF00665;PF07727;	IPR043502;IPR025724;IPR001584;IPR012337;IPR036397;IPR013103;
KCPC_00027991-RA	tr|A0A6C0MC97|A0A6C0MC97_ALBJU	53.8	632	1	629	21	588	4.70E-190	674.5	A0A6C0MC97	A0A6C0MC97_ALBJU	unreviewed	Putative (-)-germacrene D synthase	TPS3	Albizia julibrissin (Silk tree)	GO:0000287; GO:0010333; GO:0016102	magnesium ion binding [GO:0000287]; terpene synthase activity [GO:0010333]		diterpenoid biosynthetic process [GO:0016102]	PF01397;PF03936;	IPR008949;IPR034741;IPR044814;IPR001906;IPR036965;IPR005630;IPR008930;
KCPC_00027993-RA	tr|A0A834WW77|A0A834WW77_9FABA	61.5	566	1	560	1	555	8.20E-186	660.2	A0A834WW77	A0A834WW77_9FABA	unreviewed	Putative terpene synthase 2	G2W53_008759	Senna tora	GO:0000287; GO:0010333; GO:0016102	magnesium ion binding [GO:0000287]; terpene synthase activity [GO:0010333]		diterpenoid biosynthetic process [GO:0016102]	PF01397;PF03936;	IPR008949;IPR034741;IPR044814;IPR001906;IPR036965;IPR005630;IPR008930;
KCPC_00027994-RA	tr|A0A834WLD2|A0A834WLD2_9FABA	36.3	344	72	353	481	823	2.30E-41	179.9	A0A834WLD2	A0A834WLD2_9FABA	unreviewed	Ribonuclease H	G2W53_016287	Senna tora					PF00078;PF13966;	IPR043502;IPR036691;IPR000477;IPR026960;
KCPC_00027995-RA	tr|A0A835CBF6|A0A835CBF6_9FABA	36.8	337	5	221	182	509	3.60E-36	161.8	A0A835CBF6	A0A835CBF6_9FABA	unreviewed	Scarecrow-like protein 21	G2W53_008756	Senna tora	GO:0003676; GO:0004523	nucleic acid binding [GO:0003676]; RNA-DNA hybrid ribonuclease activity [GO:0004523]			PF03514;PF13456;	IPR044730;IPR012337;IPR002156;IPR036397;IPR005202;
KCPC_00028000-RA	tr|A0A8B8LGU4|A0A8B8LGU4_ABRPR	59.6	455	1	388	1	428	1.50E-122	449.5	A0A8B8LGU4	A0A8B8LGU4_ABRPR	unreviewed	uncharacterized protein LOC113865239	LOC113865239	Abrus precatorius (Indian licorice) (Glycine abrus)						IPR013087;
KCPC_00028002-RA	tr|A0A834WWY1|A0A834WWY1_9FABA	68	952	2	926	1	927	3.40E-277	964.5	A0A834WWY1	A0A834WWY1_9FABA	unreviewed	Formin-like protein	G2W53_008746	Senna tora	GO:0045010; GO:0051015	actin filament binding [GO:0051015]		actin nucleation [GO:0045010]	PF02181;	IPR015425;IPR042201;IPR027643;
KCPC_00028005-RA	tr|A0A834WW72|A0A834WW72_9FABA	64.6	257	1	257	1	213	2.90E-77	298.5	A0A834WW72	A0A834WW72_9FABA	unreviewed	Photosynthetic NDH subunit of lumenal location 3, chloroplastic	G2W53_008744	Senna tora	GO:0005509; GO:0009654; GO:0015979; GO:0019898	calcium ion binding [GO:0005509]	extrinsic component of membrane [GO:0019898]; photosystem II oxygen evolving complex [GO:0009654]	photosynthesis [GO:0015979]	PF05757;	IPR023222;IPR008797;
KCPC_00028009-RA	tr|A0A835C8Z3|A0A835C8Z3_9FABA	91.6	534	1	533	1	534	1.00E-286	995.3	A0A835C8Z3	A0A835C8Z3_9FABA	unreviewed	Hexosyltransferase (EC 2.4.1.-)	G2W53_008739	Senna tora	GO:0047262	polygalacturonate 4-alpha-galacturonosyltransferase activity [GO:0047262]			PF01501;	IPR029993;IPR002495;IPR029044;
KCPC_00028010-RA	tr|A0A835C6X5|A0A835C6X5_9FABA	78.3	905	2	903	18	910	0.00E+00	1352	A0A835C6X5	A0A835C6X5_9FABA	unreviewed	Autophagy-related protein 18f-like	G2W53_008738	Senna tora	GO:0006914			autophagy [GO:0006914]	PF12490;	IPR022175;IPR045142;IPR015943;IPR001680;IPR036322;
KCPC_00028013-RA	tr|A0A2I4DUE0|A0A2I4DUE0_JUGRE	86.9	398	8	405	5	370	6.30E-204	719.9	A0A2I4DUE0	A0A2I4DUE0_JUGRE	unreviewed	polycomb group protein FIE1	LOC108983540 F2P56_005354	Juglans regia (English walnut)	GO:0000122; GO:0035098		ESC/E(Z) complex [GO:0035098]	negative regulation of transcription by RNA polymerase II [GO:0000122]	PF00400;	IPR020472;IPR015943;IPR001680;IPR019775;IPR036322;
KCPC_00028014-RA	tr|A0A151TL14|A0A151TL14_CAJCA	44.2	240	135	348	34	261	2.70E-38	169.5	A0A151TL14	A0A151TL14_CAJCA	unreviewed	E3 ubiquitin-protein ligase RNF133 family	KK1_024090	Cajanus cajan (Pigeon pea) (Cajanus indicus)					PF13639;	IPR001841;IPR013083;
KCPC_00028019-RA	tr|A0A8B8KHL7|A0A8B8KHL7_ABRPR	47.6	536	92	627	2	521	2.60E-132	482.6	A0A8B8KHL7	A0A8B8KHL7_ABRPR	unreviewed	homeobox-leucine zipper protein MERISTEM L1-like	LOC113855873	Abrus precatorius (Indian licorice) (Glycine abrus)					PF01852;	IPR042160;IPR002913;
KCPC_00028023-RA	tr|A0A0L9V4Q1|A0A0L9V4Q1_PHAAN	52.6	234	3	236	7	211	2.50E-51	212.2	A0A0L9V4Q1	A0A0L9V4Q1_PHAAN	unreviewed	Phytocyanin domain-containing protein	LR48_Vigan08g079300	Phaseolus angularis (Azuki bean) (Vigna angularis)	GO:0009055; GO:0016021	electron transfer activity [GO:0009055]	integral component of membrane [GO:0016021]		PF02298;	IPR008972;IPR041846;IPR039391;IPR003245;
KCPC_00028025-RA	tr|G7IJN3|G7IJN3_MEDTR	64.7	634	8	638	9	633	2.70E-257	897.9	G7IJN3	G7IJN3_MEDTR	unreviewed	COBRA-like protein 7 (Putative Cellulose-binding family II/chitobiase, carbohydrate-binding domain-containing protein)	11416615 MTR_2g083210 MtrunA17_Chr2g0319581	Medicago truncatula (Barrel medic) (Medicago tribuloides)	GO:0010215; GO:0016021; GO:0031225		anchored component of membrane [GO:0031225]; integral component of membrane [GO:0016021]	cellulose microfibril organization [GO:0010215]	PF04833;	IPR006918;
KCPC_00028026-RA	tr|A0A151QQ12|A0A151QQ12_CAJCA	78.9	298	1	298	1	293	2.00E-74	289.3	A0A151QQ12	A0A151QQ12_CAJCA	unreviewed	DDRGK domain-containing protein 1	KK1_046936	Cajanus cajan (Pigeon pea) (Cajanus indicus)	GO:0008168; GO:0016021	methyltransferase activity [GO:0008168]	integral component of membrane [GO:0016021]		PF09756;	IPR019153;IPR036388;IPR036390;
KCPC_00028027-RA	tr|A0A4D6LFS0|A0A4D6LFS0_VIGUN	93.9	131	120	250	6	136	3.30E-62	248.4	A0A4D6LFS0	A0A4D6LFS0_VIGUN	unreviewed	Translation initiation factor 1	DEO72_LG3g1867	Vigna unguiculata (Cowpea)	GO:0003743	translation initiation factor activity [GO:0003743]			PF01253;	IPR001950;IPR036877;IPR005874;
KCPC_00028033-RA	tr|A0A834SJK0|A0A834SJK0_9FABA	89.6	163	6	168	55	217	4.50E-71	277.3	A0A834SJK0	A0A834SJK0_9FABA	unreviewed	Putative serine/threonine-protein kinase cdc7	G2W53_037626	Senna tora	GO:0016301	kinase activity [GO:0016301]
KCPC_00028034-RA	tr|A0A8B8KQS5|A0A8B8KQS5_ABRPR	86.7	842	41	880	8	848	0.00E+00	1505.7	A0A8B8KQS5	A0A8B8KQS5_ABRPR	unreviewed	probable alpha,alpha-trehalose-phosphate synthase [UDP-forming] 7	LOC113858020	Abrus precatorius (Indian licorice) (Glycine abrus)					PF00982;PF02358;	IPR001830;IPR036412;IPR006379;IPR023214;IPR003337;
KCPC_00028037-RA	tr|A0A8B8KM70|A0A8B8KM70_ABRPR	55.9	320	1	308	1	260	9.50E-79	303.9	A0A8B8KM70	A0A8B8KM70_ABRPR	unreviewed	probable WRKY transcription factor 69	LOC113856655	Abrus precatorius (Indian licorice) (Glycine abrus)					PF03106;	IPR003657;IPR036576;IPR044810;
KCPC_00028038-RA	tr|A0A835C8Y6|A0A835C8Y6_9FABA	87.9	340	1	340	1	338	3.90E-167	597.4	A0A835C8Y6	A0A835C8Y6_9FABA	unreviewed	Chaperone protein dnaJ C76, chloroplastic-like	G2W53_008724	Senna tora	GO:0005506; GO:0009055	electron transfer activity [GO:0009055]; iron ion binding [GO:0005506]			PF00226;	IPR001080;IPR017896;IPR001623;IPR036869;
KCPC_00028045-RA	tr|A0A834TL35|A0A834TL35_9FABA	88.2	136	38	173	26	159	2.30E-62	248.4	A0A834TL35	A0A834TL35_9FABA	unreviewed	DUF538 domain-containing protein	G2W53_020965	Senna tora					PF04398;	IPR036758;IPR007493;
KCPC_00028048-RA	tr|A0A151RQ20|A0A151RQ20_CAJCA	87.9	610	1	600	1	607	0.00E+00	1086.6	A0A151RQ20	A0A151RQ20_CAJCA	unreviewed	Indole-3-acetic acid-amido synthetase GH3.6	KK1_033891	Cajanus cajan (Pigeon pea) (Cajanus indicus)					PF03321;	IPR004993;
KCPC_00028050-RA	tr|A0A834X2J8|A0A834X2J8_9FABA	75.8	434	1	422	1	432	3.40E-184	654.4	A0A834X2J8	A0A834X2J8_9FABA	unreviewed	WD repeat-containing protein 25 isoform X1	G2W53_011653	Senna tora					PF00400;	IPR015943;IPR001680;IPR036322;
KCPC_00028051-RA	tr|A0A835CBE6|A0A835CBE6_9FABA	49.5	91	42	132	3	93	1.60E-12	83.2	A0A835CBE6	A0A835CBE6_9FABA	unreviewed	Uncharacterized protein	G2W53_011633	Senna tora
KCPC_00028054-RA	tr|B9T876|B9T876_RICCO	96.1	152	1	152	52	203	5.80E-78	300.1	B9T876	B9T876_RICCO	unreviewed	NAD(P)H dehydrogenase (quinone) (EC 1.6.5.2)	RCOM_0066700	Ricinus communis (Castor bean)	GO:0008753; GO:0010181; GO:0050136	FMN binding [GO:0010181]; NADH dehydrogenase (quinone) activity [GO:0050136]; NADPH dehydrogenase (quinone) activity [GO:0008753]			PF03358;	IPR008254;IPR029039;IPR010089;IPR005025;
KCPC_00028055-RA	tr|K7M2F6|K7M2F6_SOYBN	67.6	817	13	815	17	832	0.00E+00	1126.3	K7M2F6	K7M2F6_SOYBN	unreviewed	Receptor-like serine/threonine-protein kinase (EC 2.7.11.1)	100778155 GLYMA_13G284100	Glycine max (Soybean) (Glycine hispida)	GO:0004674; GO:0004712; GO:0005524; GO:0005886; GO:0006468; GO:0016021; GO:0031625; GO:0048544; GO:0106310	ATP binding [GO:0005524]; protein serine/threonine/tyrosine kinase activity [GO:0004712]; protein serine/threonine kinase activity [GO:0004674]; protein serine kinase activity [GO:0106310]; ubiquitin protein ligase binding [GO:0031625]	integral component of membrane [GO:0016021]; plasma membrane [GO:0005886]	protein phosphorylation [GO:0006468]; recognition of pollen [GO:0048544]	PF01453;PF11883;PF08276;PF07714;PF00954;	IPR001480;IPR036426;IPR000742;IPR011009;IPR003609;IPR000719;IPR021820;IPR000858;IPR001245;IPR008271;IPR024171;
KCPC_00028056-RA	tr|A0A8B8LKA0|A0A8B8LKA0_ABRPR	67	815	7	817	13	814	0.00E+00	1113.2	A0A8B8LKA0	A0A8B8LKA0_ABRPR	unreviewed	Receptor-like serine/threonine-protein kinase (EC 2.7.11.1)	LOC113865083	Abrus precatorius (Indian licorice) (Glycine abrus)					PF01453;PF11883;PF08276;PF07714;PF00954;	IPR001480;IPR036426;IPR011009;IPR003609;IPR000719;IPR021820;IPR000858;IPR001245;IPR008271;IPR024171;
KCPC_00028057-RA	tr|A0A8B8LKA0|A0A8B8LKA0_ABRPR	66.9	813	14	825	13	814	0.00E+00	1112.1	A0A8B8LKA0	A0A8B8LKA0_ABRPR	unreviewed	Receptor-like serine/threonine-protein kinase (EC 2.7.11.1)	LOC113865083	Abrus precatorius (Indian licorice) (Glycine abrus)					PF01453;PF11883;PF08276;PF07714;PF00954;	IPR001480;IPR036426;IPR011009;IPR003609;IPR000719;IPR021820;IPR000858;IPR001245;IPR008271;IPR024171;
KCPC_00028058-RA	tr|A0A834TVV3|A0A834TVV3_9FABA	46.5	359	99	339	295	653	3.00E-74	288.9	A0A834TVV3	A0A834TVV3_9FABA	unreviewed	Non-specific serine/threonine protein kinase (EC 2.7.11.1)	G2W53_018760	Senna tora	GO:0004674; GO:0005524; GO:0030246; GO:0048544	ATP binding [GO:0005524]; carbohydrate binding [GO:0030246]; protein serine/threonine kinase activity [GO:0004674]		recognition of pollen [GO:0048544]	PF11883;PF08276;PF07714;PF00954;	IPR000742;IPR011009;IPR003609;IPR000719;IPR021820;IPR000858;IPR001245;IPR008271;
KCPC_00028064-RA	tr|A0A0R0HEE2|A0A0R0HEE2_SOYBN	40.6	540	43	443	6	537	1.90E-87	333.2	A0A0R0HEE2	A0A0R0HEE2_SOYBN	unreviewed	Uncharacterized protein	GLYMA_12G142200	Glycine max (Soybean) (Glycine hispida)	GO:0004672; GO:0005524; GO:0016021; GO:0048544	ATP binding [GO:0005524]; protein kinase activity [GO:0004672]	integral component of membrane [GO:0016021]	recognition of pollen [GO:0048544]	PF01453;PF08276;PF07714;PF00954;	IPR001480;IPR036426;IPR011009;IPR003609;IPR000719;IPR000858;IPR001245;
KCPC_00028065-RA	tr|K7LUV3|K7LUV3_SOYBN	50.5	800	25	661	22	811	5.50E-197	697.6	K7LUV3	K7LUV3_SOYBN	unreviewed	Receptor-like serine/threonine-protein kinase (EC 2.7.11.1)	GLYMA_12G142200	Glycine max (Soybean) (Glycine hispida)	GO:0004674; GO:0004712; GO:0005524; GO:0005886; GO:0006468; GO:0016021; GO:0031625; GO:0048544; GO:0106310	ATP binding [GO:0005524]; protein serine/threonine/tyrosine kinase activity [GO:0004712]; protein serine/threonine kinase activity [GO:0004674]; protein serine kinase activity [GO:0106310]; ubiquitin protein ligase binding [GO:0031625]	integral component of membrane [GO:0016021]; plasma membrane [GO:0005886]	protein phosphorylation [GO:0006468]; recognition of pollen [GO:0048544]	PF01453;PF11883;PF08276;PF07714;PF00954;	IPR001480;IPR036426;IPR011009;IPR003609;IPR000719;IPR021820;IPR000858;IPR001245;IPR008271;IPR024171;
KCPC_00028066-RA	tr|A0A8B8LDP7|A0A8B8LDP7_ABRPR	60.4	836	1	830	1	824	1.20E-294	1022.3	A0A8B8LDP7	A0A8B8LDP7_ABRPR	unreviewed	Receptor-like serine/threonine-protein kinase (EC 2.7.11.1)	LOC113864622	Abrus precatorius (Indian licorice) (Glycine abrus)					PF01453;PF11883;PF08276;PF07714;PF00954;	IPR001480;IPR036426;IPR000742;IPR011009;IPR003609;IPR000719;IPR021820;IPR000858;IPR001245;IPR008271;IPR024171;
KCPC_00028067-RA	tr|A0A8B8LDP7|A0A8B8LDP7_ABRPR	59.6	844	1	828	1	824	8.10E-291	1009.6	A0A8B8LDP7	A0A8B8LDP7_ABRPR	unreviewed	Receptor-like serine/threonine-protein kinase (EC 2.7.11.1)	LOC113864622	Abrus precatorius (Indian licorice) (Glycine abrus)					PF01453;PF11883;PF08276;PF07714;PF00954;	IPR001480;IPR036426;IPR000742;IPR011009;IPR003609;IPR000719;IPR021820;IPR000858;IPR001245;IPR008271;IPR024171;
KCPC_00028068-RA	tr|A0A8B8LDP7|A0A8B8LDP7_ABRPR	58.4	832	1	799	1	824	2.30E-282	981.5	A0A8B8LDP7	A0A8B8LDP7_ABRPR	unreviewed	Receptor-like serine/threonine-protein kinase (EC 2.7.11.1)	LOC113864622	Abrus precatorius (Indian licorice) (Glycine abrus)					PF01453;PF11883;PF08276;PF07714;PF00954;	IPR001480;IPR036426;IPR000742;IPR011009;IPR003609;IPR000719;IPR021820;IPR000858;IPR001245;IPR008271;IPR024171;
KCPC_00028069-RA	tr|A0A6A1VUQ2|A0A6A1VUQ2_9ROSI	41.8	153	11	115	76	228	1.20E-21	112.8	A0A6A1VUQ2	A0A6A1VUQ2_9ROSI	unreviewed	Bulb-type lectin domain-containing protein	CJ030_MR4G027351	Morella rubra	GO:0048544			recognition of pollen [GO:0048544]	PF01453;PF00954;	IPR001480;IPR036426;IPR000858;
KCPC_00028070-RA	tr|A0A8B8LDP7|A0A8B8LDP7_ABRPR	64.2	829	1	823	1	824	0.00E+00	1098.2	A0A8B8LDP7	A0A8B8LDP7_ABRPR	unreviewed	Receptor-like serine/threonine-protein kinase (EC 2.7.11.1)	LOC113864622	Abrus precatorius (Indian licorice) (Glycine abrus)					PF01453;PF11883;PF08276;PF07714;PF00954;	IPR001480;IPR036426;IPR000742;IPR011009;IPR003609;IPR000719;IPR021820;IPR000858;IPR001245;IPR008271;IPR024171;
KCPC_00028072-RA	tr|A0A6P5TYE7|A0A6P5TYE7_PRUAV	48.2	1254	1	1139	35	1244	0.00E+00	1123.2	A0A6P5TYE7	A0A6P5TYE7_PRUAV	unreviewed	uncharacterized protein LOC110771776	LOC110771776	Prunus avium (Cherry) (Cerasus avium)	GO:0004674; GO:0005524; GO:0016021; GO:0048544	ATP binding [GO:0005524]; protein serine/threonine kinase activity [GO:0004674]	integral component of membrane [GO:0016021]	recognition of pollen [GO:0048544]	PF01453;PF11883;PF00646;PF08276;PF07714;PF00954;	IPR001480;IPR036426;IPR036047;IPR001810;IPR011009;IPR003609;IPR000719;IPR021820;IPR000858;IPR001245;IPR008271;
KCPC_00028073-RA	tr|A0A834X267|A0A834X267_9FABA	68.5	235	1	210	1	235	7.50E-68	266.9	A0A834X267	A0A834X267_9FABA	unreviewed	50S ribosomal protein L19-1, chloroplastic-like	G2W53_011655	Senna tora	GO:0000275; GO:0003735; GO:0005524; GO:0005840; GO:0006412; GO:0006754; GO:0016887	ATP binding [GO:0005524]; ATP hydrolysis activity [GO:0016887]; structural constituent of ribosome [GO:0003735]	mitochondrial proton-transporting ATP synthase complex, catalytic sector F(1) [GO:0000275]; ribosome [GO:0005840]	ATP biosynthetic process [GO:0006754]; translation [GO:0006412]	PF01245;PF11421;	IPR042079;IPR020971;IPR038657;IPR001857;IPR008991;
KCPC_00028074-RA	tr|A0A1S4AXX2|A0A1S4AXX2_TOBAC	45.5	99	183	281	20	118	1.90E-18	103.2	A0A1S4AXX2	A0A1S4AXX2_TOBAC	unreviewed	uncharacterized protein LOC107802516	LOC107802516	Nicotiana tabacum (Common tobacco)	GO:0008270	zinc ion binding [GO:0008270]			PF04434;	IPR006564;IPR007527;
KCPC_00028078-RA	tr|A0A834WHD5|A0A834WHD5_9FABA	84.4	256	5	258	2	252	3.20E-113	418.3	A0A834WHD5	A0A834WHD5_9FABA	unreviewed	Universal stress protein PHOS32-like	G2W53_020931	Senna tora					PF00582;	IPR044162;IPR014729;IPR006015;IPR006016;
KCPC_00028080-RA	tr|A0A371FUJ8|A0A371FUJ8_MUCPR	44.3	325	39	355	22	309	8.10E-38	167.9	A0A371FUJ8	A0A371FUJ8_MUCPR	unreviewed	Uncharacterized protein (Fragment)	CR513_37265	Mucuna pruriens (Velvet bean) (Dolichos pruriens)	GO:0003700	DNA-binding transcription factor activity [GO:0003700]				IPR014855;IPR040356;
KCPC_00028081-RA	tr|A0A835CAZ5|A0A835CAZ5_9FABA	53.3	92	1	90	1	90	1.30E-14	90.5	A0A835CAZ5	A0A835CAZ5_9FABA	unreviewed	Uncharacterized protein	G2W53_011645	Senna tora						IPR040411;
KCPC_00028083-RA	tr|A0A6A4NSN0|A0A6A4NSN0_LUPAL	37.8	209	1	209	1	203	8.10E-31	146	A0A6A4NSN0	A0A6A4NSN0_LUPAL	unreviewed	B-like cyclin	Lal_00023152 Lalb_Chr20g0110061	Lupinus albus (White lupine) (Lupinus termis)	GO:0007049; GO:0051301			cell cycle [GO:0007049]; cell division [GO:0051301]	PF00134;	IPR039361;IPR013763;IPR036915;IPR006671;
KCPC_00028084-RA	tr|A0A834X1N2|A0A834X1N2_9FABA	86.5	89	1	89	1	89	1.80E-34	154.8	A0A834X1N2	A0A834X1N2_9FABA	unreviewed	Wound-responsive family protein	G2W53_011639	Senna tora					PF12609;	IPR022251;
KCPC_00028086-RA	tr|A0A6P8E705|A0A6P8E705_PUNGR	84.8	231	1	231	1	230	1.50E-106	395.6	A0A6P8E705	A0A6P8E705_PUNGR	unreviewed	Plastoquinol--plastocyanin reductase (EC 7.1.1.6)	LOC116212659	Punica granatum (Pomegranate)	GO:0009496; GO:0009535; GO:0016021; GO:0045158; GO:0046872; GO:0051537	2 iron, 2 sulfur cluster binding [GO:0051537]; electron transporter, transferring electrons within cytochrome b6/f complex of photosystem II activity [GO:0045158]; metal ion binding [GO:0046872]; plastoquinol--plastocyanin reductase activity [GO:0009496]	chloroplast thylakoid membrane [GO:0009535]; integral component of membrane [GO:0016021]		PF00355;	IPR023960;IPR017941;IPR036922;IPR014349;IPR005805;
KCPC_00028087-RA	tr|A0A834X1C6|A0A834X1C6_9FABA	35.4	542	1	490	608	1129	2.20E-60	243.4	A0A834X1C6	A0A834X1C6_9FABA	unreviewed	Putative disease resistance protein	G2W53_011250	Senna tora	GO:0003677; GO:0006952; GO:0008234; GO:0043531	ADP binding [GO:0043531]; cysteine-type peptidase activity [GO:0008234]; DNA binding [GO:0003677]		defense response [GO:0006952]	PF00931;PF02902;	IPR042197;IPR044974;IPR032675;IPR002182;IPR027417;IPR038765;IPR003653;IPR003656;
KCPC_00028088-RA	tr|A0A834X1M5|A0A834X1M5_9FABA	39.1	376	3	325	205	579	7.90E-56	227.6	A0A834X1M5	A0A834X1M5_9FABA	unreviewed	Putative disease resistance protein	G2W53_011253	Senna tora	GO:0003677; GO:0006952; GO:0008234; GO:0043531	ADP binding [GO:0043531]; cysteine-type peptidase activity [GO:0008234]; DNA binding [GO:0003677]		defense response [GO:0006952]	PF13855;PF00931;PF02902;	IPR042197;IPR044974;IPR001611;IPR032675;IPR002182;IPR027417;IPR038765;IPR003653;IPR003656;
KCPC_00028091-RA	tr|A0A834X2I8|A0A834X2I8_9FABA	82.9	280	1	276	1	273	5.00E-128	467.2	A0A834X2I8	A0A834X2I8_9FABA	unreviewed	Putative membrane lipoprotein lipid attachment site-like protein	G2W53_011638	Senna tora					PF06764;	IPR010634;IPR036249;
KCPC_00028094-RA	tr|V7CBY4|V7CBY4_PHAVU	78.7	633	26	655	11	643	1.30E-206	729.6	V7CBY4	V7CBY4_PHAVU	unreviewed	DYW_deaminase domain-containing protein	PHAVU_003G224100g	Phaseolus vulgaris (Kidney bean) (French bean)	GO:0008270	zinc ion binding [GO:0008270]			PF14432;PF01535;PF13041;PF13812;	IPR032867;IPR002885;IPR011990;
KCPC_00028098-RA	tr|A0A1D6IGM0|A0A1D6IGM0_MAIZE	49.6	817	405	1152	84	893	8.20E-235	824.3	A0A1D6IGM0	A0A1D6IGM0_MAIZE	unreviewed	Retrovirus-related Pol polyprotein LINE-1	ZEAMMB73_Zm00001d021807	Zea mays (Maize)	GO:0005634; GO:0006338		nucleus [GO:0005634]	chromatin remodeling [GO:0006338]	PF00078;	IPR043502;IPR036691;IPR000477;
KCPC_00028101-RA	tr|A0A8J4RW66|A0A8J4RW66_9ROSI	92.1	216	51	266	1	216	5.10E-114	421	A0A8J4RW66	A0A8J4RW66_9ROSI	unreviewed	Uncharacterized protein	CMV_006853	Castanea mollissima (Chinese chestnut)
KCPC_00028103-RA	tr|A0A834X3B0|A0A834X3B0_9FABA	86.3	351	161	511	1	343	1.40E-155	559.7	A0A834X3B0	A0A834X3B0_9FABA	unreviewed	Cytochrome c-type biogenesis ccda-like chloroplastic protein 2	G2W53_011632	Senna tora	GO:0016020; GO:0017004		membrane [GO:0016020]	cytochrome complex assembly [GO:0017004]	PF02683;	IPR003834;
KCPC_00028106-RA	tr|A0A834X333|A0A834X333_9FABA	84.4	64	119	182	11	74	1.30E-19	107.1	A0A834X333	A0A834X333_9FABA	unreviewed	Uncharacterized protein	G2W53_011629	Senna tora
KCPC_00028109-RA	tr|A0A834X333|A0A834X333_9FABA	83.7	43	4	46	11	53	1.50E-10	75.5	A0A834X333	A0A834X333_9FABA	unreviewed	Uncharacterized protein	G2W53_011629	Senna tora
KCPC_00028111-RA	tr|A0A371FTL2|A0A371FTL2_MUCPR	73.8	248	212	457	2	245	1.30E-88	337	A0A371FTL2	A0A371FTL2_MUCPR	unreviewed	Uncharacterized protein	CR513_37628	Mucuna pruriens (Velvet bean) (Dolichos pruriens)	GO:0016021		integral component of membrane [GO:0016021]
KCPC_00028114-RA	tr|A0A834X249|A0A834X249_9FABA	62.5	184	101	263	48	226	2.30E-58	235.7	A0A834X249	A0A834X249_9FABA	unreviewed	Protein ULTRAPETALA 1-like	G2W53_011625	Senna tora						IPR020533;
KCPC_00028128-RA	tr|A0A6A4N5F4|A0A6A4N5F4_LUPAL	76.7	347	1	343	1	342	3.00E-154	554.7	A0A6A4N5F4	A0A6A4N5F4_LUPAL	unreviewed	Uncharacterized protein	Lal_00018144 Lalb_Chr25g0286671	Lupinus albus (White lupine) (Lupinus termis)					PF06830;	IPR009646;
KCPC_00028133-RA	tr|A0A835CBE0|A0A835CBE0_9FABA	87.7	382	1	382	1	381	4.90E-190	673.7	A0A835CBE0	A0A835CBE0_9FABA	unreviewed	3'(2'),5'-bisphosphate nucleotidase (EC 3.1.3.7)	G2W53_011618	Senna tora	GO:0006790; GO:0008441; GO:0046854; GO:0046855	3'(2'),5'-bisphosphate nucleotidase activity [GO:0008441]		inositol phosphate dephosphorylation [GO:0046855]; phosphatidylinositol phosphate biosynthetic process [GO:0046854]; sulfur compound metabolic process [GO:0006790]	PF00459;	IPR006239;IPR020583;IPR000760;IPR020550;
KCPC_00028136-RA	tr|A0A834X3A1|A0A834X3A1_9FABA	96.3	294	1	294	1	294	3.00E-155	557.8	A0A834X3A1	A0A834X3A1_9FABA	unreviewed	Menaquinone biosynthesis methyltransferase ubiE	G2W53_011617	Senna tora	GO:0008168; GO:0032259	methyltransferase activity [GO:0008168]		methylation [GO:0032259]	PF08241;	IPR013216;IPR029063;
KCPC_00028139-RA	tr|A0A835CAX9|A0A835CAX9_9FABA	78	477	1	452	1	458	9.80E-201	709.9	A0A835CAX9	A0A835CAX9_9FABA	unreviewed	Peptidyl-prolyl cis-trans isomerase CYP37, chloroplastic isoform X1	G2W53_011615	Senna tora	GO:0003755	peptidyl-prolyl cis-trans isomerase activity [GO:0003755]			PF00160;	IPR029000;IPR002130;IPR044259;IPR023222;
KCPC_00028140-RA	tr|A0A2N9G9Q1|A0A2N9G9Q1_FAGSY	35.3	617	136	602	36	643	1.60E-86	330.5	A0A2N9G9Q1	A0A2N9G9Q1_FAGSY	unreviewed	Uncharacterized protein	FSB_LOCUS24164	Fagus sylvatica (Beechnut)	GO:0004674	protein serine/threonine kinase activity [GO:0004674]			PF01453;PF11883;PF08276;PF07714;	IPR001480;IPR036426;IPR011009;IPR003609;IPR021820;IPR001245;
KCPC_00028141-RA	tr|A0A6A4QSR3|A0A6A4QSR3_LUPAL	38.5	135	1	125	1	130	4.50E-07	64.3	A0A6A4QSR3	A0A6A4QSR3_LUPAL	unreviewed	Uncharacterized protein	Lalb_Chr03g0039781	Lupinus albus (White lupine) (Lupinus termis)
KCPC_00028142-RA	tr|A0A218X7B8|A0A218X7B8_PUNGR	52.4	63	17	78	21	83	1.50E-08	68.6	A0A218X7B8	A0A218X7B8_PUNGR	unreviewed	defensin-like protein 1	LOC116192562 CDL15_Pgr006888 CRG98_044429	Punica granatum (Pomegranate)	GO:0031640; GO:0050832			defense response to fungus [GO:0050832]; killing of cells of another organism [GO:0031640]		IPR008176;IPR003614;IPR036574;
KCPC_00028146-RA	tr|A0A1R3HZ61|A0A1R3HZ61_9ROSI	43.9	82	1	79	1	82	3.00E-09	70.9	A0A1R3HZ61	A0A1R3HZ61_9ROSI	unreviewed	Knottin	COLO4_25964	Corchorus olitorius	GO:0031640; GO:0050832			defense response to fungus [GO:0050832]; killing of cells of another organism [GO:0031640]		IPR008176;IPR003614;IPR036574;
KCPC_00028147-RA	tr|A0A834X324|A0A834X324_9FABA	54.9	82	1	81	1	76	1.50E-14	88.6	A0A834X324	A0A834X324_9FABA	unreviewed	Defensin-like protein 17	G2W53_011614	Senna tora	GO:0006952			defense response [GO:0006952]		IPR008176;IPR003614;IPR036574;
KCPC_00028148-RA	tr|A0A1R3HZA9|A0A1R3HZA9_9ROSI	52.6	78	1	77	1	76	2.40E-11	77.8	A0A1R3HZA9	A0A1R3HZA9_9ROSI	unreviewed	Knottin	COLO4_25966	Corchorus olitorius	GO:0031640; GO:0050832			defense response to fungus [GO:0050832]; killing of cells of another organism [GO:0031640]		IPR008176;IPR003614;IPR036574;
KCPC_00028157-RA	tr|A0A834X2G6|A0A834X2G6_9FABA	68.5	1192	56	1227	1	1162	0.00E+00	1357	A0A834X2G6	A0A834X2G6_9FABA	unreviewed	COP1-interacting protein 7	G2W53_011608	Senna tora
KCPC_00028160-RA	tr|A0A834X1L1|A0A834X1L1_9FABA	87.1	186	20	205	1	186	9.30E-87	329.7	A0A834X1L1	A0A834X1L1_9FABA	unreviewed	Fiber protein Fb34	G2W53_011609	Senna tora					PF06749;	IPR009606;
KCPC_00028161-RA	tr|A0A834X241|A0A834X241_9FABA	90.1	916	1	915	1	914	0.00E+00	1553.5	A0A834X241	A0A834X241_9FABA	unreviewed	WD repeat-containing protein 44-like	G2W53_011610	Senna tora					PF00400;	IPR020472;IPR015943;IPR001680;IPR036322;IPR040324;
KCPC_00028164-RA	tr|A0A2P6QJC6|A0A2P6QJC6_ROSCH	32.7	153	8	152	96	247	5.80E-09	71.2	A0A2P6QJC6	A0A2P6QJC6_ROSCH	unreviewed	Putative F-box domain-containing protein	RchiOBHm_Chr5g0067081	Rosa chinensis (China rose)					PF03478;PF00646;	IPR005174;IPR036047;IPR001810;
KCPC_00028166-RA	tr|A0A834X316|A0A834X316_9FABA	86.8	403	53	454	1	397	1.20E-187	666	A0A834X316	A0A834X316_9FABA	unreviewed	CBS domain-containing protein CBSX5-like	G2W53_011599	Senna tora					PF00571;	IPR000644;IPR046342;
KCPC_00028168-RA	tr|A0A0V0IZ28|A0A0V0IZ28_SOLCH	59.7	308	175	449	429	736	3.00E-93	352.4	A0A0V0IZ28	A0A0V0IZ28_SOLCH	unreviewed	Putative ovule protein		Solanum chacoense (Chaco potato)					PF03732;PF17919;PF00078;	IPR043502;IPR021109;IPR005162;IPR043128;IPR000477;IPR041577;
KCPC_00028169-RA	tr|A0A834SVC2|A0A834SVC2_9FABA	64	111	1	111	573	683	1.00E-31	146	A0A834SVC2	A0A834SVC2_9FABA	unreviewed	Putative mitochondrial protein	G2W53_031690	Senna tora					PF03732;PF17919;	IPR043502;IPR021109;IPR005162;IPR043128;IPR041577;
KCPC_00028170-RA	tr|A0A2K3LDB0|A0A2K3LDB0_TRIPR	68.9	135	2	136	272	406	2.20E-52	214.9	A0A2K3LDB0	A0A2K3LDB0_TRIPR	unreviewed	Uncharacterized protein (Fragment)	L195_g032490	Trifolium pratense (Red clover)	GO:0003676; GO:0015074	nucleic acid binding [GO:0003676]		DNA integration [GO:0015074]	PF17921;PF17919;	IPR016197;IPR000953;IPR043502;IPR001584;IPR041588;IPR043128;IPR012337;IPR036397;IPR041577;
KCPC_00028171-RA	tr|A0A392LXP3|A0A392LXP3_9FABA	54.8	270	1	268	1208	1474	5.40E-77	297.7	A0A392LXP3	A0A392LXP3_9FABA	unreviewed	Transposon Tf2-1 polyprotein (Fragment)	A2U01_0000479	Trifolium medium	GO:0003676; GO:0003964; GO:0004190; GO:0004519; GO:0015074	aspartic-type endopeptidase activity [GO:0004190]; endonuclease activity [GO:0004519]; nucleic acid binding [GO:0003676]; RNA-directed DNA polymerase activity [GO:0003964]		DNA integration [GO:0015074]	PF17921;PF03732;PF17919;PF00078;	IPR001969;IPR016197;IPR043502;IPR001584;IPR041588;IPR021109;IPR005162;IPR043128;IPR012337;IPR036397;IPR000477;IPR041577;
KCPC_00028173-RA	tr|A0A445LEB4|A0A445LEB4_GLYSO	63.2	212	9	218	135	346	1.30E-73	286.2	A0A445LEB4	A0A445LEB4_GLYSO	unreviewed	Heme-binding-like protein, chloroplastic isoform B	D0Y65_007655	Glycine soja (Wild soybean)	GO:0016021		integral component of membrane [GO:0016021]		PF00078;PF04832;	IPR043502;IPR036691;IPR011256;IPR043128;IPR000477;IPR006917;
KCPC_00028175-RA	tr|A0A6A4N2Q5|A0A6A4N2Q5_LUPAL	59	765	13	762	26	757	6.40E-258	900.2	A0A6A4N2Q5	A0A6A4N2Q5_LUPAL	unreviewed	Putative transcription factor/ chromatin remodeling BED-type(Zn) family	Lalb_Chr25g0282821	Lupinus albus (White lupine) (Lupinus termis)	GO:0003677; GO:0005634; GO:0046872; GO:0046983	DNA binding [GO:0003677]; metal ion binding [GO:0046872]; protein dimerization activity [GO:0046983]	nucleus [GO:0005634]		PF05699;PF04937;PF02892;	IPR007021;IPR008906;IPR012337;IPR003656;
KCPC_00028177-RA	tr|A0A8B8KII6|A0A8B8KII6_ABRPR	73.3	558	1	520	1	553	2.00E-218	768.5	A0A8B8KII6	A0A8B8KII6_ABRPR	unreviewed	MLO-like protein	LOC113856113 MLO	Abrus precatorius (Indian licorice) (Glycine abrus)					PF03094;	IPR004326;
KCPC_00028182-RA	tr|A0A834X211|A0A834X211_9FABA	56.5	317	1	307	11	304	6.00E-82	314.3	A0A834X211	A0A834X211_9FABA	unreviewed	Uncharacterized protein	G2W53_011592	Senna tora
KCPC_00028189-RA	tr|A0A5N5GK26|A0A5N5GK26_9ROSA	68.8	144	6	147	5	146	3.40E-43	184.5	A0A5N5GK26	A0A5N5GK26_9ROSA	unreviewed	Dynein light chain	D8674_022467	Pyrus ussuriensis x Pyrus communis	GO:0005737; GO:0005874; GO:0007017; GO:0030286		cytoplasm [GO:0005737]; dynein complex [GO:0030286]; microtubule [GO:0005874]	microtubule-based process [GO:0007017]	PF01221;	IPR037177;IPR001372;
KCPC_00028199-RA	tr|A0A075FFC0|A0A075FFC0_9FABA	80.9	68	1	67	1	67	4.80E-24	119.8	A0A075FFC0	A0A075FFC0_9FABA	unreviewed	Metallothionein type 3		Prosopis glandulosa
KCPC_00028203-RA	tr|A0A1S3VUK2|A0A1S3VUK2_VIGRR	35.9	463	11	452	12	463	2.40E-64	256.9	A0A1S3VUK2	A0A1S3VUK2_VIGRR	unreviewed	uncharacterized protein LOC106778526	LOC106778526	Vigna radiata var. radiata (Mung bean) (Phaseolus aureus)
KCPC_00028204-RA	tr|A0A6P5Y6V7|A0A6P5Y6V7_DURZI	48.8	2244	72	2212	120	2323	0.00E+00	2119.4	A0A6P5Y6V7	A0A6P5Y6V7_DURZI	unreviewed	uncharacterized protein LOC111289419	LOC111289419	Durio zibethinus (Durian)	GO:0003723; GO:0003887; GO:0004523; GO:0005634; GO:0006310; GO:0015074; GO:0030430	DNA-directed DNA polymerase activity [GO:0003887]; RNA binding [GO:0003723]; RNA-DNA hybrid ribonuclease activity [GO:0004523]	host cell cytoplasm [GO:0030430]; nucleus [GO:0005634]	DNA integration [GO:0015074]; DNA recombination [GO:0006310]	PF01585;PF17921;PF03732;PF17919;PF00665;PF00078;PF13456;	IPR043502;IPR000467;IPR001584;IPR041588;IPR021109;IPR005162;IPR043128;IPR012337;IPR002156;IPR036397;IPR000477;IPR041577;
KCPC_00028207-RA	tr|A0A6P5YF47|A0A6P5YF47_DURZI	55	1261	162	1378	694	1929	0.00E+00	1410.2	A0A6P5YF47	A0A6P5YF47_DURZI	unreviewed	LOW QUALITY PROTEIN: uncharacterized protein LOC111291599	LOC111291599	Durio zibethinus (Durian)	GO:0003723; GO:0003887; GO:0004523; GO:0005634; GO:0006310; GO:0015074; GO:0030430	DNA-directed DNA polymerase activity [GO:0003887]; RNA binding [GO:0003723]; RNA-DNA hybrid ribonuclease activity [GO:0004523]	host cell cytoplasm [GO:0030430]; nucleus [GO:0005634]	DNA integration [GO:0015074]; DNA recombination [GO:0006310]	PF01585;PF17921;PF03732;PF17919;PF00665;PF00078;PF13456;	IPR043502;IPR000467;IPR001584;IPR041588;IPR021109;IPR005162;IPR043128;IPR012337;IPR002156;IPR036397;IPR000477;IPR041577;
KCPC_00028212-RA	tr|A0A834X219|A0A834X219_9FABA	89.1	713	2	704	1	707	0.00E+00	1255	A0A834X219	A0A834X219_9FABA	unreviewed	Putative serine/threonine-protein kinase	G2W53_011580	Senna tora	GO:0004672; GO:0005524	ATP binding [GO:0005524]; protein kinase activity [GO:0004672]			PF00069;	IPR011009;IPR000719;IPR017441;IPR008271;
[truncated: 52,703 more rows]
