# Supplementary material for: The Genome of the Mimosoid Legume Prosopis cineraria, a Desert Tree
Source: Int J Mol Sci. 2022 Jul 31;23(15):8503. doi: 10.3390/ijms23158503 (PMC9369113; doi:10.3390/ijms23158503)
Supplement: Supplementary file 1 [file ijms-23-08503-s001.zip › Sup_Table_S6_PC_gene_KEGG_annotation.txt]

Supplimantary Table S6: KEGG based pathway gene analysis
Protein_id	KO	KO	Gene	Pathway
KCPC_00072678-RA	K14431	K14431	TGA; transcription factor TGA	04075 Plant hormone signal transduction [PATH:ko04075]; 03000 Transcription factors [BR:ko03000];
KCPC_00072681-RA	K01785	K01785	galM, GALM; aldose 1-epimerase [EC:5.1.3.3]	00010 Glycolysis / Gluconeogenesis [PATH:ko00010]; 00052 Galactose metabolism [PATH:ko00052];
KCPC_00072679-RA	K03950	K03950	NDUFA6; NADH dehydrogenase (ubiquinone) 1 alpha subcomplex subunit 6	00190 Oxidative phosphorylation [PATH:ko00190]; 04723 Retrograde endocannabinoid signaling [PATH:ko04723]; 04714 Thermogenesis [PATH:ko04714]; 05010 Alzheimer disease [PATH:ko05010]; 05012 Parkinson disease [PATH:ko05012]; 05014 Amyotrophic lateral sclerosis [PATH:ko05014]; 05016 Huntington disease [PATH:ko05016]; 05020 Prion disease [PATH:ko05020]; 05022 Pathways of neurodegeneration - multiple …
KCPC_00075813-RA	K10742	K10742	DNA2; DNA replication ATP-dependent helicase Dna2 [EC:3.6.4.12]	03030 DNA replication [PATH:ko03030]; 03032 DNA replication proteins [BR:ko03032];
KCPC_00074850-RA	K22390	K22390	ACP7; acid phosphatase type 7	99999 Others;
KCPC_00074852-RA	K15287	K15287	SLC35F1_2; solute carrier family 35, member F1/2	02000 Transporters [BR:ko02000];
KCPC_00072322-RA	K02947	K02947	RP-S10e, RPS10; small subunit ribosomal protein S10e	03010 Ribosome [PATH:ko03010]; 05171 Coronavirus disease - COVID-19 [PATH:ko05171]; 03011 Ribosome [BR:ko03011];
KCPC_00071488-RA	K16055	K16055	TPS; trehalose 6-phosphate synthase/phosphatase [EC:2.4.1.15 3.1.3.12]	00500 Starch and sucrose metabolism [PATH:ko00500]; 01003 Glycosyltransferases [BR:ko01003];
KCPC_00069879-RA	K03257	K03257	EIF4A; translation initiation factor 4A	03013 RNA transport [PATH:ko03013]; 03019 Messenger RNA biogenesis [BR:ko03019]; 03012 Translation factors [BR:ko03012]; 04147 Exosome [BR:ko04147];
KCPC_00066658-RA	K05853	K05853	ATP2A; P-type Ca2+ transporter type 2A [EC:7.2.2.10]	04020 Calcium signaling pathway [PATH:ko04020]; 04024 cAMP signaling pathway [PATH:ko04024]; 04022 cGMP-PKG signaling pathway [PATH:ko04022]; 04919 Thyroid hormone signaling pathway [PATH:ko04919]; 04260 Cardiac muscle contraction [PATH:ko04260]; 04261 Adrenergic signaling in cardiomyocytes [PATH:ko04261]; 04972 Pancreatic secretion [PATH:ko04972]; 05010 Alzheimer disease [PATH:ko05010]; 05017 Sp…
KCPC_00077005-RA	K03327	K03327	TC.MATE, SLC47A, norM, mdtK, dinF; multidrug resistance protein, MATE family	02000 Transporters [BR:ko02000];
KCPC_00077006-RA	K17839	K17839	PAO4, PAO3, PAO2; polyamine oxidase [EC:1.5.3.17 1.5.3.-]	00330 Arginine and proline metabolism [PATH:ko00330]; 00410 beta-Alanine metabolism [PATH:ko00410]; 00770 Pantothenate and CoA biosynthesis [PATH:ko00770];
KCPC_00074275-RA	K14945	K14945	QKI; protein quaking	03041 Spliceosome [BR:ko03041];
KCPC_00074273-RA	K14328	K14328	UPF3, RENT3; regulator of nonsense transcripts 3	03013 RNA transport [PATH:ko03013]; 03015 mRNA surveillance pathway [PATH:ko03015]; 03019 Messenger RNA biogenesis [BR:ko03019];
KCPC_00075690-RA	K00729	K00729	ALG5; dolichyl-phosphate beta-glucosyltransferase [EC:2.4.1.117]	00510 N-Glycan biosynthesis [PATH:ko00510]; 01003 Glycosyltransferases [BR:ko01003];
KCPC_00075611-RA	K12896	K12896	SFRS7; splicing factor, arginine/serine-rich 7	03040 Spliceosome [PATH:ko03040]; 05168 Herpes simplex virus 1 infection [PATH:ko05168]; 05014 Amyotrophic lateral sclerosis [PATH:ko05014]; 03041 Spliceosome [BR:ko03041];
KCPC_00075608-RA	K00306	K00306	PIPOX; sarcosine oxidase / L-pipecolate oxidase [EC:1.5.3.1 1.5.3.7]	00260 Glycine, serine and threonine metabolism [PATH:ko00260]; 00310 Lysine degradation [PATH:ko00310]; 04146 Peroxisome [PATH:ko04146];
KCPC_00067725-RA	K16900	K16900	TPC1, CCH1; two pore calcium channel protein, plant	04040 Ion channels [BR:ko04040];
KCPC_00073033-RA	K03627	K03627	MBF1; putative transcription factor	99973 Transcription;
KCPC_00073031-RA	K08737	K08737	MSH6; DNA mismatch repair protein MSH6	03430 Mismatch repair [PATH:ko03430]; 05200 Pathways in cancer [PATH:ko05200]; 05210 Colorectal cancer [PATH:ko05210]; 01524 Platinum drug resistance [PATH:ko01524]; 03400 DNA repair and recombination proteins [BR:ko03400];
KCPC_00069108-RA	K21995	K21995	CYP77A; cytochrome P450 family 77 subfamily A [EC:1.14.-.-]	00073 Cutin, suberine and wax biosynthesis [PATH:ko00073]; 00199 Cytochrome P450 [BR:ko00199];
KCPC_00066924-RA	K04713	K04713	SUR2; sphinganine C4-monooxygenase [EC:1.14.18.5]	00600 Sphingolipid metabolism [PATH:ko00600];
KCPC_00066925-RA	K01855	K01855	PUS3, DEG1; tRNA pseudouridine38/39 synthase [EC:5.4.99.45]	03016 Transfer RNA biogenesis [BR:ko03016];
KCPC_00066926-RA	K01855	K01855	PUS3, DEG1; tRNA pseudouridine38/39 synthase [EC:5.4.99.45]	03016 Transfer RNA biogenesis [BR:ko03016];
KCPC_00075472-RA	K00232	K00232	E1.3.3.6, ACOX1, ACOX3; acyl-CoA oxidase [EC:1.3.3.6]	00640 Propanoate metabolism [PATH:ko00640]; 00071 Fatty acid degradation [PATH:ko00071]; 00592 alpha-Linolenic acid metabolism [PATH:ko00592]; 01040 Biosynthesis of unsaturated fatty acids [PATH:ko01040]; 00410 beta-Alanine metabolism [PATH:ko00410]; 04024 cAMP signaling pathway [PATH:ko04024]; 04146 Peroxisome [PATH:ko04146]; 03320 PPAR signaling pathway [PATH:ko03320];
KCPC_00070942-RA	K06130	K06130	LYPLA2; lysophospholipase II [EC:3.1.1.5]	00564 Glycerophospholipid metabolism [PATH:ko00564];
KCPC_00070944-RA	K11864	K11864	BRCC3, BRCC36; BRCA1/BRCA2-containing complex subunit 3 [EC:3.4.19.-]	03440 Homologous recombination [PATH:ko03440]; 04621 NOD-like receptor signaling pathway [PATH:ko04621]; 01002 Peptidases and inhibitors [BR:ko01002]; 04121 Ubiquitin system [BR:ko04121]; 03036 Chromosome and associated proteins [BR:ko03036]; 03400 DNA repair and recombination proteins [BR:ko03400];
KCPC_00073986-RA	K13993	K13993	HSP20; HSP20 family protein	04141 Protein processing in endoplasmic reticulum [PATH:ko04141]; 03110 Chaperones and folding catalysts [BR:ko03110];
KCPC_00073991-RA	K11584	K11584	PPP2R5; serine/threonine-protein phosphatase 2A regulatory subunit B'	03015 mRNA surveillance pathway [PATH:ko03015]; 04071 Sphingolipid signaling pathway [PATH:ko04071]; 04151 PI3K-Akt signaling pathway [PATH:ko04151]; 04152 AMPK signaling pathway [PATH:ko04152]; 04113 Meiosis - yeast [PATH:ko04113]; 04114 Oocyte meiosis [PATH:ko04114]; 04261 Adrenergic signaling in cardiomyocytes [PATH:ko04261]; 04728 Dopaminergic synapse [PATH:ko04728]; 05165 Human papillomaviru…
KCPC_00069609-RA	K13199	K13199	SERBP1; plasminogen activator inhibitor 1 RNA-binding protein	03041 Spliceosome [BR:ko03041];
KCPC_00069611-RA	K02926	K02926	RP-L4, MRPL4, rplD; large subunit ribosomal protein L4	03010 Ribosome [PATH:ko03010]; 03011 Ribosome [BR:ko03011];
KCPC_00069610-RA	K07874	K07874	RAB1A; Ras-related protein Rab-1A	04140 Autophagy - animal [PATH:ko04140]; 05130 Pathogenic Escherichia coli infection [PATH:ko05130]; 05134 Legionellosis [PATH:ko05134]; 05014 Amyotrophic lateral sclerosis [PATH:ko05014]; 05022 Pathways of neurodegeneration - multiple diseases [PATH:ko05022]; 04131 Membrane trafficking [BR:ko04131]; 04147 Exosome [BR:ko04147]; 04031 GTP-binding proteins [BR:ko04031];
KCPC_00067369-RA	K13508	K13508	GPAT; glycerol-3-phosphate acyltransferase [EC:2.3.1.15 2.3.1.198]	00561 Glycerolipid metabolism [PATH:ko00561]; 00564 Glycerophospholipid metabolism [PATH:ko00564]; 01004 Lipid biosynthesis proteins [BR:ko01004];
KCPC_00068903-RA	K04773	K04773	sppA; protease IV [EC:3.4.21.-]	01002 Peptidases and inhibitors [BR:ko01002];
KCPC_00076551-RA	K03283	K03283	HSPA1s; heat shock 70kDa protein 1/2/6/8	03040 Spliceosome [PATH:ko03040]; 04141 Protein processing in endoplasmic reticulum [PATH:ko04141]; 04010 MAPK signaling pathway [PATH:ko04010]; 04144 Endocytosis [PATH:ko04144]; 04612 Antigen processing and presentation [PATH:ko04612]; 04915 Estrogen signaling pathway [PATH:ko04915]; 04213 Longevity regulating pathway - multiple species [PATH:ko04213]; 05162 Measles [PATH:ko05162]; 05134 Legione…
KCPC_00071180-RA	K17888	K17888	ATG10L, ATG10; ubiquitin-like-conjugating enzyme ATG10	04140 Autophagy - animal [PATH:ko04140]; 04138 Autophagy - yeast [PATH:ko04138]; 04136 Autophagy - other [PATH:ko04136]; 04131 Membrane trafficking [BR:ko04131]; 04121 Ubiquitin system [BR:ko04121]; 03029 Mitochondrial biogenesis [BR:ko03029];
KCPC_00068634-RA	K07466	K07466	RFA1, RPA1, rpa; replication factor A1	03030 DNA replication [PATH:ko03030]; 03420 Nucleotide excision repair [PATH:ko03420]; 03430 Mismatch repair [PATH:ko03430]; 03440 Homologous recombination [PATH:ko03440]; 03460 Fanconi anemia pathway [PATH:ko03460]; 03000 Transcription factors [BR:ko03000]; 03032 DNA replication proteins [BR:ko03032]; 03400 DNA repair and recombination proteins [BR:ko03400];
KCPC_00068638-RA	K13348	K13348	MPV17; protein Mpv17	04146 Peroxisome [PATH:ko04146];
KCPC_00073035-RA	K07466	K07466	RFA1, RPA1, rpa; replication factor A1	03030 DNA replication [PATH:ko03030]; 03420 Nucleotide excision repair [PATH:ko03420]; 03430 Mismatch repair [PATH:ko03430]; 03440 Homologous recombination [PATH:ko03440]; 03460 Fanconi anemia pathway [PATH:ko03460]; 03000 Transcription factors [BR:ko03000]; 03032 DNA replication proteins [BR:ko03032]; 03400 DNA repair and recombination proteins [BR:ko03400];
KCPC_00074925-RA	K14571	K14571	RIX7, NVL; ribosome biogenesis ATPase	03008 Ribosome biogenesis in eukaryotes [PATH:ko03008]; 03009 Ribosome biogenesis [BR:ko03009];
KCPC_00068680-RA	K00565	K00565	RNMT; mRNA (guanine-N7-)-methyltransferase [EC:2.1.1.56]	03015 mRNA surveillance pathway [PATH:ko03015]; 03019 Messenger RNA biogenesis [BR:ko03019];
KCPC_00077157-RA	K20890	K20890	GUX; xylan alpha-glucuronosyltransferase [EC:2.4.1.-]	01003 Glycosyltransferases [BR:ko01003];
KCPC_00067882-RA	K24081	K24081	ZMYND15; zinc finger MYND domain-containing protein 15	03036 Chromosome and associated proteins [BR:ko03036];
KCPC_00068118-RA	K14709	K14709	SLC39A1_2_3, ZIP1_2_3; solute carrier family 39 (zinc transporter), member 1/2/3	02000 Transporters [BR:ko02000];
KCPC_00077002-RA	K08790	K08790	STK38, NDR; serine/threonine kinase 38 [EC:2.7.11.1]	01001 Protein kinases [BR:ko01001];
KCPC_00027092-RA	K03921	K03921	FAB2, SSI2, desA1; acyl-[acyl-carrier-protein] desaturase [EC:1.14.19.2 1.14.19.11 1.14.19.26]	00061 Fatty acid biosynthesis [PATH:ko00061]; 01040 Biosynthesis of unsaturated fatty acids [PATH:ko01040]; 01004 Lipid biosynthesis proteins [BR:ko01004];
KCPC_00027109-RA	K03969	K03969	pspA; phage shock protein A	99998 Others;
KCPC_00027113-RA	K20360	K20360	TBC1D22, GYP1; TBC1 domain family member 2	04131 Membrane trafficking [BR:ko04131];
KCPC_00027123-RA	K00430	K00430	E1.11.1.7; peroxidase [EC:1.11.1.7]	00940 Phenylpropanoid biosynthesis [PATH:ko00940];
KCPC_00027133-RA	K00311	K00311	ETFDH; electron-transferring-flavoprotein dehydrogenase [EC:1.5.5.1]	99980 Enzymes with EC numbers;
KCPC_00027140-RA	K00847	K00847	E2.7.1.4, scrK; fructokinase [EC:2.7.1.4]	00051 Fructose and mannose metabolism [PATH:ko00051]; 00500 Starch and sucrose metabolism [PATH:ko00500]; 00520 Amino sugar and nucleotide sugar metabolism [PATH:ko00520];
KCPC_00027143-RA	K13448	K13448	CML; calcium-binding protein CML	04626 Plant-pathogen interaction [PATH:ko04626];
KCPC_00027159-RA	K11968	K11968	ARIH1; ariadne-1 [EC:2.3.2.31]	04121 Ubiquitin system [BR:ko04121];
KCPC_00027161-RA	K00454	K00454	LOX2S; lipoxygenase [EC:1.13.11.12]	00591 Linoleic acid metabolism [PATH:ko00591]; 00592 alpha-Linolenic acid metabolism [PATH:ko00592];
KCPC_00027162-RA	K00454	K00454	LOX2S; lipoxygenase [EC:1.13.11.12]	00591 Linoleic acid metabolism [PATH:ko00591]; 00592 alpha-Linolenic acid metabolism [PATH:ko00592];
KCPC_00027196-RA	K00128	K00128	ALDH; aldehyde dehydrogenase (NAD+) [EC:1.2.1.3]	00010 Glycolysis / Gluconeogenesis [PATH:ko00010]; 00053 Ascorbate and aldarate metabolism [PATH:ko00053]; 00620 Pyruvate metabolism [PATH:ko00620]; 00071 Fatty acid degradation [PATH:ko00071]; 00561 Glycerolipid metabolism [PATH:ko00561]; 00280 Valine, leucine and isoleucine degradation [PATH:ko00280]; 00310 Lysine degradation [PATH:ko00310]; 00330 Arginine and proline metabolism [PATH:ko00330];…
KCPC_00027218-RA	K14689	K14689	SLC30A2, ZNT2; solute carrier family 30 (zinc transporter), member 2	02000 Transporters [BR:ko02000];
KCPC_00027227-RA	K13171	K13171	SRRM1, SRM160; serine/arginine repetitive matrix protein 1	03013 RNA transport [PATH:ko03013]; 03015 mRNA surveillance pathway [PATH:ko03015]; 03019 Messenger RNA biogenesis [BR:ko03019]; 03041 Spliceosome [BR:ko03041];
KCPC_00027254-RA	K01803	K01803	TPI, tpiA; triosephosphate isomerase (TIM) [EC:5.3.1.1]	00010 Glycolysis / Gluconeogenesis [PATH:ko00010]; 00051 Fructose and mannose metabolism [PATH:ko00051]; 00562 Inositol phosphate metabolism [PATH:ko00562]; 00710 Carbon fixation in photosynthetic organisms [PATH:ko00710]; 04147 Exosome [BR:ko04147];
KCPC_00027271-RA	K03283	K03283	HSPA1s; heat shock 70kDa protein 1/2/6/8	03040 Spliceosome [PATH:ko03040]; 04141 Protein processing in endoplasmic reticulum [PATH:ko04141]; 04010 MAPK signaling pathway [PATH:ko04010]; 04144 Endocytosis [PATH:ko04144]; 04612 Antigen processing and presentation [PATH:ko04612]; 04915 Estrogen signaling pathway [PATH:ko04915]; 04213 Longevity regulating pathway - multiple species [PATH:ko04213]; 05162 Measles [PATH:ko05162]; 05134 Legione…
KCPC_00027283-RA	K12881	K12881	THOC4, ALY; THO complex subunit 4	03040 Spliceosome [PATH:ko03040]; 03013 RNA transport [PATH:ko03013]; 03015 mRNA surveillance pathway [PATH:ko03015]; 05168 Herpes simplex virus 1 infection [PATH:ko05168]; 05014 Amyotrophic lateral sclerosis [PATH:ko05014]; 03019 Messenger RNA biogenesis [BR:ko03019]; 03041 Spliceosome [BR:ko03041];
KCPC_00027285-RA	K11252	K11252	H2B; histone H2B	04613 Neutrophil extracellular trap formation [PATH:ko04613]; 05203 Viral carcinogenesis [PATH:ko05203]; 05322 Systemic lupus erythematosus [PATH:ko05322]; 05034 Alcoholism [PATH:ko05034]; 03036 Chromosome and associated proteins [BR:ko03036]; 04147 Exosome [BR:ko04147];
KCPC_00027295-RA	K09873	K09873	TIP; aquaporin TIP	02000 Transporters [BR:ko02000];
KCPC_00027300-RA	K14652	K14652	ribBA; 3,4-dihydroxy 2-butanone 4-phosphate synthase / GTP cyclohydrolase II [EC:4.1.99.12 3.5.4.25]	00740 Riboflavin metabolism [PATH:ko00740]; 00790 Folate biosynthesis [PATH:ko00790];
KCPC_00027320-RA	K12605	K12605	CNOT2, NOT2; CCR4-NOT transcription complex subunit 2	03018 RNA degradation [PATH:ko03018]; 03019 Messenger RNA biogenesis [BR:ko03019];
KCPC_00027351-RA	K10643	K10643	CNOT4, NOT4, MOT2; CCR4-NOT transcription complex subunit 4 [EC:2.3.2.27]	03018 RNA degradation [PATH:ko03018]; 03000 Transcription factors [BR:ko03000]; 03019 Messenger RNA biogenesis [BR:ko03019]; 04121 Ubiquitin system [BR:ko04121];
KCPC_00027354-RA	K20536	K20536	MPK3; mitogen-activated protein kinase 3 [EC:2.7.11.24]	04016 MAPK signaling pathway - plant [PATH:ko04016]; 04626 Plant-pathogen interaction [PATH:ko04626]; 01001 Protein kinases [BR:ko01001];
KCPC_00027355-RA	K02154	K02154	ATPeV0A, ATP6N; V-type H+-transporting ATPase subunit a	00190 Oxidative phosphorylation [PATH:ko00190]; 04145 Phagosome [PATH:ko04145]; 04142 Lysosome [PATH:ko04142]; 04966 Collecting duct acid secretion [PATH:ko04966]; 04721 Synaptic vesicle cycle [PATH:ko04721]; 05165 Human papillomavirus infection [PATH:ko05165]; 05110 Vibrio cholerae infection [PATH:ko05110]; 05120 Epithelial cell signaling in Helicobacter pylori infection [PATH:ko05120]; 05152 Tu…
KCPC_00027357-RA	K05359	K05359	ADT, PDT; arogenate/prephenate dehydratase [EC:4.2.1.91 4.2.1.51]	00400 Phenylalanine, tyrosine and tryptophan biosynthesis [PATH:ko00400];
KCPC_00027384-RA	K17805	K17805	PAM16, TIM16; mitochondrial import inner membrane translocase subunit TIM16	03029 Mitochondrial biogenesis [BR:ko03029];
KCPC_00027402-RA	K09580	K09580	PDIA1, P4HB; protein disulfide-isomerase A1 [EC:5.3.4.1]	04141 Protein processing in endoplasmic reticulum [PATH:ko04141]; 03110 Chaperones and folding catalysts [BR:ko03110]; 04131 Membrane trafficking [BR:ko04131]; 04147 Exosome [BR:ko04147];
KCPC_00027404-RA	K09872	K09872	PIP; aquaporin PIP	02000 Transporters [BR:ko02000];
KCPC_00027407-RA	K02870	K02870	RP-L12e, RPL12; large subunit ribosomal protein L12e	03010 Ribosome [PATH:ko03010]; 05171 Coronavirus disease - COVID-19 [PATH:ko05171]; 03011 Ribosome [BR:ko03011];
KCPC_00027417-RA	K22218	K22218	TPST; protein-tyrosine sulfotransferase [EC:2.8.2.20]	99980 Enzymes with EC numbers;
KCPC_00027437-RA	K11643	K11643	CHD4, MI2B; chromodomain-helicase-DNA-binding protein 4 [EC:3.6.4.12]	05203 Viral carcinogenesis [PATH:ko05203]; 05165 Human papillomavirus infection [PATH:ko05165]; 03036 Chromosome and associated proteins [BR:ko03036];
KCPC_00027442-RA	K01674	K01674	cah; carbonic anhydrase [EC:4.2.1.1]	00910 Nitrogen metabolism [PATH:ko00910];
KCPC_00027070-RA	K17800	K17800	LETM1, MDM38; LETM1 and EF-hand domain-containing protein 1, mitochondrial	04139 Mitophagy - yeast [PATH:ko04139]; 03029 Mitochondrial biogenesis [BR:ko03029]; 02000 Transporters [BR:ko02000];
KCPC_00027077-RA	K17361	K17361	ACOT9; acyl-coenzyme A thioesterase 9 [EC:3.1.2.-]	01004 Lipid biosynthesis proteins [BR:ko01004];
KCPC_00027086-RA	K12857	K12857	SNRNP40, PRP8BP; Prp8 binding protein	03040 Spliceosome [PATH:ko03040]; 03041 Spliceosome [BR:ko03041];
KCPC_00027087-RA	K01738	K01738	cysK; cysteine synthase [EC:2.5.1.47]	00920 Sulfur metabolism [PATH:ko00920]; 00270 Cysteine and methionine metabolism [PATH:ko00270];
KCPC_00027106-RA	K01183	K01183	E3.2.1.14; chitinase [EC:3.2.1.14]	00520 Amino sugar and nucleotide sugar metabolism [PATH:ko00520];
KCPC_00027111-RA	K01802	K01802	E5.2.1.8; peptidylprolyl isomerase [EC:5.2.1.8]	99980 Enzymes with EC numbers;
KCPC_00027112-RA	K01183	K01183	E3.2.1.14; chitinase [EC:3.2.1.14]	00520 Amino sugar and nucleotide sugar metabolism [PATH:ko00520];
KCPC_00027114-RA	K14569	K14569	BMS1; ribosome biogenesis protein BMS1	03008 Ribosome biogenesis in eukaryotes [PATH:ko03008]; 03009 Ribosome biogenesis [BR:ko03009];
KCPC_00027128-RA	K01069	K01069	gloB, gloC, HAGH; hydroxyacylglutathione hydrolase [EC:3.1.2.6]	00620 Pyruvate metabolism [PATH:ko00620];
KCPC_00027154-RA	K06172	K06172	APH1; gamma-secretase subunit APH-1	04330 Notch signaling pathway [PATH:ko04330]; 05010 Alzheimer disease [PATH:ko05010];
KCPC_00027158-RA	K13412	K13412	CPK; calcium-dependent protein kinase [EC:2.7.11.1]	04626 Plant-pathogen interaction [PATH:ko04626]; 05145 Toxoplasmosis [PATH:ko05145]; 01001 Protein kinases [BR:ko01001];
KCPC_00027163-RA	K03167	K03167	top6B; DNA topoisomerase VI subunit B [EC:5.6.2.2]	03032 DNA replication proteins [BR:ko03032];
KCPC_00027173-RA	K24444	K24444	JMJ30; [histone H3]-dimethyl/trimethyl-L-lysine36 demethylase [EC:1.14.11.27 1.14.11.-]	03036 Chromosome and associated proteins [BR:ko03036];
KCPC_00027175-RA	K11253	K11253	H3; histone H3	04613 Neutrophil extracellular trap formation [PATH:ko04613]; 05202 Transcriptional misregulation in cancer [PATH:ko05202]; 05131 Shigellosis [PATH:ko05131]; 05322 Systemic lupus erythematosus [PATH:ko05322]; 05034 Alcoholism [PATH:ko05034]; 03036 Chromosome and associated proteins [BR:ko03036]; 04147 Exosome [BR:ko04147];
KCPC_00027186-RA	K09285	K09285	OVM, ANT; AP2-like factor, ANT lineage	03000 Transcription factors [BR:ko03000];
KCPC_00027194-RA	K19045	K19045	BB; E3 ubiquitin-protein ligase BIG BROTHER and related proteins [EC:2.3.2.27]	04121 Ubiquitin system [BR:ko04121];
KCPC_00027197-RA	K06943	K06943	NOG1; nucleolar GTP-binding protein	03008 Ribosome biogenesis in eukaryotes [PATH:ko03008]; 03009 Ribosome biogenesis [BR:ko03009];
KCPC_00027199-RA	K09422	K09422	MYBP; transcription factor MYB, plant	03000 Transcription factors [BR:ko03000];
KCPC_00027217-RA	K07904	K07904	RAB11A; Ras-related protein Rab-11A	04144 Endocytosis [PATH:ko04144]; 04972 Pancreatic secretion [PATH:ko04972]; 04962 Vasopressin-regulated water reabsorption [PATH:ko04962]; 04961 Endocrine and other factor-regulated calcium reabsorption [PATH:ko04961]; 05164 Influenza A [PATH:ko05164]; 04131 Membrane trafficking [BR:ko04131]; 04147 Exosome [BR:ko04147]; 04031 GTP-binding proteins [BR:ko04031];
KCPC_00027222-RA	K03248	K03248	EIF3G; translation initiation factor 3 subunit G	03013 RNA transport [PATH:ko03013]; 03012 Translation factors [BR:ko03012];
KCPC_00027224-RA	K14424	K14424	SMO2; plant 4alpha-monomethylsterol monooxygenase [EC:1.14.18.11]	00100 Steroid biosynthesis [PATH:ko00100];
KCPC_00027228-RA	K03122	K03122	TFIIA1, GTF2A1, TOA1; transcription initiation factor TFIIA large subunit	03022 Basal transcription factors [PATH:ko03022]; 05203 Viral carcinogenesis [PATH:ko05203]; 03021 Transcription machinery [BR:ko03021];
KCPC_00027234-RA	K16283	K16283	SDIR1; E3 ubiquitin-protein ligase SDIR1 [EC:2.3.2.27]	04121 Ubiquitin system [BR:ko04121];
KCPC_00027235-RA	K14709	K14709	SLC39A1_2_3, ZIP1_2_3; solute carrier family 39 (zinc transporter), member 1/2/3	02000 Transporters [BR:ko02000];
KCPC_00027236-RA	K05909	K05909	E1.10.3.2; laccase [EC:1.10.3.2]	99980 Enzymes with EC numbers;
KCPC_00027240-RA	K09843	K09843	CYP707A; (+)-abscisic acid 8'-hydroxylase [EC:1.14.14.137]	00906 Carotenoid biosynthesis [PATH:ko00906]; 00199 Cytochrome P450 [BR:ko00199];
KCPC_00027241-RA	K12593	K12593	MPHOSPH6, MPP6; M-phase phosphoprotein 6, animal type	03018 RNA degradation [PATH:ko03018]; 03019 Messenger RNA biogenesis [BR:ko03019];
KCPC_00027255-RA	K12471	K12471	EPN; epsin	04144 Endocytosis [PATH:ko04144]; 04131 Membrane trafficking [BR:ko04131];
KCPC_00027273-RA	K03217	K03217	yidC, spoIIIJ, OXA1, ccfA; YidC/Oxa1 family membrane protein insertase	03060 Protein export [PATH:ko03060]; 03070 Bacterial secretion system [PATH:ko03070]; 02024 Quorum sensing [PATH:ko02024]; 03029 Mitochondrial biogenesis [BR:ko03029]; 02044 Secretion system [BR:ko02044];
KCPC_00027276-RA	K10575	K10575	UBE2G1, UBC7; ubiquitin-conjugating enzyme E2 G1 [EC:2.3.2.23]	04141 Protein processing in endoplasmic reticulum [PATH:ko04141]; 04120 Ubiquitin mediated proteolysis [PATH:ko04120]; 05012 Parkinson disease [PATH:ko05012]; 05022 Pathways of neurodegeneration - multiple diseases [PATH:ko05022]; 04121 Ubiquitin system [BR:ko04121];
KCPC_00027280-RA	K08678	K08678	UXS1, uxs; UDP-glucuronate decarboxylase [EC:4.1.1.35]	00520 Amino sugar and nucleotide sugar metabolism [PATH:ko00520];
KCPC_00027284-RA	K11251	K11251	H2A; histone H2A	04217 Necroptosis [PATH:ko04217]; 04613 Neutrophil extracellular trap formation [PATH:ko04613]; 05322 Systemic lupus erythematosus [PATH:ko05322]; 05034 Alcoholism [PATH:ko05034]; 03036 Chromosome and associated proteins [BR:ko03036]; 04147 Exosome [BR:ko04147];
KCPC_00027288-RA	K07901	K07901	RAB8A, MEL; Ras-related protein Rab-8A	04152 AMPK signaling pathway [PATH:ko04152]; 04144 Endocytosis [PATH:ko04144]; 04140 Autophagy - animal [PATH:ko04140]; 04530 Tight junction [PATH:ko04530]; 04972 Pancreatic secretion [PATH:ko04972]; 05014 Amyotrophic lateral sclerosis [PATH:ko05014]; 05022 Pathways of neurodegeneration - multiple diseases [PATH:ko05022]; 04131 Membrane trafficking [BR:ko04131]; 03036 Chromosome and associated pr…
KCPC_00027293-RA	K09422	K09422	MYBP; transcription factor MYB, plant	03000 Transcription factors [BR:ko03000];
KCPC_00027294-RA	K10703	K10703	HACD, PHS1, PAS2; very-long-chain (3R)-3-hydroxyacyl-CoA dehydratase [EC:4.2.1.134]	00062 Fatty acid elongation [PATH:ko00062]; 01040 Biosynthesis of unsaturated fatty acids [PATH:ko01040]; 01004 Lipid biosynthesis proteins [BR:ko01004];
KCPC_00027301-RA	K15276	K15276	SLC35B2, PAPST1; solute carrier family 35 (adenosine 3'-phospho 5'-phosphosulfate transporter), member B2	02000 Transporters [BR:ko02000];
KCPC_00027309-RA	K10871	K10871	RAD51L3, RAD51D; RAD51-like protein 3	03440 Homologous recombination [PATH:ko03440]; 03400 DNA repair and recombination proteins [BR:ko03400];
KCPC_00027317-RA	K15397	K15397	KCS; 3-ketoacyl-CoA synthase [EC:2.3.1.199]	00062 Fatty acid elongation [PATH:ko00062]; 04626 Plant-pathogen interaction [PATH:ko04626];
KCPC_00027319-RA	K22755	K22755	UFL1; E3 UFM1-protein ligase 1 [EC:2.3.2.-]	04121 Ubiquitin system [BR:ko04121];
KCPC_00027327-RA	K10398	K10398	KIF11, EG5; kinesin family member 11	03036 Chromosome and associated proteins [BR:ko03036]; 04812 Cytoskeleton proteins [BR:ko04812];
KCPC_00027330-RA	K03018	K03018	RPC1, POLR3A; DNA-directed RNA polymerase III subunit RPC1 [EC:2.7.7.6]	03020 RNA polymerase [PATH:ko03020]; 04623 Cytosolic DNA-sensing pathway [PATH:ko04623]; 03021 Transcription machinery [BR:ko03021];
KCPC_00027346-RA	K10869	K10869	RAD51L1, RAD51B; RAD51-like protein 1	03440 Homologous recombination [PATH:ko03440]; 03400 DNA repair and recombination proteins [BR:ko03400];
KCPC_00027349-RA	K09284	K09284	AP2; AP2-like factor, euAP2 lineage	03000 Transcription factors [BR:ko03000];
KCPC_00027353-RA	K11804	K11804	DCAF8; DDB1- and CUL4-associated factor 8	04121 Ubiquitin system [BR:ko04121];
KCPC_00027356-RA	K08597	K08597	SENP8, NEDP1, DEN1; sentrin-specific protease 8 [EC:3.4.22.68]	01002 Peptidases and inhibitors [BR:ko01002]; 04121 Ubiquitin system [BR:ko04121];
KCPC_00027371-RA	K02736	K02736	PSMB4; 20S proteasome subunit beta 7 [EC:3.4.25.1]	03050 Proteasome [PATH:ko03050]; 05010 Alzheimer disease [PATH:ko05010]; 05012 Parkinson disease [PATH:ko05012]; 05014 Amyotrophic lateral sclerosis [PATH:ko05014]; 05016 Huntington disease [PATH:ko05016]; 05017 Spinocerebellar ataxia [PATH:ko05017]; 05020 Prion disease [PATH:ko05020]; 05022 Pathways of neurodegeneration - multiple diseases [PATH:ko05022]; 01002 Peptidases and inhibitors [BR:ko01…
KCPC_00027374-RA	K08472	K08472	MLO; mlo protein	04030 G protein-coupled receptors [BR:ko04030];
KCPC_00027376-RA	K08506	K08506	SYP7; syntaxin of plants SYP7	04130 SNARE interactions in vesicular transport [PATH:ko04130]; 04131 Membrane trafficking [BR:ko04131];
KCPC_00027392-RA	K00908	K00908	CAMKK1; calcium/calmodulin-dependent protein kinase kinase 1 [EC:2.7.11.17]	05034 Alcoholism [PATH:ko05034]; 01001 Protein kinases [BR:ko01001];
KCPC_00027395-RA	K15332	K15332	TRMT2A; tRNA (uracil-5-)-methyltransferase [EC:2.1.1.-]	03016 Transfer RNA biogenesis [BR:ko03016];
KCPC_00027399-RA	K03526	K03526	gcpE, ispG; (E)-4-hydroxy-3-methylbut-2-enyl-diphosphate synthase [EC:1.17.7.1 1.17.7.3]	00900 Terpenoid backbone biosynthesis [PATH:ko00900];
KCPC_00027409-RA	K20195	K20195	MON1; vacuolar fusion protein MON1	04138 Autophagy - yeast [PATH:ko04138]; 04131 Membrane trafficking [BR:ko04131];
KCPC_00027412-RA	K09338	K09338	HD-ZIP; homeobox-leucine zipper protein	03000 Transcription factors [BR:ko03000];
KCPC_00027413-RA	K09338	K09338	HD-ZIP; homeobox-leucine zipper protein	03000 Transcription factors [BR:ko03000];
KCPC_00027414-RA	K15501	K15501	PPP6R3, SAPS3; serine/threonine-protein phosphatase 6 regulatory subunit 3	01009 Protein phosphatases and associated proteins [BR:ko01009]; 03400 DNA repair and recombination proteins [BR:ko03400];
KCPC_00027470-RA	K01759	K01759	GLO1, gloA; lactoylglutathione lyase [EC:4.4.1.5]	00620 Pyruvate metabolism [PATH:ko00620];
KCPC_00027473-RA	K01206	K01206	FUCA; alpha-L-fucosidase [EC:3.2.1.51]	00511 Other glycan degradation [PATH:ko00511]; 04142 Lysosome [PATH:ko04142]; 04147 Exosome [BR:ko04147];
KCPC_00027480-RA	K08235	K08235	E2.4.1.207; xyloglucan:xyloglucosyl transferase [EC:2.4.1.207]	99980 Enzymes with EC numbers;
KCPC_00027494-RA	K11252	K11252	H2B; histone H2B	04613 Neutrophil extracellular trap formation [PATH:ko04613]; 05203 Viral carcinogenesis [PATH:ko05203]; 05322 Systemic lupus erythematosus [PATH:ko05322]; 05034 Alcoholism [PATH:ko05034]; 03036 Chromosome and associated proteins [BR:ko03036]; 04147 Exosome [BR:ko04147];
KCPC_00027506-RA	K09646	K09646	SCPEP1; serine carboxypeptidase 1 [EC:3.4.16.-]	01002 Peptidases and inhibitors [BR:ko01002];
KCPC_00027508-RA	K20184	K20184	VPS41; vacuolar protein sorting-associated protein 41	04138 Autophagy - yeast [PATH:ko04138]; 05132 Salmonella infection [PATH:ko05132]; 04131 Membrane trafficking [BR:ko04131];
KCPC_00027522-RA	K12449	K12449	AXS; UDP-apiose/xylose synthase	00520 Amino sugar and nucleotide sugar metabolism [PATH:ko00520];
KCPC_00027525-RA	K15505	K15505	RAD5; DNA repair protein RAD5 [EC:3.6.4.-]	03400 DNA repair and recombination proteins [BR:ko03400];
KCPC_00027531-RA	K13680	K13680	CSLA; beta-mannan synthase [EC:2.4.1.32]	01003 Glycosyltransferases [BR:ko01003];
KCPC_00027534-RA	K12836	K12836	U2AF1; splicing factor U2AF 35 kDa subunit	03040 Spliceosome [PATH:ko03040]; 05131 Shigellosis [PATH:ko05131]; 03041 Spliceosome [BR:ko03041];
KCPC_00027544-RA	K22200	K22200	E3.1.3.63; 2-carboxy-D-arabinitol-1-phosphatase [EC:3.1.3.63]	99980 Enzymes with EC numbers;
KCPC_00027560-RA	K12736	K12736	PPWD1; peptidylprolyl isomerase domain and WD repeat-containing protein 1 [EC:5.2.1.8]	03041 Spliceosome [BR:ko03041]; 03110 Chaperones and folding catalysts [BR:ko03110];
KCPC_00027574-RA	K00786	K00786	GALT29A; beta-1,6-galactosyltransferase [EC:2.4.1.-]	01003 Glycosyltransferases [BR:ko01003];
KCPC_00027469-RA	K01904	K01904	4CL; 4-coumarate--CoA ligase [EC:6.2.1.12]	00130 Ubiquinone and other terpenoid-quinone biosynthesis [PATH:ko00130]; 00940 Phenylpropanoid biosynthesis [PATH:ko00940];
KCPC_00027471-RA	K09422	K09422	MYBP; transcription factor MYB, plant	03000 Transcription factors [BR:ko03000];
KCPC_00027474-RA	K21806	K21806	VCPKMT, METTL21D; protein N-lysine methyltransferase METTL21D [EC:2.1.1.-]	03019 Messenger RNA biogenesis [BR:ko03019];
KCPC_00027476-RA	K16298	K16298	SCPL-IV; serine carboxypeptidase-like clade IV [EC:3.4.16.-]	01002 Peptidases and inhibitors [BR:ko01002];
KCPC_00027477-RA	K12193	K12193	VPS24, CHMP3; charged multivesicular body protein 3	04144 Endocytosis [PATH:ko04144]; 04217 Necroptosis [PATH:ko04217]; 04131 Membrane trafficking [BR:ko04131]; 04147 Exosome [BR:ko04147];
KCPC_00027481-RA	K20889	K20889	IRX7, FRA8, F8H; probable glucuronoxylan glucuronosyltransferase IRX7 [EC:2.4.1.-]	01003 Glycosyltransferases [BR:ko01003];
KCPC_00027490-RA	K10144	K10144	RCHY1, PIRH2; RING finger and CHY zinc finger domain-containing protein 1 [EC:2.3.2.27]	04120 Ubiquitin mediated proteolysis [PATH:ko04120]; 04115 p53 signaling pathway [PATH:ko04115]; 05162 Measles [PATH:ko05162]; 04121 Ubiquitin system [BR:ko04121];
KCPC_00027502-RA	K11252	K11252	H2B; histone H2B	04613 Neutrophil extracellular trap formation [PATH:ko04613]; 05203 Viral carcinogenesis [PATH:ko05203]; 05322 Systemic lupus erythematosus [PATH:ko05322]; 05034 Alcoholism [PATH:ko05034]; 03036 Chromosome and associated proteins [BR:ko03036]; 04147 Exosome [BR:ko04147];
KCPC_00027507-RA	K23288	K23288	VPS50; syndetin	04131 Membrane trafficking [BR:ko04131];
KCPC_00027519-RA	K15365	K15365	RMI2; RecQ-mediated genome instability protein 2	03460 Fanconi anemia pathway [PATH:ko03460]; 03400 DNA repair and recombination proteins [BR:ko03400];
KCPC_00027541-RA	K05359	K05359	ADT, PDT; arogenate/prephenate dehydratase [EC:4.2.1.91 4.2.1.51]	00400 Phenylalanine, tyrosine and tryptophan biosynthesis [PATH:ko00400];
KCPC_00027561-RA	K02943	K02943	RP-LP2, RPLP2; large subunit ribosomal protein LP2	03010 Ribosome [PATH:ko03010]; 05171 Coronavirus disease - COVID-19 [PATH:ko05171]; 03011 Ribosome [BR:ko03011];
KCPC_00027568-RA	K13356	K13356	FAR; alcohol-forming fatty acyl-CoA reductase [EC:1.2.1.84]	00073 Cutin, suberine and wax biosynthesis [PATH:ko00073]; 04146 Peroxisome [PATH:ko04146]; 04212 Longevity regulating pathway - worm [PATH:ko04212];
KCPC_00027570-RA	K13356	K13356	FAR; alcohol-forming fatty acyl-CoA reductase [EC:1.2.1.84]	00073 Cutin, suberine and wax biosynthesis [PATH:ko00073]; 04146 Peroxisome [PATH:ko04146]; 04212 Longevity regulating pathway - worm [PATH:ko04212];
KCPC_00027571-RA	K11293	K11293	HIRA, HIR1; protein HIRA/HIR1	03036 Chromosome and associated proteins [BR:ko03036];
KCPC_00027587-RA	K02865	K02865	RP-L10Ae, RPL10A; large subunit ribosomal protein L10Ae	03010 Ribosome [PATH:ko03010]; 05171 Coronavirus disease - COVID-19 [PATH:ko05171]; 03011 Ribosome [BR:ko03011];
KCPC_00027588-RA	K02639	K02639	petF; ferredoxin	00195 Photosynthesis [PATH:ko00195]; 00194 Photosynthesis proteins [BR:ko00194];
KCPC_00027596-RA	K20642	K20642	ARHGAP22_24_25; Rho GTPase-activating protein 22/24/25	04131 Membrane trafficking [BR:ko04131];
KCPC_00027603-RA	K08515	K08515	VAMP7; vesicle-associated membrane protein 7	04130 SNARE interactions in vesicular transport [PATH:ko04130]; 04131 Membrane trafficking [BR:ko04131]; 04147 Exosome [BR:ko04147];
KCPC_00027604-RA	K14593	K14593	CCS1; capsanthin/capsorubin synthase [EC:5.3.99.8]	00906 Carotenoid biosynthesis [PATH:ko00906];
KCPC_00027608-RA	K12611	K12611	DCP1B; mRNA-decapping enzyme 1B [EC:3.-.-.-]	03018 RNA degradation [PATH:ko03018]; 03019 Messenger RNA biogenesis [BR:ko03019];
KCPC_00027610-RA	K04499	K04499	RUVBL1, RVB1, INO80H; RuvB-like protein 1 [EC:3.6.4.12]	04310 Wnt signaling pathway [PATH:ko04310]; 03036 Chromosome and associated proteins [BR:ko03036];
KCPC_00027615-RA	K14332	K14332	psaO; photosystem I subunit PsaO	00195 Photosynthesis [PATH:ko00195]; 00194 Photosynthesis proteins [BR:ko00194];
KCPC_00027624-RA	K12581	K12581	CNOT7_8, CAF1, POP2; CCR4-NOT transcription complex subunit 7/8	03018 RNA degradation [PATH:ko03018]; 03019 Messenger RNA biogenesis [BR:ko03019];
KCPC_00027636-RA	K22745	K22745	AIFM2; apoptosis-inducing factor 2	04115 p53 signaling pathway [PATH:ko04115];
KCPC_00027657-RA	K09503	K09503	DNAJA2; DnaJ homolog subfamily A member 2	04141 Protein processing in endoplasmic reticulum [PATH:ko04141]; 03110 Chaperones and folding catalysts [BR:ko03110]; 03029 Mitochondrial biogenesis [BR:ko03029];
KCPC_00027661-RA	K21343	K21343	USP15; ubiquitin carboxyl-terminal hydrolase 15 [EC:3.4.19.12]	04137 Mitophagy - animal [PATH:ko04137]; 01002 Peptidases and inhibitors [BR:ko01002]; 04131 Membrane trafficking [BR:ko04131]; 04121 Ubiquitin system [BR:ko04121];
KCPC_00027665-RA	K10754	K10754	RFC1; replication factor C subunit 1	03030 DNA replication [PATH:ko03030]; 03420 Nucleotide excision repair [PATH:ko03420]; 03430 Mismatch repair [PATH:ko03430]; 03032 DNA replication proteins [BR:ko03032]; 03400 DNA repair and recombination proteins [BR:ko03400];
KCPC_00027672-RA	K09775	K09775	K09775; uncharacterized protein	99997 Function unknown;
KCPC_00027673-RA	K06676	K06676	BRRN1, BRN1, CAPH; condensin complex subunit 2	04111 Cell cycle - yeast [PATH:ko04111]; 03036 Chromosome and associated proteins [BR:ko03036];
KCPC_00027675-RA	K10528	K10528	HPL; hydroperoxide lyase [EC:4.1.2.-]	00592 alpha-Linolenic acid metabolism [PATH:ko00592]; 00199 Cytochrome P450 [BR:ko00199];
KCPC_00027684-RA	K01061	K01061	E3.1.1.45; carboxymethylenebutenolidase [EC:3.1.1.45]	00364 Fluorobenzoate degradation [PATH:ko00364]; 00361 Chlorocyclohexane and chlorobenzene degradation [PATH:ko00361]; 00623 Toluene degradation [PATH:ko00623];
KCPC_00027689-RA	K20716	K20716	MAPKKK17_18; mitogen-activated protein kinase kinase kinase 17/18	04016 MAPK signaling pathway - plant [PATH:ko04016]; 01001 Protein kinases [BR:ko01001];
KCPC_00027694-RA	K09875	K09875	SIP; aquaporin SIP	02000 Transporters [BR:ko02000];
KCPC_00027699-RA	K09422	K09422	MYBP; transcription factor MYB, plant	03000 Transcription factors [BR:ko03000];
KCPC_00027707-RA	K12951	K12951	ctpD; cobalt/nickel-transporting P-type ATPase D [EC:7.2.2.-]	99980 Enzymes with EC numbers;
KCPC_00027710-RA	K03327	K03327	TC.MATE, SLC47A, norM, mdtK, dinF; multidrug resistance protein, MATE family	02000 Transporters [BR:ko02000];
KCPC_00027582-RA	K14431	K14431	TGA; transcription factor TGA	04075 Plant hormone signal transduction [PATH:ko04075]; 03000 Transcription factors [BR:ko03000];
KCPC_00027594-RA	K13448	K13448	CML; calcium-binding protein CML	04626 Plant-pathogen interaction [PATH:ko04626];
KCPC_00027598-RA	K12251	K12251	aguB; N-carbamoylputrescine amidase [EC:3.5.1.53]	00330 Arginine and proline metabolism [PATH:ko00330];
KCPC_00027619-RA	K13035	K13035	NIT4; beta-cyano-L-alanine hydratase/nitrilase [EC:3.5.5.4 4.2.1.65]	00460 Cyanoamino acid metabolism [PATH:ko00460];
KCPC_00027628-RA	K06620	K06620	E2F3; transcription factor E2F3	04110 Cell cycle [PATH:ko04110]; 04218 Cellular senescence [PATH:ko04218]; 05200 Pathways in cancer [PATH:ko05200]; 05206 MicroRNAs in cancer [PATH:ko05206]; 05212 Pancreatic cancer [PATH:ko05212]; 05225 Hepatocellular carcinoma [PATH:ko05225]; 05226 Gastric cancer [PATH:ko05226]; 05214 Glioma [PATH:ko05214]; 05220 Chronic myeloid leukemia [PATH:ko05220]; 05218 Melanoma [PATH:ko05218]; 05219 Blad…
KCPC_00027633-RA	K08857	K08857	NEK1_4_5; NIMA (never in mitosis gene a)-related kinase 1/4/5 [EC:2.7.11.1]	01001 Protein kinases [BR:ko01001]; 03036 Chromosome and associated proteins [BR:ko03036]; 03400 DNA repair and recombination proteins [BR:ko03400];
KCPC_00027652-RA	K14539	K14539	LSG1; large subunit GTPase 1 [EC:3.6.1.-]	03008 Ribosome biogenesis in eukaryotes [PATH:ko03008]; 03009 Ribosome biogenesis [BR:ko03009];
KCPC_00027691-RA	K14009	K14009	BCAP31, BAP31; B-cell receptor-associated protein 31	04141 Protein processing in endoplasmic reticulum [PATH:ko04141]; 05165 Human papillomavirus infection [PATH:ko05165];
KCPC_00027692-RA	K15083	K15083	RAD16; DNA repair protein RAD16	03400 DNA repair and recombination proteins [BR:ko03400];
KCPC_00027698-RA	K05359	K05359	ADT, PDT; arogenate/prephenate dehydratase [EC:4.2.1.91 4.2.1.51]	00400 Phenylalanine, tyrosine and tryptophan biosynthesis [PATH:ko00400];
KCPC_00027702-RA	K08341	K08341	GABARAP, ATG8, LC3; GABA(A) receptor-associated protein	04371 Apelin signaling pathway [PATH:ko04371]; 04068 FoxO signaling pathway [PATH:ko04068]; 04140 Autophagy - animal [PATH:ko04140]; 04138 Autophagy - yeast [PATH:ko04138]; 04136 Autophagy - other [PATH:ko04136]; 04137 Mitophagy - animal [PATH:ko04137]; 04139 Mitophagy - yeast [PATH:ko04139]; 04621 NOD-like receptor signaling pathway [PATH:ko04621]; 04727 GABAergic synapse [PATH:ko04727]; 04212 L…
KCPC_00027705-RA	K20855	K20855	B3GALT1S; beta-1,3-galactosyltransferase 1/2/3/4/5/7/8 [EC:2.4.1.-]	01003 Glycosyltransferases [BR:ko01003];
KCPC_00027711-RA	K02933	K02933	RP-L6, MRPL6, rplF; large subunit ribosomal protein L6	03010 Ribosome [PATH:ko03010]; 03011 Ribosome [BR:ko03011];
KCPC_00027712-RA	K05387	K05387	GRIP; glutamate receptor, ionotropic, plant	04040 Ion channels [BR:ko04040];
KCPC_00027713-RA	K07976	K07976	RAB; Rab family, other	04031 GTP-binding proteins [BR:ko04031];
KCPC_00027719-RA	K08486	K08486	STX1B_2_3; syntaxin 1B/2/3	04130 SNARE interactions in vesicular transport [PATH:ko04130]; 04721 Synaptic vesicle cycle [PATH:ko04721]; 04131 Membrane trafficking [BR:ko04131]; 04147 Exosome [BR:ko04147];
KCPC_00027726-RA	K00430	K00430	E1.11.1.7; peroxidase [EC:1.11.1.7]	00940 Phenylpropanoid biosynthesis [PATH:ko00940];
KCPC_00027736-RA	K01177	K01177	E3.2.1.2; beta-amylase [EC:3.2.1.2]	00500 Starch and sucrose metabolism [PATH:ko00500];
KCPC_00027750-RA	K08235	K08235	E2.4.1.207; xyloglucan:xyloglucosyl transferase [EC:2.4.1.207]	99980 Enzymes with EC numbers;
KCPC_00027774-RA	K09422	K09422	MYBP; transcription factor MYB, plant	03000 Transcription factors [BR:ko03000];
KCPC_00027776-RA	K09422	K09422	MYBP; transcription factor MYB, plant	03000 Transcription factors [BR:ko03000];
KCPC_00027779-RA	K09422	K09422	MYBP; transcription factor MYB, plant	03000 Transcription factors [BR:ko03000];
KCPC_00027780-RA	K09422	K09422	MYBP; transcription factor MYB, plant	03000 Transcription factors [BR:ko03000];
KCPC_00027782-RA	K09422	K09422	MYBP; transcription factor MYB, plant	03000 Transcription factors [BR:ko03000];
KCPC_00027785-RA	K15014	K15014	SLC29A1_2_3, ENT1_2_3; solute carrier family 29 (equilibrative nucleoside transporter), member 1/2/3	05034 Alcoholism [PATH:ko05034]; 02000 Transporters [BR:ko02000];
KCPC_00027808-RA	K13648	K13648	GAUT; alpha-1,4-galacturonosyltransferase [EC:2.4.1.43]	00520 Amino sugar and nucleotide sugar metabolism [PATH:ko00520]; 01003 Glycosyltransferases [BR:ko01003];
KCPC_00027819-RA	K03644	K03644	lipA, LIAS, LIP1, LIP5; lipoyl synthase [EC:2.8.1.8]	00785 Lipoic acid metabolism [PATH:ko00785];
KCPC_00027722-RA	K01637	K01637	E4.1.3.1, aceA; isocitrate lyase [EC:4.1.3.1]	00630 Glyoxylate and dicarboxylate metabolism [PATH:ko00630];
KCPC_00027725-RA	K03113	K03113	EIF1, SUI1; translation initiation factor 1	03013 RNA transport [PATH:ko03013]; 03012 Translation factors [BR:ko03012];
KCPC_00027746-RA	K12742	K12742	ispS; isoprene synthase [EC:4.2.3.27]	00900 Terpenoid backbone biosynthesis [PATH:ko00900];
KCPC_00027754-RA	K24345	K24345	KIC; calcium-binding protein KIC and related proteins	04812 Cytoskeleton proteins [BR:ko04812];
KCPC_00027783-RA	K18812	K18812	CYCD6; cyclin D6, plant	99995 Signaling proteins;
KCPC_00027787-RA	K09422	K09422	MYBP; transcription factor MYB, plant	03000 Transcription factors [BR:ko03000];
KCPC_00027804-RA	K17871	K17871	ndh1; NADH:ubiquinone reductase (non-electrogenic) [EC:1.6.5.9]	99980 Enzymes with EC numbers;
KCPC_00027805-RA	K17871	K17871	ndh1; NADH:ubiquinone reductase (non-electrogenic) [EC:1.6.5.9]	99980 Enzymes with EC numbers;
KCPC_00027815-RA	K14763	K14763	NAF1; H/ACA ribonucleoprotein complex non-core subunit NAF1	03009 Ribosome biogenesis [BR:ko03009];
KCPC_00027817-RA	K19995	K19995	SCAMP; secretory carrier-associated membrane protein	04131 Membrane trafficking [BR:ko04131];
KCPC_00027822-RA	K14487	K14487	GH3; auxin responsive GH3 gene family	04075 Plant hormone signal transduction [PATH:ko04075];
KCPC_00027830-RA	K22588	K22588	ASMT; acetylserotonin O-methyltransferase, plant [EC:2.1.1.4]	00380 Tryptophan metabolism [PATH:ko00380];
KCPC_00027831-RA	K22588	K22588	ASMT; acetylserotonin O-methyltransferase, plant [EC:2.1.1.4]	00380 Tryptophan metabolism [PATH:ko00380];
KCPC_00027834-RA	K23538	K23538	ELMOD; ELMO domain-containing protein	04131 Membrane trafficking [BR:ko04131];
KCPC_00027876-RA	K23788	K23788	TUL1, FLY1_2; transmembrane E3 ubiquitin-protein ligase [EC:2.3.2.27]	04121 Ubiquitin system [BR:ko04121];
KCPC_00027878-RA	K05863	K05863	SLC25A4S, ANT; solute carrier family 25 (mitochondrial adenine nucleotide translocator), member 4/5/6/31	04020 Calcium signaling pathway [PATH:ko04020]; 04022 cGMP-PKG signaling pathway [PATH:ko04022]; 04217 Necroptosis [PATH:ko04217]; 04218 Cellular senescence [PATH:ko04218]; 04613 Neutrophil extracellular trap formation [PATH:ko04613]; 05166 Human T-cell leukemia virus 1 infection [PATH:ko05166]; 05164 Influenza A [PATH:ko05164]; 05010 Alzheimer disease [PATH:ko05010]; 05012 Parkinson disease [PAT…
KCPC_00027880-RA	K10695	K10695	RNF1_2; E3 ubiquitin-protein ligase RNF1/2 [EC:2.3.2.27]	04121 Ubiquitin system [BR:ko04121]; 03036 Chromosome and associated proteins [BR:ko03036];
KCPC_00027882-RA	K17506	K17506	PPM1L, PP2CE; protein phosphatase 1L [EC:3.1.3.16]	01009 Protein phosphatases and associated proteins [BR:ko01009];
KCPC_00027883-RA	K23047	K23047	UNKL; E3 ubiquitin-protein ligase UNKL [EC:2.3.2.27]	04121 Ubiquitin system [BR:ko04121];
KCPC_00027888-RA	K00815	K00815	TAT; tyrosine aminotransferase [EC:2.6.1.5]	00270 Cysteine and methionine metabolism [PATH:ko00270]; 00350 Tyrosine metabolism [PATH:ko00350]; 00360 Phenylalanine metabolism [PATH:ko00360]; 00400 Phenylalanine, tyrosine and tryptophan biosynthesis [PATH:ko00400]; 00130 Ubiquinone and other terpenoid-quinone biosynthesis [PATH:ko00130]; 00950 Isoquinoline alkaloid biosynthesis [PATH:ko00950]; 00960 Tropane, piperidine and pyridine alkaloid …
KCPC_00027889-RA	K11819	K11819	SUR1, RTY; S-alkyl-thiohydroximate lyase SUR1 [EC:4.4.1.-]	00380 Tryptophan metabolism [PATH:ko00380]; 00966 Glucosinolate biosynthesis [PATH:ko00966]; 01007 Amino acid related enzymes [BR:ko01007];
KCPC_00027898-RA	K12883	K12883	NCBP2, CBP20; nuclear cap-binding protein subunit 2	03040 Spliceosome [PATH:ko03040]; 03013 RNA transport [PATH:ko03013]; 03015 mRNA surveillance pathway [PATH:ko03015]; 03019 Messenger RNA biogenesis [BR:ko03019]; 03041 Spliceosome [BR:ko03041];
KCPC_00027847-RA	K20628	K20628	exlX; expansin	99981 Carbohydrate metabolism;
KCPC_00027854-RA	K10666	K10666	RNF5; E3 ubiquitin-protein ligase RNF5 [EC:2.3.2.27]	04141 Protein processing in endoplasmic reticulum [PATH:ko04141]; 04121 Ubiquitin system [BR:ko04121];
KCPC_00027864-RA	K19355	K19355	MAN; mannan endo-1,4-beta-mannosidase [EC:3.2.1.78]	00051 Fructose and mannose metabolism [PATH:ko00051];
KCPC_00027873-RA	K01465	K01465	URA4, pyrC; dihydroorotase [EC:3.5.2.3]	00240 Pyrimidine metabolism [PATH:ko00240];
KCPC_00027877-RA	K05863	K05863	SLC25A4S, ANT; solute carrier family 25 (mitochondrial adenine nucleotide translocator), member 4/5/6/31	04020 Calcium signaling pathway [PATH:ko04020]; 04022 cGMP-PKG signaling pathway [PATH:ko04022]; 04217 Necroptosis [PATH:ko04217]; 04218 Cellular senescence [PATH:ko04218]; 04613 Neutrophil extracellular trap formation [PATH:ko04613]; 05166 Human T-cell leukemia virus 1 infection [PATH:ko05166]; 05164 Influenza A [PATH:ko05164]; 05010 Alzheimer disease [PATH:ko05010]; 05012 Parkinson disease [PAT…
KCPC_00027881-RA	K16812	K16812	TPX2; targeting protein for Xklp2	03036 Chromosome and associated proteins [BR:ko03036];
KCPC_00027884-RA	K01530	K01530	E7.6.2.1; phospholipid-translocating ATPase [EC:7.6.2.1]	99980 Enzymes with EC numbers;
KCPC_00027886-RA	K09286	K09286	EREBP; EREBP-like factor	03000 Transcription factors [BR:ko03000];
KCPC_00027900-RA	K11806	K11806	DCAF13, WDSOF1; DDB1- and CUL4-associated factor 13	03009 Ribosome biogenesis [BR:ko03009]; 04121 Ubiquitin system [BR:ko04121];
KCPC_00027901-RA	K03028	K03028	PSMD2, RPN1; 26S proteasome regulatory subunit N1	03050 Proteasome [PATH:ko03050]; 05169 Epstein-Barr virus infection [PATH:ko05169]; 05010 Alzheimer disease [PATH:ko05010]; 05012 Parkinson disease [PATH:ko05012]; 05014 Amyotrophic lateral sclerosis [PATH:ko05014]; 05016 Huntington disease [PATH:ko05016]; 05017 Spinocerebellar ataxia [PATH:ko05017]; 05020 Prion disease [PATH:ko05020]; 05022 Pathways of neurodegeneration - multiple diseases [PATH…
KCPC_00027913-RA	K21806	K21806	VCPKMT, METTL21D; protein N-lysine methyltransferase METTL21D [EC:2.1.1.-]	03019 Messenger RNA biogenesis [BR:ko03019];
KCPC_00027917-RA	K17081	K17081	PHB2; prohibitin 2	03029 Mitochondrial biogenesis [BR:ko03029]; 04147 Exosome [BR:ko04147];
KCPC_00027922-RA	K16040	K16040	ROMT; trans-resveratrol di-O-methyltransferase [EC:2.1.1.240]	00945 Stilbenoid, diarylheptanoid and gingerol biosynthesis [PATH:ko00945];
KCPC_00027926-RA	K07904	K07904	RAB11A; Ras-related protein Rab-11A	04144 Endocytosis [PATH:ko04144]; 04972 Pancreatic secretion [PATH:ko04972]; 04962 Vasopressin-regulated water reabsorption [PATH:ko04962]; 04961 Endocrine and other factor-regulated calcium reabsorption [PATH:ko04961]; 05164 Influenza A [PATH:ko05164]; 04131 Membrane trafficking [BR:ko04131]; 04147 Exosome [BR:ko04147]; 04031 GTP-binding proteins [BR:ko04031];
KCPC_00027927-RA	K06207	K06207	typA, bipA; GTP-binding protein	99995 Signaling proteins;
KCPC_00027945-RA	K06630	K06630	YWHAE; 14-3-3 protein epsilon	04011 MAPK signaling pathway - yeast [PATH:ko04011]; 04390 Hippo signaling pathway [PATH:ko04390]; 04391 Hippo signaling pathway - fly [PATH:ko04391]; 04151 PI3K-Akt signaling pathway [PATH:ko04151]; 04110 Cell cycle [PATH:ko04110]; 04114 Oocyte meiosis [PATH:ko04114]; 04621 NOD-like receptor signaling pathway [PATH:ko04621]; 04722 Neurotrophin signaling pathway [PATH:ko04722]; 05203 Viral carcin…
KCPC_00027957-RA	K01595	K01595	ppc; phosphoenolpyruvate carboxylase [EC:4.1.1.31]	00620 Pyruvate metabolism [PATH:ko00620]; 00710 Carbon fixation in photosynthetic organisms [PATH:ko00710]; 00720 Carbon fixation pathways in prokaryotes [PATH:ko00720]; 00680 Methane metabolism [PATH:ko00680];
KCPC_00027974-RA	K23953	K23953	PCO; plant cysteine oxidase [EC:1.13.11.-]	99980 Enzymes with EC numbers;
KCPC_00027978-RA	K00430	K00430	E1.11.1.7; peroxidase [EC:1.11.1.7]	00940 Phenylpropanoid biosynthesis [PATH:ko00940];
KCPC_00027979-RA	K00430	K00430	E1.11.1.7; peroxidase [EC:1.11.1.7]	00940 Phenylpropanoid biosynthesis [PATH:ko00940];
KCPC_00027980-RA	K14502	K14502	BIN2; protein brassinosteroid insensitive 2 [EC:2.7.11.1]	04075 Plant hormone signal transduction [PATH:ko04075]; 01001 Protein kinases [BR:ko01001];
KCPC_00028001-RA	K11251	K11251	H2A; histone H2A	04217 Necroptosis [PATH:ko04217]; 04613 Neutrophil extracellular trap formation [PATH:ko04613]; 05322 Systemic lupus erythematosus [PATH:ko05322]; 05034 Alcoholism [PATH:ko05034]; 03036 Chromosome and associated proteins [BR:ko03036]; 04147 Exosome [BR:ko04147];
KCPC_00028004-RA	K10405	K10405	KIFC1; kinesin family member C1	03036 Chromosome and associated proteins [BR:ko03036]; 04812 Cytoskeleton proteins [BR:ko04812];
KCPC_00028006-RA	K03671	K03671	trxA; thioredoxin 1	04621 NOD-like receptor signaling pathway [PATH:ko04621]; 05132 Salmonella infection [PATH:ko05132]; 05012 Parkinson disease [PATH:ko05012]; 05418 Fluid shear stress and atherosclerosis [PATH:ko05418]; 03110 Chaperones and folding catalysts [BR:ko03110];
KCPC_00028011-RA	K14638	K14638	SLC15A3_4, PHT; solute carrier family 15 (peptide/histidine transporter), member 3/4	02000 Transporters [BR:ko02000];
KCPC_00028016-RA	K22794	K22794	FG3; flavonol-3-O-glucoside/galactoside glucosyltransferase [EC:2.4.1.239 2.4.1.-]	00944 Flavone and flavonol biosynthesis [PATH:ko00944];
KCPC_00028018-RA	K19025	K19025	AP5Z1, SPG48; AP-5 complex subunit zeta-1	03400 DNA repair and recombination proteins [BR:ko03400];
KCPC_00028028-RA	K20302	K20302	TRAPPC3, BET3; trafficking protein particle complex subunit 3	04131 Membrane trafficking [BR:ko04131];
KCPC_00028030-RA	K04125	K04125	GA2ox; gibberellin 2beta-dioxygenase [EC:1.14.11.13]	00904 Diterpenoid biosynthesis [PATH:ko00904];
KCPC_00028031-RA	K04125	K04125	GA2ox; gibberellin 2beta-dioxygenase [EC:1.14.11.13]	00904 Diterpenoid biosynthesis [PATH:ko00904];
KCPC_00028035-RA	K07904	K07904	RAB11A; Ras-related protein Rab-11A	04144 Endocytosis [PATH:ko04144]; 04972 Pancreatic secretion [PATH:ko04972]; 04962 Vasopressin-regulated water reabsorption [PATH:ko04962]; 04961 Endocrine and other factor-regulated calcium reabsorption [PATH:ko04961]; 05164 Influenza A [PATH:ko05164]; 04131 Membrane trafficking [BR:ko04131]; 04147 Exosome [BR:ko04147]; 04031 GTP-binding proteins [BR:ko04031];
KCPC_00028075-RA	K24345	K24345	KIC; calcium-binding protein KIC and related proteins	04812 Cytoskeleton proteins [BR:ko04812];
KCPC_00028082-RA	K11836	K11836	USP5_13, UBP14; ubiquitin carboxyl-terminal hydrolase 5/13 [EC:3.4.19.12]	01002 Peptidases and inhibitors [BR:ko01002]; 04121 Ubiquitin system [BR:ko04121]; 04147 Exosome [BR:ko04147];
KCPC_00028085-RA	K08869	K08869	ADCK, ABC1; aarF domain-containing kinase	01001 Protein kinases [BR:ko01001];
KCPC_00027984-RA	K08202	K08202	SLC22A4_5, OCTN; MFS transporter, OCT family, solute carrier family 22 (organic cation transporter), member 4/5	05231 Choline metabolism in cancer [PATH:ko05231]; 02000 Transporters [BR:ko02000];
KCPC_00027986-RA	K15803	K15803	GERD; (-)-germacrene D synthase [EC:4.2.3.75]	00909 Sesquiterpenoid and triterpenoid biosynthesis [PATH:ko00909];
KCPC_00027993-RA	K15803	K15803	GERD; (-)-germacrene D synthase [EC:4.2.3.75]	00909 Sesquiterpenoid and triterpenoid biosynthesis [PATH:ko00909];
KCPC_00028005-RA	K08901	K08901	psbQ; photosystem II oxygen-evolving enhancer protein 3	00195 Photosynthesis [PATH:ko00195]; 00194 Photosynthesis proteins [BR:ko00194];
KCPC_00028009-RA	K20867	K20867	GAUT12S; galacturonosyltransferase 12/13/14/15 [EC:2.4.1.-]	01003 Glycosyltransferases [BR:ko01003];
KCPC_00028013-RA	K11462	K11462	EED; polycomb protein EED	03036 Chromosome and associated proteins [BR:ko03036];
KCPC_00028019-RA	K09338	K09338	HD-ZIP; homeobox-leucine zipper protein	03000 Transcription factors [BR:ko03000];
KCPC_00028026-RA	K23344	K23344	DDRGK1; DDRGK domain-containing protein 1	04121 Ubiquitin system [BR:ko04121];
KCPC_00028027-RA	K03113	K03113	EIF1, SUI1; translation initiation factor 1	03013 RNA transport [PATH:ko03013]; 03012 Translation factors [BR:ko03012];
KCPC_00028034-RA	K16055	K16055	TPS; trehalose 6-phosphate synthase/phosphatase [EC:2.4.1.15 3.1.3.12]	00500 Starch and sucrose metabolism [PATH:ko00500]; 01003 Glycosyltransferases [BR:ko01003];
KCPC_00028048-RA	K14487	K14487	GH3; auxin responsive GH3 gene family	04075 Plant hormone signal transduction [PATH:ko04075];
KCPC_00028050-RA	K24742	K24742	WDR25; WD repeat-containing protein 25	04990 Domain-containing proteins not elsewhere classified [BR:ko04990];
KCPC_00028054-RA	K03809	K03809	wrbA; NAD(P)H dehydrogenase (quinone) [EC:1.6.5.2]	00130 Ubiquinone and other terpenoid-quinone biosynthesis [PATH:ko00130];
KCPC_00028073-RA	K02884	K02884	RP-L19, MRPL19, rplS; large subunit ribosomal protein L19	03010 Ribosome [PATH:ko03010]; 03011 Ribosome [BR:ko03011];
KCPC_00028101-RA	K08914	K08914	LHCB3; light-harvesting complex II chlorophyll a/b binding protein 3	00196 Photosynthesis - antenna proteins [PATH:ko00196]; 00194 Photosynthesis proteins [BR:ko00194];
KCPC_00028133-RA	K01082	K01082	cysQ, MET22, BPNT1; 3'(2'), 5'-bisphosphate nucleotidase [EC:3.1.3.7]	00920 Sulfur metabolism [PATH:ko00920]; 03016 Transfer RNA biogenesis [BR:ko03016];
KCPC_00028161-RA	K20241	K20241	WDR44, RAB11BP; WD repeat-containing protein 44	04131 Membrane trafficking [BR:ko04131];
KCPC_00028189-RA	K10418	K10418	DYNLL; dynein light chain LC8-type	04962 Vasopressin-regulated water reabsorption [PATH:ko04962]; 05132 Salmonella infection [PATH:ko05132]; 04812 Cytoskeleton proteins [BR:ko04812];
KCPC_00028102-RA	K10357	K10357	MYO5; myosin V	05130 Pathogenic Escherichia coli infection [PATH:ko05130]; 03019 Messenger RNA biogenesis [BR:ko03019]; 04131 Membrane trafficking [BR:ko04131]; 03029 Mitochondrial biogenesis [BR:ko03029]; 04812 Cytoskeleton proteins [BR:ko04812];
KCPC_00028138-RA	K20307	K20307	TRAPPC10, TRS130; trafficking protein particle complex subunit 10	04131 Membrane trafficking [BR:ko04131];
KCPC_00028153-RA	K05681	K05681	ABCG2, CD338; ATP-binding cassette, subfamily G (WHITE), member 2	02010 ABC transporters [PATH:ko02010]; 04976 Bile secretion [PATH:ko04976]; 01523 Antifolate resistance [PATH:ko01523]; 02000 Transporters [BR:ko02000]; 04147 Exosome [BR:ko04147]; 04090 CD molecules [BR:ko04090];
KCPC_00028155-RA	K15429	K15429	TRM5, TRMT5; tRNA (guanine37-N1)-methyltransferase [EC:2.1.1.228]	03016 Transfer RNA biogenesis [BR:ko03016];
KCPC_00028174-RA	K15203	K15203	GTF3C6; general transcription factor 3C polypeptide 6	03021 Transcription machinery [BR:ko03021];
KCPC_00028181-RA	K15377	K15377	SLC44A2_4_5; solute carrier family 44 (choline transporter-like protein), member 2/4/5	05231 Choline metabolism in cancer [PATH:ko05231]; 02000 Transporters [BR:ko02000]; 04147 Exosome [BR:ko04147];
KCPC_00028186-RA	K10666	K10666	RNF5; E3 ubiquitin-protein ligase RNF5 [EC:2.3.2.27]	04141 Protein processing in endoplasmic reticulum [PATH:ko04141]; 04121 Ubiquitin system [BR:ko04121];
KCPC_00028191-RA	K02518	K02518	infA; translation initiation factor IF-1	03012 Translation factors [BR:ko03012];
KCPC_00028193-RA	K10581	K10581	UBE2O; ubiquitin-conjugating enzyme E2 O [EC:2.3.2.24]	04120 Ubiquitin mediated proteolysis [PATH:ko04120]; 04121 Ubiquitin system [BR:ko04121];
KCPC_00028195-RA	K00943	K00943	tmk, DTYMK; dTMP kinase [EC:2.7.4.9]	00240 Pyrimidine metabolism [PATH:ko00240];
KCPC_00028196-RA	K00943	K00943	tmk, DTYMK; dTMP kinase [EC:2.7.4.9]	00240 Pyrimidine metabolism [PATH:ko00240];
KCPC_00028201-RA	K02260	K02260	COX17; cytochrome c oxidase assembly protein subunit 17	00190 Oxidative phosphorylation [PATH:ko00190]; 04714 Thermogenesis [PATH:ko04714]; 03029 Mitochondrial biogenesis [BR:ko03029];
KCPC_00028239-RA	K08838	K08838	STK24_25_MST4; serine/threonine-protein kinase 24/25/MST4 [EC:2.7.11.1]	01001 Protein kinases [BR:ko01001]; 04131 Membrane trafficking [BR:ko04131];
KCPC_00028249-RA	K00815	K00815	TAT; tyrosine aminotransferase [EC:2.6.1.5]	00270 Cysteine and methionine metabolism [PATH:ko00270]; 00350 Tyrosine metabolism [PATH:ko00350]; 00360 Phenylalanine metabolism [PATH:ko00360]; 00400 Phenylalanine, tyrosine and tryptophan biosynthesis [PATH:ko00400]; 00130 Ubiquinone and other terpenoid-quinone biosynthesis [PATH:ko00130]; 00950 Isoquinoline alkaloid biosynthesis [PATH:ko00950]; 00960 Tropane, piperidine and pyridine alkaloid …
KCPC_00028250-RA	K18482	K18482	ADCL; 4-amino-4-deoxychorismate lyase [EC:4.1.3.38]	00790 Folate biosynthesis [PATH:ko00790];
KCPC_00028261-RA	K19041	K19041	RNF38_44; E3 ubiquitin-protein ligase RNF38/44 [EC:2.3.2.27]	04121 Ubiquitin system [BR:ko04121];
KCPC_00028307-RA	K11001	K11001	PIGY; phosphatidylinositol N-acetylglucosaminyltransferase subunit Y	00563 Glycosylphosphatidylinositol (GPI)-anchor biosynthesis [PATH:ko00563];
KCPC_00028334-RA	K03843	K03843	ALG2; alpha-1,3/alpha-1,6-mannosyltransferase [EC:2.4.1.132 2.4.1.257]	00510 N-Glycan biosynthesis [PATH:ko00510]; 00513 Various types of N-glycan biosynthesis [PATH:ko00513]; 01003 Glycosyltransferases [BR:ko01003];
KCPC_00028340-RA	K03504	K03504	POLD3; DNA polymerase delta subunit 3	03030 DNA replication [PATH:ko03030]; 03410 Base excision repair [PATH:ko03410]; 03420 Nucleotide excision repair [PATH:ko03420]; 03430 Mismatch repair [PATH:ko03430]; 03440 Homologous recombination [PATH:ko03440]; 01009 Protein phosphatases and associated proteins [BR:ko01009]; 03032 DNA replication proteins [BR:ko03032]; 03400 DNA repair and recombination proteins [BR:ko03400];
KCPC_00028237-RA	K17506	K17506	PPM1L, PP2CE; protein phosphatase 1L [EC:3.1.3.16]	01009 Protein phosphatases and associated proteins [BR:ko01009];
KCPC_00028241-RA	K09566	K09566	PPIG; peptidyl-prolyl isomerase G (cyclophilin G) [EC:5.2.1.8]	03041 Spliceosome [BR:ko03041]; 03110 Chaperones and folding catalysts [BR:ko03110];
KCPC_00028245-RA	K06692	K06692	PSMD5; 26S proteasome non-ATPase regulatory subunit 5	03051 Proteasome [BR:ko03051];
KCPC_00028278-RA	K00791	K00791	miaA, TRIT1; tRNA dimethylallyltransferase [EC:2.5.1.75]	00908 Zeatin biosynthesis [PATH:ko00908]; 01006 Prenyltransferases [BR:ko01006]; 03016 Transfer RNA biogenesis [BR:ko03016];
KCPC_00028287-RA	K12741	K12741	HNRNPA1_3; heterogeneous nuclear ribonucleoprotein A1/A3	03040 Spliceosome [PATH:ko03040]; 05014 Amyotrophic lateral sclerosis [PATH:ko05014]; 03019 Messenger RNA biogenesis [BR:ko03019]; 03041 Spliceosome [BR:ko03041];
KCPC_00028295-RA	K10580	K10580	UBE2N, BLU, UBC13; ubiquitin-conjugating enzyme E2 N [EC:2.3.2.23]	04120 Ubiquitin mediated proteolysis [PATH:ko04120]; 04624 Toll and Imd signaling pathway [PATH:ko04624]; 05131 Shigellosis [PATH:ko05131]; 04121 Ubiquitin system [BR:ko04121]; 03400 DNA repair and recombination proteins [BR:ko03400];
KCPC_00028298-RA	K03846	K03846	ALG9; alpha-1,2-mannosyltransferase [EC:2.4.1.259 2.4.1.261]	00510 N-Glycan biosynthesis [PATH:ko00510]; 00513 Various types of N-glycan biosynthesis [PATH:ko00513]; 01003 Glycosyltransferases [BR:ko01003];
KCPC_00028304-RA	K00033	K00033	PGD, gnd, gntZ; 6-phosphogluconate dehydrogenase [EC:1.1.1.44 1.1.1.343]	00030 Pentose phosphate pathway [PATH:ko00030]; 00480 Glutathione metabolism [PATH:ko00480];
KCPC_00028327-RA	K18178	K18178	COA5, PET191; cytochrome c oxidase assembly factor 5	04714 Thermogenesis [PATH:ko04714]; 03029 Mitochondrial biogenesis [BR:ko03029];
KCPC_00028332-RA	K19600	K19600	TUB, TULP; tubby and related proteins	04990 Domain-containing proteins not elsewhere classified [BR:ko04990];
KCPC_00028335-RA	K03353	K03353	APC6, CDC16; anaphase-promoting complex subunit 6	04120 Ubiquitin mediated proteolysis [PATH:ko04120]; 04110 Cell cycle [PATH:ko04110]; 04111 Cell cycle - yeast [PATH:ko04111]; 04113 Meiosis - yeast [PATH:ko04113]; 04114 Oocyte meiosis [PATH:ko04114]; 04914 Progesterone-mediated oocyte maturation [PATH:ko04914]; 05166 Human T-cell leukemia virus 1 infection [PATH:ko05166]; 01009 Protein phosphatases and associated proteins [BR:ko01009]; 04121 Ub…
KCPC_00028341-RA	K02735	K02735	PSMB3; 20S proteasome subunit beta 3 [EC:3.4.25.1]	03050 Proteasome [PATH:ko03050]; 05010 Alzheimer disease [PATH:ko05010]; 05012 Parkinson disease [PATH:ko05012]; 05014 Amyotrophic lateral sclerosis [PATH:ko05014]; 05016 Huntington disease [PATH:ko05016]; 05017 Spinocerebellar ataxia [PATH:ko05017]; 05020 Prion disease [PATH:ko05020]; 05022 Pathways of neurodegeneration - multiple diseases [PATH:ko05022]; 01002 Peptidases and inhibitors [BR:ko01…
KCPC_00028395-RA	K14829	K14829	IPI3; pre-rRNA-processing protein IPI3	03009 Ribosome biogenesis [BR:ko03009];
KCPC_00028393-RA	K02871	K02871	RP-L13, MRPL13, rplM; large subunit ribosomal protein L13	03010 Ribosome [PATH:ko03010]; 03011 Ribosome [BR:ko03011];
KCPC_00028438-RA	K10639	K10639	CCNB1IP1, HEI10; E3 ubiquitin-protein ligase CCNP1IP1 [EC:2.3.2.27]	04121 Ubiquitin system [BR:ko04121];
KCPC_00028443-RA	K15025	K15025	EIF1AD; probable RNA-binding protein EIF1AD	99974 Translation;
KCPC_00028444-RA	K15382	K15382	SLC50A, SWEET; solute carrier family 50 (sugar transporter)	02000 Transporters [BR:ko02000];
KCPC_00028453-RA	K03453	K03453	TC.BASS; bile acid:Na+ symporter, BASS family	99977 Transport;
KCPC_00028454-RA	K11380	K11380	NTO1; NuA3 HAT complex component NTO1	03036 Chromosome and associated proteins [BR:ko03036];
KCPC_00028481-RA	K13111	K13111	SMU1; WD40 repeat-containing protein SMU1	03041 Spliceosome [BR:ko03041];
KCPC_00028519-RA	K01952	K01952	PFAS, purL; phosphoribosylformylglycinamidine synthase [EC:6.3.5.3]	00230 Purine metabolism [PATH:ko00230];
KCPC_00028441-RA	K12450	K12450	RHM; UDP-glucose 4,6-dehydratase [EC:4.2.1.76]	00520 Amino sugar and nucleotide sugar metabolism [PATH:ko00520];
KCPC_00028446-RA	K15032	K15032	MTERFD; mTERF domain-containing protein, mitochondrial	03012 Translation factors [BR:ko03012]; 03029 Mitochondrial biogenesis [BR:ko03029];
KCPC_00028448-RA	K15032	K15032	MTERFD; mTERF domain-containing protein, mitochondrial	03012 Translation factors [BR:ko03012]; 03029 Mitochondrial biogenesis [BR:ko03029];
KCPC_00028451-RA	K15032	K15032	MTERFD; mTERF domain-containing protein, mitochondrial	03012 Translation factors [BR:ko03012]; 03029 Mitochondrial biogenesis [BR:ko03029];
KCPC_00028464-RA	K04371	K04371	ERK, MAPK1_3; mitogen-activated protein kinase 1/3 [EC:2.7.11.24]	04010 MAPK signaling pathway [PATH:ko04010]; 04013 MAPK signaling pathway - fly [PATH:ko04013]; 04011 MAPK signaling pathway - yeast [PATH:ko04011]; 04012 ErbB signaling pathway [PATH:ko04012]; 04014 Ras signaling pathway [PATH:ko04014]; 04015 Rap1 signaling pathway [PATH:ko04015]; 04350 TGF-beta signaling pathway [PATH:ko04350]; 04370 VEGF signaling pathway [PATH:ko04370]; 04371 Apelin signaling…
KCPC_00028468-RA	K00852	K00852	rbsK, RBKS; ribokinase [EC:2.7.1.15]	00030 Pentose phosphate pathway [PATH:ko00030];
KCPC_00028517-RA	K17725	K17725	ETHE1; sulfur dioxygenase [EC:1.13.11.18]	00920 Sulfur metabolism [PATH:ko00920]; 03029 Mitochondrial biogenesis [BR:ko03029];
KCPC_00028518-RA	K11000	K11000	CALS; callose synthase [EC:2.4.1.-]	01003 Glycosyltransferases [BR:ko01003];
KCPC_00028543-RA	K00121	K00121	frmA, ADH5, adhC; S-(hydroxymethyl)glutathione dehydrogenase / alcohol dehydrogenase [EC:1.1.1.284 1.1.1.1]	00010 Glycolysis / Gluconeogenesis [PATH:ko00010]; 00620 Pyruvate metabolism [PATH:ko00620]; 00680 Methane metabolism [PATH:ko00680]; 00071 Fatty acid degradation [PATH:ko00071]; 00350 Tyrosine metabolism [PATH:ko00350]; 00830 Retinol metabolism [PATH:ko00830]; 00625 Chloroalkane and chloroalkene degradation [PATH:ko00625]; 00626 Naphthalene degradation [PATH:ko00626]; 00980 Metabolism of xenobio…
KCPC_00028575-RA	K19761	K19761	GGACT; gamma-glutamylaminecyclotransferase [EC:2.3.2.-]	99980 Enzymes with EC numbers;
KCPC_00028639-RA	K14786	K14786	KRI1; protein KRI1	03009 Ribosome biogenesis [BR:ko03009];
KCPC_00028645-RA	K06173	K06173	truA, PUS1; tRNA pseudouridine38-40 synthase [EC:5.4.99.12]	03016 Transfer RNA biogenesis [BR:ko03016];
KCPC_00028564-RA	K00121	K00121	frmA, ADH5, adhC; S-(hydroxymethyl)glutathione dehydrogenase / alcohol dehydrogenase [EC:1.1.1.284 1.1.1.1]	00010 Glycolysis / Gluconeogenesis [PATH:ko00010]; 00620 Pyruvate metabolism [PATH:ko00620]; 00680 Methane metabolism [PATH:ko00680]; 00071 Fatty acid degradation [PATH:ko00071]; 00350 Tyrosine metabolism [PATH:ko00350]; 00830 Retinol metabolism [PATH:ko00830]; 00625 Chloroalkane and chloroalkene degradation [PATH:ko00625]; 00626 Naphthalene degradation [PATH:ko00626]; 00980 Metabolism of xenobio…
KCPC_00028643-RA	K22767	K22767	MCC1; histone acetyltransferase MCC1 [EC:2.3.1.48]	03036 Chromosome and associated proteins [BR:ko03036];
KCPC_00028647-RA	K09419	K09419	HSFF; heat shock transcription factor, other eukaryote	03000 Transcription factors [BR:ko03000];
KCPC_00028649-RA	K17790	K17790	TIM22; mitochondrial import inner membrane translocase subunit TIM22	03029 Mitochondrial biogenesis [BR:ko03029]; 02000 Transporters [BR:ko02000];
KCPC_00028659-RA	K13448	K13448	CML; calcium-binding protein CML	04626 Plant-pathogen interaction [PATH:ko04626];
KCPC_00028662-RA	K13101	K13101	GPKOW; G patch domain and KOW motifs-containing protein	03041 Spliceosome [BR:ko03041];
KCPC_00028887-RA	K01213	K01213	E3.2.1.67; galacturan 1,4-alpha-galacturonidase [EC:3.2.1.67]	00040 Pentose and glucuronate interconversions [PATH:ko00040];
KCPC_00028922-RA	K08679	K08679	GAE, cap1J; UDP-glucuronate 4-epimerase [EC:5.1.3.6]	00053 Ascorbate and aldarate metabolism [PATH:ko00053]; 00520 Amino sugar and nucleotide sugar metabolism [PATH:ko00520]; 00541 O-Antigen nucleotide sugar biosynthesis [PATH:ko00541];
KCPC_00028895-RA	K01051	K01051	E3.1.1.11; pectinesterase [EC:3.1.1.11]	00040 Pentose and glucuronate interconversions [PATH:ko00040]; 02020 Two-component system [PATH:ko02020];
KCPC_00028904-RA	K11126	K11126	TERT, EST2; telomerase reverse transcriptase [EC:2.7.7.49]	05200 Pathways in cancer [PATH:ko05200]; 05225 Hepatocellular carcinoma [PATH:ko05225]; 05226 Gastric cancer [PATH:ko05226]; 05166 Human T-cell leukemia virus 1 infection [PATH:ko05166]; 05165 Human papillomavirus infection [PATH:ko05165]; 03032 DNA replication proteins [BR:ko03032];
KCPC_00028926-RA	K02969	K02969	RP-S20e, RPS20; small subunit ribosomal protein S20e	03010 Ribosome [PATH:ko03010]; 05171 Coronavirus disease - COVID-19 [PATH:ko05171]; 03011 Ribosome [BR:ko03011];
KCPC_00028928-RA	K02874	K02874	RP-L14, MRPL14, rplN; large subunit ribosomal protein L14	03010 Ribosome [PATH:ko03010]; 03011 Ribosome [BR:ko03011];
KCPC_00028931-RA	K01528	K01528	DNM1_3; dynamin 1/3 [EC:3.6.5.5]	04072 Phospholipase D signaling pathway [PATH:ko04072]; 04144 Endocytosis [PATH:ko04144]; 04961 Endocrine and other factor-regulated calcium reabsorption [PATH:ko04961]; 04721 Synaptic vesicle cycle [PATH:ko04721]; 05100 Bacterial invasion of epithelial cells [PATH:ko05100]; 04131 Membrane trafficking [BR:ko04131]; 04147 Exosome [BR:ko04147]; 04990 Domain-containing proteins not elsewhere classif…
KCPC_00028944-RA	K00224	K00224	CEQORH; chloroplastic oxoene reductase [EC:1.3.1.-]	00592 alpha-Linolenic acid metabolism [PATH:ko00592];
KCPC_00028674-RA	K20924	K20924	CSLD; cellulose synthase-like protein [EC:2.4.1.-]	01003 Glycosyltransferases [BR:ko01003];
KCPC_00028675-RA	K01620	K01620	ltaE; threonine aldolase [EC:4.1.2.48]	00260 Glycine, serine and threonine metabolism [PATH:ko00260];
KCPC_00028676-RA	K07759	K07759	PARG; poly(ADP-ribose) glycohydrolase [EC:3.2.1.143]	99980 Enzymes with EC numbers;
KCPC_00028709-RA	K11352	K11352	NDUFA12; NADH dehydrogenase (ubiquinone) 1 alpha subcomplex subunit 12	00190 Oxidative phosphorylation [PATH:ko00190]; 04723 Retrograde endocannabinoid signaling [PATH:ko04723]; 04714 Thermogenesis [PATH:ko04714]; 05010 Alzheimer disease [PATH:ko05010]; 05012 Parkinson disease [PATH:ko05012]; 05014 Amyotrophic lateral sclerosis [PATH:ko05014]; 05016 Huntington disease [PATH:ko05016]; 05020 Prion disease [PATH:ko05020]; 05022 Pathways of neurodegeneration - multiple …
KCPC_00028715-RA	K04683	K04683	TFDP1; transcription factor Dp-1	04350 TGF-beta signaling pathway [PATH:ko04350]; 04110 Cell cycle [PATH:ko04110]; 03000 Transcription factors [BR:ko03000];
KCPC_00028716-RA	K03939	K03939	NDUFS6; NADH dehydrogenase (ubiquinone) Fe-S protein 6	00190 Oxidative phosphorylation [PATH:ko00190]; 04723 Retrograde endocannabinoid signaling [PATH:ko04723]; 04714 Thermogenesis [PATH:ko04714]; 05010 Alzheimer disease [PATH:ko05010]; 05012 Parkinson disease [PATH:ko05012]; 05014 Amyotrophic lateral sclerosis [PATH:ko05014]; 05016 Huntington disease [PATH:ko05016]; 05020 Prion disease [PATH:ko05020]; 05022 Pathways of neurodegeneration - multiple …
KCPC_00028717-RA	K17681	K17681	ATAD3A_B; ATPase family AAA domain-containing protein 3A/B	03029 Mitochondrial biogenesis [BR:ko03029];
KCPC_00028732-RA	K14290	K14290	XPO1, CRM1; exportin-1	03013 RNA transport [PATH:ko03013]; 03008 Ribosome biogenesis in eukaryotes [PATH:ko03008]; 04013 MAPK signaling pathway - fly [PATH:ko04013]; 05166 Human T-cell leukemia virus 1 infection [PATH:ko05166]; 05164 Influenza A [PATH:ko05164]; 03019 Messenger RNA biogenesis [BR:ko03019]; 03009 Ribosome biogenesis [BR:ko03009]; 03016 Transfer RNA biogenesis [BR:ko03016]; 03036 Chromosome and associated…
KCPC_00028733-RA	K10949	K10949	KDELR; ER lumen protein retaining receptor	05110 Vibrio cholerae infection [PATH:ko05110]; 04131 Membrane trafficking [BR:ko04131];
KCPC_00028734-RA	K07937	K07937	ARF1_2; ADP-ribosylation factor 1/2	04072 Phospholipase D signaling pathway [PATH:ko04072]; 04144 Endocytosis [PATH:ko04144]; 05110 Vibrio cholerae infection [PATH:ko05110]; 05130 Pathogenic Escherichia coli infection [PATH:ko05130]; 05132 Salmonella infection [PATH:ko05132]; 05131 Shigellosis [PATH:ko05131]; 05134 Legionellosis [PATH:ko05134]; 04131 Membrane trafficking [BR:ko04131]; 04147 Exosome [BR:ko04147]; 04031 GTP-binding p…
KCPC_00028740-RA	K22418	K22418	HSD1; 11beta/17beta-hydroxysteroid dehydrogenase [EC:1.1.1.146 1.1.1.-]	99980 Enzymes with EC numbers;
KCPC_00028665-RA	K04794	K04794	PTH2; peptidyl-tRNA hydrolase, PTH2 family [EC:3.1.1.29]	03012 Translation factors [BR:ko03012];
KCPC_00028708-RA	K10601	K10601	SYVN1, HRD1; E3 ubiquitin-protein ligase synoviolin [EC:2.3.2.27]	04141 Protein processing in endoplasmic reticulum [PATH:ko04141]; 04120 Ubiquitin mediated proteolysis [PATH:ko04120]; 04121 Ubiquitin system [BR:ko04121];
KCPC_00028714-RA	K15198	K15198	BDP1, TFC5; transcription factor TFIIIB component B''	03021 Transcription machinery [BR:ko03021];
KCPC_00028764-RA	K08738	K08738	CYC; cytochrome c	02020 Two-component system [PATH:ko02020]; 04210 Apoptosis [PATH:ko04210]; 04214 Apoptosis - fly [PATH:ko04214]; 04215 Apoptosis - multiple species [PATH:ko04215]; 04115 p53 signaling pathway [PATH:ko04115]; 05200 Pathways in cancer [PATH:ko05200]; 05210 Colorectal cancer [PATH:ko05210]; 05222 Small cell lung cancer [PATH:ko05222]; 05170 Human immunodeficiency virus 1 infection [PATH:ko05170]; 05…
KCPC_00028773-RA	K13617	K13617	PPME1; protein phosphatase methylesterase 1 [EC:3.1.1.89]	01002 Peptidases and inhibitors [BR:ko01002];
KCPC_00028774-RA	K18167	K18167	SDHAF1; succinate dehydrogenase assembly factor 1	03029 Mitochondrial biogenesis [BR:ko03029];
KCPC_00028778-RA	K23719	K23719	SAC3; nuclear mRNA export protein SAC3	03019 Messenger RNA biogenesis [BR:ko03019];
KCPC_00028790-RA	K15425	K15425	PPP4R2; serine/threonine-protein phosphatase 4 regulatory subunit 2	01009 Protein phosphatases and associated proteins [BR:ko01009]; 03400 DNA repair and recombination proteins [BR:ko03400];
KCPC_00028797-RA	K23051	K23051	ndhT; NAD(P)H-quinone oxidoreductase subunit T, chloroplastic [EC:7.1.1.-]	99980 Enzymes with EC numbers;
KCPC_00028838-RA	K05894	K05894	OPR; 12-oxophytodienoic acid reductase [EC:1.3.1.42]	00592 alpha-Linolenic acid metabolism [PATH:ko00592];
KCPC_00028840-RA	K05894	K05894	OPR; 12-oxophytodienoic acid reductase [EC:1.3.1.42]	00592 alpha-Linolenic acid metabolism [PATH:ko00592];
KCPC_00028841-RA	K05894	K05894	OPR; 12-oxophytodienoic acid reductase [EC:1.3.1.42]	00592 alpha-Linolenic acid metabolism [PATH:ko00592];
KCPC_00028842-RA	K05894	K05894	OPR; 12-oxophytodienoic acid reductase [EC:1.3.1.42]	00592 alpha-Linolenic acid metabolism [PATH:ko00592];
KCPC_00028780-RA	K23719	K23719	SAC3; nuclear mRNA export protein SAC3	03019 Messenger RNA biogenesis [BR:ko03019];
KCPC_00028791-RA	K22913	K22913	FIG4; phosphatidylinositol 3,5-bisphosphate 5-phosphatase [EC:3.1.3.-]	00562 Inositol phosphate metabolism [PATH:ko00562]; 05014 Amyotrophic lateral sclerosis [PATH:ko05014]; 05022 Pathways of neurodegeneration - multiple diseases [PATH:ko05022];
KCPC_00028824-RA	K10896	K10896	FANCM; fanconi anemia group M protein	03460 Fanconi anemia pathway [PATH:ko03460]; 03400 DNA repair and recombination proteins [BR:ko03400];
KCPC_00028825-RA	K14328	K14328	UPF3, RENT3; regulator of nonsense transcripts 3	03013 RNA transport [PATH:ko03013]; 03015 mRNA surveillance pathway [PATH:ko03015]; 03019 Messenger RNA biogenesis [BR:ko03019];
KCPC_00028833-RA	K09264	K09264	K09264; MADS-box transcription factor, plant	03000 Transcription factors [BR:ko03000];
KCPC_00028854-RA	K08734	K08734	MLH1; DNA mismatch repair protein MLH1	03430 Mismatch repair [PATH:ko03430]; 03460 Fanconi anemia pathway [PATH:ko03460]; 05200 Pathways in cancer [PATH:ko05200]; 05210 Colorectal cancer [PATH:ko05210]; 05226 Gastric cancer [PATH:ko05226]; 05213 Endometrial cancer [PATH:ko05213]; 01524 Platinum drug resistance [PATH:ko01524]; 03400 DNA repair and recombination proteins [BR:ko03400];
KCPC_00028856-RA	K00224	K00224	CEQORH; chloroplastic oxoene reductase [EC:1.3.1.-]	00592 alpha-Linolenic acid metabolism [PATH:ko00592];
KCPC_00028861-RA	K20724	K20724	TMEM33; transmembrane protein 33	04131 Membrane trafficking [BR:ko04131]; 03036 Chromosome and associated proteins [BR:ko03036];
KCPC_00028862-RA	K15865	K15865	CDKAL1; threonylcarbamoyladenosine tRNA methylthiotransferase CDKAL1 [EC:2.8.4.5]	03016 Transfer RNA biogenesis [BR:ko03016];
KCPC_00028863-RA	K15407	K15407	QTRT2, QTRTD1; queuine tRNA-ribosyltransferase accessory subunit	03016 Transfer RNA biogenesis [BR:ko03016];
KCPC_00029008-RA	K11664	K11664	VPS72, TCFL1, YL1; vacuolar protein sorting-associated protein 72	03036 Chromosome and associated proteins [BR:ko03036];
KCPC_00029010-RA	K22845	K22845	PGT1; phlorizin synthase [EC:2.4.1.357]	00941 Flavonoid biosynthesis [PATH:ko00941]; 01003 Glycosyltransferases [BR:ko01003];
KCPC_00029022-RA	K14638	K14638	SLC15A3_4, PHT; solute carrier family 15 (peptide/histidine transporter), member 3/4	02000 Transporters [BR:ko02000];
KCPC_00029034-RA	K13420	K13420	FLS2; LRR receptor-like serine/threonine-protein kinase FLS2 [EC:2.7.11.1]	04016 MAPK signaling pathway - plant [PATH:ko04016]; 04626 Plant-pathogen interaction [PATH:ko04626]; 01001 Protein kinases [BR:ko01001];
KCPC_00029047-RA	K14638	K14638	SLC15A3_4, PHT; solute carrier family 15 (peptide/histidine transporter), member 3/4	02000 Transporters [BR:ko02000];
KCPC_00029064-RA	K19996	K19996	SFH5; phosphatidylinositol transfer protein SFH5	04131 Membrane trafficking [BR:ko04131];
KCPC_00028986-RA	K13066	K13066	COMT; caffeic acid 3-O-methyltransferase / acetylserotonin O-methyltransferase [EC:2.1.1.68 2.1.1.4]	00380 Tryptophan metabolism [PATH:ko00380]; 00940 Phenylpropanoid biosynthesis [PATH:ko00940];
KCPC_00029011-RA	K22845	K22845	PGT1; phlorizin synthase [EC:2.4.1.357]	00941 Flavonoid biosynthesis [PATH:ko00941]; 01003 Glycosyltransferases [BR:ko01003];
KCPC_00029014-RA	K02575	K02575	NRT, narK, nrtP, nasA; MFS transporter, NNP family, nitrate/nitrite transporter	00910 Nitrogen metabolism [PATH:ko00910]; 02000 Transporters [BR:ko02000];
KCPC_00029066-RA	K17784	K17784	MICOS10, MINOS1, MIC10; MICOS complex subunit MIC10	03029 Mitochondrial biogenesis [BR:ko03029];
KCPC_00029083-RA	K12190	K12190	VPS36, EAP45; ESCRT-II complex subunit VPS36	04144 Endocytosis [PATH:ko04144]; 04131 Membrane trafficking [BR:ko04131]; 04147 Exosome [BR:ko04147];
KCPC_00029099-RA	K00344	K00344	qor, CRYZ; NADPH:quinone reductase [EC:1.6.5.5]	99980 Enzymes with EC numbers;
KCPC_00029115-RA	K14823	K14823	EBP2, EBNA1BP2; rRNA-processing protein EBP2	03009 Ribosome biogenesis [BR:ko03009];
KCPC_00029133-RA	K05349	K05349	bglX; beta-glucosidase [EC:3.2.1.21]	00500 Starch and sucrose metabolism [PATH:ko00500]; 00460 Cyanoamino acid metabolism [PATH:ko00460]; 00940 Phenylpropanoid biosynthesis [PATH:ko00940];
KCPC_00029137-RA	K05349	K05349	bglX; beta-glucosidase [EC:3.2.1.21]	00500 Starch and sucrose metabolism [PATH:ko00500]; 00460 Cyanoamino acid metabolism [PATH:ko00460]; 00940 Phenylpropanoid biosynthesis [PATH:ko00940];
KCPC_00029143-RA	K01465	K01465	URA4, pyrC; dihydroorotase [EC:3.5.2.3]	00240 Pyrimidine metabolism [PATH:ko00240];
KCPC_00029146-RA	K14550	K14550	UTP10, HEATR1; U3 small nucleolar RNA-associated protein 10	03008 Ribosome biogenesis in eukaryotes [PATH:ko03008]; 03009 Ribosome biogenesis [BR:ko03009];
KCPC_00029084-RA	K00326	K00326	E1.6.2.2; cytochrome-b5 reductase [EC:1.6.2.2]	00520 Amino sugar and nucleotide sugar metabolism [PATH:ko00520];
KCPC_00029093-RA	K24760	K24760	WDR91; WD repeat-containing protein 91	04131 Membrane trafficking [BR:ko04131];
KCPC_00029111-RA	K13606	K13606	NOL, NYC1; chlorophyll(ide) b reductase [EC:1.1.1.294]	00860 Porphyrin and chlorophyll metabolism [PATH:ko00860];
KCPC_00029117-RA	K00794	K00794	ribH, RIB4; 6,7-dimethyl-8-ribityllumazine synthase [EC:2.5.1.78]	00740 Riboflavin metabolism [PATH:ko00740];
KCPC_00029171-RA	K14191	K14191	DIM1; 18S rRNA (adenine1779-N6/adenine1780-N6)-dimethyltransferase [EC:2.1.1.183]	03009 Ribosome biogenesis [BR:ko03009];
KCPC_00029178-RA	K01444	K01444	AGA, aspG; N4-(beta-N-acetylglucosaminyl)-L-asparaginase [EC:3.5.1.26]	00511 Other glycan degradation [PATH:ko00511]; 04142 Lysosome [PATH:ko04142];
KCPC_00029194-RA	K00652	K00652	bioF; 8-amino-7-oxononanoate synthase [EC:2.3.1.47]	00780 Biotin metabolism [PATH:ko00780]; 01007 Amino acid related enzymes [BR:ko01007];
KCPC_00029199-RA	K13154	K13154	ZCRB1; U11/U12 small nuclear ribonucleoprotein 31 kDa protein	03041 Spliceosome [BR:ko03041];
KCPC_00029351-RA	K10268	K10268	FBXL2_20; F-box and leucine-rich repeat protein 2/20	04121 Ubiquitin system [BR:ko04121];
KCPC_00029464-RA	K03549	K03549	kup; KUP system potassium uptake protein	02000 Transporters [BR:ko02000];
KCPC_00029251-RA	K00850	K00850	pfkA, PFK; 6-phosphofructokinase 1 [EC:2.7.1.11]	00010 Glycolysis / Gluconeogenesis [PATH:ko00010]; 00030 Pentose phosphate pathway [PATH:ko00030]; 00051 Fructose and mannose metabolism [PATH:ko00051]; 00052 Galactose metabolism [PATH:ko00052]; 00680 Methane metabolism [PATH:ko00680]; 03018 RNA degradation [PATH:ko03018]; 04066 HIF-1 signaling pathway [PATH:ko04066]; 04152 AMPK signaling pathway [PATH:ko04152]; 04922 Glucagon signaling pathway …
KCPC_00029273-RA	K01051	K01051	E3.1.1.11; pectinesterase [EC:3.1.1.11]	00040 Pentose and glucuronate interconversions [PATH:ko00040]; 02020 Two-component system [PATH:ko02020];
KCPC_00029292-RA	K13095	K13095	SF1; splicing factor 1	03041 Spliceosome [BR:ko03041];
KCPC_00029295-RA	K03026	K03026	RPC4, POLR3D; DNA-directed RNA polymerase III subunit RPC4	03020 RNA polymerase [PATH:ko03020]; 04623 Cytosolic DNA-sensing pathway [PATH:ko04623]; 03021 Transcription machinery [BR:ko03021];
KCPC_00029333-RA	K22804	K22804	SMC6; structural maintenance of chromosomes protein 6	03400 DNA repair and recombination proteins [BR:ko03400];
KCPC_00029256-RA	K02704	K02704	psbB; photosystem II CP47 chlorophyll apoprotein	00195 Photosynthesis [PATH:ko00195]; 00194 Photosynthesis proteins [BR:ko00194];
KCPC_00029285-RA	K01051	K01051	E3.1.1.11; pectinesterase [EC:3.1.1.11]	00040 Pentose and glucuronate interconversions [PATH:ko00040]; 02020 Two-component system [PATH:ko02020];
KCPC_00030095-RA	K16732	K16732	PRC1, ASE1, MAP65; Ase1/PRC1/MAP65 family protein	03036 Chromosome and associated proteins [BR:ko03036]; 04812 Cytoskeleton proteins [BR:ko04812];
KCPC_00030096-RA	K03026	K03026	RPC4, POLR3D; DNA-directed RNA polymerase III subunit RPC4	03020 RNA polymerase [PATH:ko03020]; 04623 Cytosolic DNA-sensing pathway [PATH:ko04623]; 03021 Transcription machinery [BR:ko03021];
KCPC_00030158-RA	K03021	K03021	RPC2, POLR3B; DNA-directed RNA polymerase III subunit RPC2 [EC:2.7.7.6]	03020 RNA polymerase [PATH:ko03020]; 04623 Cytosolic DNA-sensing pathway [PATH:ko04623]; 03021 Transcription machinery [BR:ko03021];
KCPC_00030214-RA	K22312	K22312	ST2A, SOT15; hydroxyjasmonate sulfotransferase [EC:2.8.2.39]	99980 Enzymes with EC numbers;
KCPC_00030220-RA	K22312	K22312	ST2A, SOT15; hydroxyjasmonate sulfotransferase [EC:2.8.2.39]	99980 Enzymes with EC numbers;
KCPC_00030221-RA	K22312	K22312	ST2A, SOT15; hydroxyjasmonate sulfotransferase [EC:2.8.2.39]	99980 Enzymes with EC numbers;
KCPC_00030237-RA	K02966	K02966	RP-S19e, RPS19; small subunit ribosomal protein S19e	03010 Ribosome [PATH:ko03010]; 05171 Coronavirus disease - COVID-19 [PATH:ko05171]; 03011 Ribosome [BR:ko03011];
KCPC_00030239-RA	K12356	K12356	UGT72E; coniferyl-alcohol glucosyltransferase [EC:2.4.1.111]	00940 Phenylpropanoid biosynthesis [PATH:ko00940]; 01003 Glycosyltransferases [BR:ko01003];
KCPC_00030244-RA	K16251	K16251	NRPE1; DNA-directed RNA polymerase V subunit 1 [EC:2.7.7.6]	03021 Transcription machinery [BR:ko03021];
KCPC_00030645-RA	K01785	K01785	galM, GALM; aldose 1-epimerase [EC:5.1.3.3]	00010 Glycolysis / Gluconeogenesis [PATH:ko00010]; 00052 Galactose metabolism [PATH:ko00052];
KCPC_00030654-RA	K18417	K18417	ERI2; ERI1 exoribonuclease 2 [EC:3.1.-.-]	03019 Messenger RNA biogenesis [BR:ko03019]; 03036 Chromosome and associated proteins [BR:ko03036];
KCPC_00030672-RA	K14492	K14492	ARR-A; two-component response regulator ARR-A family	04075 Plant hormone signal transduction [PATH:ko04075];
KCPC_00030694-RA	K14488	K14488	SAUR; SAUR family protein	04075 Plant hormone signal transduction [PATH:ko04075];
KCPC_00030695-RA	K14488	K14488	SAUR; SAUR family protein	04075 Plant hormone signal transduction [PATH:ko04075];
KCPC_00030814-RA	K04506	K04506	SIAH1; E3 ubiquitin-protein ligase SIAH1 [EC:2.3.2.27]	04120 Ubiquitin mediated proteolysis [PATH:ko04120]; 04013 MAPK signaling pathway - fly [PATH:ko04013]; 04310 Wnt signaling pathway [PATH:ko04310]; 04115 p53 signaling pathway [PATH:ko04115]; 04121 Ubiquitin system [BR:ko04121];
KCPC_00030857-RA	K17098	K17098	ANNAT; annexin D	99992 Structural proteins;
KCPC_00030871-RA	K02896	K02896	RP-L24e, RPL24; large subunit ribosomal protein L24e	03010 Ribosome [PATH:ko03010]; 05171 Coronavirus disease - COVID-19 [PATH:ko05171]; 03011 Ribosome [BR:ko03011];
KCPC_00030901-RA	K22390	K22390	ACP7; acid phosphatase type 7	99999 Others;
KCPC_00030907-RA	K00279	K00279	CKX; cytokinin dehydrogenase [EC:1.5.99.12]	00908 Zeatin biosynthesis [PATH:ko00908];
KCPC_00030927-RA	K16297	K16297	SCPL-II; serine carboxypeptidase-like clade II [EC:3.4.16.-]	01002 Peptidases and inhibitors [BR:ko01002];
KCPC_00030928-RA	K01188	K01188	E3.2.1.21; beta-glucosidase [EC:3.2.1.21]	00500 Starch and sucrose metabolism [PATH:ko00500]; 00460 Cyanoamino acid metabolism [PATH:ko00460]; 00940 Phenylpropanoid biosynthesis [PATH:ko00940];
KCPC_00030966-RA	K03164	K03164	TOP2; DNA topoisomerase II [EC:5.6.2.2]	01524 Platinum drug resistance [PATH:ko01524]; 03032 DNA replication proteins [BR:ko03032]; 03036 Chromosome and associated proteins [BR:ko03036];
KCPC_00030986-RA	K00465	K00465	CCD1; carotenoid 9,10(9',10')-cleavage dioxygenase 1 [EC:1.13.11.-]	99980 Enzymes with EC numbers;
KCPC_00030991-RA	K10999	K10999	CESA; cellulose synthase A [EC:2.4.1.12]	01003 Glycosyltransferases [BR:ko01003];
KCPC_00031057-RA	K02910	K02910	RP-L31e, RPL31; large subunit ribosomal protein L31e	03010 Ribosome [PATH:ko03010]; 05171 Coronavirus disease - COVID-19 [PATH:ko05171]; 03011 Ribosome [BR:ko03011];
KCPC_00031068-RA	K13096	K13096	SF4; splicing factor 4	03041 Spliceosome [BR:ko03041];
KCPC_00031071-RA	K13096	K13096	SF4; splicing factor 4	03041 Spliceosome [BR:ko03041];
KCPC_00031080-RA	K13126	K13126	PABPC; polyadenylate-binding protein	03013 RNA transport [PATH:ko03013]; 03015 mRNA surveillance pathway [PATH:ko03015]; 03018 RNA degradation [PATH:ko03018]; 03019 Messenger RNA biogenesis [BR:ko03019]; 03041 Spliceosome [BR:ko03041];
KCPC_00031081-RA	K06670	K06670	SCC1, MCD1, RAD21; cohesin complex subunit SCC1	04110 Cell cycle [PATH:ko04110]; 04111 Cell cycle - yeast [PATH:ko04111]; 03036 Chromosome and associated proteins [BR:ko03036];
KCPC_00031090-RA	K08853	K08853	AAK; AP2-associated kinase [EC:2.7.11.1]	01001 Protein kinases [BR:ko01001]; 04131 Membrane trafficking [BR:ko04131];
KCPC_00031093-RA	K09838	K09838	ZEP, ABA1; zeaxanthin epoxidase [EC:1.14.15.21]	00906 Carotenoid biosynthesis [PATH:ko00906];
KCPC_00031105-RA	K11649	K11649	SMARCC; SWI/SNF related-matrix-associated actin-dependent regulator of chromatin subfamily C	04714 Thermogenesis [PATH:ko04714]; 05225 Hepatocellular carcinoma [PATH:ko05225]; 03021 Transcription machinery [BR:ko03021]; 03036 Chromosome and associated proteins [BR:ko03036];
KCPC_00031145-RA	K12373	K12373	HEXA_B; hexosaminidase [EC:3.2.1.52]	00520 Amino sugar and nucleotide sugar metabolism [PATH:ko00520]; 00513 Various types of N-glycan biosynthesis [PATH:ko00513]; 00531 Glycosaminoglycan degradation [PATH:ko00531]; 00603 Glycosphingolipid biosynthesis - globo and isoglobo series [PATH:ko00603]; 00604 Glycosphingolipid biosynthesis - ganglio series [PATH:ko00604]; 00511 Other glycan degradation [PATH:ko00511]; 04142 Lysosome [PATH:k…
KCPC_00031178-RA	K01937	K01937	pyrG, CTPS; CTP synthase [EC:6.3.4.2]	00240 Pyrimidine metabolism [PATH:ko00240];
KCPC_00031186-RA	K00031	K00031	IDH1, IDH2, icd; isocitrate dehydrogenase [EC:1.1.1.42]	00020 Citrate cycle (TCA cycle) [PATH:ko00020]; 00720 Carbon fixation pathways in prokaryotes [PATH:ko00720]; 00480 Glutathione metabolism [PATH:ko00480]; 04146 Peroxisome [PATH:ko04146]; 05230 Central carbon metabolism in cancer [PATH:ko05230];
KCPC_00031297-RA	K04121	K04121	E4.2.3.19; ent-kaurene synthase [EC:4.2.3.19]	00904 Diterpenoid biosynthesis [PATH:ko00904];
KCPC_00031320-RA	K17822	K17822	DCUN1D1_2; DCN1-like protein 1/2	04121 Ubiquitin system [BR:ko04121];
KCPC_00031336-RA	K21852	K21852	DOCK6_7_8; dedicator of cytokinesis protein 6/7/8	04131 Membrane trafficking [BR:ko04131];
KCPC_00031355-RA	K01381	K01381	PEP4; saccharopepsin [EC:3.4.23.25]	04138 Autophagy - yeast [PATH:ko04138]; 01002 Peptidases and inhibitors [BR:ko01002];
KCPC_00031418-RA	K15188	K15188	CCNT; cyclin T	05202 Transcriptional misregulation in cancer [PATH:ko05202]; 03021 Transcription machinery [BR:ko03021];
KCPC_00031423-RA	K03234	K03234	EEF2; elongation factor 2	04152 AMPK signaling pathway [PATH:ko04152]; 04921 Oxytocin signaling pathway [PATH:ko04921]; 03012 Translation factors [BR:ko03012]; 04147 Exosome [BR:ko04147];
KCPC_00031426-RA	K10734	K10734	GINS3; GINS complex subunit 3	03032 DNA replication proteins [BR:ko03032];
KCPC_00031436-RA	K12627	K12627	LSM8; U6 snRNA-associated Sm-like protein LSm8	03040 Spliceosome [PATH:ko03040]; 03018 RNA degradation [PATH:ko03018]; 03019 Messenger RNA biogenesis [BR:ko03019]; 03041 Spliceosome [BR:ko03041];
KCPC_00030533-RA	K07432	K07432	ALG13; beta-1,4-N-acetylglucosaminyltransferase [EC:2.4.1.141]	00510 N-Glycan biosynthesis [PATH:ko00510]; 00513 Various types of N-glycan biosynthesis [PATH:ko00513]; 01003 Glycosyltransferases [BR:ko01003];
KCPC_00030547-RA	K01893	K01893	NARS, asnS; asparaginyl-tRNA synthetase [EC:6.1.1.22]	00970 Aminoacyl-tRNA biosynthesis [PATH:ko00970]; 01007 Amino acid related enzymes [BR:ko01007]; 03016 Transfer RNA biogenesis [BR:ko03016];
KCPC_00030549-RA	K07766	K07766	E3.6.1.52; diphosphoinositol-polyphosphate diphosphatase [EC:3.6.1.52]	99980 Enzymes with EC numbers;
KCPC_00029929-RA	K24405	K24405	SUVH1; [histone H3]-lysine9 N-dimethyltransferase [EC:2.1.1.368]	00310 Lysine degradation [PATH:ko00310]; 03036 Chromosome and associated proteins [BR:ko03036];
KCPC_00029958-RA	K01051	K01051	E3.1.1.11; pectinesterase [EC:3.1.1.11]	00040 Pentose and glucuronate interconversions [PATH:ko00040]; 02020 Two-component system [PATH:ko02020];
KCPC_00029978-RA	K19347	K19347	SUN1_2; SUN domain-containing protein 1/2	03036 Chromosome and associated proteins [BR:ko03036];
KCPC_00030154-RA	K14156	K14156	CHK; choline/ethanolamine kinase [EC:2.7.1.32 2.7.1.82]	00564 Glycerophospholipid metabolism [PATH:ko00564]; 05231 Choline metabolism in cancer [PATH:ko05231];
KCPC_00030188-RA	K22312	K22312	ST2A, SOT15; hydroxyjasmonate sulfotransferase [EC:2.8.2.39]	99980 Enzymes with EC numbers;
KCPC_00030194-RA	K22312	K22312	ST2A, SOT15; hydroxyjasmonate sulfotransferase [EC:2.8.2.39]	99980 Enzymes with EC numbers;
KCPC_00030199-RA	K22312	K22312	ST2A, SOT15; hydroxyjasmonate sulfotransferase [EC:2.8.2.39]	99980 Enzymes with EC numbers;
KCPC_00030200-RA	K21568	K21568	PLR; pinoresinol/lariciresinol reductase [EC:1.23.1.1 1.23.1.2 1.23.1.3 1.23.1.4]	00998 Biosynthesis of various secondary metabolites - part 2 [PATH:ko00998];
KCPC_00030203-RA	K22312	K22312	ST2A, SOT15; hydroxyjasmonate sulfotransferase [EC:2.8.2.39]	99980 Enzymes with EC numbers;
KCPC_00030206-RA	K22312	K22312	ST2A, SOT15; hydroxyjasmonate sulfotransferase [EC:2.8.2.39]	99980 Enzymes with EC numbers;
KCPC_00030232-RA	K22312	K22312	ST2A, SOT15; hydroxyjasmonate sulfotransferase [EC:2.8.2.39]	99980 Enzymes with EC numbers;
KCPC_00030424-RA	K00889	K00889	PIP5K; 1-phosphatidylinositol-4-phosphate 5-kinase [EC:2.7.1.68]	00562 Inositol phosphate metabolism [PATH:ko00562]; 04011 MAPK signaling pathway - yeast [PATH:ko04011]; 04070 Phosphatidylinositol signaling system [PATH:ko04070]; 04072 Phospholipase D signaling pathway [PATH:ko04072]; 04144 Endocytosis [PATH:ko04144]; 04139 Mitophagy - yeast [PATH:ko04139]; 04510 Focal adhesion [PATH:ko04510]; 04810 Regulation of actin cytoskeleton [PATH:ko04810]; 04666 Fc gam…
KCPC_00030437-RA	K01214	K01214	ISA, treX; isoamylase [EC:3.2.1.68]	00500 Starch and sucrose metabolism [PATH:ko00500];
KCPC_00030519-RA	K19784	K19784	chrR, NQR; chromate reductase, NAD(P)H dehydrogenase (quinone)	99988 Secondary metabolism;
KCPC_00030520-RA	K19784	K19784	chrR, NQR; chromate reductase, NAD(P)H dehydrogenase (quinone)	99988 Secondary metabolism;
KCPC_00030541-RA	K09191	K09191	GTF3A; general transcription factor IIIA	03000 Transcription factors [BR:ko03000]; 03021 Transcription machinery [BR:ko03021];
KCPC_00030542-RA	K02983	K02983	RP-S30e, RPS30; small subunit ribosomal protein S30e	03010 Ribosome [PATH:ko03010]; 05171 Coronavirus disease - COVID-19 [PATH:ko05171]; 03011 Ribosome [BR:ko03011]; 04121 Ubiquitin system [BR:ko04121];
KCPC_00030544-RA	K09191	K09191	GTF3A; general transcription factor IIIA	03000 Transcription factors [BR:ko03000]; 03021 Transcription machinery [BR:ko03021];
KCPC_00030550-RA	K16279	K16279	KEG; E3 ubiquitin-protein ligase KEG [EC:2.7.11.1 2.3.2.27]	01001 Protein kinases [BR:ko01001]; 04121 Ubiquitin system [BR:ko04121];
KCPC_00031461-RA	K10406	K10406	KIFC2_3; kinesin family member C2/C3	04812 Cytoskeleton proteins [BR:ko04812];
KCPC_00031526-RA	K05928	K05928	E2.1.1.95; tocopherol O-methyltransferase [EC:2.1.1.95]	00130 Ubiquinone and other terpenoid-quinone biosynthesis [PATH:ko00130];
KCPC_00031631-RA	K14488	K14488	SAUR; SAUR family protein	04075 Plant hormone signal transduction [PATH:ko04075];
KCPC_00031636-RA	K14488	K14488	SAUR; SAUR family protein	04075 Plant hormone signal transduction [PATH:ko04075];
KCPC_00031642-RA	K14488	K14488	SAUR; SAUR family protein	04075 Plant hormone signal transduction [PATH:ko04075];
KCPC_00030646-RA	K18162	K18162	NDUFAF5; NADH dehydrogenase [ubiquinone] 1 alpha subcomplex assembly factor 5 [EC:2.1.1.-]	04714 Thermogenesis [PATH:ko04714]; 03029 Mitochondrial biogenesis [BR:ko03029];
KCPC_00030656-RA	K04681	K04681	RBL1; retinoblastoma-like protein 1	04350 TGF-beta signaling pathway [PATH:ko04350]; 04110 Cell cycle [PATH:ko04110]; 04218 Cellular senescence [PATH:ko04218]; 05203 Viral carcinogenesis [PATH:ko05203]; 05165 Human papillomavirus infection [PATH:ko05165]; 03000 Transcription factors [BR:ko03000];
KCPC_00030666-RA	K12878	K12878	THOC1; THO complex subunit 1	03040 Spliceosome [PATH:ko03040]; 03013 RNA transport [PATH:ko03013]; 03019 Messenger RNA biogenesis [BR:ko03019]; 03041 Spliceosome [BR:ko03041];
KCPC_00030668-RA	K05284	K05284	PIGM; GPI mannosyltransferase 1 subunit M [EC:2.4.1.-]	00563 Glycosylphosphatidylinositol (GPI)-anchor biosynthesis [PATH:ko00563]; 01003 Glycosyltransferases [BR:ko01003];
KCPC_00030696-RA	K14488	K14488	SAUR; SAUR family protein	04075 Plant hormone signal transduction [PATH:ko04075];
KCPC_00030750-RA	K14492	K14492	ARR-A; two-component response regulator ARR-A family	04075 Plant hormone signal transduction [PATH:ko04075];
KCPC_00030822-RA	K14488	K14488	SAUR; SAUR family protein	04075 Plant hormone signal transduction [PATH:ko04075];
KCPC_00030850-RA	K17098	K17098	ANNAT; annexin D	99992 Structural proteins;
KCPC_00030875-RA	K02896	K02896	RP-L24e, RPL24; large subunit ribosomal protein L24e	03010 Ribosome [PATH:ko03010]; 05171 Coronavirus disease - COVID-19 [PATH:ko05171]; 03011 Ribosome [BR:ko03011];
KCPC_00030914-RA	K03955	K03955	NDUFAB1; NADH dehydrogenase (ubiquinone) 1 alpha/beta subcomplex 1, acyl-carrier protein	00190 Oxidative phosphorylation [PATH:ko00190]; 00061 Fatty acid biosynthesis [PATH:ko00061]; 04723 Retrograde endocannabinoid signaling [PATH:ko04723]; 04714 Thermogenesis [PATH:ko04714]; 05010 Alzheimer disease [PATH:ko05010]; 05012 Parkinson disease [PATH:ko05012]; 05014 Amyotrophic lateral sclerosis [PATH:ko05014]; 05016 Huntington disease [PATH:ko05016]; 05020 Prion disease [PATH:ko05020]; 0…
KCPC_00030933-RA	K22803	K22803	SMC5; structural maintenance of chromosomes protein 5	03400 DNA repair and recombination proteins [BR:ko03400];
KCPC_00030934-RA	K13366	K13366	MPAO, PAO1; polyamine oxidase [EC:1.5.3.14 1.5.3.16 1.5.3.-]	00330 Arginine and proline metabolism [PATH:ko00330]; 00410 beta-Alanine metabolism [PATH:ko00410];
KCPC_00030935-RA	K00559	K00559	SMT1, ERG6; sterol 24-C-methyltransferase [EC:2.1.1.41]	00100 Steroid biosynthesis [PATH:ko00100];
KCPC_00030987-RA	K08064	K08064	NFYA, HAP2; nuclear transcription factor Y, alpha	04612 Antigen processing and presentation [PATH:ko04612]; 05152 Tuberculosis [PATH:ko05152]; 05017 Spinocerebellar ataxia [PATH:ko05017]; 03000 Transcription factors [BR:ko03000];
KCPC_00030988-RA	K08064	K08064	NFYA, HAP2; nuclear transcription factor Y, alpha	04612 Antigen processing and presentation [PATH:ko04612]; 05152 Tuberculosis [PATH:ko05152]; 05017 Spinocerebellar ataxia [PATH:ko05017]; 03000 Transcription factors [BR:ko03000];
KCPC_00030989-RA	K13121	K13121	FRA10AC1; protein FRA10AC1	03041 Spliceosome [BR:ko03041];
KCPC_00031005-RA	K09422	K09422	MYBP; transcription factor MYB, plant	03000 Transcription factors [BR:ko03000];
KCPC_00031006-RA	K02137	K02137	ATPeF0O, ATP5O, ATP5; F-type H+-transporting ATPase subunit O	00190 Oxidative phosphorylation [PATH:ko00190]; 04714 Thermogenesis [PATH:ko04714]; 05010 Alzheimer disease [PATH:ko05010]; 05012 Parkinson disease [PATH:ko05012]; 05014 Amyotrophic lateral sclerosis [PATH:ko05014]; 05016 Huntington disease [PATH:ko05016]; 05020 Prion disease [PATH:ko05020]; 05022 Pathways of neurodegeneration - multiple diseases [PATH:ko05022]; 05415 Diabetic cardiomyopathy [PAT…
KCPC_00031026-RA	K19045	K19045	BB; E3 ubiquitin-protein ligase BIG BROTHER and related proteins [EC:2.3.2.27]	04121 Ubiquitin system [BR:ko04121];
KCPC_00031027-RA	K05863	K05863	SLC25A4S, ANT; solute carrier family 25 (mitochondrial adenine nucleotide translocator), member 4/5/6/31	04020 Calcium signaling pathway [PATH:ko04020]; 04022 cGMP-PKG signaling pathway [PATH:ko04022]; 04217 Necroptosis [PATH:ko04217]; 04218 Cellular senescence [PATH:ko04218]; 04613 Neutrophil extracellular trap formation [PATH:ko04613]; 05166 Human T-cell leukemia virus 1 infection [PATH:ko05166]; 05164 Influenza A [PATH:ko05164]; 05010 Alzheimer disease [PATH:ko05010]; 05012 Parkinson disease [PAT…
KCPC_00031055-RA	K12626	K12626	LSM7; U6 snRNA-associated Sm-like protein LSm7	03040 Spliceosome [PATH:ko03040]; 03018 RNA degradation [PATH:ko03018]; 03019 Messenger RNA biogenesis [BR:ko03019]; 03041 Spliceosome [BR:ko03041];
KCPC_00031070-RA	K03216	K03216	trmL, cspR; tRNA (cytidine/uridine-2'-O-)-methyltransferase [EC:2.1.1.207]	03016 Transfer RNA biogenesis [BR:ko03016];
KCPC_00031077-RA	K02934	K02934	RP-L6e, RPL6; large subunit ribosomal protein L6e	03010 Ribosome [PATH:ko03010]; 05171 Coronavirus disease - COVID-19 [PATH:ko05171]; 03011 Ribosome [BR:ko03011];
KCPC_00031083-RA	K07466	K07466	RFA1, RPA1, rpa; replication factor A1	03030 DNA replication [PATH:ko03030]; 03420 Nucleotide excision repair [PATH:ko03420]; 03430 Mismatch repair [PATH:ko03430]; 03440 Homologous recombination [PATH:ko03440]; 03460 Fanconi anemia pathway [PATH:ko03460]; 03000 Transcription factors [BR:ko03000]; 03032 DNA replication proteins [BR:ko03032]; 03400 DNA repair and recombination proteins [BR:ko03400];
KCPC_00031085-RA	K01188	K01188	E3.2.1.21; beta-glucosidase [EC:3.2.1.21]	00500 Starch and sucrose metabolism [PATH:ko00500]; 00460 Cyanoamino acid metabolism [PATH:ko00460]; 00940 Phenylpropanoid biosynthesis [PATH:ko00940];
KCPC_00031088-RA	K01188	K01188	E3.2.1.21; beta-glucosidase [EC:3.2.1.21]	00500 Starch and sucrose metabolism [PATH:ko00500]; 00460 Cyanoamino acid metabolism [PATH:ko00460]; 00940 Phenylpropanoid biosynthesis [PATH:ko00940];
KCPC_00031107-RA	K01647	K01647	CS, gltA; citrate synthase [EC:2.3.3.1]	00020 Citrate cycle (TCA cycle) [PATH:ko00020]; 00630 Glyoxylate and dicarboxylate metabolism [PATH:ko00630];
KCPC_00031188-RA	K15139	K15139	MED22; mediator of RNA polymerase II transcription subunit 22	03021 Transcription machinery [BR:ko03021];
KCPC_00031190-RA	K02998	K02998	RP-SAe, RPSA; small subunit ribosomal protein SAe	03010 Ribosome [PATH:ko03010]; 05171 Coronavirus disease - COVID-19 [PATH:ko05171]; 03011 Ribosome [BR:ko03011];
KCPC_00031202-RA	K01246	K01246	tag; DNA-3-methyladenine glycosylase I [EC:3.2.2.20]	03410 Base excision repair [PATH:ko03410]; 03400 DNA repair and recombination proteins [BR:ko03400];
KCPC_00031298-RA	K00088	K00088	IMPDH, guaB; IMP dehydrogenase [EC:1.1.1.205]	00230 Purine metabolism [PATH:ko00230]; 00983 Drug metabolism - other enzymes [PATH:ko00983]; 04147 Exosome [BR:ko04147];
KCPC_00031301-RA	K14709	K14709	SLC39A1_2_3, ZIP1_2_3; solute carrier family 39 (zinc transporter), member 1/2/3	02000 Transporters [BR:ko02000];
KCPC_00031304-RA	K05387	K05387	GRIP; glutamate receptor, ionotropic, plant	04040 Ion channels [BR:ko04040];
KCPC_00031324-RA	K00134	K00134	GAPDH, gapA; glyceraldehyde 3-phosphate dehydrogenase [EC:1.2.1.12]	00010 Glycolysis / Gluconeogenesis [PATH:ko00010]; 00710 Carbon fixation in photosynthetic organisms [PATH:ko00710]; 04066 HIF-1 signaling pathway [PATH:ko04066]; 05130 Pathogenic Escherichia coli infection [PATH:ko05130]; 05132 Salmonella infection [PATH:ko05132]; 05010 Alzheimer disease [PATH:ko05010]; 05415 Diabetic cardiomyopathy [PATH:ko05415]; 04131 Membrane trafficking [BR:ko04131]; 04147 …
KCPC_00031331-RA	K00927	K00927	PGK, pgk; phosphoglycerate kinase [EC:2.7.2.3]	00010 Glycolysis / Gluconeogenesis [PATH:ko00010]; 00710 Carbon fixation in photosynthetic organisms [PATH:ko00710]; 04066 HIF-1 signaling pathway [PATH:ko04066]; 04147 Exosome [BR:ko04147];
KCPC_00031334-RA	K00927	K00927	PGK, pgk; phosphoglycerate kinase [EC:2.7.2.3]	00010 Glycolysis / Gluconeogenesis [PATH:ko00010]; 00710 Carbon fixation in photosynthetic organisms [PATH:ko00710]; 04066 HIF-1 signaling pathway [PATH:ko04066]; 04147 Exosome [BR:ko04147];
KCPC_00031374-RA	K01011	K01011	TST, MPST, sseA; thiosulfate/3-mercaptopyruvate sulfurtransferase [EC:2.8.1.1 2.8.1.2]	00920 Sulfur metabolism [PATH:ko00920]; 00270 Cysteine and methionine metabolism [PATH:ko00270]; 04122 Sulfur relay system [PATH:ko04122];
KCPC_00031376-RA	K02493	K02493	hemK, prmC, HEMK; release factor glutamine methyltransferase [EC:2.1.1.297]	03012 Translation factors [BR:ko03012];
KCPC_00031382-RA	K09422	K09422	MYBP; transcription factor MYB, plant	03000 Transcription factors [BR:ko03000];
KCPC_00031386-RA	K14488	K14488	SAUR; SAUR family protein	04075 Plant hormone signal transduction [PATH:ko04075];
KCPC_00031391-RA	K07442	K07442	TRM61, GCD14; tRNA (adenine57-N1/adenine58-N1)-methyltransferase catalytic subunit [EC:2.1.1.219 2.1.1.220]	03016 Transfer RNA biogenesis [BR:ko03016];
KCPC_00031417-RA	K20729	K20729	EPF1_2; protein EPIDERMAL PATTERNING FACTOR 1/2	04016 MAPK signaling pathway - plant [PATH:ko04016];
KCPC_00031425-RA	K19042	K19042	BOI; E3 ubiquitin-protein ligase BOI and related proteins [EC:2.3.2.27]	04121 Ubiquitin system [BR:ko04121];
KCPC_00031434-RA	K19788	K19788	OLA1; obg-like ATPase 1	03036 Chromosome and associated proteins [BR:ko03036];
KCPC_00031448-RA	K03129	K03129	TAF4; transcription initiation factor TFIID subunit 4	03022 Basal transcription factors [PATH:ko03022]; 05016 Huntington disease [PATH:ko05016]; 03021 Transcription machinery [BR:ko03021]; 03036 Chromosome and associated proteins [BR:ko03036];
KCPC_00031457-RA	K03541	K03541	psbR; photosystem II 10kDa protein	00195 Photosynthesis [PATH:ko00195]; 00194 Photosynthesis proteins [BR:ko00194];
KCPC_00031464-RA	K00799	K00799	GST, gst; glutathione S-transferase [EC:2.5.1.18]	00480 Glutathione metabolism [PATH:ko00480]; 00980 Metabolism of xenobiotics by cytochrome P450 [PATH:ko00980]; 00982 Drug metabolism - cytochrome P450 [PATH:ko00982]; 00983 Drug metabolism - other enzymes [PATH:ko00983]; 04212 Longevity regulating pathway - worm [PATH:ko04212]; 05200 Pathways in cancer [PATH:ko05200]; 05204 Chemical carcinogenesis [PATH:ko05204]; 05225 Hepatocellular carcinoma […
KCPC_00031481-RA	K09840	K09840	NCED; 9-cis-epoxycarotenoid dioxygenase [EC:1.13.11.51]	00906 Carotenoid biosynthesis [PATH:ko00906];
KCPC_00031530-RA	K03086	K03086	rpoD; RNA polymerase primary sigma factor	02040 Flagellar assembly [PATH:ko02040]; 03021 Transcription machinery [BR:ko03021];
KCPC_00031534-RA	K18670	K18670	YAK1; dual specificity protein kinase YAK1 [EC:2.7.12.1]	01001 Protein kinases [BR:ko01001];
KCPC_00031555-RA	K21484	K21484	BSMT1; benzoate/salicylate 1-O-methyltransferase [EC:2.1.1.273 2.1.1.274]	99980 Enzymes with EC numbers;
KCPC_00031572-RA	K04506	K04506	SIAH1; E3 ubiquitin-protein ligase SIAH1 [EC:2.3.2.27]	04120 Ubiquitin mediated proteolysis [PATH:ko04120]; 04013 MAPK signaling pathway - fly [PATH:ko04013]; 04310 Wnt signaling pathway [PATH:ko04310]; 04115 p53 signaling pathway [PATH:ko04115]; 04121 Ubiquitin system [BR:ko04121];
KCPC_00031619-RA	K02935	K02935	RP-L7, MRPL12, rplL; large subunit ribosomal protein L7/L12	03010 Ribosome [PATH:ko03010]; 03011 Ribosome [BR:ko03011];
KCPC_00031622-RA	K17479	K17479	GRXCR1; glutaredoxin domain-containing cysteine-rich protein 1	01009 Protein phosphatases and associated proteins [BR:ko01009]; 03110 Chaperones and folding catalysts [BR:ko03110];
KCPC_00073237-RA	K16055	K16055	TPS; trehalose 6-phosphate synthase/phosphatase [EC:2.4.1.15 3.1.3.12]	00500 Starch and sucrose metabolism [PATH:ko00500]; 01003 Glycosyltransferases [BR:ko01003];
KCPC_00069496-RA	K22390	K22390	ACP7; acid phosphatase type 7	99999 Others;
KCPC_00069494-RA	K01373	K01373	CTSF; cathepsin F [EC:3.4.22.41]	04142 Lysosome [PATH:ko04142]; 04210 Apoptosis [PATH:ko04210]; 04626 Plant-pathogen interaction [PATH:ko04626]; 01002 Peptidases and inhibitors [BR:ko01002];
KCPC_00070020-RA	K08193	K08193	SLC17A; MFS transporter, ACS family, solute carrier family 17 (sodium-dependent inorganic phosphate cotransporter), other	02000 Transporters [BR:ko02000];
KCPC_00070025-RA	K24104	K24104	GPN; GPN-loop GTPase	03021 Transcription machinery [BR:ko03021];
KCPC_00067443-RA	K03849	K03849	ALG8; alpha-1,3-glucosyltransferase [EC:2.4.1.265]	00510 N-Glycan biosynthesis [PATH:ko00510]; 01003 Glycosyltransferases [BR:ko01003];
KCPC_00068096-RA	K02723	K02723	psbY; photosystem II PsbY protein	00195 Photosynthesis [PATH:ko00195]; 00194 Photosynthesis proteins [BR:ko00194];
KCPC_00068094-RA	K03217	K03217	yidC, spoIIIJ, OXA1, ccfA; YidC/Oxa1 family membrane protein insertase	03060 Protein export [PATH:ko03060]; 03070 Bacterial secretion system [PATH:ko03070]; 02024 Quorum sensing [PATH:ko02024]; 03029 Mitochondrial biogenesis [BR:ko03029]; 02044 Secretion system [BR:ko02044];
KCPC_00068098-RA	K10251	K10251	HSD17B12, KAR, IFA38; 17beta-estradiol 17-dehydrogenase / very-long-chain 3-oxoacyl-CoA reductase [EC:1.1.1.62 1.1.1.330]	00062 Fatty acid elongation [PATH:ko00062]; 00140 Steroid hormone biosynthesis [PATH:ko00140]; 01040 Biosynthesis of unsaturated fatty acids [PATH:ko01040]; 01004 Lipid biosynthesis proteins [BR:ko01004];
KCPC_00072790-RA	K00799	K00799	GST, gst; glutathione S-transferase [EC:2.5.1.18]	00480 Glutathione metabolism [PATH:ko00480]; 00980 Metabolism of xenobiotics by cytochrome P450 [PATH:ko00980]; 00982 Drug metabolism - cytochrome P450 [PATH:ko00982]; 00983 Drug metabolism - other enzymes [PATH:ko00983]; 04212 Longevity regulating pathway - worm [PATH:ko04212]; 05200 Pathways in cancer [PATH:ko05200]; 05204 Chemical carcinogenesis [PATH:ko05204]; 05225 Hepatocellular carcinoma […
KCPC_00068963-RA	K16280	K16280	RGLG; E3 ubiquitin-protein ligase RGLG [EC:2.3.2.27]	04121 Ubiquitin system [BR:ko04121];
KCPC_00073928-RA	K21568	K21568	PLR; pinoresinol/lariciresinol reductase [EC:1.23.1.1 1.23.1.2 1.23.1.3 1.23.1.4]	00998 Biosynthesis of various secondary metabolites - part 2 [PATH:ko00998];
KCPC_00073926-RA	K21568	K21568	PLR; pinoresinol/lariciresinol reductase [EC:1.23.1.1 1.23.1.2 1.23.1.3 1.23.1.4]	00998 Biosynthesis of various secondary metabolites - part 2 [PATH:ko00998];
KCPC_00067404-RA	K15161	K15161	CCNC, SSN8; cyclin-C	03021 Transcription machinery [BR:ko03021];
KCPC_00074380-RA	K01537	K01537	ATP2C; P-type Ca2+ transporter type 2C [EC:7.2.2.10]	99980 Enzymes with EC numbers;
KCPC_00076496-RA	K08917	K08917	LHCB6; light-harvesting complex II chlorophyll a/b binding protein 6	00196 Photosynthesis - antenna proteins [PATH:ko00196]; 00194 Photosynthesis proteins [BR:ko00194];
KCPC_00075367-RA	K14641	K14641	APY; apyrase [EC:3.6.1.5]	00230 Purine metabolism [PATH:ko00230]; 00240 Pyrimidine metabolism [PATH:ko00240];
KCPC_00071560-RA	K24668	K24668	NES; neryl diphosphate diphosphatase [EC:3.7.1.27]	99980 Enzymes with EC numbers;
KCPC_00068978-RA	K11982	K11982	RNF115_126; E3 ubiquitin-protein ligase RNF115/126 [EC:2.3.2.27]	04131 Membrane trafficking [BR:ko04131]; 04121 Ubiquitin system [BR:ko04121];
KCPC_00068979-RA	K16283	K16283	SDIR1; E3 ubiquitin-protein ligase SDIR1 [EC:2.3.2.27]	04121 Ubiquitin system [BR:ko04121];
KCPC_00068980-RA	K01802	K01802	E5.2.1.8; peptidylprolyl isomerase [EC:5.2.1.8]	99980 Enzymes with EC numbers;
KCPC_00066039-RA	K10206	K10206	E2.6.1.83; LL-diaminopimelate aminotransferase [EC:2.6.1.83]	00300 Lysine biosynthesis [PATH:ko00300]; 01007 Amino acid related enzymes [BR:ko01007];
KCPC_00067813-RA	K11778	K11778	DHDDS, RER2, SRT1; ditrans,polycis-polyprenyl diphosphate synthase [EC:2.5.1.87]	00900 Terpenoid backbone biosynthesis [PATH:ko00900]; 01006 Prenyltransferases [BR:ko01006];
KCPC_00075186-RA	K07874	K07874	RAB1A; Ras-related protein Rab-1A	04140 Autophagy - animal [PATH:ko04140]; 05130 Pathogenic Escherichia coli infection [PATH:ko05130]; 05134 Legionellosis [PATH:ko05134]; 05014 Amyotrophic lateral sclerosis [PATH:ko05014]; 05022 Pathways of neurodegeneration - multiple diseases [PATH:ko05022]; 04131 Membrane trafficking [BR:ko04131]; 04147 Exosome [BR:ko04147]; 04031 GTP-binding proteins [BR:ko04031];
KCPC_00067251-RA	K22588	K22588	ASMT; acetylserotonin O-methyltransferase, plant [EC:2.1.1.4]	00380 Tryptophan metabolism [PATH:ko00380];
KCPC_00071824-RA	K02896	K02896	RP-L24e, RPL24; large subunit ribosomal protein L24e	03010 Ribosome [PATH:ko03010]; 05171 Coronavirus disease - COVID-19 [PATH:ko05171]; 03011 Ribosome [BR:ko03011];
KCPC_00071825-RA	K11268	K11268	ESCO, ECO1; N-acetyltransferase [EC:2.3.1.-]	03036 Chromosome and associated proteins [BR:ko03036];
KCPC_00074894-RA	K03635	K03635	MOCS2B, moaE; molybdopterin synthase catalytic subunit [EC:2.8.1.12]	00790 Folate biosynthesis [PATH:ko00790]; 04122 Sulfur relay system [PATH:ko04122];
KCPC_00074895-RA	K16912	K16912	LAS1; ribosomal biogenesis protein LAS1	03009 Ribosome biogenesis [BR:ko03009];
KCPC_00068351-RA	K13459	K13459	RPS2; disease resistance protein RPS2	04626 Plant-pathogen interaction [PATH:ko04626];
KCPC_00076620-RA	K20891	K20891	GLCAT14; beta-glucuronosyltransferase [EC:2.4.1.-]	01003 Glycosyltransferases [BR:ko01003];
KCPC_00068305-RA	K15683	K15683	NFXL1, OZFP; NF-X1-type zinc finger protein NFXL1	04121 Ubiquitin system [BR:ko04121];
KCPC_00068306-RA	K15731	K15731	CTDSP; carboxy-terminal domain RNA polymerase II polypeptide A small phosphatase [EC:3.1.3.16]	01009 Protein phosphatases and associated proteins [BR:ko01009]; 03021 Transcription machinery [BR:ko03021];
KCPC_00067026-RA	K03262	K03262	EIF5; translation initiation factor 5	03013 RNA transport [PATH:ko03013]; 04214 Apoptosis - fly [PATH:ko04214]; 03012 Translation factors [BR:ko03012];
KCPC_00067028-RA	K03262	K03262	EIF5; translation initiation factor 5	03013 RNA transport [PATH:ko03013]; 04214 Apoptosis - fly [PATH:ko04214]; 03012 Translation factors [BR:ko03012];
KCPC_00067031-RA	K22856	K22856	EEF1AKMT2, EFM4, METTL10; EEF1A lysine methyltransferase 2 [EC:2.1.1.-]	03012 Translation factors [BR:ko03012];
KCPC_00076683-RA	K09264	K09264	K09264; MADS-box transcription factor, plant	03000 Transcription factors [BR:ko03000];
KCPC_00076685-RA	K11498	K11498	CENPE; centromeric protein E	01009 Protein phosphatases and associated proteins [BR:ko01009]; 03036 Chromosome and associated proteins [BR:ko03036];
KCPC_00073209-RA	K19199	K19199	SETD3; protein-histidine N-methyltransferase [EC:2.1.1.85]	04812 Cytoskeleton proteins [BR:ko04812];
KCPC_00067165-RA	K14801	K14801	TSR4; pre-rRNA-processing protein TSR4	03009 Ribosome biogenesis [BR:ko03009];
KCPC_00067166-RA	K01897	K01897	ACSL, fadD; long-chain acyl-CoA synthetase [EC:6.2.1.3]	00061 Fatty acid biosynthesis [PATH:ko00061]; 00071 Fatty acid degradation [PATH:ko00071]; 04146 Peroxisome [PATH:ko04146]; 04216 Ferroptosis [PATH:ko04216]; 02024 Quorum sensing [PATH:ko02024]; 04920 Adipocytokine signaling pathway [PATH:ko04920]; 03320 PPAR signaling pathway [PATH:ko03320]; 04714 Thermogenesis [PATH:ko04714]; 01004 Lipid biosynthesis proteins [BR:ko01004]; 04147 Exosome [BR:ko0…
KCPC_00074553-RA	K16276	K16276	K16276, BTS; zinc finger protein-like protein	04121 Ubiquitin system [BR:ko04121];
KCPC_00074967-RA	K01265	K01265	map; methionyl aminopeptidase [EC:3.4.11.18]	01002 Peptidases and inhibitors [BR:ko01002];
KCPC_00069704-RA	K20782	K20782	HPAT; hydroxyproline O-arabinosyltransferase [EC:2.4.2.58]	00514 Other types of O-glycan biosynthesis [PATH:ko00514]; 01003 Glycosyltransferases [BR:ko01003];
KCPC_00072981-RA	K23871	K23871	CGR; putative pectin methylesterase [EC:2.1.1.-]	99980 Enzymes with EC numbers;
KCPC_00069825-RA	K02725	K02725	PSMA1; 20S proteasome subunit alpha 6 [EC:3.4.25.1]	03050 Proteasome [PATH:ko03050]; 05010 Alzheimer disease [PATH:ko05010]; 05012 Parkinson disease [PATH:ko05012]; 05014 Amyotrophic lateral sclerosis [PATH:ko05014]; 05016 Huntington disease [PATH:ko05016]; 05017 Spinocerebellar ataxia [PATH:ko05017]; 05020 Prion disease [PATH:ko05020]; 05022 Pathways of neurodegeneration - multiple diseases [PATH:ko05022]; 01002 Peptidases and inhibitors [BR:ko01…
KCPC_00069826-RA	K01726	K01726	GAMMACA; gamma-carbonic anhydrase [EC:4.2.1.-]	99980 Enzymes with EC numbers;
KCPC_00069521-RA	K18156	K18156	ATP23, XRCC6BP1; mitochondrial inner membrane protease ATP23 [EC:3.4.24.-]	03029 Mitochondrial biogenesis [BR:ko03029];
KCPC_00068749-RA	K14568	K14568	EMG1, NEP1; rRNA small subunit pseudouridine methyltransferase Nep1 [EC:2.1.1.260]	03008 Ribosome biogenesis in eukaryotes [PATH:ko03008]; 03009 Ribosome biogenesis [BR:ko03009];
KCPC_00073408-RA	K00721	K00721	DPM1; dolichol-phosphate mannosyltransferase [EC:2.4.1.83]	00510 N-Glycan biosynthesis [PATH:ko00510]; 01003 Glycosyltransferases [BR:ko01003];
KCPC_00073409-RA	K22733	K22733	NIPA, SLC57A2S; magnesium transporter	02000 Transporters [BR:ko02000];
KCPC_00068676-RA	K00454	K00454	LOX2S; lipoxygenase [EC:1.13.11.12]	00591 Linoleic acid metabolism [PATH:ko00591]; 00592 alpha-Linolenic acid metabolism [PATH:ko00592];
KCPC_00071121-RA	K14638	K14638	SLC15A3_4, PHT; solute carrier family 15 (peptide/histidine transporter), member 3/4	02000 Transporters [BR:ko02000];
KCPC_00066678-RA	K01904	K01904	4CL; 4-coumarate--CoA ligase [EC:6.2.1.12]	00130 Ubiquinone and other terpenoid-quinone biosynthesis [PATH:ko00130]; 00940 Phenylpropanoid biosynthesis [PATH:ko00940];
KCPC_00075990-RA	K02639	K02639	petF; ferredoxin	00195 Photosynthesis [PATH:ko00195]; 00194 Photosynthesis proteins [BR:ko00194];
KCPC_00075991-RA	K01772	K01772	hemH, FECH; protoporphyrin/coproporphyrin ferrochelatase [EC:4.99.1.1 4.99.1.9]	00860 Porphyrin and chlorophyll metabolism [PATH:ko00860];
KCPC_00075780-RA	K17972	K17972	NAA20, NAT3; N-terminal acetyltransferase B complex catalytic subunit [EC:2.3.1.254]	03029 Mitochondrial biogenesis [BR:ko03029];
KCPC_00075778-RA	K12817	K12817	PRPF18, PRP18; pre-mRNA-splicing factor 18	03040 Spliceosome [PATH:ko03040]; 03041 Spliceosome [BR:ko03041];
KCPC_00075847-RA	K09422	K09422	MYBP; transcription factor MYB, plant	03000 Transcription factors [BR:ko03000];
KCPC_00075017-RA	K05282	K05282	GA20ox; gibberellin-44 dioxygenase [EC:1.14.11.12]	00904 Diterpenoid biosynthesis [PATH:ko00904];
KCPC_00075174-RA	K06199	K06199	crcB, FEX; fluoride exporter	02000 Transporters [BR:ko02000];
KCPC_00069639-RA	K10758	K10758	QSOX; thiol oxidase [EC:1.8.3.2]	99980 Enzymes with EC numbers;
KCPC_00070896-RA	K12471	K12471	EPN; epsin	04144 Endocytosis [PATH:ko04144]; 04131 Membrane trafficking [BR:ko04131];
KCPC_00074018-RA	K02967	K02967	RP-S2, MRPS2, rpsB; small subunit ribosomal protein S2	03010 Ribosome [PATH:ko03010]; 03011 Ribosome [BR:ko03011];
KCPC_00074767-RA	K01586	K01586	lysA; diaminopimelate decarboxylase [EC:4.1.1.20]	00300 Lysine biosynthesis [PATH:ko00300];
KCPC_00073489-RA	K07466	K07466	RFA1, RPA1, rpa; replication factor A1	03030 DNA replication [PATH:ko03030]; 03420 Nucleotide excision repair [PATH:ko03420]; 03430 Mismatch repair [PATH:ko03430]; 03440 Homologous recombination [PATH:ko03440]; 03460 Fanconi anemia pathway [PATH:ko03460]; 03000 Transcription factors [BR:ko03000]; 03032 DNA replication proteins [BR:ko03032]; 03400 DNA repair and recombination proteins [BR:ko03400];
KCPC_00074839-RA	K13083	K13083	CYP75A; flavonoid 3',5'-hydroxylase [EC:1.14.14.81]	00941 Flavonoid biosynthesis [PATH:ko00941]; 00944 Flavone and flavonol biosynthesis [PATH:ko00944]; 00199 Cytochrome P450 [BR:ko00199];
KCPC_00070683-RA	K12393	K12393	AP1M; AP-1 complex subunit mu	04142 Lysosome [PATH:ko04142]; 05170 Human immunodeficiency virus 1 infection [PATH:ko05170]; 04131 Membrane trafficking [BR:ko04131];
KCPC_00075649-RA	K14753	K14753	RACK1; guanine nucleotide-binding protein subunit beta-2-like 1 protein	05162 Measles [PATH:ko05162]; 03019 Messenger RNA biogenesis [BR:ko03019]; 04147 Exosome [BR:ko04147];
KCPC_00075650-RA	K09422	K09422	MYBP; transcription factor MYB, plant	03000 Transcription factors [BR:ko03000];
KCPC_00075651-RA	K05350	K05350	bglB; beta-glucosidase [EC:3.2.1.21]	00500 Starch and sucrose metabolism [PATH:ko00500]; 00460 Cyanoamino acid metabolism [PATH:ko00460]; 00940 Phenylpropanoid biosynthesis [PATH:ko00940];
KCPC_00071862-RA	K14488	K14488	SAUR; SAUR family protein	04075 Plant hormone signal transduction [PATH:ko04075];
KCPC_00071864-RA	K00902	K00902	DOLK; dolichol kinase [EC:2.7.1.108]	00510 N-Glycan biosynthesis [PATH:ko00510];
KCPC_00067551-RA	K02147	K02147	ATPeV1B, ATP6B; V-type H+-transporting ATPase subunit B	00190 Oxidative phosphorylation [PATH:ko00190]; 04150 mTOR signaling pathway [PATH:ko04150]; 04145 Phagosome [PATH:ko04145]; 04966 Collecting duct acid secretion [PATH:ko04966]; 04721 Synaptic vesicle cycle [PATH:ko04721]; 05165 Human papillomavirus infection [PATH:ko05165]; 05110 Vibrio cholerae infection [PATH:ko05110]; 05120 Epithelial cell signaling in Helicobacter pylori infection [PATH:ko05…
KCPC_00066807-RA	K12930	K12930	BZ1; anthocyanidin 3-O-glucosyltransferase [EC:2.4.1.115]	00942 Anthocyanin biosynthesis [PATH:ko00942]; 01003 Glycosyltransferases [BR:ko01003];
KCPC_00075173-RA	K09489	K09489	HSPA4; heat shock 70kDa protein 4	04530 Tight junction [PATH:ko04530]; 04612 Antigen processing and presentation [PATH:ko04612]; 05417 Lipid and atherosclerosis [PATH:ko05417]; 03110 Chaperones and folding catalysts [BR:ko03110];
KCPC_00075172-RA	K13509	K13509	AGPAT1_2; lysophosphatidate acyltransferase [EC:2.3.1.51]	00561 Glycerolipid metabolism [PATH:ko00561]; 00564 Glycerophospholipid metabolism [PATH:ko00564]; 04072 Phospholipase D signaling pathway [PATH:ko04072]; 04975 Fat digestion and absorption [PATH:ko04975]; 01004 Lipid biosynthesis proteins [BR:ko01004];
KCPC_00069046-RA	K20716	K20716	MAPKKK17_18; mitogen-activated protein kinase kinase kinase 17/18	04016 MAPK signaling pathway - plant [PATH:ko04016]; 01001 Protein kinases [BR:ko01001];
KCPC_00076990-RA	K05681	K05681	ABCG2, CD338; ATP-binding cassette, subfamily G (WHITE), member 2	02010 ABC transporters [PATH:ko02010]; 04976 Bile secretion [PATH:ko04976]; 01523 Antifolate resistance [PATH:ko01523]; 02000 Transporters [BR:ko02000]; 04147 Exosome [BR:ko04147]; 04090 CD molecules [BR:ko04090];
KCPC_00076882-RA	K13116	K13116	DDX41, ABS; ATP-dependent RNA helicase DDX41 [EC:3.6.4.13]	03041 Spliceosome [BR:ko03041];
KCPC_00073431-RA	K15032	K15032	MTERFD; mTERF domain-containing protein, mitochondrial	03012 Translation factors [BR:ko03012]; 03029 Mitochondrial biogenesis [BR:ko03029];
KCPC_00073434-RA	K02940	K02940	RP-L9e, RPL9; large subunit ribosomal protein L9e	03010 Ribosome [PATH:ko03010]; 05171 Coronavirus disease - COVID-19 [PATH:ko05171]; 03011 Ribosome [BR:ko03011];
KCPC_00073075-RA	K02912	K02912	RP-L32e, RPL32; large subunit ribosomal protein L32e	03010 Ribosome [PATH:ko03010]; 05171 Coronavirus disease - COVID-19 [PATH:ko05171]; 03011 Ribosome [BR:ko03011];
KCPC_00074024-RA	K01304	K01304	pcp; pyroglutamyl-peptidase [EC:3.4.19.3]	01002 Peptidases and inhibitors [BR:ko01002];
KCPC_00074070-RA	K01051	K01051	E3.1.1.11; pectinesterase [EC:3.1.1.11]	00040 Pentose and glucuronate interconversions [PATH:ko00040]; 02020 Two-component system [PATH:ko02020];
KCPC_00074071-RA	K08333	K08333	PIK3R4, VPS15; phosphoinositide-3-kinase, regulatory subunit 4 [EC:2.7.11.1]	04371 Apelin signaling pathway [PATH:ko04371]; 04140 Autophagy - animal [PATH:ko04140]; 04138 Autophagy - yeast [PATH:ko04138]; 04136 Autophagy - other [PATH:ko04136]; 05131 Shigellosis [PATH:ko05131]; 05010 Alzheimer disease [PATH:ko05010]; 05014 Amyotrophic lateral sclerosis [PATH:ko05014]; 05016 Huntington disease [PATH:ko05016]; 05017 Spinocerebellar ataxia [PATH:ko05017]; 05022 Pathways of n…
KCPC_00068462-RA	K15102	K15102	SLC25A3, PHC, PIC; solute carrier family 25 (mitochondrial phosphate transporter), member 3	02000 Transporters [BR:ko02000]; 04147 Exosome [BR:ko04147];
KCPC_00068465-RA	K00654	K00654	SPT; serine palmitoyltransferase [EC:2.3.1.50]	00600 Sphingolipid metabolism [PATH:ko00600]; 04071 Sphingolipid signaling pathway [PATH:ko04071]; 04138 Autophagy - yeast [PATH:ko04138]; 01007 Amino acid related enzymes [BR:ko01007];
KCPC_00073108-RA	K03644	K03644	lipA, LIAS, LIP1, LIP5; lipoyl synthase [EC:2.8.1.8]	00785 Lipoic acid metabolism [PATH:ko00785];
KCPC_00076595-RA	K00432	K00432	gpx, btuE, bsaA; glutathione peroxidase [EC:1.11.1.9]	00590 Arachidonic acid metabolism [PATH:ko00590]; 00480 Glutathione metabolism [PATH:ko00480]; 04918 Thyroid hormone synthesis [PATH:ko04918]; 05014 Amyotrophic lateral sclerosis [PATH:ko05014]; 05016 Huntington disease [PATH:ko05016]; 05022 Pathways of neurodegeneration - multiple diseases [PATH:ko05022];
KCPC_00070567-RA	K14652	K14652	ribBA; 3,4-dihydroxy 2-butanone 4-phosphate synthase / GTP cyclohydrolase II [EC:4.1.99.12 3.5.4.25]	00740 Riboflavin metabolism [PATH:ko00740]; 00790 Folate biosynthesis [PATH:ko00790];
KCPC_00073047-RA	K00511	K00511	SQLE, ERG1; squalene monooxygenase [EC:1.14.14.17]	00100 Steroid biosynthesis [PATH:ko00100]; 00909 Sesquiterpenoid and triterpenoid biosynthesis [PATH:ko00909];
KCPC_00074221-RA	K06067	K06067	HDAC1_2; histone deacetylase 1/2 [EC:3.5.1.98]	04330 Notch signaling pathway [PATH:ko04330]; 04110 Cell cycle [PATH:ko04110]; 04613 Neutrophil extracellular trap formation [PATH:ko04613]; 04919 Thyroid hormone signaling pathway [PATH:ko04919]; 04213 Longevity regulating pathway - multiple species [PATH:ko04213]; 05200 Pathways in cancer [PATH:ko05200]; 05202 Transcriptional misregulation in cancer [PATH:ko05202]; 05206 MicroRNAs in cancer [PA…
KCPC_00074331-RA	K14484	K14484	IAA; auxin-responsive protein IAA	04075 Plant hormone signal transduction [PATH:ko04075];
KCPC_00076340-RA	K00232	K00232	E1.3.3.6, ACOX1, ACOX3; acyl-CoA oxidase [EC:1.3.3.6]	00640 Propanoate metabolism [PATH:ko00640]; 00071 Fatty acid degradation [PATH:ko00071]; 00592 alpha-Linolenic acid metabolism [PATH:ko00592]; 01040 Biosynthesis of unsaturated fatty acids [PATH:ko01040]; 00410 beta-Alanine metabolism [PATH:ko00410]; 04024 cAMP signaling pathway [PATH:ko04024]; 04146 Peroxisome [PATH:ko04146]; 03320 PPAR signaling pathway [PATH:ko03320];
KCPC_00067469-RA	K09510	K09510	DNAJB4; DnaJ homolog subfamily B member 4	03110 Chaperones and folding catalysts [BR:ko03110];
KCPC_00067467-RA	K03242	K03242	EIF2S3; translation initiation factor 2 subunit 3	03013 RNA transport [PATH:ko03013]; 03012 Translation factors [BR:ko03012];
KCPC_00073463-RA	K04798	K04798	pfdB, PFDN6; prefoldin beta subunit	03110 Chaperones and folding catalysts [BR:ko03110];
KCPC_00073303-RA	K22733	K22733	NIPA, SLC57A2S; magnesium transporter	02000 Transporters [BR:ko02000];
KCPC_00076326-RA	K01251	K01251	E3.3.1.1, ahcY; adenosylhomocysteinase [EC:3.3.1.1]	00270 Cysteine and methionine metabolism [PATH:ko00270]; 01009 Protein phosphatases and associated proteins [BR:ko01009]; 04147 Exosome [BR:ko04147];
KCPC_00069033-RA	K08737	K08737	MSH6; DNA mismatch repair protein MSH6	03430 Mismatch repair [PATH:ko03430]; 05200 Pathways in cancer [PATH:ko05200]; 05210 Colorectal cancer [PATH:ko05210]; 01524 Platinum drug resistance [PATH:ko01524]; 03400 DNA repair and recombination proteins [BR:ko03400];
KCPC_00069030-RA	K03627	K03627	MBF1; putative transcription factor	99973 Transcription;
KCPC_00071634-RA	K02537	K02537	MAD2; mitotic spindle assembly checkpoint protein MAD2	04110 Cell cycle [PATH:ko04110]; 04111 Cell cycle - yeast [PATH:ko04111]; 04113 Meiosis - yeast [PATH:ko04113]; 04114 Oocyte meiosis [PATH:ko04114]; 04914 Progesterone-mediated oocyte maturation [PATH:ko04914]; 05166 Human T-cell leukemia virus 1 infection [PATH:ko05166]; 03036 Chromosome and associated proteins [BR:ko03036];
KCPC_00074154-RA	K08176	K08176	PHO84; MFS transporter, PHS family, inorganic phosphate transporter	02000 Transporters [BR:ko02000];
KCPC_00074155-RA	K05765	K05765	CFL; cofilin	04810 Regulation of actin cytoskeleton [PATH:ko04810]; 04666 Fc gamma R-mediated phagocytosis [PATH:ko04666]; 04360 Axon guidance [PATH:ko04360]; 05170 Human immunodeficiency virus 1 infection [PATH:ko05170]; 05133 Pertussis [PATH:ko05133]; 04131 Membrane trafficking [BR:ko04131]; 04812 Cytoskeleton proteins [BR:ko04812]; 04147 Exosome [BR:ko04147];
KCPC_00069399-RA	K09531	K09531	DNAJC11; DnaJ homolog subfamily C member 11	03110 Chaperones and folding catalysts [BR:ko03110];
KCPC_00066197-RA	K01692	K01692	paaF, echA; enoyl-CoA hydratase [EC:4.2.1.17]	00640 Propanoate metabolism [PATH:ko00640]; 00650 Butanoate metabolism [PATH:ko00650]; 00071 Fatty acid degradation [PATH:ko00071]; 00280 Valine, leucine and isoleucine degradation [PATH:ko00280]; 00310 Lysine degradation [PATH:ko00310]; 00360 Phenylalanine metabolism [PATH:ko00360]; 00380 Tryptophan metabolism [PATH:ko00380]; 00410 beta-Alanine metabolism [PATH:ko00410]; 00903 Limonene and pinen…
KCPC_00072494-RA	K23643	K23643	LSM12; protein LSM12	04711 Circadian rhythm - fly [PATH:ko04711];
KCPC_00067654-RA	K14803	K14803	PTC2_3; protein phosphatase PTC2/3 [EC:3.1.3.16]	01009 Protein phosphatases and associated proteins [BR:ko01009]; 03009 Ribosome biogenesis [BR:ko03009];
KCPC_00067657-RA	K14209	K14209	SLC36A, PAT; solute carrier family 36 (proton-coupled amino acid transporter)	04138 Autophagy - yeast [PATH:ko04138]; 04974 Protein digestion and absorption [PATH:ko04974]; 04131 Membrane trafficking [BR:ko04131]; 02000 Transporters [BR:ko02000];
KCPC_00067653-RA	K05387	K05387	GRIP; glutamate receptor, ionotropic, plant	04040 Ion channels [BR:ko04040];
KCPC_00067660-RA	K17553	K17553	PPP1R11; protein phosphatase 1 regulatory subunit 11	01009 Protein phosphatases and associated proteins [BR:ko01009];
KCPC_00074874-RA	K24193	K24193	STP; MFS transporter, SP family, sugar:H+ symporter	02000 Transporters [BR:ko02000];
KCPC_00068441-RA	K09286	K09286	EREBP; EREBP-like factor	03000 Transcription factors [BR:ko03000];
KCPC_00068439-RA	K22763	K22763	DESI2, PPPDE1; deubiquitinase DESI2 [EC:3.4.19.12]	01002 Peptidases and inhibitors [BR:ko01002]; 04121 Ubiquitin system [BR:ko04121];
KCPC_00071096-RA	K17193	K17193	UGT79B1; anthocyanidin 3-O-glucoside 2'''-O-xylosyltransferase [EC:2.4.2.51]	00942 Anthocyanin biosynthesis [PATH:ko00942]; 01003 Glycosyltransferases [BR:ko01003];
KCPC_00073392-RA	K21777	K21777	CCNB; G2/mitotic-specific cyclin-B, other	03032 DNA replication proteins [BR:ko03032]; 03036 Chromosome and associated proteins [BR:ko03036];
KCPC_00069091-RA	K01640	K01640	E4.1.3.4, HMGCL, hmgL; hydroxymethylglutaryl-CoA lyase [EC:4.1.3.4]	00650 Butanoate metabolism [PATH:ko00650]; 00072 Synthesis and degradation of ketone bodies [PATH:ko00072]; 00280 Valine, leucine and isoleucine degradation [PATH:ko00280]; 00281 Geraniol degradation [PATH:ko00281]; 04146 Peroxisome [PATH:ko04146];
KCPC_00069087-RA	K22484	K22484	CBF1; transcriptional regulator CBF1	03000 Transcription factors [BR:ko03000];
KCPC_00065146-RA	K03878	K03878	ND1; NADH-ubiquinone oxidoreductase chain 1 [EC:7.1.1.2]	00190 Oxidative phosphorylation [PATH:ko00190]; 04723 Retrograde endocannabinoid signaling [PATH:ko04723]; 04714 Thermogenesis [PATH:ko04714]; 05010 Alzheimer disease [PATH:ko05010]; 05012 Parkinson disease [PATH:ko05012]; 05014 Amyotrophic lateral sclerosis [PATH:ko05014]; 05016 Huntington disease [PATH:ko05016]; 05020 Prion disease [PATH:ko05020]; 05022 Pathways of neurodegeneration - multiple …
KCPC_00065186-RA	K02261	K02261	COX2; cytochrome c oxidase subunit 2	00190 Oxidative phosphorylation [PATH:ko00190]; 04260 Cardiac muscle contraction [PATH:ko04260]; 04714 Thermogenesis [PATH:ko04714]; 05010 Alzheimer disease [PATH:ko05010]; 05012 Parkinson disease [PATH:ko05012]; 05014 Amyotrophic lateral sclerosis [PATH:ko05014]; 05016 Huntington disease [PATH:ko05016]; 05020 Prion disease [PATH:ko05020]; 05022 Pathways of neurodegeneration - multiple diseases […
KCPC_00065207-RA	K02982	K02982	RP-S3, rpsC; small subunit ribosomal protein S3	03010 Ribosome [PATH:ko03010]; 03011 Ribosome [BR:ko03011];
KCPC_00065238-RA	K02261	K02261	COX2; cytochrome c oxidase subunit 2	00190 Oxidative phosphorylation [PATH:ko00190]; 04260 Cardiac muscle contraction [PATH:ko04260]; 04714 Thermogenesis [PATH:ko04714]; 05010 Alzheimer disease [PATH:ko05010]; 05012 Parkinson disease [PATH:ko05012]; 05014 Amyotrophic lateral sclerosis [PATH:ko05014]; 05016 Huntington disease [PATH:ko05016]; 05020 Prion disease [PATH:ko05020]; 05022 Pathways of neurodegeneration - multiple diseases […
KCPC_00065304-RA	K00412	K00412	CYTB, petB; ubiquinol-cytochrome c reductase cytochrome b subunit	00190 Oxidative phosphorylation [PATH:ko00190]; 02020 Two-component system [PATH:ko02020]; 04260 Cardiac muscle contraction [PATH:ko04260]; 04714 Thermogenesis [PATH:ko04714]; 05010 Alzheimer disease [PATH:ko05010]; 05012 Parkinson disease [PATH:ko05012]; 05014 Amyotrophic lateral sclerosis [PATH:ko05014]; 05016 Huntington disease [PATH:ko05016]; 05020 Prion disease [PATH:ko05020]; 05022 Pathways…
KCPC_00065117-RA	K03883	K03883	ND5; NADH-ubiquinone oxidoreductase chain 5 [EC:7.1.1.2]	00190 Oxidative phosphorylation [PATH:ko00190]; 04723 Retrograde endocannabinoid signaling [PATH:ko04723]; 04714 Thermogenesis [PATH:ko04714]; 05010 Alzheimer disease [PATH:ko05010]; 05012 Parkinson disease [PATH:ko05012]; 05014 Amyotrophic lateral sclerosis [PATH:ko05014]; 05016 Huntington disease [PATH:ko05016]; 05020 Prion disease [PATH:ko05020]; 05022 Pathways of neurodegeneration - multiple …
KCPC_00065213-RA	K03882	K03882	ND4L; NADH-ubiquinone oxidoreductase chain 4L [EC:7.1.1.2]	00190 Oxidative phosphorylation [PATH:ko00190]; 04723 Retrograde endocannabinoid signaling [PATH:ko04723]; 04714 Thermogenesis [PATH:ko04714]; 05010 Alzheimer disease [PATH:ko05010]; 05012 Parkinson disease [PATH:ko05012]; 05014 Amyotrophic lateral sclerosis [PATH:ko05014]; 05016 Huntington disease [PATH:ko05016]; 05020 Prion disease [PATH:ko05020]; 05022 Pathways of neurodegeneration - multiple …
KCPC_00065234-RA	K02126	K02126	ATPeF0A, MTATP6, ATP6; F-type H+-transporting ATPase subunit a	00190 Oxidative phosphorylation [PATH:ko00190]; 04714 Thermogenesis [PATH:ko04714]; 05010 Alzheimer disease [PATH:ko05010]; 05012 Parkinson disease [PATH:ko05012]; 05014 Amyotrophic lateral sclerosis [PATH:ko05014]; 05016 Huntington disease [PATH:ko05016]; 05020 Prion disease [PATH:ko05020]; 05022 Pathways of neurodegeneration - multiple diseases [PATH:ko05022]; 05415 Diabetic cardiomyopathy [PAT…
KCPC_00065266-RA	K03878	K03878	ND1; NADH-ubiquinone oxidoreductase chain 1 [EC:7.1.1.2]	00190 Oxidative phosphorylation [PATH:ko00190]; 04723 Retrograde endocannabinoid signaling [PATH:ko04723]; 04714 Thermogenesis [PATH:ko04714]; 05010 Alzheimer disease [PATH:ko05010]; 05012 Parkinson disease [PATH:ko05012]; 05014 Amyotrophic lateral sclerosis [PATH:ko05014]; 05016 Huntington disease [PATH:ko05016]; 05020 Prion disease [PATH:ko05020]; 05022 Pathways of neurodegeneration - multiple …
KCPC_00065325-RA	K03881	K03881	ND4; NADH-ubiquinone oxidoreductase chain 4 [EC:7.1.1.2]	00190 Oxidative phosphorylation [PATH:ko00190]; 04723 Retrograde endocannabinoid signaling [PATH:ko04723]; 04714 Thermogenesis [PATH:ko04714]; 05010 Alzheimer disease [PATH:ko05010]; 05012 Parkinson disease [PATH:ko05012]; 05014 Amyotrophic lateral sclerosis [PATH:ko05014]; 05016 Huntington disease [PATH:ko05016]; 05020 Prion disease [PATH:ko05020]; 05022 Pathways of neurodegeneration - multiple …
KCPC_00065326-RA	K03881	K03881	ND4; NADH-ubiquinone oxidoreductase chain 4 [EC:7.1.1.2]	00190 Oxidative phosphorylation [PATH:ko00190]; 04723 Retrograde endocannabinoid signaling [PATH:ko04723]; 04714 Thermogenesis [PATH:ko04714]; 05010 Alzheimer disease [PATH:ko05010]; 05012 Parkinson disease [PATH:ko05012]; 05014 Amyotrophic lateral sclerosis [PATH:ko05014]; 05016 Huntington disease [PATH:ko05016]; 05020 Prion disease [PATH:ko05020]; 05022 Pathways of neurodegeneration - multiple …
KCPC_00065331-RA	K02256	K02256	COX1; cytochrome c oxidase subunit 1 [EC:7.1.1.9]	00190 Oxidative phosphorylation [PATH:ko00190]; 04260 Cardiac muscle contraction [PATH:ko04260]; 04714 Thermogenesis [PATH:ko04714]; 05010 Alzheimer disease [PATH:ko05010]; 05012 Parkinson disease [PATH:ko05012]; 05014 Amyotrophic lateral sclerosis [PATH:ko05014]; 05016 Huntington disease [PATH:ko05016]; 05020 Prion disease [PATH:ko05020]; 05022 Pathways of neurodegeneration - multiple diseases […
KCPC_00068044-RA	K19042	K19042	BOI; E3 ubiquitin-protein ligase BOI and related proteins [EC:2.3.2.27]	04121 Ubiquitin system [BR:ko04121];
KCPC_00076412-RA	K15283	K15283	SLC35E1; solute carrier family 35, member E1	02000 Transporters [BR:ko02000];
KCPC_00011950-RA	K19986	K19986	EXOC8, SEC84; exocyst complex component 8	04131 Membrane trafficking [BR:ko04131]; 04990 Domain-containing proteins not elsewhere classified [BR:ko04990];
KCPC_00011968-RA	K19986	K19986	EXOC8, SEC84; exocyst complex component 8	04131 Membrane trafficking [BR:ko04131]; 04990 Domain-containing proteins not elsewhere classified [BR:ko04990];
KCPC_00012025-RA	K04123	K04123	KAO; ent-kaurenoic acid monooxygenase [EC:1.14.14.107]	00904 Diterpenoid biosynthesis [PATH:ko00904]; 00199 Cytochrome P450 [BR:ko00199];
KCPC_00012039-RA	K02469	K02469	gyrA; DNA gyrase subunit A [EC:5.6.2.2]	03032 DNA replication proteins [BR:ko03032]; 03400 DNA repair and recombination proteins [BR:ko03400];
KCPC_00012052-RA	K02923	K02923	RP-L38e, RPL38; large subunit ribosomal protein L38e	03010 Ribosome [PATH:ko03010]; 05171 Coronavirus disease - COVID-19 [PATH:ko05171]; 03011 Ribosome [BR:ko03011];
KCPC_00012055-RA	K21198	K21198	NAPG, SNAPG; gamma-soluble NSF attachment protein	04131 Membrane trafficking [BR:ko04131];
KCPC_00012079-RA	K03294	K03294	TC.APA; basic amino acid/polyamine antiporter, APA family	99977 Transport;
KCPC_00012080-RA	K14427	K14427	SLC12A4_6, KCC1_3; solute carrier family 12 (potassium/chloride transporter), member 4/6	02000 Transporters [BR:ko02000];
KCPC_00012088-RA	K19787	K19787	CARNMT1; carnosine N-methyltransferase [EC:2.1.1.22]	00340 Histidine metabolism [PATH:ko00340];
KCPC_00012090-RA	K14568	K14568	EMG1, NEP1; rRNA small subunit pseudouridine methyltransferase Nep1 [EC:2.1.1.260]	03008 Ribosome biogenesis in eukaryotes [PATH:ko03008]; 03009 Ribosome biogenesis [BR:ko03009];
KCPC_00012101-RA	K03505	K03505	POLD4; DNA polymerase delta subunit 4	03030 DNA replication [PATH:ko03030]; 03410 Base excision repair [PATH:ko03410]; 03420 Nucleotide excision repair [PATH:ko03420]; 03430 Mismatch repair [PATH:ko03430]; 03440 Homologous recombination [PATH:ko03440]; 03032 DNA replication proteins [BR:ko03032]; 03400 DNA repair and recombination proteins [BR:ko03400];
KCPC_00012103-RA	K13195	K13195	CIRBP; cold-inducible RNA-binding protein	03041 Spliceosome [BR:ko03041];
KCPC_00012110-RA	K12345	K12345	SRD5A3; 3-oxo-5-alpha-steroid 4-dehydrogenase 3 / polyprenol reductase [EC:1.3.1.22 1.3.1.94]	00140 Steroid hormone biosynthesis [PATH:ko00140]; 00510 N-Glycan biosynthesis [PATH:ko00510];
KCPC_00012135-RA	K01187	K01187	malZ; alpha-glucosidase [EC:3.2.1.20]	00052 Galactose metabolism [PATH:ko00052]; 00500 Starch and sucrose metabolism [PATH:ko00500];
KCPC_00012137-RA	K01187	K01187	malZ; alpha-glucosidase [EC:3.2.1.20]	00052 Galactose metabolism [PATH:ko00052]; 00500 Starch and sucrose metabolism [PATH:ko00500];
KCPC_00012139-RA	K01187	K01187	malZ; alpha-glucosidase [EC:3.2.1.20]	00052 Galactose metabolism [PATH:ko00052]; 00500 Starch and sucrose metabolism [PATH:ko00500];
KCPC_00012228-RA	K02953	K02953	RP-S13e, RPS13; small subunit ribosomal protein S13e	03010 Ribosome [PATH:ko03010]; 05171 Coronavirus disease - COVID-19 [PATH:ko05171]; 03011 Ribosome [BR:ko03011];
KCPC_00012256-RA	K00991	K00991	ispD; 2-C-methyl-D-erythritol 4-phosphate cytidylyltransferase [EC:2.7.7.60]	00900 Terpenoid backbone biosynthesis [PATH:ko00900];
KCPC_00012265-RA	K10844	K10844	ERCC2, XPD; DNA excision repair protein ERCC-2 [EC:3.6.4.12]	03022 Basal transcription factors [PATH:ko03022]; 03420 Nucleotide excision repair [PATH:ko03420]; 03021 Transcription machinery [BR:ko03021]; 03400 DNA repair and recombination proteins [BR:ko03400];
KCPC_00012279-RA	K13993	K13993	HSP20; HSP20 family protein	04141 Protein processing in endoplasmic reticulum [PATH:ko04141]; 03110 Chaperones and folding catalysts [BR:ko03110];
KCPC_00012283-RA	K06679	K06679	MAD1; mitotic spindle assembly checkpoint protein MAD1	04110 Cell cycle [PATH:ko04110]; 04111 Cell cycle - yeast [PATH:ko04111]; 04113 Meiosis - yeast [PATH:ko04113]; 04114 Oocyte meiosis [PATH:ko04114]; 04914 Progesterone-mediated oocyte maturation [PATH:ko04914]; 05203 Viral carcinogenesis [PATH:ko05203]; 05166 Human T-cell leukemia virus 1 infection [PATH:ko05166]; 03036 Chromosome and associated proteins [BR:ko03036];
KCPC_00012287-RA	K24273	K24273	ZRSR; U2 small nuclear ribonucleoprotein auxiliary factor 35 kDa subunit-related protein	03041 Spliceosome [BR:ko03041];
KCPC_00012299-RA	K05016	K05016	CLCN7; chloride channel 7	01009 Protein phosphatases and associated proteins [BR:ko01009]; 04040 Ion channels [BR:ko04040];
KCPC_00012307-RA	K03133	K03133	TAF9B, TAF9; transcription initiation factor TFIID subunit 9B	03022 Basal transcription factors [PATH:ko03022]; 03021 Transcription machinery [BR:ko03021]; 03036 Chromosome and associated proteins [BR:ko03036];
KCPC_00012308-RA	K12859	K12859	TXNL4A, DIB1; U5 snRNP protein, DIM1 family	03040 Spliceosome [PATH:ko03040]; 03041 Spliceosome [BR:ko03041];
KCPC_00012319-RA	K24127	K24127	MAGE; melanoma-associated antigen	04990 Domain-containing proteins not elsewhere classified [BR:ko04990];
KCPC_00012320-RA	K03539	K03539	RPP1, RPP30; ribonuclease P/MRP protein subunit RPP1 [EC:3.1.26.5]	03013 RNA transport [PATH:ko03013]; 03008 Ribosome biogenesis in eukaryotes [PATH:ko03008]; 03009 Ribosome biogenesis [BR:ko03009]; 03016 Transfer RNA biogenesis [BR:ko03016]; 03029 Mitochondrial biogenesis [BR:ko03029];
KCPC_00012339-RA	K15223	K15223	UAF30, SPP27; upstream activation factor subunit UAF30	03021 Transcription machinery [BR:ko03021];
KCPC_00012340-RA	K01051	K01051	E3.1.1.11; pectinesterase [EC:3.1.1.11]	00040 Pentose and glucuronate interconversions [PATH:ko00040]; 02020 Two-component system [PATH:ko02020];
KCPC_00012348-RA	K01555	K01555	FAH, fahA; fumarylacetoacetase [EC:3.7.1.2]	00350 Tyrosine metabolism [PATH:ko00350]; 00643 Styrene degradation [PATH:ko00643]; 04147 Exosome [BR:ko04147];
KCPC_00012351-RA	K00981	K00981	E2.7.7.41, CDS1, CDS2, cdsA; phosphatidate cytidylyltransferase [EC:2.7.7.41]	00564 Glycerophospholipid metabolism [PATH:ko00564]; 04070 Phosphatidylinositol signaling system [PATH:ko04070];
KCPC_00012357-RA	K11147	K11147	DHRS4; dehydrogenase/reductase SDR family member 4 [EC:1.1.-.-]	00830 Retinol metabolism [PATH:ko00830]; 04146 Peroxisome [PATH:ko04146];
KCPC_00012429-RA	K00626	K00626	ACAT, atoB; acetyl-CoA C-acetyltransferase [EC:2.3.1.9]	00620 Pyruvate metabolism [PATH:ko00620]; 00630 Glyoxylate and dicarboxylate metabolism [PATH:ko00630]; 00640 Propanoate metabolism [PATH:ko00640]; 00650 Butanoate metabolism [PATH:ko00650]; 00720 Carbon fixation pathways in prokaryotes [PATH:ko00720]; 00071 Fatty acid degradation [PATH:ko00071]; 00072 Synthesis and degradation of ketone bodies [PATH:ko00072]; 00280 Valine, leucine and isoleucine…
KCPC_00012438-RA	K17268	K17268	COPE; coatomer subunit epsilon	04131 Membrane trafficking [BR:ko04131]; 04147 Exosome [BR:ko04147];
KCPC_00012440-RA	K08266	K08266	MLST8, GBL; target of rapamycin complex subunit LST8	04151 PI3K-Akt signaling pathway [PATH:ko04151]; 04150 mTOR signaling pathway [PATH:ko04150]; 04140 Autophagy - animal [PATH:ko04140]; 04138 Autophagy - yeast [PATH:ko04138]; 04136 Autophagy - other [PATH:ko04136]; 04714 Thermogenesis [PATH:ko04714]; 04131 Membrane trafficking [BR:ko04131];
KCPC_00012461-RA	K07375	K07375	TUBB; tubulin beta	04145 Phagosome [PATH:ko04145]; 04540 Gap junction [PATH:ko04540]; 05130 Pathogenic Escherichia coli infection [PATH:ko05130]; 05132 Salmonella infection [PATH:ko05132]; 05010 Alzheimer disease [PATH:ko05010]; 05012 Parkinson disease [PATH:ko05012]; 05014 Amyotrophic lateral sclerosis [PATH:ko05014]; 05016 Huntington disease [PATH:ko05016]; 05020 Prion disease [PATH:ko05020]; 05022 Pathways of ne…
KCPC_00012464-RA	K22395	K22395	K22395; cinnamyl-alcohol dehydrogenase [EC:1.1.1.195]	00940 Phenylpropanoid biosynthesis [PATH:ko00940];
KCPC_00012467-RA	K22395	K22395	K22395; cinnamyl-alcohol dehydrogenase [EC:1.1.1.195]	00940 Phenylpropanoid biosynthesis [PATH:ko00940];
KCPC_00012470-RA	K22395	K22395	K22395; cinnamyl-alcohol dehydrogenase [EC:1.1.1.195]	00940 Phenylpropanoid biosynthesis [PATH:ko00940];
KCPC_00012506-RA	K17108	K17108	GBA2; non-lysosomal glucosylceramidase [EC:3.2.1.45]	00600 Sphingolipid metabolism [PATH:ko00600]; 00511 Other glycan degradation [PATH:ko00511];
KCPC_00012533-RA	K03283	K03283	HSPA1s; heat shock 70kDa protein 1/2/6/8	03040 Spliceosome [PATH:ko03040]; 04141 Protein processing in endoplasmic reticulum [PATH:ko04141]; 04010 MAPK signaling pathway [PATH:ko04010]; 04144 Endocytosis [PATH:ko04144]; 04612 Antigen processing and presentation [PATH:ko04612]; 04915 Estrogen signaling pathway [PATH:ko04915]; 04213 Longevity regulating pathway - multiple species [PATH:ko04213]; 05162 Measles [PATH:ko05162]; 05134 Legione…
KCPC_00012534-RA	K01945	K01945	purD; phosphoribosylamine---glycine ligase [EC:6.3.4.13]	00230 Purine metabolism [PATH:ko00230];
KCPC_00012535-RA	K03083	K03083	GSK3B; glycogen synthase kinase 3 beta [EC:2.7.11.26]	04012 ErbB signaling pathway [PATH:ko04012]; 04310 Wnt signaling pathway [PATH:ko04310]; 04340 Hedgehog signaling pathway [PATH:ko04340]; 04341 Hedgehog signaling pathway - fly [PATH:ko04341]; 04390 Hippo signaling pathway [PATH:ko04390]; 04151 PI3K-Akt signaling pathway [PATH:ko04151]; 04150 mTOR signaling pathway [PATH:ko04150]; 04110 Cell cycle [PATH:ko04110]; 04510 Focal adhesion [PATH:ko0451…
KCPC_00012608-RA	K12181	K12181	COPS8, CSN8; COP9 signalosome complex subunit 8	04121 Ubiquitin system [BR:ko04121];
KCPC_00012622-RA	K02365	K02365	ESP1; separase [EC:3.4.22.49]	04110 Cell cycle [PATH:ko04110]; 04111 Cell cycle - yeast [PATH:ko04111]; 04113 Meiosis - yeast [PATH:ko04113]; 04114 Oocyte meiosis [PATH:ko04114]; 05166 Human T-cell leukemia virus 1 infection [PATH:ko05166]; 01002 Peptidases and inhibitors [BR:ko01002]; 03036 Chromosome and associated proteins [BR:ko03036];
KCPC_00012623-RA	K14294	K14294	WIBG, PYM; partner of Y14 and mago	03013 RNA transport [PATH:ko03013]; 03015 mRNA surveillance pathway [PATH:ko03015]; 03019 Messenger RNA biogenesis [BR:ko03019];
KCPC_00012637-RA	K13173	K13173	ARGLU1; arginine and glutamate-rich protein 1	03041 Spliceosome [BR:ko03041];
KCPC_00012648-RA	K03754	K03754	EIF2B2; translation initiation factor eIF-2B subunit beta	03013 RNA transport [PATH:ko03013]; 05168 Herpes simplex virus 1 infection [PATH:ko05168]; 03012 Translation factors [BR:ko03012];
KCPC_00012662-RA	K09519	K09519	DNAJB13; DnaJ homolog subfamily B member 13	03110 Chaperones and folding catalysts [BR:ko03110];
KCPC_00012800-RA	K17470	K17470	SULTR1; sulfate transporter 1, high-affinity	02000 Transporters [BR:ko02000];
KCPC_00012807-RA	K08917	K08917	LHCB6; light-harvesting complex II chlorophyll a/b binding protein 6	00196 Photosynthesis - antenna proteins [PATH:ko00196]; 00194 Photosynthesis proteins [BR:ko00194];
KCPC_00012811-RA	K07053	K07053	E3.1.3.97; 3',5'-nucleoside bisphosphate phosphatase [EC:3.1.3.97]	99980 Enzymes with EC numbers;
KCPC_00012824-RA	K17470	K17470	SULTR1; sulfate transporter 1, high-affinity	02000 Transporters [BR:ko02000];
KCPC_00012829-RA	K13099	K13099	CD2BP2, PPP1R59; CD2 antigen cytoplasmic tail-binding protein 2	01009 Protein phosphatases and associated proteins [BR:ko01009]; 03041 Spliceosome [BR:ko03041];
KCPC_00012840-RA	K21596	K21596	CAMTA; calmodulin-binding transcription activator	03000 Transcription factors [BR:ko03000];
KCPC_00012814-RA	K14769	K14769	UTP11; U3 small nucleolar RNA-associated protein 11	03009 Ribosome biogenesis [BR:ko03009];
KCPC_00012830-RA	K12891	K12891	SFRS2; splicing factor, arginine/serine-rich 2	03040 Spliceosome [PATH:ko03040]; 05168 Herpes simplex virus 1 infection [PATH:ko05168]; 03041 Spliceosome [BR:ko03041];
KCPC_00012834-RA	K17686	K17686	copA, ctpA, ATP7; P-type Cu+ transporter [EC:7.2.2.8]	04016 MAPK signaling pathway - plant [PATH:ko04016]; 04978 Mineral absorption [PATH:ko04978]; 01524 Platinum drug resistance [PATH:ko01524];
KCPC_00012835-RA	K17893	K17893	AOX1, AOX2; ubiquinol oxidase [EC:1.10.3.11]	99980 Enzymes with EC numbers;
KCPC_00012917-RA	K23094	K23094	ABC4, menA; 2-carboxy-1,4-naphthoquinone phytyltransferase [EC:2.5.1.130]	00130 Ubiquinone and other terpenoid-quinone biosynthesis [PATH:ko00130];
KCPC_00012918-RA	K10738	K10738	MCM9; DNA helicase MCM9 [EC:3.6.4.12]	03032 DNA replication proteins [BR:ko03032];
KCPC_00012920-RA	K14652	K14652	ribBA; 3,4-dihydroxy 2-butanone 4-phosphate synthase / GTP cyclohydrolase II [EC:4.1.99.12 3.5.4.25]	00740 Riboflavin metabolism [PATH:ko00740]; 00790 Folate biosynthesis [PATH:ko00790];
KCPC_00012922-RA	K13496	K13496	UGT73C; UDP-glucosyltransferase 73C [EC:2.4.1.-]	00908 Zeatin biosynthesis [PATH:ko00908]; 01003 Glycosyltransferases [BR:ko01003];
KCPC_00012924-RA	K13496	K13496	UGT73C; UDP-glucosyltransferase 73C [EC:2.4.1.-]	00908 Zeatin biosynthesis [PATH:ko00908]; 01003 Glycosyltransferases [BR:ko01003];
KCPC_00012942-RA	K08596	K08596	SENP7; sentrin-specific protease 7 [EC:3.4.22.68]	01002 Peptidases and inhibitors [BR:ko01002]; 04121 Ubiquitin system [BR:ko04121];
KCPC_00012945-RA	K03841	K03841	FBP, fbp; fructose-1,6-bisphosphatase I [EC:3.1.3.11]	00010 Glycolysis / Gluconeogenesis [PATH:ko00010]; 00030 Pentose phosphate pathway [PATH:ko00030]; 00051 Fructose and mannose metabolism [PATH:ko00051]; 00710 Carbon fixation in photosynthetic organisms [PATH:ko00710]; 00680 Methane metabolism [PATH:ko00680]; 04152 AMPK signaling pathway [PATH:ko04152]; 04910 Insulin signaling pathway [PATH:ko04910]; 04922 Glucagon signaling pathway [PATH:ko04922…
KCPC_00012946-RA	K21444	K21444	PCBP3_4; poly(rC)-binding protein 3/4	03019 Messenger RNA biogenesis [BR:ko03019];
KCPC_00012949-RA	K17065	K17065	DNM1L; dynamin 1-like protein [EC:3.6.5.5]	04668 TNF signaling pathway [PATH:ko04668]; 04139 Mitophagy - yeast [PATH:ko04139]; 04214 Apoptosis - fly [PATH:ko04214]; 04217 Necroptosis [PATH:ko04217]; 04621 NOD-like receptor signaling pathway [PATH:ko04621]; 04131 Membrane trafficking [BR:ko04131]; 03029 Mitochondrial biogenesis [BR:ko03029]; 04147 Exosome [BR:ko04147]; 04990 Domain-containing proteins not elsewhere classified [BR:ko04990];
KCPC_00012950-RA	K22759	K22759	CHCHD10; coiled-coil-helix-coiled-coil-helix domain-containing protein 10	05014 Amyotrophic lateral sclerosis [PATH:ko05014]; 03029 Mitochondrial biogenesis [BR:ko03029];
KCPC_00012898-RA	K01626	K01626	E2.5.1.54, aroF, aroG, aroH; 3-deoxy-7-phosphoheptulonate synthase [EC:2.5.1.54]	00400 Phenylalanine, tyrosine and tryptophan biosynthesis [PATH:ko00400]; 02024 Quorum sensing [PATH:ko02024];
KCPC_00012899-RA	K14396	K14396	PABPN1, PABP2; polyadenylate-binding protein 2	03015 mRNA surveillance pathway [PATH:ko03015]; 05164 Influenza A [PATH:ko05164]; 03019 Messenger RNA biogenesis [BR:ko03019];
KCPC_00012927-RA	K11131	K11131	DKC1, NOLA4, CBF5; H/ACA ribonucleoprotein complex subunit 4 [EC:5.4.99.-]	03008 Ribosome biogenesis in eukaryotes [PATH:ko03008]; 03009 Ribosome biogenesis [BR:ko03009]; 03032 DNA replication proteins [BR:ko03032];
KCPC_00012931-RA	K01802	K01802	E5.2.1.8; peptidylprolyl isomerase [EC:5.2.1.8]	99980 Enzymes with EC numbers;
KCPC_00012932-RA	K01469	K01469	OPLAH, OXP1, oplAH; 5-oxoprolinase (ATP-hydrolysing) [EC:3.5.2.9]	00480 Glutathione metabolism [PATH:ko00480];
KCPC_00012934-RA	K01673	K01673	cynT, can; carbonic anhydrase [EC:4.2.1.1]	00910 Nitrogen metabolism [PATH:ko00910];
KCPC_00012951-RA	K22314	K22314	GGP; glucosinolate gamma-glutamyl hydrolase [EC:3.4.19.16]	99980 Enzymes with EC numbers;
KCPC_00012955-RA	K22314	K22314	GGP; glucosinolate gamma-glutamyl hydrolase [EC:3.4.19.16]	99980 Enzymes with EC numbers;
KCPC_00012999-RA	K23677	K23677	SPNS; MFS transporter, Spinster family, sphingosine-1-phosphate transporter	02000 Transporters [BR:ko02000];
KCPC_00013021-RA	K00511	K00511	SQLE, ERG1; squalene monooxygenase [EC:1.14.14.17]	00100 Steroid biosynthesis [PATH:ko00100]; 00909 Sesquiterpenoid and triterpenoid biosynthesis [PATH:ko00909];
KCPC_00013036-RA	K23871	K23871	CGR; putative pectin methylesterase [EC:2.1.1.-]	99980 Enzymes with EC numbers;
KCPC_00013043-RA	K13449	K13449	PR1; pathogenesis-related protein 1	04016 MAPK signaling pathway - plant [PATH:ko04016]; 04075 Plant hormone signal transduction [PATH:ko04075]; 04626 Plant-pathogen interaction [PATH:ko04626];
KCPC_00013044-RA	K13449	K13449	PR1; pathogenesis-related protein 1	04016 MAPK signaling pathway - plant [PATH:ko04016]; 04075 Plant hormone signal transduction [PATH:ko04075]; 04626 Plant-pathogen interaction [PATH:ko04626];
KCPC_00013048-RA	K13449	K13449	PR1; pathogenesis-related protein 1	04016 MAPK signaling pathway - plant [PATH:ko04016]; 04075 Plant hormone signal transduction [PATH:ko04075]; 04626 Plant-pathogen interaction [PATH:ko04626];
KCPC_00013059-RA	K08695	K08695	ANR; anthocyanidin reductase [EC:1.3.1.77]	00941 Flavonoid biosynthesis [PATH:ko00941];
KCPC_00013070-RA	K14175	K14175	NES1; (3S,6E)-nerolidol synthase [EC:4.2.3.48]	00909 Sesquiterpenoid and triterpenoid biosynthesis [PATH:ko00909];
KCPC_00013080-RA	K08869	K08869	ADCK, ABC1; aarF domain-containing kinase	01001 Protein kinases [BR:ko01001];
KCPC_00013084-RA	K18812	K18812	CYCD6; cyclin D6, plant	99995 Signaling proteins;
KCPC_00012997-RA	K23333	K23333	RMND5; E3 ubiquitin-protein transferase RMND5 [EC:2.3.2.27]	04121 Ubiquitin system [BR:ko04121];
KCPC_00013001-RA	K01735	K01735	aroB; 3-dehydroquinate synthase [EC:4.2.3.4]	00400 Phenylalanine, tyrosine and tryptophan biosynthesis [PATH:ko00400];
KCPC_00013035-RA	K16302	K16302	CNNM; metal transporter CNNM	02000 Transporters [BR:ko02000];
KCPC_00013040-RA	K00826	K00826	E2.6.1.42, ilvE; branched-chain amino acid aminotransferase [EC:2.6.1.42]	00270 Cysteine and methionine metabolism [PATH:ko00270]; 00280 Valine, leucine and isoleucine degradation [PATH:ko00280]; 00290 Valine, leucine and isoleucine biosynthesis [PATH:ko00290]; 00770 Pantothenate and CoA biosynthesis [PATH:ko00770]; 00966 Glucosinolate biosynthesis [PATH:ko00966]; 01007 Amino acid related enzymes [BR:ko01007];
KCPC_00013081-RA	K15601	K15601	KDM3; [histone H3]-dimethyl-L-lysine9 demethylase [EC:1.14.11.65]	04714 Thermogenesis [PATH:ko04714]; 03036 Chromosome and associated proteins [BR:ko03036];
KCPC_00013093-RA	K03809	K03809	wrbA; NAD(P)H dehydrogenase (quinone) [EC:1.6.5.2]	00130 Ubiquinone and other terpenoid-quinone biosynthesis [PATH:ko00130];
KCPC_00013106-RA	K24193	K24193	STP; MFS transporter, SP family, sugar:H+ symporter	02000 Transporters [BR:ko02000];
KCPC_00013124-RA	K03351	K03351	APC4; anaphase-promoting complex subunit 4	04120 Ubiquitin mediated proteolysis [PATH:ko04120]; 04110 Cell cycle [PATH:ko04110]; 04111 Cell cycle - yeast [PATH:ko04111]; 04113 Meiosis - yeast [PATH:ko04113]; 04114 Oocyte meiosis [PATH:ko04114]; 04914 Progesterone-mediated oocyte maturation [PATH:ko04914]; 05166 Human T-cell leukemia virus 1 infection [PATH:ko05166]; 04121 Ubiquitin system [BR:ko04121]; 03036 Chromosome and associated prot…
KCPC_00013133-RA	K04718	K04718	SPHK; sphingosine kinase [EC:2.7.1.91]	00600 Sphingolipid metabolism [PATH:ko00600]; 04370 VEGF signaling pathway [PATH:ko04370]; 04371 Apelin signaling pathway [PATH:ko04371]; 04020 Calcium signaling pathway [PATH:ko04020]; 04072 Phospholipase D signaling pathway [PATH:ko04072]; 04071 Sphingolipid signaling pathway [PATH:ko04071]; 04666 Fc gamma R-mediated phagocytosis [PATH:ko04666]; 05152 Tuberculosis [PATH:ko05152];
KCPC_00013136-RA	K08486	K08486	STX1B_2_3; syntaxin 1B/2/3	04130 SNARE interactions in vesicular transport [PATH:ko04130]; 04721 Synaptic vesicle cycle [PATH:ko04721]; 04131 Membrane trafficking [BR:ko04131]; 04147 Exosome [BR:ko04147];
KCPC_00013144-RA	K13459	K13459	RPS2; disease resistance protein RPS2	04626 Plant-pathogen interaction [PATH:ko04626];
KCPC_00013153-RA	K05986	K05986	E3.1.30.1; nuclease S1 [EC:3.1.30.1]	99980 Enzymes with EC numbers;
KCPC_00013154-RA	K05986	K05986	E3.1.30.1; nuclease S1 [EC:3.1.30.1]	99980 Enzymes with EC numbers;
KCPC_00013171-RA	K01082	K01082	cysQ, MET22, BPNT1; 3'(2'), 5'-bisphosphate nucleotidase [EC:3.1.3.7]	00920 Sulfur metabolism [PATH:ko00920]; 03016 Transfer RNA biogenesis [BR:ko03016];
KCPC_00013184-RA	K16297	K16297	SCPL-II; serine carboxypeptidase-like clade II [EC:3.4.16.-]	01002 Peptidases and inhibitors [BR:ko01002];
KCPC_00013190-RA	K16297	K16297	SCPL-II; serine carboxypeptidase-like clade II [EC:3.4.16.-]	01002 Peptidases and inhibitors [BR:ko01002];
KCPC_00013098-RA	K24193	K24193	STP; MFS transporter, SP family, sugar:H+ symporter	02000 Transporters [BR:ko02000];
KCPC_00013100-RA	K14485	K14485	TIR1; transport inhibitor response 1	04075 Plant hormone signal transduction [PATH:ko04075]; 04121 Ubiquitin system [BR:ko04121];
KCPC_00013101-RA	K17871	K17871	ndh1; NADH:ubiquinone reductase (non-electrogenic) [EC:1.6.5.9]	99980 Enzymes with EC numbers;
KCPC_00013117-RA	K20884	K20884	FHY; riboflavin kinase / FMN hydrolase [EC:2.7.1.26 3.1.3.102]	00740 Riboflavin metabolism [PATH:ko00740];
KCPC_00013121-RA	K23314	K23314	WRAP53, TCAB1; telomerase Cajal body protein 1	03032 DNA replication proteins [BR:ko03032]; 03400 DNA repair and recombination proteins [BR:ko03400];
KCPC_00013126-RA	K14851	K14851	RRP17, NOL12; ribosomal RNA-processing protein 17	03009 Ribosome biogenesis [BR:ko03009];
KCPC_00013137-RA	K12184	K12184	VPS28; ESCRT-I complex subunit VPS28	04144 Endocytosis [PATH:ko04144]; 04131 Membrane trafficking [BR:ko04131]; 04147 Exosome [BR:ko04147];
KCPC_00013172-RA	K19995	K19995	SCAMP; secretory carrier-associated membrane protein	04131 Membrane trafficking [BR:ko04131];
KCPC_00013174-RA	K18643	K18643	KATNB1; katanin p80 WD40 repeat-containing subunit B1	04812 Cytoskeleton proteins [BR:ko04812];
KCPC_00013178-RA	K23338	K23338	GID8; glucose-induced degradation protein 8	04121 Ubiquitin system [BR:ko04121];
KCPC_00013181-RA	K01054	K01054	MGLL; acylglycerol lipase [EC:3.1.1.23]	00561 Glycerolipid metabolism [PATH:ko00561]; 04923 Regulation of lipolysis in adipocytes [PATH:ko04923]; 04723 Retrograde endocannabinoid signaling [PATH:ko04723]; 04714 Thermogenesis [PATH:ko04714]; 01002 Peptidases and inhibitors [BR:ko01002];
KCPC_00013186-RA	K17982	K17982	TPS04, GES; geranyllinalool synthase [EC:4.2.3.144]	00904 Diterpenoid biosynthesis [PATH:ko00904];
KCPC_00013228-RA	K15178	K15178	RTF1; RNA polymerase-associated protein RTF1	03021 Transcription machinery [BR:ko03021];
KCPC_00013229-RA	K01988	K01988	A4GALT; lactosylceramide 4-alpha-galactosyltransferase [EC:2.4.1.228]	00601 Glycosphingolipid biosynthesis - lacto and neolacto series [PATH:ko00601]; 00603 Glycosphingolipid biosynthesis - globo and isoglobo series [PATH:ko00603]; 01003 Glycosyltransferases [BR:ko01003];
KCPC_00013240-RA	K18998	K18998	CPL1_2; RNA polymerase II C-terminal domain phosphatase-like 1/2 [EC:3.1.3.16]	01009 Protein phosphatases and associated proteins [BR:ko01009]; 03021 Transcription machinery [BR:ko03021];
KCPC_00013245-RA	K20310	K20310	TRAPPC13; trafficking protein particle complex subunit 13	04131 Membrane trafficking [BR:ko04131];
KCPC_00013258-RA	K04712	K04712	DEGS; sphingolipid 4-desaturase/C4-monooxygenase [EC:1.14.19.17 1.14.18.5]	00600 Sphingolipid metabolism [PATH:ko00600]; 04071 Sphingolipid signaling pathway [PATH:ko04071]; 01004 Lipid biosynthesis proteins [BR:ko01004];
KCPC_00013263-RA	K01466	K01466	allB; allantoinase [EC:3.5.2.5]	00230 Purine metabolism [PATH:ko00230];
KCPC_00013264-RA	K07456	K07456	mutS2; DNA mismatch repair protein MutS2	03430 Mismatch repair [PATH:ko03430]; 03400 DNA repair and recombination proteins [BR:ko03400];
KCPC_00013278-RA	K15637	K15637	PGAM5; serine/threonine-protein phosphatase PGAM5 [EC:3.1.3.16]	04668 TNF signaling pathway [PATH:ko04668]; 04137 Mitophagy - animal [PATH:ko04137]; 04217 Necroptosis [PATH:ko04217];
KCPC_00013281-RA	K11000	K11000	CALS; callose synthase [EC:2.4.1.-]	01003 Glycosyltransferases [BR:ko01003];
KCPC_00013286-RA	K06027	K06027	NSF, SEC18; vesicle-fusing ATPase [EC:3.6.4.6]	04138 Autophagy - yeast [PATH:ko04138]; 04962 Vasopressin-regulated water reabsorption [PATH:ko04962]; 04727 GABAergic synapse [PATH:ko04727]; 04721 Synaptic vesicle cycle [PATH:ko04721]; 04131 Membrane trafficking [BR:ko04131];
KCPC_00013204-RA	K00422	K00422	E1.10.3.1; polyphenol oxidase [EC:1.10.3.1]	00350 Tyrosine metabolism [PATH:ko00350]; 00950 Isoquinoline alkaloid biosynthesis [PATH:ko00950];
KCPC_00013215-RA	K00422	K00422	E1.10.3.1; polyphenol oxidase [EC:1.10.3.1]	00350 Tyrosine metabolism [PATH:ko00350]; 00950 Isoquinoline alkaloid biosynthesis [PATH:ko00950];
KCPC_00013226-RA	K12829	K12829	SF3B2, SAP145, CUS1; splicing factor 3B subunit 2	03040 Spliceosome [PATH:ko03040]; 03041 Spliceosome [BR:ko03041];
KCPC_00013247-RA	K12837	K12837	U2AF2; splicing factor U2AF 65 kDa subunit	03040 Spliceosome [PATH:ko03040]; 03041 Spliceosome [BR:ko03041];
KCPC_00013251-RA	K01652	K01652	E2.2.1.6L, ilvB, ilvG, ilvI; acetolactate synthase I/II/III large subunit [EC:2.2.1.6]	00650 Butanoate metabolism [PATH:ko00650]; 00660 C5-Branched dibasic acid metabolism [PATH:ko00660]; 00290 Valine, leucine and isoleucine biosynthesis [PATH:ko00290]; 00770 Pantothenate and CoA biosynthesis [PATH:ko00770];
KCPC_00013261-RA	K03144	K03144	TFIIH4, GTF2H4, TFB2; transcription initiation factor TFIIH subunit 4	03022 Basal transcription factors [PATH:ko03022]; 03420 Nucleotide excision repair [PATH:ko03420]; 05203 Viral carcinogenesis [PATH:ko05203]; 03021 Transcription machinery [BR:ko03021]; 03400 DNA repair and recombination proteins [BR:ko03400];
KCPC_00013274-RA	K09419	K09419	HSFF; heat shock transcription factor, other eukaryote	03000 Transcription factors [BR:ko03000];
KCPC_00013276-RA	K10666	K10666	RNF5; E3 ubiquitin-protein ligase RNF5 [EC:2.3.2.27]	04141 Protein processing in endoplasmic reticulum [PATH:ko04141]; 04121 Ubiquitin system [BR:ko04121];
KCPC_00013283-RA	K10581	K10581	UBE2O; ubiquitin-conjugating enzyme E2 O [EC:2.3.2.24]	04120 Ubiquitin mediated proteolysis [PATH:ko04120]; 04121 Ubiquitin system [BR:ko04121];
KCPC_00013284-RA	K02888	K02888	RP-L21, MRPL21, rplU; large subunit ribosomal protein L21	03010 Ribosome [PATH:ko03010]; 03011 Ribosome [BR:ko03011];
KCPC_00013335-RA	K10695	K10695	RNF1_2; E3 ubiquitin-protein ligase RNF1/2 [EC:2.3.2.27]	04121 Ubiquitin system [BR:ko04121]; 03036 Chromosome and associated proteins [BR:ko03036];
KCPC_00013355-RA	K13993	K13993	HSP20; HSP20 family protein	04141 Protein processing in endoplasmic reticulum [PATH:ko04141]; 03110 Chaperones and folding catalysts [BR:ko03110];
KCPC_00013373-RA	K02909	K02909	RP-L31, rpmE; large subunit ribosomal protein L31	03010 Ribosome [PATH:ko03010]; 03011 Ribosome [BR:ko03011];
KCPC_00013374-RA	K09510	K09510	DNAJB4; DnaJ homolog subfamily B member 4	03110 Chaperones and folding catalysts [BR:ko03110];
KCPC_00013318-RA	K02988	K02988	RP-S5, MRPS5, rpsE; small subunit ribosomal protein S5	03010 Ribosome [PATH:ko03010]; 03011 Ribosome [BR:ko03011];
KCPC_00013332-RA	K15109	K15109	SLC25A20_29, CACT, CACL, CRC1; solute carrier family 25 (mitochondrial carnitine/acylcarnitine transporter), member 20/29	04714 Thermogenesis [PATH:ko04714]; 02000 Transporters [BR:ko02000];
KCPC_00013351-RA	K09286	K09286	EREBP; EREBP-like factor	03000 Transcription factors [BR:ko03000];
KCPC_00013356-RA	K13993	K13993	HSP20; HSP20 family protein	04141 Protein processing in endoplasmic reticulum [PATH:ko04141]; 03110 Chaperones and folding catalysts [BR:ko03110];
KCPC_00013415-RA	K23166	K23166	OPA3; optic atrophy 3 protein	03029 Mitochondrial biogenesis [BR:ko03029];
KCPC_00013445-RA	K07555	K07555	ATPeAF1, ATPAF1, ATP11; ATP synthase mitochondrial F1 complex assembly factor 1	03029 Mitochondrial biogenesis [BR:ko03029];
KCPC_00013455-RA	K13117	K13117	DHX35; ATP-dependent RNA helicase DDX35 [EC:3.6.4.13]	03041 Spliceosome [BR:ko03041];
KCPC_00013463-RA	K17879	K17879	NUDT7; peroxisomal coenzyme A diphosphatase NUDT7 [EC:3.6.1.-]	04146 Peroxisome [PATH:ko04146];
KCPC_00013508-RA	K12741	K12741	HNRNPA1_3; heterogeneous nuclear ribonucleoprotein A1/A3	03040 Spliceosome [PATH:ko03040]; 05014 Amyotrophic lateral sclerosis [PATH:ko05014]; 03019 Messenger RNA biogenesis [BR:ko03019]; 03041 Spliceosome [BR:ko03041];
KCPC_00013527-RA	K14819	K14819	DUSP12, YVH1; dual specificity phosphatase 12 [EC:3.1.3.16 3.1.3.48]	01009 Protein phosphatases and associated proteins [BR:ko01009]; 03009 Ribosome biogenesis [BR:ko03009];
KCPC_00013536-RA	K06630	K06630	YWHAE; 14-3-3 protein epsilon	04011 MAPK signaling pathway - yeast [PATH:ko04011]; 04390 Hippo signaling pathway [PATH:ko04390]; 04391 Hippo signaling pathway - fly [PATH:ko04391]; 04151 PI3K-Akt signaling pathway [PATH:ko04151]; 04110 Cell cycle [PATH:ko04110]; 04114 Oocyte meiosis [PATH:ko04114]; 04621 NOD-like receptor signaling pathway [PATH:ko04621]; 04722 Neurotrophin signaling pathway [PATH:ko04722]; 05203 Viral carcin…
KCPC_00013556-RA	K14496	K14496	PYL; abscisic acid receptor PYR/PYL family	04016 MAPK signaling pathway - plant [PATH:ko04016]; 04075 Plant hormone signal transduction [PATH:ko04075];
KCPC_00013749-RA	K17964	K17964	LRPPRC; leucine-rich PPR motif-containing protein, mitochondrial	03029 Mitochondrial biogenesis [BR:ko03029];
KCPC_00013767-RA	K12867	K12867	SYF1, XAB2; pre-mRNA-splicing factor SYF1	03040 Spliceosome [PATH:ko03040]; 03019 Messenger RNA biogenesis [BR:ko03019]; 03041 Spliceosome [BR:ko03041];
KCPC_00013796-RA	K03549	K03549	kup; KUP system potassium uptake protein	02000 Transporters [BR:ko02000];
KCPC_00011946-RA	K22389	K22389	LCAT3; phospholipase A1 [EC:3.1.1.32]	00564 Glycerophospholipid metabolism [PATH:ko00564]; 00592 alpha-Linolenic acid metabolism [PATH:ko00592];
KCPC_00011960-RA	K07393	K07393	ECM4, yqjG; glutathionyl-hydroquinone reductase [EC:1.8.5.7]	99980 Enzymes with EC numbers;
KCPC_00011966-RA	K22389	K22389	LCAT3; phospholipase A1 [EC:3.1.1.32]	00564 Glycerophospholipid metabolism [PATH:ko00564]; 00592 alpha-Linolenic acid metabolism [PATH:ko00592];
KCPC_00011973-RA	K14649	K14649	TAF8; transcription initiation factor TFIID subunit 8	03022 Basal transcription factors [PATH:ko03022]; 03021 Transcription machinery [BR:ko03021];
KCPC_00011981-RA	K01725	K01725	cynS; cyanate lyase [EC:4.2.1.104]	00910 Nitrogen metabolism [PATH:ko00910];
KCPC_00012022-RA	K01184	K01184	E3.2.1.15; polygalacturonase [EC:3.2.1.15]	00040 Pentose and glucuronate interconversions [PATH:ko00040];
KCPC_00012077-RA	K21989	K21989	TMEM63, CSC1; calcium permeable stress-gated cation channel	02000 Transporters [BR:ko02000];
KCPC_00012078-RA	K02872	K02872	RP-L13Ae, RPL13A; large subunit ribosomal protein L13Ae	03010 Ribosome [PATH:ko03010]; 05171 Coronavirus disease - COVID-19 [PATH:ko05171]; 03011 Ribosome [BR:ko03011];
KCPC_00012100-RA	K09422	K09422	MYBP; transcription factor MYB, plant	03000 Transcription factors [BR:ko03000];
KCPC_00012115-RA	K02206	K02206	CDK2; cyclin-dependent kinase 2 [EC:2.7.11.22]	04068 FoxO signaling pathway [PATH:ko04068]; 04151 PI3K-Akt signaling pathway [PATH:ko04151]; 04110 Cell cycle [PATH:ko04110]; 04114 Oocyte meiosis [PATH:ko04114]; 04115 p53 signaling pathway [PATH:ko04115]; 04218 Cellular senescence [PATH:ko04218]; 04914 Progesterone-mediated oocyte maturation [PATH:ko04914]; 05200 Pathways in cancer [PATH:ko05200]; 05203 Viral carcinogenesis [PATH:ko05203]; 052…
KCPC_00012133-RA	K17600	K17600	VPS54; vacuolar protein sorting-associated protein 54	01009 Protein phosphatases and associated proteins [BR:ko01009]; 04131 Membrane trafficking [BR:ko04131];
KCPC_00012141-RA	K01113	K01113	phoD; alkaline phosphatase D [EC:3.1.3.1]	00790 Folate biosynthesis [PATH:ko00790]; 02020 Two-component system [PATH:ko02020];
KCPC_00012145-RA	K01113	K01113	phoD; alkaline phosphatase D [EC:3.1.3.1]	00790 Folate biosynthesis [PATH:ko00790]; 02020 Two-component system [PATH:ko02020];
KCPC_00012159-RA	K17680	K17680	PEO1; twinkle protein [EC:3.6.4.12]	05017 Spinocerebellar ataxia [PATH:ko05017]; 03029 Mitochondrial biogenesis [BR:ko03029];
KCPC_00012215-RA	K03233	K03233	EEF1G; elongation factor 1-gamma	05134 Legionellosis [PATH:ko05134]; 03019 Messenger RNA biogenesis [BR:ko03019]; 03012 Translation factors [BR:ko03012];
KCPC_00012220-RA	K10134	K10134	EI24; etoposide-induced 2.4 mRNA	04115 p53 signaling pathway [PATH:ko04115];
KCPC_00012227-RA	K10669	K10669	TRPT1, TPT1; 2'-phosphotransferase [EC:2.7.1.160]	03016 Transfer RNA biogenesis [BR:ko03016];
KCPC_00012241-RA	K06962	K06962	K06962; uncharacterized protein	99997 Function unknown;
KCPC_00012244-RA	K01784	K01784	galE, GALE; UDP-glucose 4-epimerase [EC:5.1.3.2]	00052 Galactose metabolism [PATH:ko00052]; 00520 Amino sugar and nucleotide sugar metabolism [PATH:ko00520]; 00541 O-Antigen nucleotide sugar biosynthesis [PATH:ko00541];
KCPC_00012267-RA	K10838	K10838	XPC; xeroderma pigmentosum group C-complementing protein	03420 Nucleotide excision repair [PATH:ko03420]; 03400 DNA repair and recombination proteins [BR:ko03400];
KCPC_00012268-RA	K17263	K17263	CAND1, TIP120A; cullin-associated NEDD8-dissociated protein 1	04121 Ubiquitin system [BR:ko04121]; 04147 Exosome [BR:ko04147];
KCPC_00012290-RA	K09919	K09919	K09919; uncharacterized protein	99997 Function unknown;
KCPC_00012304-RA	K12818	K12818	DHX8, PRP22; ATP-dependent RNA helicase DHX8/PRP22 [EC:3.6.4.13]	03040 Spliceosome [PATH:ko03040]; 03041 Spliceosome [BR:ko03041];
KCPC_00012309-RA	K08150	K08150	SLC2A13, ITR; MFS transporter, SP family, solute carrier family 2 (myo-inositol transporter), member 13	02000 Transporters [BR:ko02000];
KCPC_00012313-RA	K10047	K10047	VTC4; inositol-phosphate phosphatase / L-galactose 1-phosphate phosphatase [EC:3.1.3.25 3.1.3.93]	00053 Ascorbate and aldarate metabolism [PATH:ko00053]; 00562 Inositol phosphate metabolism [PATH:ko00562]; 04070 Phosphatidylinositol signaling system [PATH:ko04070];
KCPC_00012314-RA	K23179	K23179	CYP93B2_16; flavone synthase II [EC:1.14.19.76]	00941 Flavonoid biosynthesis [PATH:ko00941]; 00943 Isoflavonoid biosynthesis [PATH:ko00943]; 00199 Cytochrome P450 [BR:ko00199];
KCPC_00012318-RA	K17808	K17808	ZIM17, DNLZ, Tim15; mitochondrial protein import protein ZIM17	03029 Mitochondrial biogenesis [BR:ko03029];
KCPC_00012336-RA	K00800	K00800	aroA; 3-phosphoshikimate 1-carboxyvinyltransferase [EC:2.5.1.19]	00400 Phenylalanine, tyrosine and tryptophan biosynthesis [PATH:ko00400];
KCPC_00012341-RA	K01051	K01051	E3.1.1.11; pectinesterase [EC:3.1.1.11]	00040 Pentose and glucuronate interconversions [PATH:ko00040]; 02020 Two-component system [PATH:ko02020];
KCPC_00012353-RA	K10990	K10990	RMI1, BRAP75; RecQ-mediated genome instability protein 1	03460 Fanconi anemia pathway [PATH:ko03460]; 03400 DNA repair and recombination proteins [BR:ko03400];
KCPC_00012379-RA	K15441	K15441	TAD2, ADAT2; tRNA-specific adenosine deaminase 2 [EC:3.5.4.-]	03016 Transfer RNA biogenesis [BR:ko03016];
KCPC_00012383-RA	K01807	K01807	rpiA; ribose 5-phosphate isomerase A [EC:5.3.1.6]	00030 Pentose phosphate pathway [PATH:ko00030]; 00710 Carbon fixation in photosynthetic organisms [PATH:ko00710];
KCPC_00012390-RA	K14404	K14404	CPSF4, YTH1; cleavage and polyadenylation specificity factor subunit 4	03015 mRNA surveillance pathway [PATH:ko03015]; 05164 Influenza A [PATH:ko05164]; 03021 Transcription machinery [BR:ko03021]; 03019 Messenger RNA biogenesis [BR:ko03019];
KCPC_00012401-RA	K00423	K00423	E1.10.3.3; L-ascorbate oxidase [EC:1.10.3.3]	00053 Ascorbate and aldarate metabolism [PATH:ko00053];
KCPC_00012405-RA	K00423	K00423	E1.10.3.3; L-ascorbate oxidase [EC:1.10.3.3]	00053 Ascorbate and aldarate metabolism [PATH:ko00053];
KCPC_00012468-RA	K22395	K22395	K22395; cinnamyl-alcohol dehydrogenase [EC:1.1.1.195]	00940 Phenylpropanoid biosynthesis [PATH:ko00940];
KCPC_00012511-RA	K17108	K17108	GBA2; non-lysosomal glucosylceramidase [EC:3.2.1.45]	00600 Sphingolipid metabolism [PATH:ko00600]; 00511 Other glycan degradation [PATH:ko00511];
KCPC_00012517-RA	K22733	K22733	NIPA, SLC57A2S; magnesium transporter	02000 Transporters [BR:ko02000];
KCPC_00012530-RA	K06173	K06173	truA, PUS1; tRNA pseudouridine38-40 synthase [EC:5.4.99.12]	03016 Transfer RNA biogenesis [BR:ko03016];
KCPC_00012602-RA	K19600	K19600	TUB, TULP; tubby and related proteins	04990 Domain-containing proteins not elsewhere classified [BR:ko04990];
KCPC_00012633-RA	K00889	K00889	PIP5K; 1-phosphatidylinositol-4-phosphate 5-kinase [EC:2.7.1.68]	00562 Inositol phosphate metabolism [PATH:ko00562]; 04011 MAPK signaling pathway - yeast [PATH:ko04011]; 04070 Phosphatidylinositol signaling system [PATH:ko04070]; 04072 Phospholipase D signaling pathway [PATH:ko04072]; 04144 Endocytosis [PATH:ko04144]; 04139 Mitophagy - yeast [PATH:ko04139]; 04510 Focal adhesion [PATH:ko04510]; 04810 Regulation of actin cytoskeleton [PATH:ko04810]; 04666 Fc gam…
KCPC_00012664-RA	K11718	K11718	HUGT; UDP-glucose:glycoprotein glucosyltransferase [EC:2.4.1.-]	04141 Protein processing in endoplasmic reticulum [PATH:ko04141]; 01003 Glycosyltransferases [BR:ko01003];
KCPC_00012672-RA	K14153	K14153	thiDE; hydroxymethylpyrimidine kinase / phosphomethylpyrimidine kinase / thiamine-phosphate diphosphorylase [EC:2.7.1.49 2.7.4.7 2.5.1.3]	00730 Thiamine metabolism [PATH:ko00730];
KCPC_00012677-RA	K02639	K02639	petF; ferredoxin	00195 Photosynthesis [PATH:ko00195]; 00194 Photosynthesis proteins [BR:ko00194];
KCPC_00012679-RA	K01115	K01115	PLD1_2; phospholipase D1/2 [EC:3.1.4.4]	00564 Glycerophospholipid metabolism [PATH:ko00564]; 00565 Ether lipid metabolism [PATH:ko00565]; 04014 Ras signaling pathway [PATH:ko04014]; 04072 Phospholipase D signaling pathway [PATH:ko04072]; 04071 Sphingolipid signaling pathway [PATH:ko04071]; 04024 cAMP signaling pathway [PATH:ko04024]; 04144 Endocytosis [PATH:ko04144]; 04666 Fc gamma R-mediated phagocytosis [PATH:ko04666]; 04912 GnRH sig…
KCPC_00012680-RA	K14403	K14403	CPSF3, YSH1; cleavage and polyadenylation specificity factor subunit 3 [EC:3.1.27.-]	03015 mRNA surveillance pathway [PATH:ko03015]; 03021 Transcription machinery [BR:ko03021]; 03019 Messenger RNA biogenesis [BR:ko03019];
KCPC_00012687-RA	K16075	K16075	MRS2, MFM1; magnesium transporter	02000 Transporters [BR:ko02000];
KCPC_00012726-RA	K22736	K22736	VIT; vacuolar iron transporter family protein	02000 Transporters [BR:ko02000];
KCPC_00012731-RA	K22736	K22736	VIT; vacuolar iron transporter family protein	02000 Transporters [BR:ko02000];
KCPC_00012734-RA	K00430	K00430	E1.11.1.7; peroxidase [EC:1.11.1.7]	00940 Phenylpropanoid biosynthesis [PATH:ko00940];
KCPC_00012748-RA	K13416	K13416	BAK1; brassinosteroid insensitive 1-associated receptor kinase 1 [EC:2.7.10.1 2.7.11.1]	04016 MAPK signaling pathway - plant [PATH:ko04016]; 04075 Plant hormone signal transduction [PATH:ko04075]; 04626 Plant-pathogen interaction [PATH:ko04626]; 01001 Protein kinases [BR:ko01001];
KCPC_00012751-RA	K13416	K13416	BAK1; brassinosteroid insensitive 1-associated receptor kinase 1 [EC:2.7.10.1 2.7.11.1]	04016 MAPK signaling pathway - plant [PATH:ko04016]; 04075 Plant hormone signal transduction [PATH:ko04075]; 04626 Plant-pathogen interaction [PATH:ko04626]; 01001 Protein kinases [BR:ko01001];
KCPC_00012669-RA	K00600	K00600	glyA, SHMT; glycine hydroxymethyltransferase [EC:2.1.2.1]	00630 Glyoxylate and dicarboxylate metabolism [PATH:ko00630]; 00680 Methane metabolism [PATH:ko00680]; 00260 Glycine, serine and threonine metabolism [PATH:ko00260]; 00460 Cyanoamino acid metabolism [PATH:ko00460]; 00670 One carbon pool by folate [PATH:ko00670]; 01523 Antifolate resistance [PATH:ko01523];
KCPC_00012673-RA	K14498	K14498	SNRK2; serine/threonine-protein kinase SRK2 [EC:2.7.11.1]	04016 MAPK signaling pathway - plant [PATH:ko04016]; 04075 Plant hormone signal transduction [PATH:ko04075]; 01001 Protein kinases [BR:ko01001];
KCPC_00012678-RA	K08472	K08472	MLO; mlo protein	04030 G protein-coupled receptors [BR:ko04030];
KCPC_00012682-RA	K09522	K09522	DNAJC2; DnaJ homolog subfamily C member 2	03110 Chaperones and folding catalysts [BR:ko03110];
KCPC_00012683-RA	K13082	K13082	DFR; bifunctional dihydroflavonol 4-reductase/flavanone 4-reductase [EC:1.1.1.219 1.1.1.234]	00941 Flavonoid biosynthesis [PATH:ko00941];
KCPC_00012685-RA	K13082	K13082	DFR; bifunctional dihydroflavonol 4-reductase/flavanone 4-reductase [EC:1.1.1.219 1.1.1.234]	00941 Flavonoid biosynthesis [PATH:ko00941];
KCPC_00012698-RA	K17618	K17618	UBLCP1; ubiquitin-like domain-containing CTD phosphatase 1 [EC:3.1.3.16]	01009 Protein phosphatases and associated proteins [BR:ko01009];
KCPC_00012705-RA	K03841	K03841	FBP, fbp; fructose-1,6-bisphosphatase I [EC:3.1.3.11]	00010 Glycolysis / Gluconeogenesis [PATH:ko00010]; 00030 Pentose phosphate pathway [PATH:ko00030]; 00051 Fructose and mannose metabolism [PATH:ko00051]; 00710 Carbon fixation in photosynthetic organisms [PATH:ko00710]; 00680 Methane metabolism [PATH:ko00680]; 04152 AMPK signaling pathway [PATH:ko04152]; 04910 Insulin signaling pathway [PATH:ko04910]; 04922 Glucagon signaling pathway [PATH:ko04922…
KCPC_00012707-RA	K10355	K10355	ACTF; actin, other eukaryote	04812 Cytoskeleton proteins [BR:ko04812];
KCPC_00012732-RA	K22736	K22736	VIT; vacuolar iron transporter family protein	02000 Transporters [BR:ko02000];
KCPC_00012736-RA	K02929	K02929	RP-L44e, RPL44; large subunit ribosomal protein L44e	03010 Ribosome [PATH:ko03010]; 05171 Coronavirus disease - COVID-19 [PATH:ko05171]; 03011 Ribosome [BR:ko03011];
KCPC_00012746-RA	K15920	K15920	XYL4; xylan 1,4-beta-xylosidase [EC:3.2.1.37]	00520 Amino sugar and nucleotide sugar metabolism [PATH:ko00520];
KCPC_00014094-RA	K01802	K01802	E5.2.1.8; peptidylprolyl isomerase [EC:5.2.1.8]	99980 Enzymes with EC numbers;
KCPC_00014114-RA	K23869	K23869	GALS; galactan beta-1,4-galactosyltransferase [EC:2.4.1.-]	01003 Glycosyltransferases [BR:ko01003];
KCPC_00014147-RA	K21767	K21767	TBCD; tubulin-specific chaperone D	04812 Cytoskeleton proteins [BR:ko04812];
KCPC_00014156-RA	K03135	K03135	TAF11; transcription initiation factor TFIID subunit 11	03022 Basal transcription factors [PATH:ko03022]; 03021 Transcription machinery [BR:ko03021];
KCPC_00014174-RA	K20715	K20715	PHOT; phototropin [EC:2.7.11.1]	01001 Protein kinases [BR:ko01001];
KCPC_00014119-RA	K01164	K01164	POP1; ribonuclease P/MRP protein subunit POP1 [EC:3.1.26.5]	03013 RNA transport [PATH:ko03013]; 03008 Ribosome biogenesis in eukaryotes [PATH:ko03008]; 03009 Ribosome biogenesis [BR:ko03009]; 03016 Transfer RNA biogenesis [BR:ko03016]; 03029 Mitochondrial biogenesis [BR:ko03029];
KCPC_00014122-RA	K20827	K20827	RPAP2; RNA polymerase II-associated protein 2 [EC:3.1.3.16]	01009 Protein phosphatases and associated proteins [BR:ko01009]; 03021 Transcription machinery [BR:ko03021];
KCPC_00014135-RA	K08081	K08081	TR1; tropinone reductase I [EC:1.1.1.206]	00960 Tropane, piperidine and pyridine alkaloid biosynthesis [PATH:ko00960];
KCPC_00014158-RA	K07407	K07407	E3.2.1.22B, galA, rafA; alpha-galactosidase [EC:3.2.1.22]	00052 Galactose metabolism [PATH:ko00052]; 00561 Glycerolipid metabolism [PATH:ko00561]; 00600 Sphingolipid metabolism [PATH:ko00600]; 00603 Glycosphingolipid biosynthesis - globo and isoglobo series [PATH:ko00603];
KCPC_00014169-RA	K14321	K14321	NUPL2, NUP42, CG1; nucleoporin-like protein 2	03013 RNA transport [PATH:ko03013]; 03019 Messenger RNA biogenesis [BR:ko03019];
KCPC_00014071-RA	K03509	K03509	POLH; DNA polymerase eta [EC:2.7.7.7]	03460 Fanconi anemia pathway [PATH:ko03460]; 01524 Platinum drug resistance [PATH:ko01524]; 03400 DNA repair and recombination proteins [BR:ko03400];
KCPC_00014019-RA	K17686	K17686	copA, ctpA, ATP7; P-type Cu+ transporter [EC:7.2.2.8]	04016 MAPK signaling pathway - plant [PATH:ko04016]; 04978 Mineral absorption [PATH:ko04978]; 01524 Platinum drug resistance [PATH:ko01524];
KCPC_00014054-RA	K13144	K13144	INTS7; integrator complex subunit 7	03041 Spliceosome [BR:ko03041];
KCPC_00014258-RA	K14724	K14724	SLC9A8, NHE8; solute carrier family 9 (sodium/hydrogen exchanger), member 8	02000 Transporters [BR:ko02000];
KCPC_00014253-RA	K20299	K20299	VPS53; vacuolar protein sorting-associated protein 53	04131 Membrane trafficking [BR:ko04131];
KCPC_00014261-RA	K01179	K01179	E3.2.1.4; endoglucanase [EC:3.2.1.4]	00500 Starch and sucrose metabolism [PATH:ko00500]; 02020 Two-component system [PATH:ko02020];
KCPC_00014264-RA	K00521	K00521	E1.16.1.7; ferric-chelate reductase [EC:1.16.1.7]	99980 Enzymes with EC numbers;
KCPC_00014390-RA	K09422	K09422	MYBP; transcription factor MYB, plant	03000 Transcription factors [BR:ko03000];
KCPC_00014353-RA	K14554	K14554	UTP21, WDR36; U3 small nucleolar RNA-associated protein 21	03008 Ribosome biogenesis in eukaryotes [PATH:ko03008]; 03009 Ribosome biogenesis [BR:ko03009];
KCPC_00014500-RA	K16055	K16055	TPS; trehalose 6-phosphate synthase/phosphatase [EC:2.4.1.15 3.1.3.12]	00500 Starch and sucrose metabolism [PATH:ko00500]; 01003 Glycosyltransferases [BR:ko01003];
KCPC_00014527-RA	K17508	K17508	PTC7, PPTC7; protein phosphatase PTC7 [EC:3.1.3.16]	01009 Protein phosphatases and associated proteins [BR:ko01009];
KCPC_00014405-RA	K10999	K10999	CESA; cellulose synthase A [EC:2.4.1.12]	01003 Glycosyltransferases [BR:ko01003];
KCPC_00014446-RA	K10956	K10956	SEC61A; protein transport protein SEC61 subunit alpha	03060 Protein export [PATH:ko03060]; 04141 Protein processing in endoplasmic reticulum [PATH:ko04141]; 04145 Phagosome [PATH:ko04145]; 05110 Vibrio cholerae infection [PATH:ko05110]; 02044 Secretion system [BR:ko02044];
KCPC_00014452-RA	K09419	K09419	HSFF; heat shock transcription factor, other eukaryote	03000 Transcription factors [BR:ko03000];
KCPC_00014457-RA	K20523	K20523	SH3YL1; SH3 domain-containing YSC84-like protein 1	04131 Membrane trafficking [BR:ko04131];
KCPC_00014459-RA	K15731	K15731	CTDSP; carboxy-terminal domain RNA polymerase II polypeptide A small phosphatase [EC:3.1.3.16]	01009 Protein phosphatases and associated proteins [BR:ko01009]; 03021 Transcription machinery [BR:ko03021];
KCPC_00014462-RA	K19365	K19365	BSCL2; seipin	99983 Lipid metabolism;
KCPC_00014509-RA	K03259	K03259	EIF4E; translation initiation factor 4E	03013 RNA transport [PATH:ko03013]; 04066 HIF-1 signaling pathway [PATH:ko04066]; 04151 PI3K-Akt signaling pathway [PATH:ko04151]; 04150 mTOR signaling pathway [PATH:ko04150]; 04910 Insulin signaling pathway [PATH:ko04910]; 04211 Longevity regulating pathway [PATH:ko04211]; 01521 EGFR tyrosine kinase inhibitor resistance [PATH:ko01521]; 03019 Messenger RNA biogenesis [BR:ko03019]; 03012 Translati…
KCPC_00014540-RA	K05658	K05658	ABCB1, CD243; ATP-binding cassette, subfamily B (MDR/TAP), member 1 [EC:7.6.2.2]	02010 ABC transporters [PATH:ko02010]; 04976 Bile secretion [PATH:ko04976]; 05206 MicroRNAs in cancer [PATH:ko05206]; 05226 Gastric cancer [PATH:ko05226]; 02000 Transporters [BR:ko02000]; 04147 Exosome [BR:ko04147]; 04090 CD molecules [BR:ko04090];
KCPC_00014638-RA	K01184	K01184	E3.2.1.15; polygalacturonase [EC:3.2.1.15]	00040 Pentose and glucuronate interconversions [PATH:ko00040];
KCPC_00014660-RA	K01724	K01724	PCBD, phhB; 4a-hydroxytetrahydrobiopterin dehydratase [EC:4.2.1.96]	00790 Folate biosynthesis [PATH:ko00790]; 04147 Exosome [BR:ko04147];
KCPC_00014665-RA	K06875	K06875	PDCD5, TFAR19; programmed cell death protein 5	99995 Signaling proteins;
KCPC_00014666-RA	K05389	K05389	KCNKF; potassium channel subfamily K, other eukaryote	04040 Ion channels [BR:ko04040];
KCPC_00014679-RA	K08912	K08912	LHCB1; light-harvesting complex II chlorophyll a/b binding protein 1	00196 Photosynthesis - antenna proteins [PATH:ko00196]; 00194 Photosynthesis proteins [BR:ko00194];
KCPC_00014693-RA	K09458	K09458	fabF, OXSM, CEM1; 3-oxoacyl-[acyl-carrier-protein] synthase II [EC:2.3.1.179]	00061 Fatty acid biosynthesis [PATH:ko00061]; 00780 Biotin metabolism [PATH:ko00780]; 01004 Lipid biosynthesis proteins [BR:ko01004];
KCPC_00014696-RA	K03189	K03189	ureG; urease accessory protein	99975 Protein processing;
KCPC_00014698-RA	K02955	K02955	RP-S14e, RPS14; small subunit ribosomal protein S14e	03010 Ribosome [PATH:ko03010]; 05171 Coronavirus disease - COVID-19 [PATH:ko05171]; 03011 Ribosome [BR:ko03011];
KCPC_00014700-RA	K04798	K04798	pfdB, PFDN6; prefoldin beta subunit	03110 Chaperones and folding catalysts [BR:ko03110];
KCPC_00014701-RA	K21867	K21867	AKT, KAT, GORK, SKOR; potassium channel	02000 Transporters [BR:ko02000];
KCPC_00014639-RA	K17616	K17616	CTDSPL2; CTD small phosphatase-like protein 2 [EC:3.1.3.-]	01009 Protein phosphatases and associated proteins [BR:ko01009];
KCPC_00014655-RA	K03797	K03797	E3.4.21.102, prc, ctpA; carboxyl-terminal processing protease [EC:3.4.21.102]	01002 Peptidases and inhibitors [BR:ko01002];
KCPC_00014678-RA	K08912	K08912	LHCB1; light-harvesting complex II chlorophyll a/b binding protein 1	00196 Photosynthesis - antenna proteins [PATH:ko00196]; 00194 Photosynthesis proteins [BR:ko00194];
KCPC_00014680-RA	K13420	K13420	FLS2; LRR receptor-like serine/threonine-protein kinase FLS2 [EC:2.7.11.1]	04016 MAPK signaling pathway - plant [PATH:ko04016]; 04626 Plant-pathogen interaction [PATH:ko04626]; 01001 Protein kinases [BR:ko01001];
KCPC_00015045-RA	K09647	K09647	IMP1; mitochondrial inner membrane protease subunit 1 [EC:3.4.21.-]	03060 Protein export [PATH:ko03060]; 01002 Peptidases and inhibitors [BR:ko01002]; 03029 Mitochondrial biogenesis [BR:ko03029];
KCPC_00015056-RA	K04125	K04125	GA2ox; gibberellin 2beta-dioxygenase [EC:1.14.11.13]	00904 Diterpenoid biosynthesis [PATH:ko00904];
KCPC_00015057-RA	K04125	K04125	GA2ox; gibberellin 2beta-dioxygenase [EC:1.14.11.13]	00904 Diterpenoid biosynthesis [PATH:ko00904];
KCPC_00015058-RA	K04125	K04125	GA2ox; gibberellin 2beta-dioxygenase [EC:1.14.11.13]	00904 Diterpenoid biosynthesis [PATH:ko00904];
KCPC_00015059-RA	K07767	K07767	KATNA1; katanin p60 ATPase-containing subunit A1 [EC:5.6.1.1]	04812 Cytoskeleton proteins [BR:ko04812];
KCPC_00015073-RA	K10609	K10609	CUL4; cullin 4	04120 Ubiquitin mediated proteolysis [PATH:ko04120]; 03420 Nucleotide excision repair [PATH:ko03420]; 05170 Human immunodeficiency virus 1 infection [PATH:ko05170]; 04121 Ubiquitin system [BR:ko04121]; 03400 DNA repair and recombination proteins [BR:ko03400]; 04147 Exosome [BR:ko04147];
KCPC_00015078-RA	K09840	K09840	NCED; 9-cis-epoxycarotenoid dioxygenase [EC:1.13.11.51]	00906 Carotenoid biosynthesis [PATH:ko00906];
KCPC_00015100-RA	K00819	K00819	rocD, OAT; ornithine--oxo-acid transaminase [EC:2.6.1.13]	00330 Arginine and proline metabolism [PATH:ko00330]; 01007 Amino acid related enzymes [BR:ko01007];
KCPC_00015117-RA	K14820	K14820	BRX1, BRIX1; ribosome biogenesis protein BRX1	03009 Ribosome biogenesis [BR:ko03009];
KCPC_00015127-RA	K14207	K14207	SLC38A2, SNAT2; solute carrier family 38 (sodium-coupled neutral amino acid transporter), member 2	04974 Protein digestion and absorption [PATH:ko04974]; 04724 Glutamatergic synapse [PATH:ko04724]; 04727 GABAergic synapse [PATH:ko04727]; 02000 Transporters [BR:ko02000];
KCPC_00015079-RA	K00162	K00162	PDHB, pdhB; pyruvate dehydrogenase E1 component beta subunit [EC:1.2.4.1]	00010 Glycolysis / Gluconeogenesis [PATH:ko00010]; 00020 Citrate cycle (TCA cycle) [PATH:ko00020]; 00620 Pyruvate metabolism [PATH:ko00620]; 04066 HIF-1 signaling pathway [PATH:ko04066]; 04922 Glucagon signaling pathway [PATH:ko04922]; 05230 Central carbon metabolism in cancer [PATH:ko05230]; 05415 Diabetic cardiomyopathy [PATH:ko05415];
KCPC_00015106-RA	K08150	K08150	SLC2A13, ITR; MFS transporter, SP family, solute carrier family 2 (myo-inositol transporter), member 13	02000 Transporters [BR:ko02000];
KCPC_00015122-RA	K13648	K13648	GAUT; alpha-1,4-galacturonosyltransferase [EC:2.4.1.43]	00520 Amino sugar and nucleotide sugar metabolism [PATH:ko00520]; 01003 Glycosyltransferases [BR:ko01003];
KCPC_00015132-RA	K01076	K01076	ABHD17; abhydrolase domain-containing protein 17 [EC:3.1.2.22]	01002 Peptidases and inhibitors [BR:ko01002];
KCPC_00015170-RA	K09590	K09590	CYP85A1, BR6OX1; brassinosteroid-6-oxidase 1 [EC:1.14.-.-]	00905 Brassinosteroid biosynthesis [PATH:ko00905]; 00199 Cytochrome P450 [BR:ko00199];
KCPC_00015178-RA	K15121	K15121	SLC25A44; solute carrier family 25, member 44	02000 Transporters [BR:ko02000];
KCPC_00015182-RA	K14649	K14649	TAF8; transcription initiation factor TFIID subunit 8	03022 Basal transcription factors [PATH:ko03022]; 03021 Transcription machinery [BR:ko03021];
KCPC_00015190-RA	K18635	K18635	SPR1; protein SPIRAL1 and related proteins	04812 Cytoskeleton proteins [BR:ko04812];
KCPC_00015196-RA	K15030	K15030	EIF3M; translation initiation factor 3 subunit M	03012 Translation factors [BR:ko03012];
KCPC_00015208-RA	K16297	K16297	SCPL-II; serine carboxypeptidase-like clade II [EC:3.4.16.-]	01002 Peptidases and inhibitors [BR:ko01002];
KCPC_00015210-RA	K12741	K12741	HNRNPA1_3; heterogeneous nuclear ribonucleoprotein A1/A3	03040 Spliceosome [PATH:ko03040]; 05014 Amyotrophic lateral sclerosis [PATH:ko05014]; 03019 Messenger RNA biogenesis [BR:ko03019]; 03041 Spliceosome [BR:ko03041];
KCPC_00015218-RA	K06672	K06672	SCC2, NIPBL; cohesin loading factor subunit SCC2	04111 Cell cycle - yeast [PATH:ko04111]; 03036 Chromosome and associated proteins [BR:ko03036];
KCPC_00015229-RA	K00012	K00012	UGDH, ugd; UDPglucose 6-dehydrogenase [EC:1.1.1.22]	00040 Pentose and glucuronate interconversions [PATH:ko00040]; 00053 Ascorbate and aldarate metabolism [PATH:ko00053]; 00520 Amino sugar and nucleotide sugar metabolism [PATH:ko00520]; 00541 O-Antigen nucleotide sugar biosynthesis [PATH:ko00541];
KCPC_00015238-RA	K03695	K03695	clpB; ATP-dependent Clp protease ATP-binding subunit ClpB	04213 Longevity regulating pathway - multiple species [PATH:ko04213]; 03110 Chaperones and folding catalysts [BR:ko03110];
KCPC_00015246-RA	K05391	K05391	CNGC; cyclic nucleotide gated channel, plant	04626 Plant-pathogen interaction [PATH:ko04626]; 04040 Ion channels [BR:ko04040];
KCPC_00015258-RA	K08493	K08493	VTI1; vesicle transport through interaction with t-SNAREs 1	04130 SNARE interactions in vesicular transport [PATH:ko04130]; 04138 Autophagy - yeast [PATH:ko04138]; 04131 Membrane trafficking [BR:ko04131];
KCPC_00015156-RA	K09264	K09264	K09264; MADS-box transcription factor, plant	03000 Transcription factors [BR:ko03000];
KCPC_00015168-RA	K09422	K09422	MYBP; transcription factor MYB, plant	03000 Transcription factors [BR:ko03000];
KCPC_00015171-RA	K00555	K00555	TRMT1, trm1; tRNA (guanine26-N2/guanine27-N2)-dimethyltransferase [EC:2.1.1.215 2.1.1.216]	03016 Transfer RNA biogenesis [BR:ko03016];
KCPC_00015172-RA	K09481	K09481	SEC61B, SBH2; protein transport protein SEC61 subunit beta	03060 Protein export [PATH:ko03060]; 04141 Protein processing in endoplasmic reticulum [PATH:ko04141]; 04145 Phagosome [PATH:ko04145]; 05110 Vibrio cholerae infection [PATH:ko05110]; 02044 Secretion system [BR:ko02044];
KCPC_00015223-RA	K02160	K02160	accB, bccP; acetyl-CoA carboxylase biotin carboxyl carrier protein	00620 Pyruvate metabolism [PATH:ko00620]; 00640 Propanoate metabolism [PATH:ko00640]; 00720 Carbon fixation pathways in prokaryotes [PATH:ko00720]; 00061 Fatty acid biosynthesis [PATH:ko00061];
KCPC_00015231-RA	K00688	K00688	PYG, glgP; glycogen phosphorylase [EC:2.4.1.1]	00500 Starch and sucrose metabolism [PATH:ko00500]; 04217 Necroptosis [PATH:ko04217]; 02026 Biofilm formation - Escherichia coli [PATH:ko02026]; 04910 Insulin signaling pathway [PATH:ko04910]; 04922 Glucagon signaling pathway [PATH:ko04922]; 04931 Insulin resistance [PATH:ko04931];
KCPC_00015260-RA	K01051	K01051	E3.1.1.11; pectinesterase [EC:3.1.1.11]	00040 Pentose and glucuronate interconversions [PATH:ko00040]; 02020 Two-component system [PATH:ko02020];
KCPC_00015263-RA	K20352	K20352	TMED10, ERV25; p24 family protein delta-1	05130 Pathogenic Escherichia coli infection [PATH:ko05130]; 04131 Membrane trafficking [BR:ko04131];
KCPC_00015304-RA	K09874	K09874	NIP; aquaporin NIP	02000 Transporters [BR:ko02000];
KCPC_00015315-RA	K02915	K02915	RP-L34e, RPL34; large subunit ribosomal protein L34e	03010 Ribosome [PATH:ko03010]; 05171 Coronavirus disease - COVID-19 [PATH:ko05171]; 03011 Ribosome [BR:ko03011];
KCPC_00015322-RA	K05658	K05658	ABCB1, CD243; ATP-binding cassette, subfamily B (MDR/TAP), member 1 [EC:7.6.2.2]	02010 ABC transporters [PATH:ko02010]; 04976 Bile secretion [PATH:ko04976]; 05206 MicroRNAs in cancer [PATH:ko05206]; 05226 Gastric cancer [PATH:ko05226]; 02000 Transporters [BR:ko02000]; 04147 Exosome [BR:ko04147]; 04090 CD molecules [BR:ko04090];
KCPC_00015327-RA	K09338	K09338	HD-ZIP; homeobox-leucine zipper protein	03000 Transcription factors [BR:ko03000];
KCPC_00015333-RA	K21594	K21594	GUF1; translation factor GUF1, mitochondrial [EC:3.6.5.-]	03029 Mitochondrial biogenesis [BR:ko03029];
KCPC_00015339-RA	K02146	K02146	ATPeV0D, ATP6D; V-type H+-transporting ATPase subunit d	00190 Oxidative phosphorylation [PATH:ko00190]; 04145 Phagosome [PATH:ko04145]; 04142 Lysosome [PATH:ko04142]; 04966 Collecting duct acid secretion [PATH:ko04966]; 04721 Synaptic vesicle cycle [PATH:ko04721]; 05203 Viral carcinogenesis [PATH:ko05203]; 05165 Human papillomavirus infection [PATH:ko05165]; 05110 Vibrio cholerae infection [PATH:ko05110]; 05120 Epithelial cell signaling in Helicobacte…
KCPC_00015345-RA	K09272	K09272	SSRP1; structure-specific recognition protein 1	03000 Transcription factors [BR:ko03000];
KCPC_00015354-RA	K18164	K18164	NDUFAF7; NADH dehydrogenase [ubiquinone] 1 alpha subcomplex assembly factor 7	04714 Thermogenesis [PATH:ko04714]; 03029 Mitochondrial biogenesis [BR:ko03029];
KCPC_00015363-RA	K20891	K20891	GLCAT14; beta-glucuronosyltransferase [EC:2.4.1.-]	01003 Glycosyltransferases [BR:ko01003];
KCPC_00015385-RA	K11644	K11644	SIN3A; paired amphipathic helix protein Sin3a	04139 Mitophagy - yeast [PATH:ko04139]; 04919 Thyroid hormone signaling pathway [PATH:ko04919]; 05202 Transcriptional misregulation in cancer [PATH:ko05202]; 05169 Epstein-Barr virus infection [PATH:ko05169]; 05016 Huntington disease [PATH:ko05016]; 03036 Chromosome and associated proteins [BR:ko03036];
KCPC_00015388-RA	K01231	K01231	MAN2; alpha-mannosidase II [EC:3.2.1.114]	00510 N-Glycan biosynthesis [PATH:ko00510]; 00513 Various types of N-glycan biosynthesis [PATH:ko00513];
KCPC_00015271-RA	K01739	K01739	metB; cystathionine gamma-synthase [EC:2.5.1.48]	00920 Sulfur metabolism [PATH:ko00920]; 00270 Cysteine and methionine metabolism [PATH:ko00270]; 00450 Selenocompound metabolism [PATH:ko00450];
KCPC_00015277-RA	K09422	K09422	MYBP; transcription factor MYB, plant	03000 Transcription factors [BR:ko03000];
KCPC_00015282-RA	K21444	K21444	PCBP3_4; poly(rC)-binding protein 3/4	03019 Messenger RNA biogenesis [BR:ko03019];
KCPC_00015286-RA	K02183	K02183	CALM; calmodulin	04016 MAPK signaling pathway - plant [PATH:ko04016]; 04014 Ras signaling pathway [PATH:ko04014]; 04015 Rap1 signaling pathway [PATH:ko04015]; 04371 Apelin signaling pathway [PATH:ko04371]; 04020 Calcium signaling pathway [PATH:ko04020]; 04070 Phosphatidylinositol signaling system [PATH:ko04070]; 04024 cAMP signaling pathway [PATH:ko04024]; 04022 cGMP-PKG signaling pathway [PATH:ko04022]; 04114 Oo…
KCPC_00015305-RA	K06675	K06675	SMC4; structural maintenance of chromosome 4	04111 Cell cycle - yeast [PATH:ko04111]; 03036 Chromosome and associated proteins [BR:ko03036];
KCPC_00015313-RA	K09422	K09422	MYBP; transcription factor MYB, plant	03000 Transcription factors [BR:ko03000];
KCPC_00015320-RA	K24169	K24169	THADA, ARMC13; thyroid adenoma-associated protein	04990 Domain-containing proteins not elsewhere classified [BR:ko04990];
KCPC_00015329-RA	K01785	K01785	galM, GALM; aldose 1-epimerase [EC:5.1.3.3]	00010 Glycolysis / Gluconeogenesis [PATH:ko00010]; 00052 Galactose metabolism [PATH:ko00052];
KCPC_00015336-RA	K23953	K23953	PCO; plant cysteine oxidase [EC:1.13.11.-]	99980 Enzymes with EC numbers;
KCPC_00015347-RA	K01728	K01728	pel; pectate lyase [EC:4.2.2.2]	00040 Pentose and glucuronate interconversions [PATH:ko00040]; 02024 Quorum sensing [PATH:ko02024];
KCPC_00015348-RA	K01728	K01728	pel; pectate lyase [EC:4.2.2.2]	00040 Pentose and glucuronate interconversions [PATH:ko00040]; 02024 Quorum sensing [PATH:ko02024];
KCPC_00015359-RA	K13024	K13024	PPIP5K, VIP; inositol-hexakisphosphate/diphosphoinositol-pentakisphosphate 1-kinase [EC:2.7.4.24]	04070 Phosphatidylinositol signaling system [PATH:ko04070];
KCPC_00013376-RA	K15283	K15283	SLC35E1; solute carrier family 35, member E1	02000 Transporters [BR:ko02000];
KCPC_00013397-RA	K03676	K03676	grxC, GLRX, GLRX2; glutaredoxin 3	03110 Chaperones and folding catalysts [BR:ko03110];
KCPC_00013402-RA	K14486	K14486	K14486, ARF; auxin response factor	04075 Plant hormone signal transduction [PATH:ko04075];
KCPC_00013406-RA	K22588	K22588	ASMT; acetylserotonin O-methyltransferase, plant [EC:2.1.1.4]	00380 Tryptophan metabolism [PATH:ko00380];
KCPC_00013411-RA	K11253	K11253	H3; histone H3	04613 Neutrophil extracellular trap formation [PATH:ko04613]; 05202 Transcriptional misregulation in cancer [PATH:ko05202]; 05131 Shigellosis [PATH:ko05131]; 05322 Systemic lupus erythematosus [PATH:ko05322]; 05034 Alcoholism [PATH:ko05034]; 03036 Chromosome and associated proteins [BR:ko03036]; 04147 Exosome [BR:ko04147];
KCPC_00013451-RA	K14852	K14852	RRS1; regulator of ribosome biosynthesis	03009 Ribosome biogenesis [BR:ko03009];
KCPC_00013456-RA	K19038	K19038	ATL41; E3 ubiquitin-protein ligase ATL41 [EC:2.3.2.27]	04121 Ubiquitin system [BR:ko04121];
KCPC_00013464-RA	K03405	K03405	chlI, bchI; magnesium chelatase subunit I [EC:6.6.1.1]	00860 Porphyrin and chlorophyll metabolism [PATH:ko00860];
KCPC_00013770-RA	K10752	K10752	RBBP4, HAT2, CAF1, MIS16; histone-binding protein RBBP4	04218 Cellular senescence [PATH:ko04218]; 03036 Chromosome and associated proteins [BR:ko03036];
KCPC_00013804-RA	K03798	K03798	ftsH, hflB; cell division protease FtsH [EC:3.4.24.-]	01002 Peptidases and inhibitors [BR:ko01002]; 03110 Chaperones and folding catalysts [BR:ko03110];
KCPC_00013829-RA	K15202	K15202	GTF3C5, TFC1; general transcription factor 3C polypeptide 5 (transcription factor C subunit 1)	03021 Transcription machinery [BR:ko03021];
KCPC_00015393-RA	K14638	K14638	SLC15A3_4, PHT; solute carrier family 15 (peptide/histidine transporter), member 3/4	02000 Transporters [BR:ko02000];
KCPC_00015406-RA	K23877	K23877	AXY4, AXY4L; xyloglucan O-acetyltransferase	99986 Glycan metabolism;
KCPC_00015423-RA	K05391	K05391	CNGC; cyclic nucleotide gated channel, plant	04626 Plant-pathogen interaction [PATH:ko04626]; 04040 Ion channels [BR:ko04040];
KCPC_00015429-RA	K22768	K22768	MBD9; methyl-CpG-binding domain-containing protein 9 [EC:2.3.1.48]	03036 Chromosome and associated proteins [BR:ko03036];
KCPC_00015433-RA	K15382	K15382	SLC50A, SWEET; solute carrier family 50 (sugar transporter)	02000 Transporters [BR:ko02000];
KCPC_00015445-RA	K05954	K05954	FNTB; protein farnesyltransferase subunit beta [EC:2.5.1.58]	00900 Terpenoid backbone biosynthesis [PATH:ko00900]; 01006 Prenyltransferases [BR:ko01006];
KCPC_00015464-RA	K14314	K14314	NUP210, GP210; nuclear pore complex protein Nup210	03013 RNA transport [PATH:ko03013]; 05014 Amyotrophic lateral sclerosis [PATH:ko05014]; 03019 Messenger RNA biogenesis [BR:ko03019];
KCPC_00015477-RA	K01792	K01792	E5.1.3.15; glucose-6-phosphate 1-epimerase [EC:5.1.3.15]	00010 Glycolysis / Gluconeogenesis [PATH:ko00010];
KCPC_00015479-RA	K00737	K00737	MGAT3; beta-1,4-mannosyl-glycoprotein beta-1,4-N-acetylglucosaminyltransferase [EC:2.4.1.144]	00510 N-Glycan biosynthesis [PATH:ko00510]; 01003 Glycosyltransferases [BR:ko01003];
KCPC_00015487-RA	K11364	K11364	SGF29; SAGA-associated factor 29	03021 Transcription machinery [BR:ko03021]; 03036 Chromosome and associated proteins [BR:ko03036];
KCPC_00015488-RA	K02358	K02358	tuf, TUFM; elongation factor Tu	04626 Plant-pathogen interaction [PATH:ko04626]; 03012 Translation factors [BR:ko03012]; 03029 Mitochondrial biogenesis [BR:ko03029]; 04147 Exosome [BR:ko04147];
KCPC_00015496-RA	K03231	K03231	EEF1A; elongation factor 1-alpha	03013 RNA transport [PATH:ko03013]; 05134 Legionellosis [PATH:ko05134]; 05140 Leishmaniasis [PATH:ko05140]; 03019 Messenger RNA biogenesis [BR:ko03019]; 03016 Transfer RNA biogenesis [BR:ko03016]; 03012 Translation factors [BR:ko03012]; 04131 Membrane trafficking [BR:ko04131]; 04147 Exosome [BR:ko04147];
KCPC_00015505-RA	K01728	K01728	pel; pectate lyase [EC:4.2.2.2]	00040 Pentose and glucuronate interconversions [PATH:ko00040]; 02024 Quorum sensing [PATH:ko02024];
KCPC_00015515-RA	K00235	K00235	SDHB, SDH2; succinate dehydrogenase (ubiquinone) iron-sulfur subunit [EC:1.3.5.1]	00020 Citrate cycle (TCA cycle) [PATH:ko00020]; 00190 Oxidative phosphorylation [PATH:ko00190]; 04714 Thermogenesis [PATH:ko04714]; 05010 Alzheimer disease [PATH:ko05010]; 05012 Parkinson disease [PATH:ko05012]; 05014 Amyotrophic lateral sclerosis [PATH:ko05014]; 05016 Huntington disease [PATH:ko05016]; 05020 Prion disease [PATH:ko05020]; 05022 Pathways of neurodegeneration - multiple diseases [P…
KCPC_00015521-RA	K12386	K12386	CTNS; cystinosin	04142 Lysosome [PATH:ko04142]; 04147 Exosome [BR:ko04147];
KCPC_00015528-RA	K12386	K12386	CTNS; cystinosin	04142 Lysosome [PATH:ko04142]; 04147 Exosome [BR:ko04147];
KCPC_00015533-RA	K12386	K12386	CTNS; cystinosin	04142 Lysosome [PATH:ko04142]; 04147 Exosome [BR:ko04147];
KCPC_00015389-RA	K14692	K14692	SLC30A5_7, ZNT5_7, MTP, MSC2; solute carrier family 30 (zinc transporter), member 5/7	02000 Transporters [BR:ko02000];
KCPC_00015391-RA	K05658	K05658	ABCB1, CD243; ATP-binding cassette, subfamily B (MDR/TAP), member 1 [EC:7.6.2.2]	02010 ABC transporters [PATH:ko02010]; 04976 Bile secretion [PATH:ko04976]; 05206 MicroRNAs in cancer [PATH:ko05206]; 05226 Gastric cancer [PATH:ko05226]; 02000 Transporters [BR:ko02000]; 04147 Exosome [BR:ko04147]; 04090 CD molecules [BR:ko04090];
KCPC_00015398-RA	K00430	K00430	E1.11.1.7; peroxidase [EC:1.11.1.7]	00940 Phenylpropanoid biosynthesis [PATH:ko00940];
KCPC_00015409-RA	K10529	K10529	DOX; alpha-dioxygenase [EC:1.14.99.-]	00592 alpha-Linolenic acid metabolism [PATH:ko00592];
KCPC_00015421-RA	K03549	K03549	kup; KUP system potassium uptake protein	02000 Transporters [BR:ko02000];
KCPC_00015427-RA	K15692	K15692	RNF13, RZF; E3 ubiquitin-protein ligase RNF13 [EC:2.3.2.27]	04121 Ubiquitin system [BR:ko04121];
KCPC_00015451-RA	K01673	K01673	cynT, can; carbonic anhydrase [EC:4.2.1.1]	00910 Nitrogen metabolism [PATH:ko00910];
KCPC_00015457-RA	K01530	K01530	E7.6.2.1; phospholipid-translocating ATPase [EC:7.6.2.1]	99980 Enzymes with EC numbers;
KCPC_00015461-RA	K00031	K00031	IDH1, IDH2, icd; isocitrate dehydrogenase [EC:1.1.1.42]	00020 Citrate cycle (TCA cycle) [PATH:ko00020]; 00720 Carbon fixation pathways in prokaryotes [PATH:ko00720]; 00480 Glutathione metabolism [PATH:ko00480]; 04146 Peroxisome [PATH:ko04146]; 05230 Central carbon metabolism in cancer [PATH:ko05230];
KCPC_00015491-RA	K03522	K03522	fixB, etfA; electron transfer flavoprotein alpha subunit	04147 Exosome [BR:ko04147];
KCPC_00015504-RA	K00006	K00006	GPD1; glycerol-3-phosphate dehydrogenase (NAD+) [EC:1.1.1.8]	00564 Glycerophospholipid metabolism [PATH:ko00564]; 04011 MAPK signaling pathway - yeast [PATH:ko04011];
KCPC_00015518-RA	K07556	K07556	ATPeAF2, ATPAF2, ATP12; ATP synthase mitochondrial F1 complex assembly factor 2	03029 Mitochondrial biogenesis [BR:ko03029];
KCPC_00015537-RA	K05294	K05294	PGAP1; GPI inositol-deacylase [EC:3.-.-.-]	00563 Glycosylphosphatidylinositol (GPI)-anchor biosynthesis [PATH:ko00563]; 04131 Membrane trafficking [BR:ko04131];
KCPC_00015544-RA	K00134	K00134	GAPDH, gapA; glyceraldehyde 3-phosphate dehydrogenase [EC:1.2.1.12]	00010 Glycolysis / Gluconeogenesis [PATH:ko00010]; 00710 Carbon fixation in photosynthetic organisms [PATH:ko00710]; 04066 HIF-1 signaling pathway [PATH:ko04066]; 05130 Pathogenic Escherichia coli infection [PATH:ko05130]; 05132 Salmonella infection [PATH:ko05132]; 05010 Alzheimer disease [PATH:ko05010]; 05415 Diabetic cardiomyopathy [PATH:ko05415]; 04131 Membrane trafficking [BR:ko04131]; 04147 …
KCPC_00015553-RA	K00231	K00231	PPOX, hemY; protoporphyrinogen/coproporphyrinogen III oxidase [EC:1.3.3.4 1.3.3.15]	00860 Porphyrin and chlorophyll metabolism [PATH:ko00860];
KCPC_00015559-RA	K13448	K13448	CML; calcium-binding protein CML	04626 Plant-pathogen interaction [PATH:ko04626];
KCPC_00015564-RA	K00876	K00876	udk, UCK; uridine kinase [EC:2.7.1.48]	00240 Pyrimidine metabolism [PATH:ko00240]; 00983 Drug metabolism - other enzymes [PATH:ko00983];
KCPC_00015571-RA	K11650	K11650	SMARCD; SWI/SNF-related matrix-associated actin-dependent regulator of chromatin subfamily D	04714 Thermogenesis [PATH:ko04714]; 05225 Hepatocellular carcinoma [PATH:ko05225]; 03021 Transcription machinery [BR:ko03021]; 03036 Chromosome and associated proteins [BR:ko03036];
KCPC_00015583-RA	K00430	K00430	E1.11.1.7; peroxidase [EC:1.11.1.7]	00940 Phenylpropanoid biosynthesis [PATH:ko00940];
KCPC_00015616-RA	K16675	K16675	ZDHHC9_14_18; palmitoyltransferase ZDHHC9/14/18 [EC:2.3.1.225]	04391 Hippo signaling pathway - fly [PATH:ko04391];
KCPC_00015635-RA	K13250	K13250	SSR2; translocon-associated protein subunit beta	04141 Protein processing in endoplasmic reticulum [PATH:ko04141];
KCPC_00015648-RA	K00654	K00654	SPT; serine palmitoyltransferase [EC:2.3.1.50]	00600 Sphingolipid metabolism [PATH:ko00600]; 04071 Sphingolipid signaling pathway [PATH:ko04071]; 04138 Autophagy - yeast [PATH:ko04138]; 01007 Amino acid related enzymes [BR:ko01007];
KCPC_00015656-RA	K00928	K00928	lysC; aspartate kinase [EC:2.7.2.4]	00260 Glycine, serine and threonine metabolism [PATH:ko00260]; 00270 Cysteine and methionine metabolism [PATH:ko00270]; 00300 Lysine biosynthesis [PATH:ko00300]; 00261 Monobactam biosynthesis [PATH:ko00261];
KCPC_00015540-RA	K12844	K12844	PRPF31; U4/U6 small nuclear ribonucleoprotein PRP31	03040 Spliceosome [PATH:ko03040]; 03041 Spliceosome [BR:ko03041];
KCPC_00015557-RA	K00939	K00939	adk, AK; adenylate kinase [EC:2.7.4.3]	00230 Purine metabolism [PATH:ko00230]; 00730 Thiamine metabolism [PATH:ko00730]; 04147 Exosome [BR:ko04147];
KCPC_00015565-RA	K05016	K05016	CLCN7; chloride channel 7	01009 Protein phosphatases and associated proteins [BR:ko01009]; 04040 Ion channels [BR:ko04040];
KCPC_00015572-RA	K20665	K20665	CYP94B; jasmonoyl-L-amino acid 12-hydroxylase [EC:1.14.14.48]	00199 Cytochrome P450 [BR:ko00199];
KCPC_00015574-RA	K00387	K00387	SUOX; sulfite oxidase [EC:1.8.3.1]	00920 Sulfur metabolism [PATH:ko00920];
KCPC_00015601-RA	K18730	K18730	GIGYF; PERQ amino acid-rich with GYF domain-containing protein	03019 Messenger RNA biogenesis [BR:ko03019];
KCPC_00015603-RA	K02936	K02936	RP-L7Ae, RPL7A; large subunit ribosomal protein L7Ae	03010 Ribosome [PATH:ko03010]; 05171 Coronavirus disease - COVID-19 [PATH:ko05171]; 03011 Ribosome [BR:ko03011]; 03009 Ribosome biogenesis [BR:ko03009];
KCPC_00015610-RA	K15559	K15559	RTT103; regulator of Ty1 transposition protein 103	03021 Transcription machinery [BR:ko03021];
KCPC_00015653-RA	K12882	K12882	NCBP1, CBP80; nuclear cap-binding protein subunit 1	03040 Spliceosome [PATH:ko03040]; 03013 RNA transport [PATH:ko03013]; 03015 mRNA surveillance pathway [PATH:ko03015]; 05014 Amyotrophic lateral sclerosis [PATH:ko05014]; 03019 Messenger RNA biogenesis [BR:ko03019]; 03041 Spliceosome [BR:ko03041];
KCPC_00015661-RA	K01191	K01191	MAN2C1; alpha-mannosidase [EC:3.2.1.24]	00511 Other glycan degradation [PATH:ko00511]; 04131 Membrane trafficking [BR:ko04131];
KCPC_00015670-RA	K00411	K00411	UQCRFS1, RIP1, petA; ubiquinol-cytochrome c reductase iron-sulfur subunit [EC:7.1.1.8]	00190 Oxidative phosphorylation [PATH:ko00190]; 02020 Two-component system [PATH:ko02020]; 04260 Cardiac muscle contraction [PATH:ko04260]; 04714 Thermogenesis [PATH:ko04714]; 05010 Alzheimer disease [PATH:ko05010]; 05012 Parkinson disease [PATH:ko05012]; 05014 Amyotrophic lateral sclerosis [PATH:ko05014]; 05016 Huntington disease [PATH:ko05016]; 05020 Prion disease [PATH:ko05020]; 05022 Pathways…
KCPC_00015686-RA	K14684	K14684	SLC25A23S; solute carrier family 25 (mitochondrial phosphate transporter), member 23/24/25/41	02000 Transporters [BR:ko02000];
KCPC_00015688-RA	K09286	K09286	EREBP; EREBP-like factor	03000 Transcription factors [BR:ko03000];
KCPC_00015690-RA	K03549	K03549	kup; KUP system potassium uptake protein	02000 Transporters [BR:ko02000];
KCPC_00015704-RA	K19466	K19466	DDX59; ATP-dependent RNA helicase DDX59 [EC:3.6.4.13]	99980 Enzymes with EC numbers;
KCPC_00015705-RA	K08235	K08235	E2.4.1.207; xyloglucan:xyloglucosyl transferase [EC:2.4.1.207]	99980 Enzymes with EC numbers;
KCPC_00015716-RA	K01895	K01895	ACSS1_2, acs; acetyl-CoA synthetase [EC:6.2.1.1]	00010 Glycolysis / Gluconeogenesis [PATH:ko00010]; 00620 Pyruvate metabolism [PATH:ko00620]; 00630 Glyoxylate and dicarboxylate metabolism [PATH:ko00630]; 00640 Propanoate metabolism [PATH:ko00640]; 00720 Carbon fixation pathways in prokaryotes [PATH:ko00720]; 00680 Methane metabolism [PATH:ko00680]; 01004 Lipid biosynthesis proteins [BR:ko01004];
KCPC_00015717-RA	K08235	K08235	E2.4.1.207; xyloglucan:xyloglucosyl transferase [EC:2.4.1.207]	99980 Enzymes with EC numbers;
KCPC_00015726-RA	K01895	K01895	ACSS1_2, acs; acetyl-CoA synthetase [EC:6.2.1.1]	00010 Glycolysis / Gluconeogenesis [PATH:ko00010]; 00620 Pyruvate metabolism [PATH:ko00620]; 00630 Glyoxylate and dicarboxylate metabolism [PATH:ko00630]; 00640 Propanoate metabolism [PATH:ko00640]; 00720 Carbon fixation pathways in prokaryotes [PATH:ko00720]; 00680 Methane metabolism [PATH:ko00680]; 01004 Lipid biosynthesis proteins [BR:ko01004];
KCPC_00015732-RA	K14641	K14641	APY; apyrase [EC:3.6.1.5]	00230 Purine metabolism [PATH:ko00230]; 00240 Pyrimidine metabolism [PATH:ko00240];
KCPC_00015746-RA	K13157	K13157	RNPC3; U11/U12 small nuclear ribonucleoprotein 65 kDa protein	03041 Spliceosome [BR:ko03041];
KCPC_00015749-RA	K00873	K00873	PK, pyk; pyruvate kinase [EC:2.7.1.40]	00010 Glycolysis / Gluconeogenesis [PATH:ko00010]; 00620 Pyruvate metabolism [PATH:ko00620]; 00230 Purine metabolism [PATH:ko00230]; 04922 Glucagon signaling pathway [PATH:ko04922]; 05203 Viral carcinogenesis [PATH:ko05203]; 05230 Central carbon metabolism in cancer [PATH:ko05230]; 05165 Human papillomavirus infection [PATH:ko05165]; 04930 Type II diabetes mellitus [PATH:ko04930]; 04131 Membrane …
KCPC_00015750-RA	K12580	K12580	CNOT3, NOT3; CCR4-NOT transcription complex subunit 3	03018 RNA degradation [PATH:ko03018]; 03019 Messenger RNA biogenesis [BR:ko03019];
KCPC_00015762-RA	K11128	K11128	GAR1, NOLA1; H/ACA ribonucleoprotein complex subunit 1	03008 Ribosome biogenesis in eukaryotes [PATH:ko03008]; 03009 Ribosome biogenesis [BR:ko03009]; 03032 DNA replication proteins [BR:ko03032];
KCPC_00015797-RA	K17583	K17583	NOM1; nucleolar MIF4G domain-containing protein 1	01009 Protein phosphatases and associated proteins [BR:ko01009];
KCPC_00015801-RA	K12591	K12591	RRP6, EXOSC10; exosome complex exonuclease RRP6 [EC:3.1.13.-]	03018 RNA degradation [PATH:ko03018]; 03019 Messenger RNA biogenesis [BR:ko03019];
KCPC_00015802-RA	K23953	K23953	PCO; plant cysteine oxidase [EC:1.13.11.-]	99980 Enzymes with EC numbers;
KCPC_00015663-RA	K11420	K11420	EHMT; [histone H3]-lysine9 N-trimethyltransferase EHMT [EC:2.1.1.355]	00310 Lysine degradation [PATH:ko00310]; 04211 Longevity regulating pathway [PATH:ko04211]; 03036 Chromosome and associated proteins [BR:ko03036];
KCPC_00015665-RA	K00670	K00670	NAA30, MAK3; N-alpha-acetyltransferase 30 [EC:2.3.1.256]	04131 Membrane trafficking [BR:ko04131];
KCPC_00015697-RA	K15340	K15340	DCLRE1A, SNM1A, PSO2; DNA cross-link repair 1A protein	03400 DNA repair and recombination proteins [BR:ko03400];
KCPC_00015707-RA	K11805	K11805	DCAF7, HAN11; DDB1- and CUL4-associated factor 7	04121 Ubiquitin system [BR:ko04121];
KCPC_00015719-RA	K11805	K11805	DCAF7, HAN11; DDB1- and CUL4-associated factor 7	04121 Ubiquitin system [BR:ko04121];
KCPC_00015727-RA	K03265	K03265	ETF1, ERF1; peptide chain release factor subunit 1	03015 mRNA surveillance pathway [PATH:ko03015]; 03019 Messenger RNA biogenesis [BR:ko03019]; 03012 Translation factors [BR:ko03012];
KCPC_00015728-RA	K15436	K15436	TRPO3, MTR10; transportin-3	03016 Transfer RNA biogenesis [BR:ko03016];
KCPC_00015730-RA	K03424	K03424	tatD; TatD DNase family protein [EC:3.1.21.-]	99980 Enzymes with EC numbers;
KCPC_00015731-RA	K03424	K03424	tatD; TatD DNase family protein [EC:3.1.21.-]	99980 Enzymes with EC numbers;
KCPC_00015758-RA	K09500	K09500	CCT8; T-complex protein 1 subunit theta	03110 Chaperones and folding catalysts [BR:ko03110]; 03036 Chromosome and associated proteins [BR:ko03036];
KCPC_00015759-RA	K20102	K20102	YTHDF; YTH domain-containing family protein	03019 Messenger RNA biogenesis [BR:ko03019];
KCPC_00015760-RA	K00965	K00965	galT, GALT; UDPglucose--hexose-1-phosphate uridylyltransferase [EC:2.7.7.12]	00052 Galactose metabolism [PATH:ko00052]; 00520 Amino sugar and nucleotide sugar metabolism [PATH:ko00520]; 04917 Prolactin signaling pathway [PATH:ko04917];
KCPC_00015771-RA	K08486	K08486	STX1B_2_3; syntaxin 1B/2/3	04130 SNARE interactions in vesicular transport [PATH:ko04130]; 04721 Synaptic vesicle cycle [PATH:ko04721]; 04131 Membrane trafficking [BR:ko04131]; 04147 Exosome [BR:ko04147];
KCPC_00015774-RA	K13065	K13065	E2.3.1.133, HCT; shikimate O-hydroxycinnamoyltransferase [EC:2.3.1.133]	00940 Phenylpropanoid biosynthesis [PATH:ko00940]; 00945 Stilbenoid, diarylheptanoid and gingerol biosynthesis [PATH:ko00945]; 00941 Flavonoid biosynthesis [PATH:ko00941];
KCPC_00015775-RA	K05349	K05349	bglX; beta-glucosidase [EC:3.2.1.21]	00500 Starch and sucrose metabolism [PATH:ko00500]; 00460 Cyanoamino acid metabolism [PATH:ko00460]; 00940 Phenylpropanoid biosynthesis [PATH:ko00940];
KCPC_00015790-RA	K24810	K24810	IBTK; inhibitor of Bruton tyrosine kinase	04990 Domain-containing proteins not elsewhere classified [BR:ko04990];
KCPC_00015800-RA	K00549	K00549	metE; 5-methyltetrahydropteroyltriglutamate--homocysteine methyltransferase [EC:2.1.1.14]	00270 Cysteine and methionine metabolism [PATH:ko00270]; 00450 Selenocompound metabolism [PATH:ko00450];
KCPC_00015809-RA	K13863	K13863	SLC7A1, ATRC1; solute carrier family 7 (cationic amino acid transporter), member 1	05206 MicroRNAs in cancer [PATH:ko05206]; 02000 Transporters [BR:ko02000];
KCPC_00015829-RA	K00430	K00430	E1.11.1.7; peroxidase [EC:1.11.1.7]	00940 Phenylpropanoid biosynthesis [PATH:ko00940];
KCPC_00015835-RA	K00326	K00326	E1.6.2.2; cytochrome-b5 reductase [EC:1.6.2.2]	00520 Amino sugar and nucleotide sugar metabolism [PATH:ko00520];
KCPC_00015836-RA	K22846	K22846	CS26; S-sulfo-L-cysteine synthase (O-acetyl-L-serine-dependent) [EC:2.5.1.144]	00270 Cysteine and methionine metabolism [PATH:ko00270];
KCPC_00015844-RA	K23678	K23678	PQLC2, SLC66A1, LAAT1; solute carrier family 66 (lysosomal lysine-arginine transporter), member 1	02000 Transporters [BR:ko02000];
KCPC_00015848-RA	K12741	K12741	HNRNPA1_3; heterogeneous nuclear ribonucleoprotein A1/A3	03040 Spliceosome [PATH:ko03040]; 05014 Amyotrophic lateral sclerosis [PATH:ko05014]; 03019 Messenger RNA biogenesis [BR:ko03019]; 03041 Spliceosome [BR:ko03041];
KCPC_00015849-RA	K14432	K14432	ABF; ABA responsive element binding factor	04075 Plant hormone signal transduction [PATH:ko04075]; 03000 Transcription factors [BR:ko03000];
KCPC_00015854-RA	K02183	K02183	CALM; calmodulin	04016 MAPK signaling pathway - plant [PATH:ko04016]; 04014 Ras signaling pathway [PATH:ko04014]; 04015 Rap1 signaling pathway [PATH:ko04015]; 04371 Apelin signaling pathway [PATH:ko04371]; 04020 Calcium signaling pathway [PATH:ko04020]; 04070 Phosphatidylinositol signaling system [PATH:ko04070]; 04024 cAMP signaling pathway [PATH:ko04024]; 04022 cGMP-PKG signaling pathway [PATH:ko04022]; 04114 Oo…
KCPC_00015865-RA	K01209	K01209	abfA; alpha-L-arabinofuranosidase [EC:3.2.1.55]	00520 Amino sugar and nucleotide sugar metabolism [PATH:ko00520];
KCPC_00015867-RA	K13347	K13347	PXMP2, PMP22; peroxisomal membrane protein 2	04146 Peroxisome [PATH:ko04146];
KCPC_00015877-RA	K00705	K00705	malQ; 4-alpha-glucanotransferase [EC:2.4.1.25]	00500 Starch and sucrose metabolism [PATH:ko00500];
KCPC_00015890-RA	K07375	K07375	TUBB; tubulin beta	04145 Phagosome [PATH:ko04145]; 04540 Gap junction [PATH:ko04540]; 05130 Pathogenic Escherichia coli infection [PATH:ko05130]; 05132 Salmonella infection [PATH:ko05132]; 05010 Alzheimer disease [PATH:ko05010]; 05012 Parkinson disease [PATH:ko05012]; 05014 Amyotrophic lateral sclerosis [PATH:ko05014]; 05016 Huntington disease [PATH:ko05016]; 05020 Prion disease [PATH:ko05020]; 05022 Pathways of ne…
KCPC_00015907-RA	K03142	K03142	TFIIH2, GTF2H2, SSL1; transcription initiation factor TFIIH subunit 2	03022 Basal transcription factors [PATH:ko03022]; 03420 Nucleotide excision repair [PATH:ko03420]; 05203 Viral carcinogenesis [PATH:ko05203]; 03021 Transcription machinery [BR:ko03021]; 03400 DNA repair and recombination proteins [BR:ko03400];
KCPC_00015914-RA	K04078	K04078	groES, HSPE1; chaperonin GroES	03110 Chaperones and folding catalysts [BR:ko03110]; 03029 Mitochondrial biogenesis [BR:ko03029];
KCPC_00015810-RA	K10756	K10756	RFC3_5; replication factor C subunit 3/5	03030 DNA replication [PATH:ko03030]; 03420 Nucleotide excision repair [PATH:ko03420]; 03430 Mismatch repair [PATH:ko03430]; 03032 DNA replication proteins [BR:ko03032]; 03036 Chromosome and associated proteins [BR:ko03036]; 03400 DNA repair and recombination proteins [BR:ko03400];
KCPC_00015811-RA	K00962	K00962	pnp, PNPT1; polyribonucleotide nucleotidyltransferase [EC:2.7.7.8]	03018 RNA degradation [PATH:ko03018]; 03019 Messenger RNA biogenesis [BR:ko03019]; 03016 Transfer RNA biogenesis [BR:ko03016];
KCPC_00015814-RA	K13754	K13754	SLC24A6, NCKX6; solute carrier family 24 (sodium/potassium/calcium exchanger), member 6	02000 Transporters [BR:ko02000];
KCPC_00015818-RA	K02981	K02981	RP-S2e, RPS2; small subunit ribosomal protein S2e	03010 Ribosome [PATH:ko03010]; 05171 Coronavirus disease - COVID-19 [PATH:ko05171]; 03011 Ribosome [BR:ko03011];
KCPC_00015837-RA	K09422	K09422	MYBP; transcription factor MYB, plant	03000 Transcription factors [BR:ko03000];
KCPC_00015838-RA	K15044	K15044	AGFG1; Arf-GAP domain and FG repeats-containing protein 1	03019 Messenger RNA biogenesis [BR:ko03019]; 04131 Membrane trafficking [BR:ko04131];
KCPC_00015857-RA	K12176	K12176	COPS2, CSN2, TRIP15; COP9 signalosome complex subunit 2	04121 Ubiquitin system [BR:ko04121];
KCPC_00015860-RA	K04035	K04035	E1.14.13.81, acsF, chlE; magnesium-protoporphyrin IX monomethyl ester (oxidative) cyclase [EC:1.14.13.81]	00860 Porphyrin and chlorophyll metabolism [PATH:ko00860];
KCPC_00015861-RA	K16675	K16675	ZDHHC9_14_18; palmitoyltransferase ZDHHC9/14/18 [EC:2.3.1.225]	04391 Hippo signaling pathway - fly [PATH:ko04391];
KCPC_00015862-RA	K16675	K16675	ZDHHC9_14_18; palmitoyltransferase ZDHHC9/14/18 [EC:2.3.1.225]	04391 Hippo signaling pathway - fly [PATH:ko04391];
KCPC_00015863-RA	K24405	K24405	SUVH1; [histone H3]-lysine9 N-dimethyltransferase [EC:2.1.1.368]	00310 Lysine degradation [PATH:ko00310]; 03036 Chromosome and associated proteins [BR:ko03036];
KCPC_00015866-RA	K19034	K19034	PSRP5; 50S ribosomal protein 5	03011 Ribosome [BR:ko03011];
KCPC_00015874-RA	K03626	K03626	EGD2, NACA; nascent polypeptide-associated complex subunit alpha	04928 Parathyroid hormone synthesis, secretion and action [PATH:ko04928];
KCPC_00015893-RA	K15711	K15711	SMARCA3, HLTF; SWI/SNF-related matrix-associated actin-dependent regulator of chromatin subfamily A3 [EC:3.6.4.- 2.3.2.27]	04121 Ubiquitin system [BR:ko04121]; 03400 DNA repair and recombination proteins [BR:ko03400];
KCPC_00015909-RA	K13947	K13947	PIN; auxin efflux carrier family protein	02000 Transporters [BR:ko02000];
KCPC_00015915-RA	K16297	K16297	SCPL-II; serine carboxypeptidase-like clade II [EC:3.4.16.-]	01002 Peptidases and inhibitors [BR:ko01002];
KCPC_00015920-RA	K07766	K07766	E3.6.1.52; diphosphoinositol-polyphosphate diphosphatase [EC:3.6.1.52]	99980 Enzymes with EC numbers;
KCPC_00015927-RA	K14788	K14788	NOL10, ENP2; ribosome biogenesis protein ENP2	03009 Ribosome biogenesis [BR:ko03009];
KCPC_00016348-RA	K18655	K18655	DDX19, DBP5; ATP-dependent RNA helicase DDX19/DBP5 [EC:3.6.4.13]	03013 RNA transport [PATH:ko03013]; 03015 mRNA surveillance pathway [PATH:ko03015]; 03019 Messenger RNA biogenesis [BR:ko03019];
KCPC_00016354-RA	K09837	K09837	LUT1, CYP97C1; carotenoid epsilon hydroxylase [EC:1.14.14.158]	00906 Carotenoid biosynthesis [PATH:ko00906]; 00199 Cytochrome P450 [BR:ko00199];
KCPC_00016370-RA	K00889	K00889	PIP5K; 1-phosphatidylinositol-4-phosphate 5-kinase [EC:2.7.1.68]	00562 Inositol phosphate metabolism [PATH:ko00562]; 04011 MAPK signaling pathway - yeast [PATH:ko04011]; 04070 Phosphatidylinositol signaling system [PATH:ko04070]; 04072 Phospholipase D signaling pathway [PATH:ko04072]; 04144 Endocytosis [PATH:ko04144]; 04139 Mitophagy - yeast [PATH:ko04139]; 04510 Focal adhesion [PATH:ko04510]; 04810 Regulation of actin cytoskeleton [PATH:ko04810]; 04666 Fc gam…
KCPC_00016374-RA	K07910	K07910	RAB18; Ras-related protein Rab-18	04131 Membrane trafficking [BR:ko04131]; 04031 GTP-binding proteins [BR:ko04031];
KCPC_00016403-RA	K03671	K03671	trxA; thioredoxin 1	04621 NOD-like receptor signaling pathway [PATH:ko04621]; 05132 Salmonella infection [PATH:ko05132]; 05012 Parkinson disease [PATH:ko05012]; 05418 Fluid shear stress and atherosclerosis [PATH:ko05418]; 03110 Chaperones and folding catalysts [BR:ko03110];
KCPC_00016408-RA	K09422	K09422	MYBP; transcription factor MYB, plant	03000 Transcription factors [BR:ko03000];
KCPC_00016413-RA	K05658	K05658	ABCB1, CD243; ATP-binding cassette, subfamily B (MDR/TAP), member 1 [EC:7.6.2.2]	02010 ABC transporters [PATH:ko02010]; 04976 Bile secretion [PATH:ko04976]; 05206 MicroRNAs in cancer [PATH:ko05206]; 05226 Gastric cancer [PATH:ko05226]; 02000 Transporters [BR:ko02000]; 04147 Exosome [BR:ko04147]; 04090 CD molecules [BR:ko04090];
KCPC_00016423-RA	K14488	K14488	SAUR; SAUR family protein	04075 Plant hormone signal transduction [PATH:ko04075];
KCPC_00016428-RA	K00927	K00927	PGK, pgk; phosphoglycerate kinase [EC:2.7.2.3]	00010 Glycolysis / Gluconeogenesis [PATH:ko00010]; 00710 Carbon fixation in photosynthetic organisms [PATH:ko00710]; 04066 HIF-1 signaling pathway [PATH:ko04066]; 04147 Exosome [BR:ko04147];
KCPC_00016431-RA	K13525	K13525	VCP, CDC48; transitional endoplasmic reticulum ATPase	04141 Protein processing in endoplasmic reticulum [PATH:ko04141]; 05134 Legionellosis [PATH:ko05134]; 05014 Amyotrophic lateral sclerosis [PATH:ko05014]; 05022 Pathways of neurodegeneration - multiple diseases [PATH:ko05022]; 03019 Messenger RNA biogenesis [BR:ko03019]; 04131 Membrane trafficking [BR:ko04131]; 04147 Exosome [BR:ko04147];
KCPC_00016437-RA	K14488	K14488	SAUR; SAUR family protein	04075 Plant hormone signal transduction [PATH:ko04075];
KCPC_00016444-RA	K05391	K05391	CNGC; cyclic nucleotide gated channel, plant	04626 Plant-pathogen interaction [PATH:ko04626]; 04040 Ion channels [BR:ko04040];
KCPC_00016446-RA	K22522	K22522	LOG; cytokinin riboside 5'-monophosphate phosphoribohydrolase [EC:3.2.2.-]	99980 Enzymes with EC numbers;
KCPC_00016450-RA	K02870	K02870	RP-L12e, RPL12; large subunit ribosomal protein L12e	03010 Ribosome [PATH:ko03010]; 05171 Coronavirus disease - COVID-19 [PATH:ko05171]; 03011 Ribosome [BR:ko03011];
KCPC_00016451-RA	K02152	K02152	ATPeV1G, ATP6G; V-type H+-transporting ATPase subunit G	00190 Oxidative phosphorylation [PATH:ko00190]; 04150 mTOR signaling pathway [PATH:ko04150]; 04145 Phagosome [PATH:ko04145]; 04966 Collecting duct acid secretion [PATH:ko04966]; 04721 Synaptic vesicle cycle [PATH:ko04721]; 05165 Human papillomavirus infection [PATH:ko05165]; 05110 Vibrio cholerae infection [PATH:ko05110]; 05120 Epithelial cell signaling in Helicobacter pylori infection [PATH:ko05…
KCPC_00016466-RA	K08770	K08770	UBC; ubiquitin C	04120 Ubiquitin mediated proteolysis [PATH:ko04120]; 04137 Mitophagy - animal [PATH:ko04137]; 03320 PPAR signaling pathway [PATH:ko03320]; 05167 Kaposi sarcoma-associated herpesvirus infection [PATH:ko05167]; 05131 Shigellosis [PATH:ko05131]; 05012 Parkinson disease [PATH:ko05012]; 05022 Pathways of neurodegeneration - multiple diseases [PATH:ko05022]; 04121 Ubiquitin system [BR:ko04121];
KCPC_00016470-RA	K00430	K00430	E1.11.1.7; peroxidase [EC:1.11.1.7]	00940 Phenylpropanoid biosynthesis [PATH:ko00940];
KCPC_00016477-RA	K15042	K15042	KPNA5_6; importin subunit alpha-6/7	05164 Influenza A [PATH:ko05164]; 03036 Chromosome and associated proteins [BR:ko03036];
KCPC_00016478-RA	K14779	K14779	DDX52, ROK1; ATP-dependent RNA helicase DDX52/ROK1 [EC:3.6.4.13]	03009 Ribosome biogenesis [BR:ko03009];
KCPC_00016481-RA	K09539	K09539	DNAJC19; DnaJ homolog subfamily C member 19	03110 Chaperones and folding catalysts [BR:ko03110]; 03029 Mitochondrial biogenesis [BR:ko03029];
KCPC_00016482-RA	K02973	K02973	RP-S23e, RPS23; small subunit ribosomal protein S23e	03010 Ribosome [PATH:ko03010]; 05171 Coronavirus disease - COVID-19 [PATH:ko05171]; 03011 Ribosome [BR:ko03011];
KCPC_00015928-RA	K14568	K14568	EMG1, NEP1; rRNA small subunit pseudouridine methyltransferase Nep1 [EC:2.1.1.260]	03008 Ribosome biogenesis in eukaryotes [PATH:ko03008]; 03009 Ribosome biogenesis [BR:ko03009];
KCPC_00015929-RA	K14492	K14492	ARR-A; two-component response regulator ARR-A family	04075 Plant hormone signal transduction [PATH:ko04075];
KCPC_00015946-RA	K06118	K06118	SQD1, sqdB; UDP-sulfoquinovose synthase [EC:3.13.1.1]	00520 Amino sugar and nucleotide sugar metabolism [PATH:ko00520]; 00561 Glycerolipid metabolism [PATH:ko00561];
KCPC_00015951-RA	K02867	K02867	RP-L11, MRPL11, rplK; large subunit ribosomal protein L11	03010 Ribosome [PATH:ko03010]; 03011 Ribosome [BR:ko03011];
KCPC_00015964-RA	K01142	K01142	E3.1.11.2, xthA; exodeoxyribonuclease III [EC:3.1.11.2]	03410 Base excision repair [PATH:ko03410]; 03400 DNA repair and recombination proteins [BR:ko03400];
KCPC_00015969-RA	K00279	K00279	CKX; cytokinin dehydrogenase [EC:1.5.99.12]	00908 Zeatin biosynthesis [PATH:ko00908];
KCPC_00015971-RA	K09527	K09527	DNAJC7; DnaJ homolog subfamily C member 7	03110 Chaperones and folding catalysts [BR:ko03110];
KCPC_00015975-RA	K00006	K00006	GPD1; glycerol-3-phosphate dehydrogenase (NAD+) [EC:1.1.1.8]	00564 Glycerophospholipid metabolism [PATH:ko00564]; 04011 MAPK signaling pathway - yeast [PATH:ko04011];
KCPC_00015992-RA	K09419	K09419	HSFF; heat shock transcription factor, other eukaryote	03000 Transcription factors [BR:ko03000];
KCPC_00015998-RA	K21286	K21286	NTAQ1; protein N-terminal glutamine amidohydrolase [EC:3.5.1.122]	99980 Enzymes with EC numbers;
KCPC_00016010-RA	K00942	K00942	E2.7.4.8, gmk; guanylate kinase [EC:2.7.4.8]	00230 Purine metabolism [PATH:ko00230];
KCPC_00016046-RA	K24188	K24188	CYP93A; cytochrome P450 family 93 subfamily A [EC:1.14.-.-]	00199 Cytochrome P450 [BR:ko00199];
KCPC_00016048-RA	K24188	K24188	CYP93A; cytochrome P450 family 93 subfamily A [EC:1.14.-.-]	00199 Cytochrome P450 [BR:ko00199];
KCPC_00015935-RA	K17969	K17969	FIS1, TTC11, MDV2; mitochondrial fission 1 protein	04137 Mitophagy - animal [PATH:ko04137]; 04139 Mitophagy - yeast [PATH:ko04139]; 03029 Mitochondrial biogenesis [BR:ko03029];
KCPC_00015937-RA	K06443	K06443	lcyB, crtL1, crtY; lycopene beta-cyclase [EC:5.5.1.19]	00906 Carotenoid biosynthesis [PATH:ko00906];
KCPC_00015940-RA	K14508	K14508	NPR1; regulatory protein NPR1	04075 Plant hormone signal transduction [PATH:ko04075]; 04121 Ubiquitin system [BR:ko04121];
KCPC_00015943-RA	K13448	K13448	CML; calcium-binding protein CML	04626 Plant-pathogen interaction [PATH:ko04626];
KCPC_00015944-RA	K14674	K14674	TGL4; TAG lipase / steryl ester hydrolase / phospholipase A2 / LPA acyltransferase [EC:3.1.1.3 3.1.1.13 3.1.1.4 2.3.1.51]	00100 Steroid biosynthesis [PATH:ko00100]; 00561 Glycerolipid metabolism [PATH:ko00561]; 00564 Glycerophospholipid metabolism [PATH:ko00564]; 00565 Ether lipid metabolism [PATH:ko00565]; 00590 Arachidonic acid metabolism [PATH:ko00590]; 00591 Linoleic acid metabolism [PATH:ko00591]; 00592 alpha-Linolenic acid metabolism [PATH:ko00592];
KCPC_00015958-RA	K03860	K03860	PIGQ, GPI1; phosphatidylinositol N-acetylglucosaminyltransferase subunit Q	00563 Glycosylphosphatidylinositol (GPI)-anchor biosynthesis [PATH:ko00563];
KCPC_00015965-RA	K12662	K12662	PRPF4, PRP4; U4/U6 small nuclear ribonucleoprotein PRP4	03040 Spliceosome [PATH:ko03040]; 03041 Spliceosome [BR:ko03041];
KCPC_00015973-RA	K13448	K13448	CML; calcium-binding protein CML	04626 Plant-pathogen interaction [PATH:ko04626];
KCPC_00015974-RA	K01070	K01070	frmB, ESD, fghA; S-formylglutathione hydrolase [EC:3.1.2.12]	00680 Methane metabolism [PATH:ko00680];
KCPC_00015981-RA	K01537	K01537	ATP2C; P-type Ca2+ transporter type 2C [EC:7.2.2.10]	99980 Enzymes with EC numbers;
KCPC_00015986-RA	K13495	K13495	CISZOG; cis-zeatin O-glucosyltransferase [EC:2.4.1.215]	00908 Zeatin biosynthesis [PATH:ko00908];
KCPC_00015989-RA	K10406	K10406	KIFC2_3; kinesin family member C2/C3	04812 Cytoskeleton proteins [BR:ko04812];
KCPC_00015991-RA	K00384	K00384	trxB, TRR; thioredoxin reductase (NADPH) [EC:1.8.1.9]	00450 Selenocompound metabolism [PATH:ko00450];
KCPC_00015993-RA	K09285	K09285	OVM, ANT; AP2-like factor, ANT lineage	03000 Transcription factors [BR:ko03000];
KCPC_00015997-RA	K17604	K17604	ZSWIM3; zinc finger SWIM domain-containing protein 3	01009 Protein phosphatases and associated proteins [BR:ko01009];
KCPC_00015999-RA	K14169	K14169	CTU2, NCS2; cytoplasmic tRNA 2-thiolation protein 2	04122 Sulfur relay system [PATH:ko04122]; 03016 Transfer RNA biogenesis [BR:ko03016];
KCPC_00016005-RA	K01184	K01184	E3.2.1.15; polygalacturonase [EC:3.2.1.15]	00040 Pentose and glucuronate interconversions [PATH:ko00040];
KCPC_00016007-RA	K13412	K13412	CPK; calcium-dependent protein kinase [EC:2.7.11.1]	04626 Plant-pathogen interaction [PATH:ko04626]; 05145 Toxoplasmosis [PATH:ko05145]; 01001 Protein kinases [BR:ko01001];
KCPC_00016012-RA	K08064	K08064	NFYA, HAP2; nuclear transcription factor Y, alpha	04612 Antigen processing and presentation [PATH:ko04612]; 05152 Tuberculosis [PATH:ko05152]; 05017 Spinocerebellar ataxia [PATH:ko05017]; 03000 Transcription factors [BR:ko03000];
KCPC_00016021-RA	K19036	K19036	IGHMBP2; ATP-dependent RNA/DNA helicase IGHMBP2 [EC:3.6.4.12 3.6.4.13]	03009 Ribosome biogenesis [BR:ko03009]; 03012 Translation factors [BR:ko03012];
KCPC_00016022-RA	K01939	K01939	purA, ADSS; adenylosuccinate synthase [EC:6.3.4.4]	00230 Purine metabolism [PATH:ko00230]; 00250 Alanine, aspartate and glutamate metabolism [PATH:ko00250];
KCPC_00016038-RA	K20368	K20368	CNIH, ERV14; protein cornichon	04131 Membrane trafficking [BR:ko04131]; 02000 Transporters [BR:ko02000];
KCPC_00016059-RA	K14431	K14431	TGA; transcription factor TGA	04075 Plant hormone signal transduction [PATH:ko04075]; 03000 Transcription factors [BR:ko03000];
KCPC_00016206-RA	K06620	K06620	E2F3; transcription factor E2F3	04110 Cell cycle [PATH:ko04110]; 04218 Cellular senescence [PATH:ko04218]; 05200 Pathways in cancer [PATH:ko05200]; 05206 MicroRNAs in cancer [PATH:ko05206]; 05212 Pancreatic cancer [PATH:ko05212]; 05225 Hepatocellular carcinoma [PATH:ko05225]; 05226 Gastric cancer [PATH:ko05226]; 05214 Glioma [PATH:ko05214]; 05220 Chronic myeloid leukemia [PATH:ko05220]; 05218 Melanoma [PATH:ko05218]; 05219 Blad…
KCPC_00016231-RA	K14664	K14664	ILR1; IAA-amino acid hydrolase [EC:3.5.1.-]	01002 Peptidases and inhibitors [BR:ko01002];
KCPC_00016233-RA	K01285	K01285	PRCP; lysosomal Pro-X carboxypeptidase [EC:3.4.16.2]	04614 Renin-angiotensin system [PATH:ko04614]; 04974 Protein digestion and absorption [PATH:ko04974]; 01002 Peptidases and inhibitors [BR:ko01002];
KCPC_00016236-RA	K01285	K01285	PRCP; lysosomal Pro-X carboxypeptidase [EC:3.4.16.2]	04614 Renin-angiotensin system [PATH:ko04614]; 04974 Protein digestion and absorption [PATH:ko04974]; 01002 Peptidases and inhibitors [BR:ko01002];
KCPC_00016249-RA	K02927	K02927	RP-L40e, RPL40, UBA52; ubiquitin-large subunit ribosomal protein L40e	03010 Ribosome [PATH:ko03010]; 04120 Ubiquitin mediated proteolysis [PATH:ko04120]; 04137 Mitophagy - animal [PATH:ko04137]; 05171 Coronavirus disease - COVID-19 [PATH:ko05171]; 05167 Kaposi sarcoma-associated herpesvirus infection [PATH:ko05167]; 05131 Shigellosis [PATH:ko05131]; 05012 Parkinson disease [PATH:ko05012]; 05022 Pathways of neurodegeneration - multiple diseases [PATH:ko05022]; 03011…
KCPC_00016255-RA	K11099	K11099	SNRPG, SMG; small nuclear ribonucleoprotein G	03040 Spliceosome [PATH:ko03040]; 03041 Spliceosome [BR:ko03041]; 03032 DNA replication proteins [BR:ko03032];
KCPC_00016257-RA	K03106	K03106	SRP54, ffh; signal recognition particle subunit SRP54 [EC:3.6.5.4]	03060 Protein export [PATH:ko03060]; 03070 Bacterial secretion system [PATH:ko03070]; 02024 Quorum sensing [PATH:ko02024]; 02044 Secretion system [BR:ko02044];
KCPC_00016261-RA	K06133	K06133	LYS5, acpT; 4'-phosphopantetheinyl transferase [EC:2.7.8.-]	00770 Pantothenate and CoA biosynthesis [PATH:ko00770];
KCPC_00016274-RA	K22072	K22072	ISCA2; iron-sulfur cluster assembly 2	03029 Mitochondrial biogenesis [BR:ko03029];
KCPC_00016277-RA	K24730	K24730	CIAO1, CIA1; cytosolic iron-sulfur protein assembly protein CIAO1	04990 Domain-containing proteins not elsewhere classified [BR:ko04990];
KCPC_00016280-RA	K22063	K22063	ISCA1; iron-sulfur cluster assembly 1	03029 Mitochondrial biogenesis [BR:ko03029];
KCPC_00016285-RA	K06910	K06910	PEBP, TFS1; phosphatidylethanolamine-binding protein	01002 Peptidases and inhibitors [BR:ko01002];
KCPC_00016288-RA	K22390	K22390	ACP7; acid phosphatase type 7	99999 Others;
KCPC_00016291-RA	K15287	K15287	SLC35F1_2; solute carrier family 35, member F1/2	02000 Transporters [BR:ko02000];
KCPC_00016295-RA	K02943	K02943	RP-LP2, RPLP2; large subunit ribosomal protein LP2	03010 Ribosome [PATH:ko03010]; 05171 Coronavirus disease - COVID-19 [PATH:ko05171]; 03011 Ribosome [BR:ko03011];
KCPC_00016302-RA	K00700	K00700	GBE1, glgB; 1,4-alpha-glucan branching enzyme [EC:2.4.1.18]	00500 Starch and sucrose metabolism [PATH:ko00500]; 04147 Exosome [BR:ko04147];
KCPC_00016330-RA	K02527	K02527	kdtA, waaA; 3-deoxy-D-manno-octulosonic-acid transferase [EC:2.4.99.12 2.4.99.13 2.4.99.14 2.4.99.15]	00540 Lipopolysaccharide biosynthesis [PATH:ko00540]; 01005 Lipopolysaccharide biosynthesis proteins [BR:ko01005];
KCPC_00016333-RA	K00873	K00873	PK, pyk; pyruvate kinase [EC:2.7.1.40]	00010 Glycolysis / Gluconeogenesis [PATH:ko00010]; 00620 Pyruvate metabolism [PATH:ko00620]; 00230 Purine metabolism [PATH:ko00230]; 04922 Glucagon signaling pathway [PATH:ko04922]; 05203 Viral carcinogenesis [PATH:ko05203]; 05230 Central carbon metabolism in cancer [PATH:ko05230]; 05165 Human papillomavirus infection [PATH:ko05165]; 04930 Type II diabetes mellitus [PATH:ko04930]; 04131 Membrane …
KCPC_00016337-RA	K08832	K08832	SRPK3, STK23; serine/threonine-protein kinase SRPK3 [EC:2.7.11.1]	01001 Protein kinases [BR:ko01001];
KCPC_00016489-RA	K10737	K10737	MCM8; DNA helicase MCM8 [EC:3.6.4.12]	03032 DNA replication proteins [BR:ko03032];
KCPC_00016498-RA	K00939	K00939	adk, AK; adenylate kinase [EC:2.7.4.3]	00230 Purine metabolism [PATH:ko00230]; 00730 Thiamine metabolism [PATH:ko00730]; 04147 Exosome [BR:ko04147];
KCPC_00016500-RA	K12129	K12129	PRR7; pseudo-response regulator 7	04712 Circadian rhythm - plant [PATH:ko04712];
KCPC_00016509-RA	K18732	K18732	SARNP, CIP29, THO1; SAP domain-containing ribonucleoprotein	03019 Messenger RNA biogenesis [BR:ko03019];
KCPC_00016516-RA	K02069	K02069	ABC.X2.P; putative ABC transport system permease protein	02000 Transporters [BR:ko02000];
KCPC_00016527-RA	K15728	K15728	LPIN; phosphatidate phosphatase LPIN [EC:3.1.3.4]	00561 Glycerolipid metabolism [PATH:ko00561]; 00564 Glycerophospholipid metabolism [PATH:ko00564]; 04150 mTOR signaling pathway [PATH:ko04150]; 01009 Protein phosphatases and associated proteins [BR:ko01009];
KCPC_00016532-RA	K01728	K01728	pel; pectate lyase [EC:4.2.2.2]	00040 Pentose and glucuronate interconversions [PATH:ko00040]; 02024 Quorum sensing [PATH:ko02024];
KCPC_00016549-RA	K11252	K11252	H2B; histone H2B	04613 Neutrophil extracellular trap formation [PATH:ko04613]; 05203 Viral carcinogenesis [PATH:ko05203]; 05322 Systemic lupus erythematosus [PATH:ko05322]; 05034 Alcoholism [PATH:ko05034]; 03036 Chromosome and associated proteins [BR:ko03036]; 04147 Exosome [BR:ko04147];
KCPC_00016565-RA	K03283	K03283	HSPA1s; heat shock 70kDa protein 1/2/6/8	03040 Spliceosome [PATH:ko03040]; 04141 Protein processing in endoplasmic reticulum [PATH:ko04141]; 04010 MAPK signaling pathway [PATH:ko04010]; 04144 Endocytosis [PATH:ko04144]; 04612 Antigen processing and presentation [PATH:ko04612]; 04915 Estrogen signaling pathway [PATH:ko04915]; 04213 Longevity regulating pathway - multiple species [PATH:ko04213]; 05162 Measles [PATH:ko05162]; 05134 Legione…
KCPC_00016568-RA	K23309	K23309	ZNHIT3; zinc finger HIT domain-containing protein 3	03009 Ribosome biogenesis [BR:ko03009];
KCPC_00016576-RA	K02693	K02693	psaE; photosystem I subunit IV	00195 Photosynthesis [PATH:ko00195]; 00194 Photosynthesis proteins [BR:ko00194];
KCPC_00016594-RA	K00121	K00121	frmA, ADH5, adhC; S-(hydroxymethyl)glutathione dehydrogenase / alcohol dehydrogenase [EC:1.1.1.284 1.1.1.1]	00010 Glycolysis / Gluconeogenesis [PATH:ko00010]; 00620 Pyruvate metabolism [PATH:ko00620]; 00680 Methane metabolism [PATH:ko00680]; 00071 Fatty acid degradation [PATH:ko00071]; 00350 Tyrosine metabolism [PATH:ko00350]; 00830 Retinol metabolism [PATH:ko00830]; 00625 Chloroalkane and chloroalkene degradation [PATH:ko00625]; 00626 Naphthalene degradation [PATH:ko00626]; 00980 Metabolism of xenobio…
KCPC_00016601-RA	K01593	K01593	DDC, TDC; aromatic-L-amino-acid/L-tryptophan decarboxylase [EC:4.1.1.28 4.1.1.105]	00350 Tyrosine metabolism [PATH:ko00350]; 00360 Phenylalanine metabolism [PATH:ko00360]; 00380 Tryptophan metabolism [PATH:ko00380]; 00901 Indole alkaloid biosynthesis [PATH:ko00901]; 00950 Isoquinoline alkaloid biosynthesis [PATH:ko00950]; 00965 Betalain biosynthesis [PATH:ko00965]; 04728 Dopaminergic synapse [PATH:ko04728]; 04726 Serotonergic synapse [PATH:ko04726]; 04361 Axon regeneration [PAT…
KCPC_00016604-RA	K03953	K03953	NDUFA9; NADH dehydrogenase (ubiquinone) 1 alpha subcomplex subunit 9	00190 Oxidative phosphorylation [PATH:ko00190]; 04723 Retrograde endocannabinoid signaling [PATH:ko04723]; 04714 Thermogenesis [PATH:ko04714]; 05010 Alzheimer disease [PATH:ko05010]; 05012 Parkinson disease [PATH:ko05012]; 05014 Amyotrophic lateral sclerosis [PATH:ko05014]; 05016 Huntington disease [PATH:ko05016]; 05020 Prion disease [PATH:ko05020]; 05022 Pathways of neurodegeneration - multiple …
KCPC_00016606-RA	K20888	K20888	MUR3; xyloglucan galactosyltransferase MUR3 [EC:2.4.1.-]	01003 Glycosyltransferases [BR:ko01003];
KCPC_00016612-RA	K02894	K02894	RP-L23e, RPL23; large subunit ribosomal protein L23e	03010 Ribosome [PATH:ko03010]; 05171 Coronavirus disease - COVID-19 [PATH:ko05171]; 03011 Ribosome [BR:ko03011];
KCPC_00016063-RA	K16810	K16810	TBCCD1; TBCC domain-containing protein 1	03036 Chromosome and associated proteins [BR:ko03036];
KCPC_00016086-RA	K02328	K02328	POLD2; DNA polymerase delta subunit 2	03030 DNA replication [PATH:ko03030]; 03410 Base excision repair [PATH:ko03410]; 03420 Nucleotide excision repair [PATH:ko03420]; 03430 Mismatch repair [PATH:ko03430]; 03440 Homologous recombination [PATH:ko03440]; 03032 DNA replication proteins [BR:ko03032]; 03400 DNA repair and recombination proteins [BR:ko03400];
KCPC_00016088-RA	K01102	K01102	PDP; pyruvate dehydrogenase phosphatase [EC:3.1.3.43]	01009 Protein phosphatases and associated proteins [BR:ko01009];
KCPC_00016091-RA	K18453	K18453	NUDT23; ADP-ribose/FAD diphosphatase [EC:3.6.1.13 3.6.1.18]	00230 Purine metabolism [PATH:ko00230]; 00740 Riboflavin metabolism [PATH:ko00740];
KCPC_00016096-RA	K00430	K00430	E1.11.1.7; peroxidase [EC:1.11.1.7]	00940 Phenylpropanoid biosynthesis [PATH:ko00940];
KCPC_00016107-RA	K09338	K09338	HD-ZIP; homeobox-leucine zipper protein	03000 Transcription factors [BR:ko03000];
KCPC_00016113-RA	K03652	K03652	MPG; DNA-3-methyladenine glycosylase [EC:3.2.2.21]	03410 Base excision repair [PATH:ko03410]; 03400 DNA repair and recombination proteins [BR:ko03400];
KCPC_00016125-RA	K02889	K02889	RP-L21e, RPL21; large subunit ribosomal protein L21e	03010 Ribosome [PATH:ko03010]; 05171 Coronavirus disease - COVID-19 [PATH:ko05171]; 03011 Ribosome [BR:ko03011];
KCPC_00016127-RA	K12603	K12603	CNOT6, CCR4; CCR4-NOT transcription complex subunit 6 [EC:3.1.13.4]	03018 RNA degradation [PATH:ko03018]; 03019 Messenger RNA biogenesis [BR:ko03019];
KCPC_00016128-RA	K04382	K04382	PPP2C; serine/threonine-protein phosphatase 2A catalytic subunit [EC:3.1.3.16]	03015 mRNA surveillance pathway [PATH:ko03015]; 04013 MAPK signaling pathway - fly [PATH:ko04013]; 04350 TGF-beta signaling pathway [PATH:ko04350]; 04390 Hippo signaling pathway [PATH:ko04390]; 04391 Hippo signaling pathway - fly [PATH:ko04391]; 04071 Sphingolipid signaling pathway [PATH:ko04071]; 04151 PI3K-Akt signaling pathway [PATH:ko04151]; 04152 AMPK signaling pathway [PATH:ko04152]; 04140 …
KCPC_00016135-RA	K14792	K14792	RRP5, PDCD11; rRNA biogenesis protein RRP5	03009 Ribosome biogenesis [BR:ko03009];
KCPC_00016147-RA	K02979	K02979	RP-S28e, RPS28; small subunit ribosomal protein S28e	03010 Ribosome [PATH:ko03010]; 05171 Coronavirus disease - COVID-19 [PATH:ko05171]; 03011 Ribosome [BR:ko03011];
KCPC_00016148-RA	K02989	K02989	RP-S5e, RPS5; small subunit ribosomal protein S5e	03010 Ribosome [PATH:ko03010]; 05171 Coronavirus disease - COVID-19 [PATH:ko05171]; 03011 Ribosome [BR:ko03011];
KCPC_00016154-RA	K16275	K16275	BAH, NLA; E3 ubiquitin-protein ligase BAH [EC:2.3.2.27]	04121 Ubiquitin system [BR:ko04121];
KCPC_00016165-RA	K13412	K13412	CPK; calcium-dependent protein kinase [EC:2.7.11.1]	04626 Plant-pathogen interaction [PATH:ko04626]; 05145 Toxoplasmosis [PATH:ko05145]; 01001 Protein kinases [BR:ko01001];
KCPC_00016166-RA	K05681	K05681	ABCG2, CD338; ATP-binding cassette, subfamily G (WHITE), member 2	02010 ABC transporters [PATH:ko02010]; 04976 Bile secretion [PATH:ko04976]; 01523 Antifolate resistance [PATH:ko01523]; 02000 Transporters [BR:ko02000]; 04147 Exosome [BR:ko04147]; 04090 CD molecules [BR:ko04090];
KCPC_00016180-RA	K08064	K08064	NFYA, HAP2; nuclear transcription factor Y, alpha	04612 Antigen processing and presentation [PATH:ko04612]; 05152 Tuberculosis [PATH:ko05152]; 05017 Spinocerebellar ataxia [PATH:ko05017]; 03000 Transcription factors [BR:ko03000];
KCPC_00016191-RA	K11268	K11268	ESCO, ECO1; N-acetyltransferase [EC:2.3.1.-]	03036 Chromosome and associated proteins [BR:ko03036];
KCPC_00016193-RA	K07195	K07195	EXOC7, EXO70; exocyst complex component 7	04910 Insulin signaling pathway [PATH:ko04910]; 05132 Salmonella infection [PATH:ko05132]; 04131 Membrane trafficking [BR:ko04131]; 03036 Chromosome and associated proteins [BR:ko03036];
KCPC_00016089-RA	K10355	K10355	ACTF; actin, other eukaryote	04812 Cytoskeleton proteins [BR:ko04812];
KCPC_00016114-RA	K16570	K16570	TUBGCP3, GCP3; gamma-tubulin complex component 3	03036 Chromosome and associated proteins [BR:ko03036]; 04812 Cytoskeleton proteins [BR:ko04812]; 04147 Exosome [BR:ko04147];
KCPC_00016923-RA	K00770	K00770	E2.4.2.24; 1,4-beta-D-xylan synthase [EC:2.4.2.24]	00520 Amino sugar and nucleotide sugar metabolism [PATH:ko00520]; 01003 Glycosyltransferases [BR:ko01003];
KCPC_00016938-RA	K09517	K09517	DNAJB11; DnaJ homolog subfamily B member 11	04141 Protein processing in endoplasmic reticulum [PATH:ko04141]; 03110 Chaperones and folding catalysts [BR:ko03110];
KCPC_00016943-RA	K10728	K10728	TOPBP1; topoisomerase (DNA) II binding protein 1	03440 Homologous recombination [PATH:ko03440]; 03032 DNA replication proteins [BR:ko03032]; 03400 DNA repair and recombination proteins [BR:ko03400];
KCPC_00016988-RA	K13508	K13508	GPAT; glycerol-3-phosphate acyltransferase [EC:2.3.1.15 2.3.1.198]	00561 Glycerolipid metabolism [PATH:ko00561]; 00564 Glycerophospholipid metabolism [PATH:ko00564]; 01004 Lipid biosynthesis proteins [BR:ko01004];
KCPC_00017003-RA	K24194	K24194	BOR; boron transporter	02000 Transporters [BR:ko02000];
KCPC_00017009-RA	K14803	K14803	PTC2_3; protein phosphatase PTC2/3 [EC:3.1.3.16]	01009 Protein phosphatases and associated proteins [BR:ko01009]; 03009 Ribosome biogenesis [BR:ko03009];
KCPC_00017012-RA	K15446	K15446	TRM13, CCDC76; tRNA:m4X modification enzyme [EC:2.1.1.225]	03016 Transfer RNA biogenesis [BR:ko03016];
KCPC_00017014-RA	K24737	K24737	WDR6; WD repeat-containing protein 6	04990 Domain-containing proteins not elsewhere classified [BR:ko04990];
KCPC_00017016-RA	K00789	K00789	metK; S-adenosylmethionine synthetase [EC:2.5.1.6]	00270 Cysteine and methionine metabolism [PATH:ko00270];
KCPC_00017017-RA	K13436	K13436	PTI1; pto-interacting protein 1 [EC:2.7.11.1]	04626 Plant-pathogen interaction [PATH:ko04626]; 01001 Protein kinases [BR:ko01001];
KCPC_00017018-RA	K01051	K01051	E3.1.1.11; pectinesterase [EC:3.1.1.11]	00040 Pentose and glucuronate interconversions [PATH:ko00040]; 02020 Two-component system [PATH:ko02020];
KCPC_00017019-RA	K01051	K01051	E3.1.1.11; pectinesterase [EC:3.1.1.11]	00040 Pentose and glucuronate interconversions [PATH:ko00040]; 02020 Two-component system [PATH:ko02020];
KCPC_00017020-RA	K01051	K01051	E3.1.1.11; pectinesterase [EC:3.1.1.11]	00040 Pentose and glucuronate interconversions [PATH:ko00040]; 02020 Two-component system [PATH:ko02020];
KCPC_00017029-RA	K05658	K05658	ABCB1, CD243; ATP-binding cassette, subfamily B (MDR/TAP), member 1 [EC:7.6.2.2]	02010 ABC transporters [PATH:ko02010]; 04976 Bile secretion [PATH:ko04976]; 05206 MicroRNAs in cancer [PATH:ko05206]; 05226 Gastric cancer [PATH:ko05226]; 02000 Transporters [BR:ko02000]; 04147 Exosome [BR:ko04147]; 04090 CD molecules [BR:ko04090];
KCPC_00017036-RA	K01881	K01881	PARS, proS; prolyl-tRNA synthetase [EC:6.1.1.15]	00970 Aminoacyl-tRNA biosynthesis [PATH:ko00970]; 01007 Amino acid related enzymes [BR:ko01007]; 03016 Transfer RNA biogenesis [BR:ko03016];
KCPC_00017040-RA	K12126	K12126	PIF3; phytochrome-interacting factor 3	04075 Plant hormone signal transduction [PATH:ko04075]; 04712 Circadian rhythm - plant [PATH:ko04712]; 03000 Transcription factors [BR:ko03000];
KCPC_00017043-RA	K09422	K09422	MYBP; transcription factor MYB, plant	03000 Transcription factors [BR:ko03000];
KCPC_00017051-RA	K19355	K19355	MAN; mannan endo-1,4-beta-mannosidase [EC:3.2.1.78]	00051 Fructose and mannose metabolism [PATH:ko00051];
KCPC_00017065-RA	K12120	K12120	PHYA; phytochrome A	04712 Circadian rhythm - plant [PATH:ko04712];
KCPC_00017068-RA	K19882	K19882	NOTUM; O-palmitoleoyl-L-serine hydrolase [EC:3.1.1.98]	04310 Wnt signaling pathway [PATH:ko04310];
KCPC_00016628-RA	K01900	K01900	LSC2; succinyl-CoA synthetase beta subunit [EC:6.2.1.4 6.2.1.5]	00020 Citrate cycle (TCA cycle) [PATH:ko00020]; 00640 Propanoate metabolism [PATH:ko00640]; 04147 Exosome [BR:ko04147];
KCPC_00016640-RA	K06636	K06636	SMC1; structural maintenance of chromosome 1	04110 Cell cycle [PATH:ko04110]; 04111 Cell cycle - yeast [PATH:ko04111]; 04113 Meiosis - yeast [PATH:ko04113]; 04114 Oocyte meiosis [PATH:ko04114]; 03036 Chromosome and associated proteins [BR:ko03036];
KCPC_00016643-RA	K17804	K17804	TIM44; mitochondrial import inner membrane translocase subunit TIM44	03029 Mitochondrial biogenesis [BR:ko03029]; 02000 Transporters [BR:ko02000];
KCPC_00016647-RA	K05765	K05765	CFL; cofilin	04810 Regulation of actin cytoskeleton [PATH:ko04810]; 04666 Fc gamma R-mediated phagocytosis [PATH:ko04666]; 04360 Axon guidance [PATH:ko04360]; 05170 Human immunodeficiency virus 1 infection [PATH:ko05170]; 05133 Pertussis [PATH:ko05133]; 04131 Membrane trafficking [BR:ko04131]; 04812 Cytoskeleton proteins [BR:ko04812]; 04147 Exosome [BR:ko04147];
KCPC_00016659-RA	K13945	K13945	LBD29; LOB domain-containing protein 29	03000 Transcription factors [BR:ko03000];
KCPC_00016696-RA	K20359	K20359	RABAC1, PRAF1; PRA1 family protein 1	04131 Membrane trafficking [BR:ko04131];
KCPC_00016699-RA	K02721	K02721	psbW; photosystem II PsbW protein	00195 Photosynthesis [PATH:ko00195]; 00194 Photosynthesis proteins [BR:ko00194];
KCPC_00016707-RA	K14484	K14484	IAA; auxin-responsive protein IAA	04075 Plant hormone signal transduction [PATH:ko04075];
KCPC_00016722-RA	K11251	K11251	H2A; histone H2A	04217 Necroptosis [PATH:ko04217]; 04613 Neutrophil extracellular trap formation [PATH:ko04613]; 05322 Systemic lupus erythematosus [PATH:ko05322]; 05034 Alcoholism [PATH:ko05034]; 03036 Chromosome and associated proteins [BR:ko03036]; 04147 Exosome [BR:ko04147];
KCPC_00016728-RA	K02183	K02183	CALM; calmodulin	04016 MAPK signaling pathway - plant [PATH:ko04016]; 04014 Ras signaling pathway [PATH:ko04014]; 04015 Rap1 signaling pathway [PATH:ko04015]; 04371 Apelin signaling pathway [PATH:ko04371]; 04020 Calcium signaling pathway [PATH:ko04020]; 04070 Phosphatidylinositol signaling system [PATH:ko04070]; 04024 cAMP signaling pathway [PATH:ko04024]; 04022 cGMP-PKG signaling pathway [PATH:ko04022]; 04114 Oo…
KCPC_00016741-RA	K24205	K24205	TMBIM, LFG; protein lifeguard	99995 Signaling proteins;
KCPC_00016742-RA	K17471	K17471	SULTR3; sulfate transporter 3	02000 Transporters [BR:ko02000];
KCPC_00017075-RA	K22207	K22207	LCD; L-cysteine desulfhydrase [EC:4.4.1.28]	00270 Cysteine and methionine metabolism [PATH:ko00270];
KCPC_00017084-RA	K00036	K00036	G6PD, zwf; glucose-6-phosphate 1-dehydrogenase [EC:1.1.1.49 1.1.1.363]	00030 Pentose phosphate pathway [PATH:ko00030]; 00480 Glutathione metabolism [PATH:ko00480]; 05230 Central carbon metabolism in cancer [PATH:ko05230]; 05415 Diabetic cardiomyopathy [PATH:ko05415]; 04147 Exosome [BR:ko04147];
KCPC_00017104-RA	K05909	K05909	E1.10.3.2; laccase [EC:1.10.3.2]	99980 Enzymes with EC numbers;
KCPC_00017105-RA	K23002	K23002	RPAP3; RNA polymerase II-associated protein 3	03021 Transcription machinery [BR:ko03021];
KCPC_00017106-RA	K21842	K21842	EFR3; protein EFR3	04131 Membrane trafficking [BR:ko04131];
KCPC_00017139-RA	K01051	K01051	E3.1.1.11; pectinesterase [EC:3.1.1.11]	00040 Pentose and glucuronate interconversions [PATH:ko00040]; 02020 Two-component system [PATH:ko02020];
KCPC_00017140-RA	K01051	K01051	E3.1.1.11; pectinesterase [EC:3.1.1.11]	00040 Pentose and glucuronate interconversions [PATH:ko00040]; 02020 Two-component system [PATH:ko02020];
KCPC_00017142-RA	K06269	K06269	PPP1C; serine/threonine-protein phosphatase PP1 catalytic subunit [EC:3.1.3.16]	03015 mRNA surveillance pathway [PATH:ko03015]; 04390 Hippo signaling pathway [PATH:ko04390]; 04024 cAMP signaling pathway [PATH:ko04024]; 04022 cGMP-PKG signaling pathway [PATH:ko04022]; 04113 Meiosis - yeast [PATH:ko04113]; 04114 Oocyte meiosis [PATH:ko04114]; 04218 Cellular senescence [PATH:ko04218]; 04510 Focal adhesion [PATH:ko04510]; 04810 Regulation of actin cytoskeleton [PATH:ko04810]; 04…
KCPC_00017145-RA	K12890	K12890	SFRS1, ASF, SF2; splicing factor, arginine/serine-rich 1	03040 Spliceosome [PATH:ko03040]; 04657 IL-17 signaling pathway [PATH:ko04657]; 05168 Herpes simplex virus 1 infection [PATH:ko05168]; 03041 Spliceosome [BR:ko03041];
KCPC_00017162-RA	K08669	K08669	HTRA2, PRSS25; HtrA serine peptidase 2 [EC:3.4.21.108]	04210 Apoptosis [PATH:ko04210]; 04214 Apoptosis - fly [PATH:ko04214]; 04215 Apoptosis - multiple species [PATH:ko04215]; 05012 Parkinson disease [PATH:ko05012]; 05022 Pathways of neurodegeneration - multiple diseases [PATH:ko05022]; 01002 Peptidases and inhibitors [BR:ko01002]; 03110 Chaperones and folding catalysts [BR:ko03110];
KCPC_00017166-RA	K15601	K15601	KDM3; [histone H3]-dimethyl-L-lysine9 demethylase [EC:1.14.11.65]	04714 Thermogenesis [PATH:ko04714]; 03036 Chromosome and associated proteins [BR:ko03036];
KCPC_00017178-RA	K20606	K20606	ANP1; mitogen-activated protein kinase kinase kinase ANP1 [EC:2.7.11.25]	04016 MAPK signaling pathway - plant [PATH:ko04016]; 01001 Protein kinases [BR:ko01001];
KCPC_00016782-RA	K10760	K10760	IPT; adenylate dimethylallyltransferase (cytokinin synthase) [EC:2.5.1.27 2.5.1.112]	00908 Zeatin biosynthesis [PATH:ko00908]; 01006 Prenyltransferases [BR:ko01006];
KCPC_00016790-RA	K15688	K15688	MUL1; E3 ubiquitin-protein ligase MUL1 [EC:2.3.2.27]	04121 Ubiquitin system [BR:ko04121];
KCPC_00016793-RA	K10767	K10767	ALKBH5; mRNA N6-methyladenine demethylase [EC:1.14.11.53]	03019 Messenger RNA biogenesis [BR:ko03019];
KCPC_00016796-RA	K18172	K18172	CMC2; COX assembly mitochondrial protein 2	03029 Mitochondrial biogenesis [BR:ko03029];
KCPC_00016798-RA	K22128	K22128	PIEZO1_2, FAM38; piezo-type mechanosensitive ion channel component 1/2	04131 Membrane trafficking [BR:ko04131]; 04040 Ion channels [BR:ko04040];
KCPC_00016800-RA	K14487	K14487	GH3; auxin responsive GH3 gene family	04075 Plant hormone signal transduction [PATH:ko04075];
KCPC_00016809-RA	K01090	K01090	E3.1.3.16; protein phosphatase [EC:3.1.3.16]	99980 Enzymes with EC numbers;
KCPC_00016822-RA	K19600	K19600	TUB, TULP; tubby and related proteins	04990 Domain-containing proteins not elsewhere classified [BR:ko04990];
KCPC_00016833-RA	K03676	K03676	grxC, GLRX, GLRX2; glutaredoxin 3	03110 Chaperones and folding catalysts [BR:ko03110];
KCPC_00016837-RA	K02835	K02835	prfA, MTRF1, MRF1; peptide chain release factor 1	03012 Translation factors [BR:ko03012];
KCPC_00016849-RA	K08065	K08065	NFYB, HAP3; nuclear transcription Y subunit beta	04612 Antigen processing and presentation [PATH:ko04612]; 05166 Human T-cell leukemia virus 1 infection [PATH:ko05166]; 05152 Tuberculosis [PATH:ko05152]; 03000 Transcription factors [BR:ko03000];
KCPC_00016854-RA	K22991	K22991	WDR45, WIPI4, WIPI3; WD repeat-containing protein 45	04131 Membrane trafficking [BR:ko04131];
KCPC_00016855-RA	K00799	K00799	GST, gst; glutathione S-transferase [EC:2.5.1.18]	00480 Glutathione metabolism [PATH:ko00480]; 00980 Metabolism of xenobiotics by cytochrome P450 [PATH:ko00980]; 00982 Drug metabolism - cytochrome P450 [PATH:ko00982]; 00983 Drug metabolism - other enzymes [PATH:ko00983]; 04212 Longevity regulating pathway - worm [PATH:ko04212]; 05200 Pathways in cancer [PATH:ko05200]; 05204 Chemical carcinogenesis [PATH:ko05204]; 05225 Hepatocellular carcinoma […
KCPC_00016857-RA	K00859	K00859	coaE; dephospho-CoA kinase [EC:2.7.1.24]	00770 Pantothenate and CoA biosynthesis [PATH:ko00770];
KCPC_00016871-RA	K00949	K00949	thiN, TPK1, THI80; thiamine pyrophosphokinase [EC:2.7.6.2]	00730 Thiamine metabolism [PATH:ko00730];
KCPC_00016872-RA	K10858	K10858	PMS2; DNA mismatch repair protein PMS2	03430 Mismatch repair [PATH:ko03430]; 03460 Fanconi anemia pathway [PATH:ko03460]; 03400 DNA repair and recombination proteins [BR:ko03400];
KCPC_00016873-RA	K12623	K12623	LSM4; U6 snRNA-associated Sm-like protein LSm4	03040 Spliceosome [PATH:ko03040]; 03018 RNA degradation [PATH:ko03018]; 03019 Messenger RNA biogenesis [BR:ko03019]; 03041 Spliceosome [BR:ko03041];
KCPC_00016877-RA	K14839	K14839	NOP16; nucleolar protein 16	03009 Ribosome biogenesis [BR:ko03009];
KCPC_00016889-RA	K02891	K02891	RP-L22e, RPL22; large subunit ribosomal protein L22e	03010 Ribosome [PATH:ko03010]; 05171 Coronavirus disease - COVID-19 [PATH:ko05171]; 03011 Ribosome [BR:ko03011];
KCPC_00016905-RA	K01051	K01051	E3.1.1.11; pectinesterase [EC:3.1.1.11]	00040 Pentose and glucuronate interconversions [PATH:ko00040]; 02020 Two-component system [PATH:ko02020];
KCPC_00016907-RA	K01179	K01179	E3.2.1.4; endoglucanase [EC:3.2.1.4]	00500 Starch and sucrose metabolism [PATH:ko00500]; 02020 Two-component system [PATH:ko02020];
KCPC_00016911-RA	K00951	K00951	relA; GTP pyrophosphokinase [EC:2.7.6.5]	00230 Purine metabolism [PATH:ko00230];
KCPC_00016915-RA	K02885	K02885	RP-L19e, RPL19; large subunit ribosomal protein L19e	03010 Ribosome [PATH:ko03010]; 05171 Coronavirus disease - COVID-19 [PATH:ko05171]; 03011 Ribosome [BR:ko03011];
KCPC_00017219-RA	K17426	K17426	MRPL45; large subunit ribosomal protein L45	03011 Ribosome [BR:ko03011];
KCPC_00017223-RA	K21456	K21456	GSS; glutathione synthase [EC:6.3.2.3]	00270 Cysteine and methionine metabolism [PATH:ko00270]; 00480 Glutathione metabolism [PATH:ko00480]; 04216 Ferroptosis [PATH:ko04216]; 04147 Exosome [BR:ko04147];
KCPC_00017273-RA	K00514	K00514	ZDS, crtQ; zeta-carotene desaturase [EC:1.3.5.6]	00906 Carotenoid biosynthesis [PATH:ko00906];
KCPC_00017283-RA	K06176	K06176	truD, PUS7; tRNA pseudouridine13 synthase [EC:5.4.99.27]	03016 Transfer RNA biogenesis [BR:ko03016];
KCPC_00017288-RA	K08857	K08857	NEK1_4_5; NIMA (never in mitosis gene a)-related kinase 1/4/5 [EC:2.7.11.1]	01001 Protein kinases [BR:ko01001]; 03036 Chromosome and associated proteins [BR:ko03036]; 03400 DNA repair and recombination proteins [BR:ko03400];
KCPC_00017301-RA	K09550	K09550	PFDN4; prefoldin subunit 4	03110 Chaperones and folding catalysts [BR:ko03110];
KCPC_00017310-RA	K11808	K11808	ADE2; phosphoribosylaminoimidazole carboxylase [EC:4.1.1.21]	00230 Purine metabolism [PATH:ko00230];
KCPC_00017312-RA	K10357	K10357	MYO5; myosin V	05130 Pathogenic Escherichia coli infection [PATH:ko05130]; 03019 Messenger RNA biogenesis [BR:ko03019]; 04131 Membrane trafficking [BR:ko04131]; 03029 Mitochondrial biogenesis [BR:ko03029]; 04812 Cytoskeleton proteins [BR:ko04812];
KCPC_00017322-RA	K13345	K13345	PEX12, PAF3; peroxin-12	04146 Peroxisome [PATH:ko04146]; 04121 Ubiquitin system [BR:ko04121];
KCPC_00017324-RA	K12860	K12860	CDC5L, CDC5, CEF1; pre-mRNA-splicing factor CDC5/CEF1	03040 Spliceosome [PATH:ko03040]; 03041 Spliceosome [BR:ko03041]; 03400 DNA repair and recombination proteins [BR:ko03400];
KCPC_00017345-RA	K23398	K23398	TRIP4; activating signal cointegrator 1	03036 Chromosome and associated proteins [BR:ko03036];
KCPC_00017351-RA	K03320	K03320	amt, AMT, MEP; ammonium transporter, Amt family	02000 Transporters [BR:ko02000];
KCPC_00017361-RA	K09667	K09667	OGT; protein O-GlcNAc transferase [EC:2.4.1.255]	00514 Other types of O-glycan biosynthesis [PATH:ko00514]; 04931 Insulin resistance [PATH:ko04931]; 01003 Glycosyltransferases [BR:ko01003]; 03036 Chromosome and associated proteins [BR:ko03036];
KCPC_00017362-RA	K13156	K13156	SNRNP48; U11/U12 small nuclear ribonucleoprotein 48 kDa protein	03041 Spliceosome [BR:ko03041];
KCPC_00017366-RA	K05841	K05841	E2.4.1.173; sterol 3beta-glucosyltransferase [EC:2.4.1.173]	01003 Glycosyltransferases [BR:ko01003];
KCPC_00017392-RA	K03671	K03671	trxA; thioredoxin 1	04621 NOD-like receptor signaling pathway [PATH:ko04621]; 05132 Salmonella infection [PATH:ko05132]; 05012 Parkinson disease [PATH:ko05012]; 05418 Fluid shear stress and atherosclerosis [PATH:ko05418]; 03110 Chaperones and folding catalysts [BR:ko03110];
KCPC_00017404-RA	K11165	K11165	DHRS7; dehydrogenase/reductase SDR family member 7 [EC:1.1.-.-]	99980 Enzymes with EC numbers;
KCPC_00016140-RA	K12830	K12830	SF3B3, SAP130, RSE1; splicing factor 3B subunit 3	03040 Spliceosome [PATH:ko03040]; 03021 Transcription machinery [BR:ko03021]; 03041 Spliceosome [BR:ko03041]; 03036 Chromosome and associated proteins [BR:ko03036];
KCPC_00016142-RA	K12830	K12830	SF3B3, SAP130, RSE1; splicing factor 3B subunit 3	03040 Spliceosome [PATH:ko03040]; 03021 Transcription machinery [BR:ko03021]; 03041 Spliceosome [BR:ko03041]; 03036 Chromosome and associated proteins [BR:ko03036];
KCPC_00016144-RA	K03252	K03252	EIF3C; translation initiation factor 3 subunit C	03013 RNA transport [PATH:ko03013]; 03012 Translation factors [BR:ko03012];
KCPC_00016153-RA	K14209	K14209	SLC36A, PAT; solute carrier family 36 (proton-coupled amino acid transporter)	04138 Autophagy - yeast [PATH:ko04138]; 04974 Protein digestion and absorption [PATH:ko04974]; 04131 Membrane trafficking [BR:ko04131]; 02000 Transporters [BR:ko02000];
KCPC_00016163-RA	K22422	K22422	DONSON; protein downstream neighbor of Son	03400 DNA repair and recombination proteins [BR:ko03400];
KCPC_00016168-RA	K09835	K09835	crtISO, crtH; prolycopene isomerase [EC:5.2.1.13]	00906 Carotenoid biosynthesis [PATH:ko00906];
KCPC_00016172-RA	K13412	K13412	CPK; calcium-dependent protein kinase [EC:2.7.11.1]	04626 Plant-pathogen interaction [PATH:ko04626]; 05145 Toxoplasmosis [PATH:ko05145]; 01001 Protein kinases [BR:ko01001];
KCPC_00016175-RA	K04082	K04082	hscB, HSCB, HSC20; molecular chaperone HscB	03110 Chaperones and folding catalysts [BR:ko03110]; 03029 Mitochondrial biogenesis [BR:ko03029];
KCPC_00016176-RA	K01633	K01633	folB; 7,8-dihydroneopterin aldolase/epimerase/oxygenase [EC:4.1.2.25 5.1.99.8 1.13.11.81]	00790 Folate biosynthesis [PATH:ko00790];
KCPC_00016181-RA	K08486	K08486	STX1B_2_3; syntaxin 1B/2/3	04130 SNARE interactions in vesicular transport [PATH:ko04130]; 04721 Synaptic vesicle cycle [PATH:ko04721]; 04131 Membrane trafficking [BR:ko04131]; 04147 Exosome [BR:ko04147];
KCPC_00016182-RA	K08486	K08486	STX1B_2_3; syntaxin 1B/2/3	04130 SNARE interactions in vesicular transport [PATH:ko04130]; 04721 Synaptic vesicle cycle [PATH:ko04721]; 04131 Membrane trafficking [BR:ko04131]; 04147 Exosome [BR:ko04147];
KCPC_00016202-RA	K19513	K19513	CLEC16A; protein CLEC16A	04131 Membrane trafficking [BR:ko04131]; 03029 Mitochondrial biogenesis [BR:ko03029];
KCPC_00016208-RA	K17338	K17338	REEP1_2_3_4; receptor expression-enhancing protein 1/2/3/4	99992 Structural proteins;
KCPC_00016216-RA	K12581	K12581	CNOT7_8, CAF1, POP2; CCR4-NOT transcription complex subunit 7/8	03018 RNA degradation [PATH:ko03018]; 03019 Messenger RNA biogenesis [BR:ko03019];
KCPC_00016224-RA	K02962	K02962	RP-S17e, RPS17; small subunit ribosomal protein S17e	03010 Ribosome [PATH:ko03010]; 05171 Coronavirus disease - COVID-19 [PATH:ko05171]; 03011 Ribosome [BR:ko03011];
KCPC_00016226-RA	K02962	K02962	RP-S17e, RPS17; small subunit ribosomal protein S17e	03010 Ribosome [PATH:ko03010]; 05171 Coronavirus disease - COVID-19 [PATH:ko05171]; 03011 Ribosome [BR:ko03011];
KCPC_00016250-RA	K01193	K01193	INV, sacA; beta-fructofuranosidase [EC:3.2.1.26]	00052 Galactose metabolism [PATH:ko00052]; 00500 Starch and sucrose metabolism [PATH:ko00500];
KCPC_00016251-RA	K10398	K10398	KIF11, EG5; kinesin family member 11	03036 Chromosome and associated proteins [BR:ko03036]; 04812 Cytoskeleton proteins [BR:ko04812];
KCPC_00016253-RA	K14488	K14488	SAUR; SAUR family protein	04075 Plant hormone signal transduction [PATH:ko04075];
KCPC_00016264-RA	K17479	K17479	GRXCR1; glutaredoxin domain-containing cysteine-rich protein 1	01009 Protein phosphatases and associated proteins [BR:ko01009]; 03110 Chaperones and folding catalysts [BR:ko03110];
KCPC_00016266-RA	K01674	K01674	cah; carbonic anhydrase [EC:4.2.1.1]	00910 Nitrogen metabolism [PATH:ko00910];
KCPC_00016272-RA	K00621	K00621	GNPNAT1, GNA1; glucosamine-phosphate N-acetyltransferase [EC:2.3.1.4]	00520 Amino sugar and nucleotide sugar metabolism [PATH:ko00520];
KCPC_00016279-RA	K03531	K03531	ftsZ; cell division protein FtsZ	04112 Cell cycle - Caulobacter [PATH:ko04112]; 03036 Chromosome and associated proteins [BR:ko03036]; 04812 Cytoskeleton proteins [BR:ko04812]; 02048 Prokaryotic defense system [BR:ko02048];
KCPC_00016282-RA	K14432	K14432	ABF; ABA responsive element binding factor	04075 Plant hormone signal transduction [PATH:ko04075]; 03000 Transcription factors [BR:ko03000];
KCPC_00016286-RA	K20363	K20363	YIPF5_7, YIP1; protein YIPF5/7	04131 Membrane trafficking [BR:ko04131];
KCPC_00016319-RA	K14510	K14510	CTR1; serine/threonine-protein kinase CTR1 [EC:2.7.11.1]	04016 MAPK signaling pathway - plant [PATH:ko04016]; 04075 Plant hormone signal transduction [PATH:ko04075]; 01001 Protein kinases [BR:ko01001];
KCPC_00016321-RA	K13680	K13680	CSLA; beta-mannan synthase [EC:2.4.1.32]	01003 Glycosyltransferases [BR:ko01003];
KCPC_00016342-RA	K01754	K01754	E4.3.1.19, ilvA, tdcB; threonine dehydratase [EC:4.3.1.19]	00260 Glycine, serine and threonine metabolism [PATH:ko00260]; 00290 Valine, leucine and isoleucine biosynthesis [PATH:ko00290];
KCPC_00016346-RA	K13126	K13126	PABPC; polyadenylate-binding protein	03013 RNA transport [PATH:ko03013]; 03015 mRNA surveillance pathway [PATH:ko03015]; 03018 RNA degradation [PATH:ko03018]; 03019 Messenger RNA biogenesis [BR:ko03019]; 03041 Spliceosome [BR:ko03041];
KCPC_00016350-RA	K12185	K12185	VPS37; ESCRT-I complex subunit VPS37	04144 Endocytosis [PATH:ko04144]; 04131 Membrane trafficking [BR:ko04131]; 04147 Exosome [BR:ko04147];
KCPC_00016361-RA	K13496	K13496	UGT73C; UDP-glucosyltransferase 73C [EC:2.4.1.-]	00908 Zeatin biosynthesis [PATH:ko00908]; 01003 Glycosyltransferases [BR:ko01003];
KCPC_00016363-RA	K13496	K13496	UGT73C; UDP-glucosyltransferase 73C [EC:2.4.1.-]	00908 Zeatin biosynthesis [PATH:ko00908]; 01003 Glycosyltransferases [BR:ko01003];
KCPC_00016364-RA	K24816	K24816	MROH1, HEATR7A; maestro heat-like repeat-containing protein family member 1	04990 Domain-containing proteins not elsewhere classified [BR:ko04990];
KCPC_00016371-RA	K12826	K12826	SF3A2, SAP62; splicing factor 3A subunit 2	03040 Spliceosome [PATH:ko03040]; 03041 Spliceosome [BR:ko03041];
KCPC_00016377-RA	K01674	K01674	cah; carbonic anhydrase [EC:4.2.1.1]	00910 Nitrogen metabolism [PATH:ko00910];
KCPC_00016378-RA	K11584	K11584	PPP2R5; serine/threonine-protein phosphatase 2A regulatory subunit B'	03015 mRNA surveillance pathway [PATH:ko03015]; 04071 Sphingolipid signaling pathway [PATH:ko04071]; 04151 PI3K-Akt signaling pathway [PATH:ko04151]; 04152 AMPK signaling pathway [PATH:ko04152]; 04113 Meiosis - yeast [PATH:ko04113]; 04114 Oocyte meiosis [PATH:ko04114]; 04261 Adrenergic signaling in cardiomyocytes [PATH:ko04261]; 04728 Dopaminergic synapse [PATH:ko04728]; 05165 Human papillomaviru…
KCPC_00016390-RA	K18065	K18065	CDC25; Cdc25 family phosphatase [EC:3.1.3.48 1.20.4.1]	01009 Protein phosphatases and associated proteins [BR:ko01009];
KCPC_00016393-RA	K08235	K08235	E2.4.1.207; xyloglucan:xyloglucosyl transferase [EC:2.4.1.207]	99980 Enzymes with EC numbers;
KCPC_00016404-RA	K00789	K00789	metK; S-adenosylmethionine synthetase [EC:2.5.1.6]	00270 Cysteine and methionine metabolism [PATH:ko00270];
KCPC_00016418-RA	K01892	K01892	HARS, hisS; histidyl-tRNA synthetase [EC:6.1.1.21]	00970 Aminoacyl-tRNA biosynthesis [PATH:ko00970]; 01007 Amino acid related enzymes [BR:ko01007]; 03016 Transfer RNA biogenesis [BR:ko03016];
KCPC_00016425-RA	K23566	K23566	MMGT1, EMG5; membrane magnesium transporter 1	04131 Membrane trafficking [BR:ko04131];
KCPC_00016440-RA	K00856	K00856	E2.7.1.20, ADK; adenosine kinase [EC:2.7.1.20]	00230 Purine metabolism [PATH:ko00230];
KCPC_00016442-RA	K10775	K10775	PAL; phenylalanine ammonia-lyase [EC:4.3.1.24]	00360 Phenylalanine metabolism [PATH:ko00360]; 00940 Phenylpropanoid biosynthesis [PATH:ko00940];
KCPC_00016460-RA	K09523	K09523	DNAJC3; DnaJ homolog subfamily C member 3	04141 Protein processing in endoplasmic reticulum [PATH:ko04141]; 05164 Influenza A [PATH:ko05164]; 03110 Chaperones and folding catalysts [BR:ko03110];
KCPC_00016463-RA	K08506	K08506	SYP7; syntaxin of plants SYP7	04130 SNARE interactions in vesicular transport [PATH:ko04130]; 04131 Membrane trafficking [BR:ko04131];
KCPC_00016491-RA	K08065	K08065	NFYB, HAP3; nuclear transcription Y subunit beta	04612 Antigen processing and presentation [PATH:ko04612]; 05166 Human T-cell leukemia virus 1 infection [PATH:ko05166]; 05152 Tuberculosis [PATH:ko05152]; 03000 Transcription factors [BR:ko03000];
KCPC_00016492-RA	K02930	K02930	RP-L4e, RPL4; large subunit ribosomal protein L4e	03010 Ribosome [PATH:ko03010]; 05171 Coronavirus disease - COVID-19 [PATH:ko05171]; 03011 Ribosome [BR:ko03011];
KCPC_00016506-RA	K00799	K00799	GST, gst; glutathione S-transferase [EC:2.5.1.18]	00480 Glutathione metabolism [PATH:ko00480]; 00980 Metabolism of xenobiotics by cytochrome P450 [PATH:ko00980]; 00982 Drug metabolism - cytochrome P450 [PATH:ko00982]; 00983 Drug metabolism - other enzymes [PATH:ko00983]; 04212 Longevity regulating pathway - worm [PATH:ko04212]; 05200 Pathways in cancer [PATH:ko05200]; 05204 Chemical carcinogenesis [PATH:ko05204]; 05225 Hepatocellular carcinoma […
KCPC_00016507-RA	K00799	K00799	GST, gst; glutathione S-transferase [EC:2.5.1.18]	00480 Glutathione metabolism [PATH:ko00480]; 00980 Metabolism of xenobiotics by cytochrome P450 [PATH:ko00980]; 00982 Drug metabolism - cytochrome P450 [PATH:ko00982]; 00983 Drug metabolism - other enzymes [PATH:ko00983]; 04212 Longevity regulating pathway - worm [PATH:ko04212]; 05200 Pathways in cancer [PATH:ko05200]; 05204 Chemical carcinogenesis [PATH:ko05204]; 05225 Hepatocellular carcinoma […
KCPC_00016511-RA	K01102	K01102	PDP; pyruvate dehydrogenase phosphatase [EC:3.1.3.43]	01009 Protein phosphatases and associated proteins [BR:ko01009];
KCPC_00016519-RA	K06940	K06940	K06940; uncharacterized protein	99997 Function unknown;
KCPC_00016520-RA	K12896	K12896	SFRS7; splicing factor, arginine/serine-rich 7	03040 Spliceosome [PATH:ko03040]; 05168 Herpes simplex virus 1 infection [PATH:ko05168]; 05014 Amyotrophic lateral sclerosis [PATH:ko05014]; 03041 Spliceosome [BR:ko03041];
KCPC_00016523-RA	K01537	K01537	ATP2C; P-type Ca2+ transporter type 2C [EC:7.2.2.10]	99980 Enzymes with EC numbers;
KCPC_00016524-RA	K22985	K22985	GPR107; G protein-coupled receptor 107	04030 G protein-coupled receptors [BR:ko04030];
KCPC_00016534-RA	K02918	K02918	RP-L35e, RPL35; large subunit ribosomal protein L35e	03010 Ribosome [PATH:ko03010]; 05171 Coronavirus disease - COVID-19 [PATH:ko05171]; 03011 Ribosome [BR:ko03011];
KCPC_00016540-RA	K08287	K08287	E2.7.12.1; dual-specificity kinase [EC:2.7.12.1]	99980 Enzymes with EC numbers;
KCPC_00016550-RA	K11251	K11251	H2A; histone H2A	04217 Necroptosis [PATH:ko04217]; 04613 Neutrophil extracellular trap formation [PATH:ko04613]; 05322 Systemic lupus erythematosus [PATH:ko05322]; 05034 Alcoholism [PATH:ko05034]; 03036 Chromosome and associated proteins [BR:ko03036]; 04147 Exosome [BR:ko04147];
KCPC_00016556-RA	K11153	K11153	RDH12; retinol dehydrogenase 12 [EC:1.1.1.300]	00830 Retinol metabolism [PATH:ko00830];
KCPC_00016562-RA	K11254	K11254	H4; histone H4	04613 Neutrophil extracellular trap formation [PATH:ko04613]; 05203 Viral carcinogenesis [PATH:ko05203]; 05322 Systemic lupus erythematosus [PATH:ko05322]; 05034 Alcoholism [PATH:ko05034]; 03036 Chromosome and associated proteins [BR:ko03036];
KCPC_00016564-RA	K11254	K11254	H4; histone H4	04613 Neutrophil extracellular trap formation [PATH:ko04613]; 05203 Viral carcinogenesis [PATH:ko05203]; 05322 Systemic lupus erythematosus [PATH:ko05322]; 05034 Alcoholism [PATH:ko05034]; 03036 Chromosome and associated proteins [BR:ko03036];
KCPC_00016578-RA	K11816	K11816	YUCCA; indole-3-pyruvate monooxygenase [EC:1.14.13.168]	00380 Tryptophan metabolism [PATH:ko00380];
KCPC_00016579-RA	K10357	K10357	MYO5; myosin V	05130 Pathogenic Escherichia coli infection [PATH:ko05130]; 03019 Messenger RNA biogenesis [BR:ko03019]; 04131 Membrane trafficking [BR:ko04131]; 03029 Mitochondrial biogenesis [BR:ko03029]; 04812 Cytoskeleton proteins [BR:ko04812];
KCPC_00016580-RA	K17796	K17796	TIM21; mitochondrial import inner membrane translocase subunit TIM21	03029 Mitochondrial biogenesis [BR:ko03029]; 02000 Transporters [BR:ko02000];
KCPC_00016595-RA	K03320	K03320	amt, AMT, MEP; ammonium transporter, Amt family	02000 Transporters [BR:ko02000];
KCPC_00016608-RA	K08903	K08903	psb28; photosystem II 13kDa protein	00195 Photosynthesis [PATH:ko00195]; 00194 Photosynthesis proteins [BR:ko00194];
KCPC_00016609-RA	K14484	K14484	IAA; auxin-responsive protein IAA	04075 Plant hormone signal transduction [PATH:ko04075];
KCPC_00016623-RA	K19986	K19986	EXOC8, SEC84; exocyst complex component 8	04131 Membrane trafficking [BR:ko04131]; 04990 Domain-containing proteins not elsewhere classified [BR:ko04990];
KCPC_00016624-RA	K12462	K12462	ARHGDI, RHOGDI; Rho GDP-dissociation inhibitor	04962 Vasopressin-regulated water reabsorption [PATH:ko04962]; 04722 Neurotrophin signaling pathway [PATH:ko04722]; 04147 Exosome [BR:ko04147];
KCPC_00016632-RA	K08960	K08960	CSNK1E; casein kinase 1, epsilon [EC:2.7.11.1]	04310 Wnt signaling pathway [PATH:ko04310]; 04340 Hedgehog signaling pathway [PATH:ko04340]; 04341 Hedgehog signaling pathway - fly [PATH:ko04341]; 04390 Hippo signaling pathway [PATH:ko04390]; 04391 Hippo signaling pathway - fly [PATH:ko04391]; 04392 Hippo signaling pathway - multiple species [PATH:ko04392]; 04068 FoxO signaling pathway [PATH:ko04068]; 04710 Circadian rhythm [PATH:ko04710]; 0471…
KCPC_00016644-RA	K09422	K09422	MYBP; transcription factor MYB, plant	03000 Transcription factors [BR:ko03000];
KCPC_00016646-RA	K11344	K11344	EAF6; chromatin modification-related protein EAF6	03036 Chromosome and associated proteins [BR:ko03036];
KCPC_00016651-RA	K14516	K14516	ERF1; ethylene-responsive transcription factor 1	04016 MAPK signaling pathway - plant [PATH:ko04016]; 04075 Plant hormone signal transduction [PATH:ko04075]; 03000 Transcription factors [BR:ko03000];
KCPC_00016654-RA	K17907	K17907	ATG9; autophagy-related protein 9	04140 Autophagy - animal [PATH:ko04140]; 04138 Autophagy - yeast [PATH:ko04138]; 04136 Autophagy - other [PATH:ko04136]; 04137 Mitophagy - animal [PATH:ko04137]; 04131 Membrane trafficking [BR:ko04131]; 03029 Mitochondrial biogenesis [BR:ko03029];
KCPC_00016673-RA	K20769	K20769	CYP94A5; fatty acid omega-hydroxylase [EC:1.14.-.-]	00073 Cutin, suberine and wax biosynthesis [PATH:ko00073]; 00199 Cytochrome P450 [BR:ko00199];
KCPC_00016679-RA	K13217	K13217	PRPF39, PRP39; pre-mRNA-processing factor 39	03041 Spliceosome [BR:ko03041];
KCPC_00016684-RA	K11275	K11275	H1_5; histone H1/5	03036 Chromosome and associated proteins [BR:ko03036];
KCPC_00016705-RA	K14484	K14484	IAA; auxin-responsive protein IAA	04075 Plant hormone signal transduction [PATH:ko04075];
KCPC_00016711-RA	K06062	K06062	PCAF, KAT2, GCN5; histone acetyltransferase [EC:2.3.1.48]	04330 Notch signaling pathway [PATH:ko04330]; 04919 Thyroid hormone signaling pathway [PATH:ko04919]; 05203 Viral carcinogenesis [PATH:ko05203]; 05166 Human T-cell leukemia virus 1 infection [PATH:ko05166]; 03021 Transcription machinery [BR:ko03021]; 03036 Chromosome and associated proteins [BR:ko03036];
KCPC_00016715-RA	K06062	K06062	PCAF, KAT2, GCN5; histone acetyltransferase [EC:2.3.1.48]	04330 Notch signaling pathway [PATH:ko04330]; 04919 Thyroid hormone signaling pathway [PATH:ko04919]; 05203 Viral carcinogenesis [PATH:ko05203]; 05166 Human T-cell leukemia virus 1 infection [PATH:ko05166]; 03021 Transcription machinery [BR:ko03021]; 03036 Chromosome and associated proteins [BR:ko03036];
KCPC_00016727-RA	K24772	K24772	GG1_2; guanine nucleotide-binding protein subunit gamma 1/2, plant	04031 GTP-binding proteins [BR:ko04031];
KCPC_00016731-RA	K22262	K22262	WDFY3, ALFY; WD repeat and FYVE domain-containing protein 3	04131 Membrane trafficking [BR:ko04131];
KCPC_00016733-RA	K20347	K20347	TMED2, EMP24; p24 family protein beta-1	04131 Membrane trafficking [BR:ko04131];
KCPC_00016736-RA	K09419	K09419	HSFF; heat shock transcription factor, other eukaryote	03000 Transcription factors [BR:ko03000];
KCPC_00016740-RA	K08099	K08099	E3.1.1.14; chlorophyllase [EC:3.1.1.14]	00860 Porphyrin and chlorophyll metabolism [PATH:ko00860];
KCPC_00016760-RA	K10268	K10268	FBXL2_20; F-box and leucine-rich repeat protein 2/20	04121 Ubiquitin system [BR:ko04121];
KCPC_00016765-RA	K04120	K04120	E5.5.1.13; ent-copalyl diphosphate synthase [EC:5.5.1.13]	00904 Diterpenoid biosynthesis [PATH:ko00904];
KCPC_00016768-RA	K02838	K02838	frr, MRRF, RRF; ribosome recycling factor	03012 Translation factors [BR:ko03012];
KCPC_00016778-RA	K11087	K11087	SNRPD1, SMD1; small nuclear ribonucleoprotein D1	03040 Spliceosome [PATH:ko03040]; 05322 Systemic lupus erythematosus [PATH:ko05322]; 03041 Spliceosome [BR:ko03041]; 03032 DNA replication proteins [BR:ko03032];
KCPC_00016787-RA	K00432	K00432	gpx, btuE, bsaA; glutathione peroxidase [EC:1.11.1.9]	00590 Arachidonic acid metabolism [PATH:ko00590]; 00480 Glutathione metabolism [PATH:ko00480]; 04918 Thyroid hormone synthesis [PATH:ko04918]; 05014 Amyotrophic lateral sclerosis [PATH:ko05014]; 05016 Huntington disease [PATH:ko05016]; 05022 Pathways of neurodegeneration - multiple diseases [PATH:ko05022];
KCPC_00016788-RA	K10523	K10523	SPOP; speckle-type POZ protein	04340 Hedgehog signaling pathway [PATH:ko04340]; 04341 Hedgehog signaling pathway - fly [PATH:ko04341]; 04121 Ubiquitin system [BR:ko04121];
KCPC_00016789-RA	K02358	K02358	tuf, TUFM; elongation factor Tu	04626 Plant-pathogen interaction [PATH:ko04626]; 03012 Translation factors [BR:ko03012]; 03029 Mitochondrial biogenesis [BR:ko03029]; 04147 Exosome [BR:ko04147];
KCPC_00016801-RA	K03444	K03444	ERD6, ESL1; MFS transporter, SP family, ERD6-like sugar transporter	02000 Transporters [BR:ko02000];
KCPC_00016804-RA	K11801	K11801	DCAF11; DDB1- and CUL4-associated factor 11	04121 Ubiquitin system [BR:ko04121];
KCPC_00016806-RA	K14493	K14493	GID1; gibberellin receptor GID1 [EC:3.-.-.-]	04075 Plant hormone signal transduction [PATH:ko04075];
KCPC_00016811-RA	K00430	K00430	E1.11.1.7; peroxidase [EC:1.11.1.7]	00940 Phenylpropanoid biosynthesis [PATH:ko00940];
KCPC_00016817-RA	K11816	K11816	YUCCA; indole-3-pyruvate monooxygenase [EC:1.14.13.168]	00380 Tryptophan metabolism [PATH:ko00380];
KCPC_00016831-RA	K03676	K03676	grxC, GLRX, GLRX2; glutaredoxin 3	03110 Chaperones and folding catalysts [BR:ko03110];
KCPC_00016841-RA	K03347	K03347	CUL1, CDC53; cullin 1	04141 Protein processing in endoplasmic reticulum [PATH:ko04141]; 04120 Ubiquitin mediated proteolysis [PATH:ko04120]; 04310 Wnt signaling pathway [PATH:ko04310]; 04340 Hedgehog signaling pathway [PATH:ko04340]; 04341 Hedgehog signaling pathway - fly [PATH:ko04341]; 04350 TGF-beta signaling pathway [PATH:ko04350]; 04110 Cell cycle [PATH:ko04110]; 04111 Cell cycle - yeast [PATH:ko04111]; 04114 Ooc…
KCPC_00016850-RA	K03549	K03549	kup; KUP system potassium uptake protein	02000 Transporters [BR:ko02000];
KCPC_00016852-RA	K06632	K06632	WEE1; wee1-like protein kinase [EC:2.7.11.1]	04110 Cell cycle [PATH:ko04110]; 05170 Human immunodeficiency virus 1 infection [PATH:ko05170]; 01001 Protein kinases [BR:ko01001]; 03400 DNA repair and recombination proteins [BR:ko03400];
KCPC_00016860-RA	K19765	K19765	HSBP1; heat shock factor-binding protein 1	04212 Longevity regulating pathway - worm [PATH:ko04212];
KCPC_00016863-RA	K03845	K03845	ALG3; alpha-1,3-mannosyltransferase [EC:2.4.1.258]	00510 N-Glycan biosynthesis [PATH:ko00510]; 00513 Various types of N-glycan biosynthesis [PATH:ko00513]; 01003 Glycosyltransferases [BR:ko01003];
KCPC_00016875-RA	K24758	K24758	WDR89; WD repeat-containing protein 89	04990 Domain-containing proteins not elsewhere classified [BR:ko04990];
KCPC_00016878-RA	K16275	K16275	BAH, NLA; E3 ubiquitin-protein ligase BAH [EC:2.3.2.27]	04121 Ubiquitin system [BR:ko04121];
KCPC_00016883-RA	K03938	K03938	NDUFS5; NADH dehydrogenase (ubiquinone) Fe-S protein 5	00190 Oxidative phosphorylation [PATH:ko00190]; 04723 Retrograde endocannabinoid signaling [PATH:ko04723]; 04714 Thermogenesis [PATH:ko04714]; 05010 Alzheimer disease [PATH:ko05010]; 05012 Parkinson disease [PATH:ko05012]; 05014 Amyotrophic lateral sclerosis [PATH:ko05014]; 05016 Huntington disease [PATH:ko05016]; 05020 Prion disease [PATH:ko05020]; 05022 Pathways of neurodegeneration - multiple …
KCPC_00016888-RA	K18368	K18368	CSE; caffeoylshikimate esterase [EC:3.1.1.-]	00940 Phenylpropanoid biosynthesis [PATH:ko00940];
KCPC_00016891-RA	K10798	K10798	PARP2_3_4; poly [ADP-ribose] polymerase 2/3/4 [EC:2.4.2.30]	03410 Base excision repair [PATH:ko03410]; 04210 Apoptosis [PATH:ko04210]; 04212 Longevity regulating pathway - worm [PATH:ko04212]; 03032 DNA replication proteins [BR:ko03032]; 03036 Chromosome and associated proteins [BR:ko03036]; 03400 DNA repair and recombination proteins [BR:ko03400];
KCPC_00016895-RA	K19985	K19985	EXOC6, SEC15; exocyst complex component 6	04131 Membrane trafficking [BR:ko04131];
KCPC_00016904-RA	K01051	K01051	E3.1.1.11; pectinesterase [EC:3.1.1.11]	00040 Pentose and glucuronate interconversions [PATH:ko00040]; 02020 Two-component system [PATH:ko02020];
KCPC_00016908-RA	K00695	K00695	SUS; sucrose synthase [EC:2.4.1.13]	00500 Starch and sucrose metabolism [PATH:ko00500]; 01003 Glycosyltransferases [BR:ko01003];
KCPC_00016909-RA	K07374	K07374	TUBA; tubulin alpha	04145 Phagosome [PATH:ko04145]; 04210 Apoptosis [PATH:ko04210]; 04530 Tight junction [PATH:ko04530]; 04540 Gap junction [PATH:ko04540]; 05130 Pathogenic Escherichia coli infection [PATH:ko05130]; 05132 Salmonella infection [PATH:ko05132]; 05010 Alzheimer disease [PATH:ko05010]; 05012 Parkinson disease [PATH:ko05012]; 05014 Amyotrophic lateral sclerosis [PATH:ko05014]; 05016 Huntington disease [PA…
KCPC_00016917-RA	K10406	K10406	KIFC2_3; kinesin family member C2/C3	04812 Cytoskeleton proteins [BR:ko04812];
KCPC_00016919-RA	K15115	K15115	SLC25A32, MFT; solute carrier family 25 (mitochondrial folate transporter), member 32	02000 Transporters [BR:ko02000];
KCPC_00016933-RA	K01937	K01937	pyrG, CTPS; CTP synthase [EC:6.3.4.2]	00240 Pyrimidine metabolism [PATH:ko00240];
KCPC_00016936-RA	K09422	K09422	MYBP; transcription factor MYB, plant	03000 Transcription factors [BR:ko03000];
KCPC_00016951-RA	K08737	K08737	MSH6; DNA mismatch repair protein MSH6	03430 Mismatch repair [PATH:ko03430]; 05200 Pathways in cancer [PATH:ko05200]; 05210 Colorectal cancer [PATH:ko05210]; 01524 Platinum drug resistance [PATH:ko01524]; 03400 DNA repair and recombination proteins [BR:ko03400];
KCPC_00016953-RA	K20296	K20296	ANG2, VPS51; vacuolar protein sorting-associated protein 51	04131 Membrane trafficking [BR:ko04131];
KCPC_00016964-RA	K11430	K11430	EZH2; [histone H3]-lysine27 N-trimethyltransferase EZH2 [EC:2.1.1.356]	00310 Lysine degradation [PATH:ko00310]; 05206 MicroRNAs in cancer [PATH:ko05206]; 03036 Chromosome and associated proteins [BR:ko03036];
KCPC_00016987-RA	K13207	K13207	CUGBP, BRUNOL, CELF; CUG-BP- and ETR3-like factor	03041 Spliceosome [BR:ko03041];
KCPC_00016991-RA	K01051	K01051	E3.1.1.11; pectinesterase [EC:3.1.1.11]	00040 Pentose and glucuronate interconversions [PATH:ko00040]; 02020 Two-component system [PATH:ko02020];
KCPC_00016992-RA	K09422	K09422	MYBP; transcription factor MYB, plant	03000 Transcription factors [BR:ko03000];
KCPC_00017007-RA	K00924	K00924	E2.7.1.-; kinase [EC:2.7.1.-]	99980 Enzymes with EC numbers;
KCPC_00017011-RA	K02977	K02977	RP-S27Ae, RPS27A, UBA80; ubiquitin-small subunit ribosomal protein S27Ae	03010 Ribosome [PATH:ko03010]; 04120 Ubiquitin mediated proteolysis [PATH:ko04120]; 04137 Mitophagy - animal [PATH:ko04137]; 05171 Coronavirus disease - COVID-19 [PATH:ko05171]; 05167 Kaposi sarcoma-associated herpesvirus infection [PATH:ko05167]; 05131 Shigellosis [PATH:ko05131]; 05012 Parkinson disease [PATH:ko05012]; 05022 Pathways of neurodegeneration - multiple diseases [PATH:ko05022]; 03011…
KCPC_00017041-RA	K15053	K15053	CHMP7; charged multivesicular body protein 7	04144 Endocytosis [PATH:ko04144]; 04217 Necroptosis [PATH:ko04217]; 04131 Membrane trafficking [BR:ko04131]; 04147 Exosome [BR:ko04147];
KCPC_00017046-RA	K19882	K19882	NOTUM; O-palmitoleoyl-L-serine hydrolase [EC:3.1.1.98]	04310 Wnt signaling pathway [PATH:ko04310];
KCPC_00017049-RA	K08869	K08869	ADCK, ABC1; aarF domain-containing kinase	01001 Protein kinases [BR:ko01001];
KCPC_00017055-RA	K01363	K01363	CTSB; cathepsin B [EC:3.4.22.1]	04142 Lysosome [PATH:ko04142]; 04140 Autophagy - animal [PATH:ko04140]; 04210 Apoptosis [PATH:ko04210]; 04621 NOD-like receptor signaling pathway [PATH:ko04621]; 04612 Antigen processing and presentation [PATH:ko04612]; 04924 Renin secretion [PATH:ko04924]; 01002 Peptidases and inhibitors [BR:ko01002]; 03110 Chaperones and folding catalysts [BR:ko03110]; 04147 Exosome [BR:ko04147]; 00536 Glycosam…
KCPC_00017066-RA	K04799	K04799	FEN1, RAD2; flap endonuclease-1 [EC:3.-.-.-]	03030 DNA replication [PATH:ko03030]; 03410 Base excision repair [PATH:ko03410]; 03450 Non-homologous end-joining [PATH:ko03450]; 03032 DNA replication proteins [BR:ko03032]; 03400 DNA repair and recombination proteins [BR:ko03400]; 04147 Exosome [BR:ko04147];
KCPC_00017069-RA	K09422	K09422	MYBP; transcription factor MYB, plant	03000 Transcription factors [BR:ko03000];
KCPC_00017090-RA	K18819	K18819	GOLS; inositol 3-alpha-galactosyltransferase [EC:2.4.1.123]	00052 Galactose metabolism [PATH:ko00052];
KCPC_00017096-RA	K01262	K01262	pepP; Xaa-Pro aminopeptidase [EC:3.4.11.9]	01002 Peptidases and inhibitors [BR:ko01002];
KCPC_00017107-RA	K05953	K05953	E2.5.1.43; nicotianamine synthase [EC:2.5.1.43]	99980 Enzymes with EC numbers;
KCPC_00017118-RA	K10899	K10899	RECQL; ATP-dependent DNA helicase Q1 [EC:3.6.4.12]	03400 DNA repair and recombination proteins [BR:ko03400];
KCPC_00017129-RA	K08489	K08489	STX16; syntaxin 16	04130 SNARE interactions in vesicular transport [PATH:ko04130]; 04131 Membrane trafficking [BR:ko04131];
KCPC_00017149-RA	K03065	K03065	PSMC3, RPT5; 26S proteasome regulatory subunit T5	03050 Proteasome [PATH:ko03050]; 05169 Epstein-Barr virus infection [PATH:ko05169]; 05010 Alzheimer disease [PATH:ko05010]; 05012 Parkinson disease [PATH:ko05012]; 05014 Amyotrophic lateral sclerosis [PATH:ko05014]; 05016 Huntington disease [PATH:ko05016]; 05017 Spinocerebellar ataxia [PATH:ko05017]; 05020 Prion disease [PATH:ko05020]; 05022 Pathways of neurodegeneration - multiple diseases [PATH…
KCPC_00017150-RA	K10532	K10532	HGSNAT; heparan-alpha-glucosaminide N-acetyltransferase [EC:2.3.1.78]	00531 Glycosaminoglycan degradation [PATH:ko00531]; 04142 Lysosome [PATH:ko04142];
KCPC_00017155-RA	K10994	K10994	RAD9A; cell cycle checkpoint control protein RAD9A [EC:3.1.11.2]	04218 Cellular senescence [PATH:ko04218]; 03400 DNA repair and recombination proteins [BR:ko03400];
KCPC_00017158-RA	K13447	K13447	RBOH; respiratory burst oxidase [EC:1.6.3.- 1.11.1.-]	04016 MAPK signaling pathway - plant [PATH:ko04016]; 04626 Plant-pathogen interaction [PATH:ko04626];
KCPC_00017161-RA	K10900	K10900	WRN, RECQL2; werner syndrome ATP-dependent helicase [EC:3.6.4.12]	03032 DNA replication proteins [BR:ko03032]; 03400 DNA repair and recombination proteins [BR:ko03400];
KCPC_00017163-RA	K22991	K22991	WDR45, WIPI4, WIPI3; WD repeat-containing protein 45	04131 Membrane trafficking [BR:ko04131];
KCPC_00017165-RA	K17398	K17398	DNMT3A; DNA (cytosine-5)-methyltransferase 3A [EC:2.1.1.37]	00270 Cysteine and methionine metabolism [PATH:ko00270]; 05206 MicroRNAs in cancer [PATH:ko05206]; 03000 Transcription factors [BR:ko03000]; 03032 DNA replication proteins [BR:ko03032]; 03036 Chromosome and associated proteins [BR:ko03036];
KCPC_00017173-RA	K15718	K15718	LOX1_5; linoleate 9S-lipoxygenase [EC:1.13.11.58]	00591 Linoleic acid metabolism [PATH:ko00591];
KCPC_00017179-RA	K18636	K18636	TAN1; microtubule-binding protein TANGLED1	04812 Cytoskeleton proteins [BR:ko04812];
KCPC_00017180-RA	K10406	K10406	KIFC2_3; kinesin family member C2/C3	04812 Cytoskeleton proteins [BR:ko04812];
KCPC_00017183-RA	K20890	K20890	GUX; xylan alpha-glucuronosyltransferase [EC:2.4.1.-]	01003 Glycosyltransferases [BR:ko01003];
KCPC_00017185-RA	K07870	K07870	RHOT1, ARHT1; mitochondrial Rho GTPase 1 [EC:3.6.5.-]	04137 Mitophagy - animal [PATH:ko04137]; 04214 Apoptosis - fly [PATH:ko04214]; 03029 Mitochondrial biogenesis [BR:ko03029]; 04031 GTP-binding proteins [BR:ko04031];
KCPC_00017188-RA	K01875	K01875	SARS, serS; seryl-tRNA synthetase [EC:6.1.1.11]	00970 Aminoacyl-tRNA biosynthesis [PATH:ko00970]; 01007 Amino acid related enzymes [BR:ko01007]; 03016 Transfer RNA biogenesis [BR:ko03016];
KCPC_00017194-RA	K01426	K01426	E3.5.1.4, amiE; amidase [EC:3.5.1.4]	00330 Arginine and proline metabolism [PATH:ko00330]; 00360 Phenylalanine metabolism [PATH:ko00360]; 00380 Tryptophan metabolism [PATH:ko00380]; 00627 Aminobenzoate degradation [PATH:ko00627]; 00643 Styrene degradation [PATH:ko00643];
KCPC_00017200-RA	K13754	K13754	SLC24A6, NCKX6; solute carrier family 24 (sodium/potassium/calcium exchanger), member 6	02000 Transporters [BR:ko02000];
KCPC_00017206-RA	K10664	K10664	ATL6S; E3 ubiquitin-protein ligase ATL6/9/15/31/42/55 [EC:2.3.2.27]	04121 Ubiquitin system [BR:ko04121];
KCPC_00017211-RA	K22696	K22696	EEF2KMT; protein-lysine N-methyltransferase EEF2KMT [EC:2.1.1.-]	03012 Translation factors [BR:ko03012];
KCPC_00017212-RA	K22696	K22696	EEF2KMT; protein-lysine N-methyltransferase EEF2KMT [EC:2.1.1.-]	03012 Translation factors [BR:ko03012];
KCPC_00017213-RA	K14724	K14724	SLC9A8, NHE8; solute carrier family 9 (sodium/hydrogen exchanger), member 8	02000 Transporters [BR:ko02000];
KCPC_00017229-RA	K03444	K03444	ERD6, ESL1; MFS transporter, SP family, ERD6-like sugar transporter	02000 Transporters [BR:ko02000];
KCPC_00017233-RA	K14493	K14493	GID1; gibberellin receptor GID1 [EC:3.-.-.-]	04075 Plant hormone signal transduction [PATH:ko04075];
KCPC_00017238-RA	K13832	K13832	aroDE, DHQ-SDH; 3-dehydroquinate dehydratase / shikimate dehydrogenase [EC:4.2.1.10 1.1.1.25]	00400 Phenylalanine, tyrosine and tryptophan biosynthesis [PATH:ko00400];
KCPC_00017244-RA	K14289	K14289	XPO5; exportin-5	03013 RNA transport [PATH:ko03013]; 03016 Transfer RNA biogenesis [BR:ko03016]; 03036 Chromosome and associated proteins [BR:ko03036];
KCPC_00017253-RA	K15361	K15361	WDR48, UAF1; WD repeat-containing protein 48	03460 Fanconi anemia pathway [PATH:ko03460]; 03400 DNA repair and recombination proteins [BR:ko03400];
KCPC_00017269-RA	K02974	K02974	RP-S24e, RPS24; small subunit ribosomal protein S24e	03010 Ribosome [PATH:ko03010]; 05171 Coronavirus disease - COVID-19 [PATH:ko05171]; 03011 Ribosome [BR:ko03011];
KCPC_00017272-RA	K08867	K08867	WNK, PRKWNK; WNK lysine deficient protein kinase [EC:2.7.11.1]	01001 Protein kinases [BR:ko01001]; 01009 Protein phosphatases and associated proteins [BR:ko01009];
KCPC_00017282-RA	K23563	K23563	EMC2, TTC35; ER membrane protein complex subunit 2	04131 Membrane trafficking [BR:ko04131];
KCPC_00017290-RA	K01807	K01807	rpiA; ribose 5-phosphate isomerase A [EC:5.3.1.6]	00030 Pentose phosphate pathway [PATH:ko00030]; 00710 Carbon fixation in photosynthetic organisms [PATH:ko00710];
KCPC_00017294-RA	K01456	K01456	E3.5.1.52, NGLY1, PNG1; peptide-N4-(N-acetyl-beta-glucosaminyl)asparagine amidase [EC:3.5.1.52]	04141 Protein processing in endoplasmic reticulum [PATH:ko04141];
KCPC_00017296-RA	K10046	K10046	GME; GDP-D-mannose 3', 5'-epimerase [EC:5.1.3.18 5.1.3.-]	00053 Ascorbate and aldarate metabolism [PATH:ko00053]; 00520 Amino sugar and nucleotide sugar metabolism [PATH:ko00520];
KCPC_00017299-RA	K15156	K15156	MED14, RGR1; mediator of RNA polymerase II transcription subunit 14	04919 Thyroid hormone signaling pathway [PATH:ko04919]; 03021 Transcription machinery [BR:ko03021];
KCPC_00017313-RA	K22809	K22809	IPUT1; inositol phosphorylceramide glucuronosyltransferase 1 [EC:2.4.1.-]	01003 Glycosyltransferases [BR:ko01003];
KCPC_00017317-RA	K17991	K17991	PXG; peroxygenase [EC:1.11.2.3]	00073 Cutin, suberine and wax biosynthesis [PATH:ko00073];
KCPC_00017342-RA	K06269	K06269	PPP1C; serine/threonine-protein phosphatase PP1 catalytic subunit [EC:3.1.3.16]	03015 mRNA surveillance pathway [PATH:ko03015]; 04390 Hippo signaling pathway [PATH:ko04390]; 04024 cAMP signaling pathway [PATH:ko04024]; 04022 cGMP-PKG signaling pathway [PATH:ko04022]; 04113 Meiosis - yeast [PATH:ko04113]; 04114 Oocyte meiosis [PATH:ko04114]; 04218 Cellular senescence [PATH:ko04218]; 04510 Focal adhesion [PATH:ko04510]; 04810 Regulation of actin cytoskeleton [PATH:ko04810]; 04…
KCPC_00017349-RA	K14509	K14509	ETR, ERS; ethylene receptor [EC:2.7.13.-]	04016 MAPK signaling pathway - plant [PATH:ko04016]; 04075 Plant hormone signal transduction [PATH:ko04075];
KCPC_00017368-RA	K15747	K15747	LUT5, CYP97A3; beta-ring hydroxylase [EC:1.14.-.-]	00906 Carotenoid biosynthesis [PATH:ko00906]; 00199 Cytochrome P450 [BR:ko00199];
KCPC_00017374-RA	K07390	K07390	grxD, GLRX5; monothiol glutaredoxin	03110 Chaperones and folding catalysts [BR:ko03110]; 03029 Mitochondrial biogenesis [BR:ko03029];
KCPC_00017375-RA	K20860	K20860	FHY1; FMN hydrolase / 5-amino-6-(5-phospho-D-ribitylamino)uracil phosphatase [EC:3.1.3.102 3.1.3.104]	00740 Riboflavin metabolism [PATH:ko00740];
KCPC_00017385-RA	K05610	K05610	UCHL5, UCH37; ubiquitin carboxyl-terminal hydrolase L5 [EC:3.4.19.12]	01002 Peptidases and inhibitors [BR:ko01002]; 04121 Ubiquitin system [BR:ko04121];
KCPC_00017390-RA	K02699	K02699	psaL; photosystem I subunit XI	00195 Photosynthesis [PATH:ko00195]; 00194 Photosynthesis proteins [BR:ko00194];
KCPC_00017400-RA	K08057	K08057	CALR; calreticulin	04141 Protein processing in endoplasmic reticulum [PATH:ko04141]; 04145 Phagosome [PATH:ko04145]; 04612 Antigen processing and presentation [PATH:ko04612]; 05166 Human T-cell leukemia virus 1 infection [PATH:ko05166]; 05170 Human immunodeficiency virus 1 infection [PATH:ko05170]; 05168 Herpes simplex virus 1 infection [PATH:ko05168]; 05163 Human cytomegalovirus infection [PATH:ko05163]; 05169 Eps…
KCPC_00017410-RA	K07904	K07904	RAB11A; Ras-related protein Rab-11A	04144 Endocytosis [PATH:ko04144]; 04972 Pancreatic secretion [PATH:ko04972]; 04962 Vasopressin-regulated water reabsorption [PATH:ko04962]; 04961 Endocrine and other factor-regulated calcium reabsorption [PATH:ko04961]; 05164 Influenza A [PATH:ko05164]; 04131 Membrane trafficking [BR:ko04131]; 04147 Exosome [BR:ko04147]; 04031 GTP-binding proteins [BR:ko04031];
KCPC_00017413-RA	K10750	K10750	CHAF1A; chromatin assembly factor 1 subunit A	03036 Chromosome and associated proteins [BR:ko03036];
KCPC_00070777-RA	K13525	K13525	VCP, CDC48; transitional endoplasmic reticulum ATPase	04141 Protein processing in endoplasmic reticulum [PATH:ko04141]; 05134 Legionellosis [PATH:ko05134]; 05014 Amyotrophic lateral sclerosis [PATH:ko05014]; 05022 Pathways of neurodegeneration - multiple diseases [PATH:ko05022]; 03019 Messenger RNA biogenesis [BR:ko03019]; 04131 Membrane trafficking [BR:ko04131]; 04147 Exosome [BR:ko04147];
KCPC_00067018-RA	K11584	K11584	PPP2R5; serine/threonine-protein phosphatase 2A regulatory subunit B'	03015 mRNA surveillance pathway [PATH:ko03015]; 04071 Sphingolipid signaling pathway [PATH:ko04071]; 04151 PI3K-Akt signaling pathway [PATH:ko04151]; 04152 AMPK signaling pathway [PATH:ko04152]; 04113 Meiosis - yeast [PATH:ko04113]; 04114 Oocyte meiosis [PATH:ko04114]; 04261 Adrenergic signaling in cardiomyocytes [PATH:ko04261]; 04728 Dopaminergic synapse [PATH:ko04728]; 05165 Human papillomaviru…
KCPC_00067023-RA	K12826	K12826	SF3A2, SAP62; splicing factor 3A subunit 2	03040 Spliceosome [PATH:ko03040]; 03041 Spliceosome [BR:ko03041];
KCPC_00067022-RA	K07910	K07910	RAB18; Ras-related protein Rab-18	04131 Membrane trafficking [BR:ko04131]; 04031 GTP-binding proteins [BR:ko04031];
KCPC_00072733-RA	K17961	K17961	CYP82G1; trimethyltridecatetraene/dimethylnonatriene synthase [EC:1.14.14.58 1.14.14.59]	00904 Diterpenoid biosynthesis [PATH:ko00904]; 00199 Cytochrome P450 [BR:ko00199];
KCPC_00076240-RA	K08869	K08869	ADCK, ABC1; aarF domain-containing kinase	01001 Protein kinases [BR:ko01001];
KCPC_00075113-RA	K01623	K01623	ALDO; fructose-bisphosphate aldolase, class I [EC:4.1.2.13]	00010 Glycolysis / Gluconeogenesis [PATH:ko00010]; 00030 Pentose phosphate pathway [PATH:ko00030]; 00051 Fructose and mannose metabolism [PATH:ko00051]; 00710 Carbon fixation in photosynthetic organisms [PATH:ko00710]; 00680 Methane metabolism [PATH:ko00680]; 04066 HIF-1 signaling pathway [PATH:ko04066]; 04131 Membrane trafficking [BR:ko04131]; 03036 Chromosome and associated proteins [BR:ko03036…
KCPC_00072183-RA	K12462	K12462	ARHGDI, RHOGDI; Rho GDP-dissociation inhibitor	04962 Vasopressin-regulated water reabsorption [PATH:ko04962]; 04722 Neurotrophin signaling pathway [PATH:ko04722]; 04147 Exosome [BR:ko04147];
KCPC_00072764-RA	K09840	K09840	NCED; 9-cis-epoxycarotenoid dioxygenase [EC:1.13.11.51]	00906 Carotenoid biosynthesis [PATH:ko00906];
KCPC_00068513-RA	K08967	K08967	mtnD, mtnZ, ADI1; 1,2-dihydroxy-3-keto-5-methylthiopentene dioxygenase [EC:1.13.11.53 1.13.11.54]	00270 Cysteine and methionine metabolism [PATH:ko00270];
KCPC_00068514-RA	K20347	K20347	TMED2, EMP24; p24 family protein beta-1	04131 Membrane trafficking [BR:ko04131];
KCPC_00076408-RA	K00895	K00895	pfp, PFP; diphosphate-dependent phosphofructokinase [EC:2.7.1.90]	00010 Glycolysis / Gluconeogenesis [PATH:ko00010]; 00030 Pentose phosphate pathway [PATH:ko00030]; 00051 Fructose and mannose metabolism [PATH:ko00051];
KCPC_00070230-RA	K21971	K21971	NSUN6; methyltransferase NSUN6 [EC:2.1.1.-]	03016 Transfer RNA biogenesis [BR:ko03016];
KCPC_00068660-RA	K02151	K02151	ATPeV1F, ATP6S14; V-type H+-transporting ATPase subunit F	00190 Oxidative phosphorylation [PATH:ko00190]; 04150 mTOR signaling pathway [PATH:ko04150]; 04145 Phagosome [PATH:ko04145]; 04966 Collecting duct acid secretion [PATH:ko04966]; 04721 Synaptic vesicle cycle [PATH:ko04721]; 05165 Human papillomavirus infection [PATH:ko05165]; 05110 Vibrio cholerae infection [PATH:ko05110]; 05120 Epithelial cell signaling in Helicobacter pylori infection [PATH:ko05…
KCPC_00071550-RA	K03015	K03015	RPB7, POLR2G; DNA-directed RNA polymerase II subunit RPB7	03020 RNA polymerase [PATH:ko03020]; 05016 Huntington disease [PATH:ko05016]; 03021 Transcription machinery [BR:ko03021]; 03019 Messenger RNA biogenesis [BR:ko03019]; 03400 DNA repair and recombination proteins [BR:ko03400];
KCPC_00071553-RA	K00855	K00855	PRK, prkB; phosphoribulokinase [EC:2.7.1.19]	00710 Carbon fixation in photosynthetic organisms [PATH:ko00710];
KCPC_00069937-RA	K13508	K13508	GPAT; glycerol-3-phosphate acyltransferase [EC:2.3.1.15 2.3.1.198]	00561 Glycerolipid metabolism [PATH:ko00561]; 00564 Glycerophospholipid metabolism [PATH:ko00564]; 01004 Lipid biosynthesis proteins [BR:ko01004];
KCPC_00069447-RA	K13449	K13449	PR1; pathogenesis-related protein 1	04016 MAPK signaling pathway - plant [PATH:ko04016]; 04075 Plant hormone signal transduction [PATH:ko04075]; 04626 Plant-pathogen interaction [PATH:ko04626];
KCPC_00069451-RA	K13449	K13449	PR1; pathogenesis-related protein 1	04016 MAPK signaling pathway - plant [PATH:ko04016]; 04075 Plant hormone signal transduction [PATH:ko04075]; 04626 Plant-pathogen interaction [PATH:ko04626];
KCPC_00067607-RA	K10770	K10770	ALKBH8, TRM9; alkylated DNA repair protein alkB homolog 8 [EC:1.14.11.- 2.1.1.229]	03016 Transfer RNA biogenesis [BR:ko03016];
KCPC_00067608-RA	K02912	K02912	RP-L32e, RPL32; large subunit ribosomal protein L32e	03010 Ribosome [PATH:ko03010]; 05171 Coronavirus disease - COVID-19 [PATH:ko05171]; 03011 Ribosome [BR:ko03011];
KCPC_00075388-RA	K06677	K06677	YCS4, CNAP1, CAPD2; condensin complex subunit 1	04111 Cell cycle - yeast [PATH:ko04111]; 03036 Chromosome and associated proteins [BR:ko03036];
KCPC_00075389-RA	K17262	K17262	TBCB, CKAP1, ALF1; tubulin-specific chaperone B	04812 Cytoskeleton proteins [BR:ko04812]; 04147 Exosome [BR:ko04147];
KCPC_00071789-RA	K11147	K11147	DHRS4; dehydrogenase/reductase SDR family member 4 [EC:1.1.-.-]	00830 Retinol metabolism [PATH:ko00830]; 04146 Peroxisome [PATH:ko04146];
KCPC_00071108-RA	K04713	K04713	SUR2; sphinganine C4-monooxygenase [EC:1.14.18.5]	00600 Sphingolipid metabolism [PATH:ko00600];
KCPC_00071109-RA	K01855	K01855	PUS3, DEG1; tRNA pseudouridine38/39 synthase [EC:5.4.99.45]	03016 Transfer RNA biogenesis [BR:ko03016];
KCPC_00071110-RA	K01855	K01855	PUS3, DEG1; tRNA pseudouridine38/39 synthase [EC:5.4.99.45]	03016 Transfer RNA biogenesis [BR:ko03016];
KCPC_00070628-RA	K10990	K10990	RMI1, BRAP75; RecQ-mediated genome instability protein 1	03460 Fanconi anemia pathway [PATH:ko03460]; 03400 DNA repair and recombination proteins [BR:ko03400];
KCPC_00069016-RA	K14709	K14709	SLC39A1_2_3, ZIP1_2_3; solute carrier family 39 (zinc transporter), member 1/2/3	02000 Transporters [BR:ko02000];
KCPC_00074162-RA	K01373	K01373	CTSF; cathepsin F [EC:3.4.22.41]	04142 Lysosome [PATH:ko04142]; 04210 Apoptosis [PATH:ko04210]; 04626 Plant-pathogen interaction [PATH:ko04626]; 01002 Peptidases and inhibitors [BR:ko01002];
KCPC_00077108-RA	K00928	K00928	lysC; aspartate kinase [EC:2.7.2.4]	00260 Glycine, serine and threonine metabolism [PATH:ko00260]; 00270 Cysteine and methionine metabolism [PATH:ko00270]; 00300 Lysine biosynthesis [PATH:ko00300]; 00261 Monobactam biosynthesis [PATH:ko00261];
KCPC_00066428-RA	K05894	K05894	OPR; 12-oxophytodienoic acid reductase [EC:1.3.1.42]	00592 alpha-Linolenic acid metabolism [PATH:ko00592];
KCPC_00075969-RA	K12194	K12194	CHMP4A_B, SNF7, VPS32A_B; charged multivesicular body protein 4A/B	04144 Endocytosis [PATH:ko04144]; 04217 Necroptosis [PATH:ko04217]; 04131 Membrane trafficking [BR:ko04131]; 04147 Exosome [BR:ko04147];
KCPC_00070371-RA	K09458	K09458	fabF, OXSM, CEM1; 3-oxoacyl-[acyl-carrier-protein] synthase II [EC:2.3.1.179]	00061 Fatty acid biosynthesis [PATH:ko00061]; 00780 Biotin metabolism [PATH:ko00780]; 01004 Lipid biosynthesis proteins [BR:ko01004];
KCPC_00069681-RA	K22418	K22418	HSD1; 11beta/17beta-hydroxysteroid dehydrogenase [EC:1.1.1.146 1.1.1.-]	99980 Enzymes with EC numbers;
KCPC_00072284-RA	K09422	K09422	MYBP; transcription factor MYB, plant	03000 Transcription factors [BR:ko03000];
KCPC_00069774-RA	K15498	K15498	PPP6C; serine/threonine-protein phosphatase 6 catalytic subunit [EC:3.1.3.16]	01009 Protein phosphatases and associated proteins [BR:ko01009]; 03400 DNA repair and recombination proteins [BR:ko03400];
KCPC_00074684-RA	K01193	K01193	INV, sacA; beta-fructofuranosidase [EC:3.2.1.26]	00052 Galactose metabolism [PATH:ko00052]; 00500 Starch and sucrose metabolism [PATH:ko00500];
KCPC_00073054-RA	K00604	K00604	MTFMT, fmt; methionyl-tRNA formyltransferase [EC:2.1.2.9]	00670 One carbon pool by folate [PATH:ko00670]; 00970 Aminoacyl-tRNA biosynthesis [PATH:ko00970];
KCPC_00075861-RA	K03809	K03809	wrbA; NAD(P)H dehydrogenase (quinone) [EC:1.6.5.2]	00130 Ubiquinone and other terpenoid-quinone biosynthesis [PATH:ko00130];
KCPC_00071264-RA	K09338	K09338	HD-ZIP; homeobox-leucine zipper protein	03000 Transcription factors [BR:ko03000];
KCPC_00071265-RA	K02961	K02961	RP-S17, MRPS17, rpsQ; small subunit ribosomal protein S17	03010 Ribosome [PATH:ko03010]; 03011 Ribosome [BR:ko03011];
KCPC_00071270-RA	K10418	K10418	DYNLL; dynein light chain LC8-type	04962 Vasopressin-regulated water reabsorption [PATH:ko04962]; 05132 Salmonella infection [PATH:ko05132]; 04812 Cytoskeleton proteins [BR:ko04812];
KCPC_00068272-RA	K00058	K00058	serA, PHGDH; D-3-phosphoglycerate dehydrogenase / 2-oxoglutarate reductase [EC:1.1.1.95 1.1.1.399]	00680 Methane metabolism [PATH:ko00680]; 00260 Glycine, serine and threonine metabolism [PATH:ko00260]; 00270 Cysteine and methionine metabolism [PATH:ko00270]; 04147 Exosome [BR:ko04147];
KCPC_00072735-RA	K12847	K12847	USP39, SAD1; U4/U6.U5 tri-snRNP-associated protein 2	03040 Spliceosome [PATH:ko03040]; 03041 Spliceosome [BR:ko03041];
KCPC_00072739-RA	K03012	K03012	RPB4, POLR2D; DNA-directed RNA polymerase II subunit RPB4	03020 RNA polymerase [PATH:ko03020]; 05016 Huntington disease [PATH:ko05016]; 03021 Transcription machinery [BR:ko03021]; 03400 DNA repair and recombination proteins [BR:ko03400];
KCPC_00069947-RA	K02918	K02918	RP-L35e, RPL35; large subunit ribosomal protein L35e	03010 Ribosome [PATH:ko03010]; 05171 Coronavirus disease - COVID-19 [PATH:ko05171]; 03011 Ribosome [BR:ko03011];
KCPC_00074504-RA	K09874	K09874	NIP; aquaporin NIP	02000 Transporters [BR:ko02000];
KCPC_00069815-RA	K14821	K14821	BUD20; bud site selection protein 20	03009 Ribosome biogenesis [BR:ko03009];
KCPC_00069817-RA	K05658	K05658	ABCB1, CD243; ATP-binding cassette, subfamily B (MDR/TAP), member 1 [EC:7.6.2.2]	02010 ABC transporters [PATH:ko02010]; 04976 Bile secretion [PATH:ko04976]; 05206 MicroRNAs in cancer [PATH:ko05206]; 05226 Gastric cancer [PATH:ko05226]; 02000 Transporters [BR:ko02000]; 04147 Exosome [BR:ko04147]; 04090 CD molecules [BR:ko04090];
KCPC_00070329-RA	K23872	K23872	QUA3; putative homogalacturonan methyltransferase [EC:2.1.1.-]	99980 Enzymes with EC numbers;
KCPC_00070330-RA	K12175	K12175	GPS1, COPS1, CSN1; COP9 signalosome complex subunit 1	04121 Ubiquitin system [BR:ko04121];
KCPC_00075906-RA	K01188	K01188	E3.2.1.21; beta-glucosidase [EC:3.2.1.21]	00500 Starch and sucrose metabolism [PATH:ko00500]; 00460 Cyanoamino acid metabolism [PATH:ko00460]; 00940 Phenylpropanoid biosynthesis [PATH:ko00940];
KCPC_00073968-RA	K02887	K02887	RP-L20, MRPL20, rplT; large subunit ribosomal protein L20	03010 Ribosome [PATH:ko03010]; 03011 Ribosome [BR:ko03011];
KCPC_00073972-RA	K14808	K14808	DDX54, DBP10; ATP-dependent RNA helicase DDX54/DBP10 [EC:3.6.4.13]	03009 Ribosome biogenesis [BR:ko03009];
KCPC_00073010-RA	K00232	K00232	E1.3.3.6, ACOX1, ACOX3; acyl-CoA oxidase [EC:1.3.3.6]	00640 Propanoate metabolism [PATH:ko00640]; 00071 Fatty acid degradation [PATH:ko00071]; 00592 alpha-Linolenic acid metabolism [PATH:ko00592]; 01040 Biosynthesis of unsaturated fatty acids [PATH:ko01040]; 00410 beta-Alanine metabolism [PATH:ko00410]; 04024 cAMP signaling pathway [PATH:ko04024]; 04146 Peroxisome [PATH:ko04146]; 03320 PPAR signaling pathway [PATH:ko03320];
KCPC_00072549-RA	K17268	K17268	COPE; coatomer subunit epsilon	04131 Membrane trafficking [BR:ko04131]; 04147 Exosome [BR:ko04147];
KCPC_00074920-RA	K08790	K08790	STK38, NDR; serine/threonine kinase 38 [EC:2.7.11.1]	01001 Protein kinases [BR:ko01001];
KCPC_00074921-RA	K12608	K12608	CAF16; CCR4-NOT complex subunit CAF16	03018 RNA degradation [PATH:ko03018]; 03019 Messenger RNA biogenesis [BR:ko03019];
KCPC_00070496-RA	K01265	K01265	map; methionyl aminopeptidase [EC:3.4.11.18]	01002 Peptidases and inhibitors [BR:ko01002];
KCPC_00069478-RA	K08066	K08066	NFYC, HAP5; nuclear transcription factor Y, gamma	04612 Antigen processing and presentation [PATH:ko04612]; 05152 Tuberculosis [PATH:ko05152]; 03000 Transcription factors [BR:ko03000];
KCPC_00069141-RA	K01051	K01051	E3.1.1.11; pectinesterase [EC:3.1.1.11]	00040 Pentose and glucuronate interconversions [PATH:ko00040]; 02020 Two-component system [PATH:ko02020];
KCPC_00069145-RA	K02883	K02883	RP-L18e, RPL18; large subunit ribosomal protein L18e	03010 Ribosome [PATH:ko03010]; 05171 Coronavirus disease - COVID-19 [PATH:ko05171]; 03011 Ribosome [BR:ko03011];
KCPC_00075425-RA	K09571	K09571	FKBP4_5; FK506-binding protein 4/5 [EC:5.2.1.8]	04915 Estrogen signaling pathway [PATH:ko04915]; 03110 Chaperones and folding catalysts [BR:ko03110];
KCPC_00053109-RA	K06990	K06990	MEMO1; MEMO1 family protein	04812 Cytoskeleton proteins [BR:ko04812];
KCPC_00053112-RA	K22827	K22827	MICU1; calcium uptake protein 1, mitochondrial	03029 Mitochondrial biogenesis [BR:ko03029]; 04990 Domain-containing proteins not elsewhere classified [BR:ko04990];
KCPC_00053106-RA	K15289	K15289	SLC35F5; solute carrier family 35, member F5	02000 Transporters [BR:ko02000];
KCPC_00053107-RA	K20854	K20854	HPGT, B3GALT9_10_11; hydroxyproline O-galactosyltransferase HPGT [EC:2.4.1.-]	01003 Glycosyltransferases [BR:ko01003];
KCPC_00053108-RA	K01883	K01883	CARS, cysS; cysteinyl-tRNA synthetase [EC:6.1.1.16]	00970 Aminoacyl-tRNA biosynthesis [PATH:ko00970]; 01007 Amino acid related enzymes [BR:ko01007]; 03016 Transfer RNA biogenesis [BR:ko03016];
KCPC_00053118-RA	K02949	K02949	RP-S11e, RPS11; small subunit ribosomal protein S11e	03010 Ribosome [PATH:ko03010]; 05171 Coronavirus disease - COVID-19 [PATH:ko05171]; 03011 Ribosome [BR:ko03011];
KCPC_00053121-RA	K07192	K07192	FLOT; flotillin	04910 Insulin signaling pathway [PATH:ko04910]; 04131 Membrane trafficking [BR:ko04131]; 03036 Chromosome and associated proteins [BR:ko03036]; 04147 Exosome [BR:ko04147];
KCPC_00053133-RA	K01183	K01183	E3.2.1.14; chitinase [EC:3.2.1.14]	00520 Amino sugar and nucleotide sugar metabolism [PATH:ko00520];
KCPC_00053135-RA	K14491	K14491	ARR-B; two-component response regulator ARR-B family	04075 Plant hormone signal transduction [PATH:ko04075];
KCPC_00053140-RA	K03695	K03695	clpB; ATP-dependent Clp protease ATP-binding subunit ClpB	04213 Longevity regulating pathway - multiple species [PATH:ko04213]; 03110 Chaperones and folding catalysts [BR:ko03110];
KCPC_00053152-RA	K01850	K01850	E5.4.99.5; chorismate mutase [EC:5.4.99.5]	00400 Phenylalanine, tyrosine and tryptophan biosynthesis [PATH:ko00400];
KCPC_00053159-RA	K17086	K17086	TM9SF2_4; transmembrane 9 superfamily member 2/4	04147 Exosome [BR:ko04147];
KCPC_00053163-RA	K00432	K00432	gpx, btuE, bsaA; glutathione peroxidase [EC:1.11.1.9]	00590 Arachidonic acid metabolism [PATH:ko00590]; 00480 Glutathione metabolism [PATH:ko00480]; 04918 Thyroid hormone synthesis [PATH:ko04918]; 05014 Amyotrophic lateral sclerosis [PATH:ko05014]; 05016 Huntington disease [PATH:ko05016]; 05022 Pathways of neurodegeneration - multiple diseases [PATH:ko05022];
KCPC_00053169-RA	K18328	K18328	DBR1; lariat debranching enzyme [EC:3.1.-.-]	03009 Ribosome biogenesis [BR:ko03009];
KCPC_00053170-RA	K03253	K03253	EIF3B; translation initiation factor 3 subunit B	03013 RNA transport [PATH:ko03013]; 03019 Messenger RNA biogenesis [BR:ko03019]; 03012 Translation factors [BR:ko03012];
KCPC_00053172-RA	K08869	K08869	ADCK, ABC1; aarF domain-containing kinase	01001 Protein kinases [BR:ko01001];
KCPC_00053173-RA	K17506	K17506	PPM1L, PP2CE; protein phosphatase 1L [EC:3.1.3.16]	01009 Protein phosphatases and associated proteins [BR:ko01009];
KCPC_00053180-RA	K11855	K11855	USP36_42; ubiquitin carboxyl-terminal hydrolase 36/42 [EC:3.4.19.12]	01002 Peptidases and inhibitors [BR:ko01002]; 04121 Ubiquitin system [BR:ko04121];
KCPC_00053182-RA	K16274	K16274	AIP2; E3 ubiquitin-protein ligase AIP2 [EC:2.3.2.27]	04121 Ubiquitin system [BR:ko04121];
KCPC_00053206-RA	K19729	K19729	GNAT3; guanine nucleotide-binding protein G(t) subunit alpha 3	04973 Carbohydrate digestion and absorption [PATH:ko04973]; 04742 Taste transduction [PATH:ko04742]; 04031 GTP-binding proteins [BR:ko04031];
KCPC_00053207-RA	K01179	K01179	E3.2.1.4; endoglucanase [EC:3.2.1.4]	00500 Starch and sucrose metabolism [PATH:ko00500]; 02020 Two-component system [PATH:ko02020];
KCPC_00053211-RA	K09422	K09422	MYBP; transcription factor MYB, plant	03000 Transcription factors [BR:ko03000];
KCPC_00053214-RA	K18787	K18787	ACL5; thermospermine synthase [EC:2.5.1.79]	99980 Enzymes with EC numbers;
KCPC_00053220-RA	K13566	K13566	NIT2, yafV; omega-amidase [EC:3.5.1.3]	00250 Alanine, aspartate and glutamate metabolism [PATH:ko00250];
KCPC_00053224-RA	K13993	K13993	HSP20; HSP20 family protein	04141 Protein processing in endoplasmic reticulum [PATH:ko04141]; 03110 Chaperones and folding catalysts [BR:ko03110];
KCPC_00053234-RA	K00599	K00599	METTL6; methyltransferase-like protein 6 [EC:2.1.1.-]	99980 Enzymes with EC numbers;
KCPC_00053237-RA	K03257	K03257	EIF4A; translation initiation factor 4A	03013 RNA transport [PATH:ko03013]; 03019 Messenger RNA biogenesis [BR:ko03019]; 03012 Translation factors [BR:ko03012]; 04147 Exosome [BR:ko04147];
KCPC_00053247-RA	K03676	K03676	grxC, GLRX, GLRX2; glutaredoxin 3	03110 Chaperones and folding catalysts [BR:ko03110];
KCPC_00053252-RA	K08955	K08955	YME1; ATP-dependent metalloprotease [EC:3.4.24.-]	04139 Mitophagy - yeast [PATH:ko04139]; 01002 Peptidases and inhibitors [BR:ko01002];
KCPC_00053253-RA	K06889	K06889	K06889; uncharacterized protein	99997 Function unknown;
KCPC_00053254-RA	K21737	K21737	ACET6, DES6; acyl-lipid Delta6-acetylenase / acyl-lipid (9-3)-desaturase [EC:1.14.19.38 1.14.19.47]	99980 Enzymes with EC numbers;
KCPC_00053264-RA	K11418	K11418	HDAC11; histone deacetylase 11 [EC:3.5.1.98]	04613 Neutrophil extracellular trap formation [PATH:ko04613]; 05203 Viral carcinogenesis [PATH:ko05203]; 05034 Alcoholism [PATH:ko05034]; 03036 Chromosome and associated proteins [BR:ko03036];
KCPC_00053269-RA	K13210	K13210	FUBP; far upstream element-binding protein	03019 Messenger RNA biogenesis [BR:ko03019]; 03041 Spliceosome [BR:ko03041];
KCPC_00053272-RA	K01369	K01369	LGMN; legumain [EC:3.4.22.34]	04142 Lysosome [PATH:ko04142]; 04612 Antigen processing and presentation [PATH:ko04612]; 01002 Peptidases and inhibitors [BR:ko01002];
KCPC_00053284-RA	K00826	K00826	E2.6.1.42, ilvE; branched-chain amino acid aminotransferase [EC:2.6.1.42]	00270 Cysteine and methionine metabolism [PATH:ko00270]; 00280 Valine, leucine and isoleucine degradation [PATH:ko00280]; 00290 Valine, leucine and isoleucine biosynthesis [PATH:ko00290]; 00770 Pantothenate and CoA biosynthesis [PATH:ko00770]; 00966 Glucosinolate biosynthesis [PATH:ko00966]; 01007 Amino acid related enzymes [BR:ko01007];
KCPC_00053286-RA	K09422	K09422	MYBP; transcription factor MYB, plant	03000 Transcription factors [BR:ko03000];
KCPC_00053291-RA	K14207	K14207	SLC38A2, SNAT2; solute carrier family 38 (sodium-coupled neutral amino acid transporter), member 2	04974 Protein digestion and absorption [PATH:ko04974]; 04724 Glutamatergic synapse [PATH:ko04724]; 04727 GABAergic synapse [PATH:ko04727]; 02000 Transporters [BR:ko02000];
KCPC_00053296-RA	K12821	K12821	PRPF40, PRP40; pre-mRNA-processing factor 40	03040 Spliceosome [PATH:ko03040]; 03041 Spliceosome [BR:ko03041];
KCPC_00053305-RA	K09571	K09571	FKBP4_5; FK506-binding protein 4/5 [EC:5.2.1.8]	04915 Estrogen signaling pathway [PATH:ko04915]; 03110 Chaperones and folding catalysts [BR:ko03110];
KCPC_00053306-RA	K16296	K16296	SCPL-I; serine carboxypeptidase-like clade I [EC:3.4.16.-]	01002 Peptidases and inhibitors [BR:ko01002];
KCPC_00053309-RA	K24104	K24104	GPN; GPN-loop GTPase	03021 Transcription machinery [BR:ko03021];
KCPC_00053339-RA	K06627	K06627	CCNA; cyclin-A	04152 AMPK signaling pathway [PATH:ko04152]; 04110 Cell cycle [PATH:ko04110]; 04218 Cellular senescence [PATH:ko04218]; 04914 Progesterone-mediated oocyte maturation [PATH:ko04914]; 05200 Pathways in cancer [PATH:ko05200]; 05202 Transcriptional misregulation in cancer [PATH:ko05202]; 05203 Viral carcinogenesis [PATH:ko05203]; 05221 Acute myeloid leukemia [PATH:ko05221]; 05166 Human T-cell leukemi…
KCPC_00053340-RA	K06627	K06627	CCNA; cyclin-A	04152 AMPK signaling pathway [PATH:ko04152]; 04110 Cell cycle [PATH:ko04110]; 04218 Cellular senescence [PATH:ko04218]; 04914 Progesterone-mediated oocyte maturation [PATH:ko04914]; 05200 Pathways in cancer [PATH:ko05200]; 05202 Transcriptional misregulation in cancer [PATH:ko05202]; 05203 Viral carcinogenesis [PATH:ko05203]; 05221 Acute myeloid leukemia [PATH:ko05221]; 05166 Human T-cell leukemi…
KCPC_00053349-RA	K00654	K00654	SPT; serine palmitoyltransferase [EC:2.3.1.50]	00600 Sphingolipid metabolism [PATH:ko00600]; 04071 Sphingolipid signaling pathway [PATH:ko04071]; 04138 Autophagy - yeast [PATH:ko04138]; 01007 Amino acid related enzymes [BR:ko01007];
KCPC_00053354-RA	K09286	K09286	EREBP; EREBP-like factor	03000 Transcription factors [BR:ko03000];
KCPC_00053369-RA	K09419	K09419	HSFF; heat shock transcription factor, other eukaryote	03000 Transcription factors [BR:ko03000];
KCPC_00053374-RA	K13174	K13174	THOC5; THO complex subunit 5	03013 RNA transport [PATH:ko03013]; 03019 Messenger RNA biogenesis [BR:ko03019]; 03041 Spliceosome [BR:ko03041];
KCPC_00053381-RA	K08790	K08790	STK38, NDR; serine/threonine kinase 38 [EC:2.7.11.1]	01001 Protein kinases [BR:ko01001];
KCPC_00053382-RA	K18588	K18588	COQ10; coenzyme Q-binding protein COQ10	99987 Cofactor metabolism;
KCPC_00053398-RA	K01719	K01719	hemD, UROS; uroporphyrinogen-III synthase [EC:4.2.1.75]	00860 Porphyrin and chlorophyll metabolism [PATH:ko00860];
KCPC_00053413-RA	K14638	K14638	SLC15A3_4, PHT; solute carrier family 15 (peptide/histidine transporter), member 3/4	02000 Transporters [BR:ko02000];
KCPC_00053445-RA	K14503	K14503	BZR1_2; brassinosteroid resistant 1/2	04075 Plant hormone signal transduction [PATH:ko04075];
KCPC_00053471-RA	K23050	K23050	PCBER1; phenylcoumaran benzylic ether reductase [EC:1.3.1.-]	99980 Enzymes with EC numbers;
KCPC_00053474-RA	K01726	K01726	GAMMACA; gamma-carbonic anhydrase [EC:4.2.1.-]	99980 Enzymes with EC numbers;
KCPC_00053478-RA	K19355	K19355	MAN; mannan endo-1,4-beta-mannosidase [EC:3.2.1.78]	00051 Fructose and mannose metabolism [PATH:ko00051];
KCPC_00053495-RA	K07056	K07056	rsmI; 16S rRNA (cytidine1402-2'-O)-methyltransferase [EC:2.1.1.198]	03009 Ribosome biogenesis [BR:ko03009];
KCPC_00053503-RA	K01373	K01373	CTSF; cathepsin F [EC:3.4.22.41]	04142 Lysosome [PATH:ko04142]; 04210 Apoptosis [PATH:ko04210]; 04626 Plant-pathogen interaction [PATH:ko04626]; 01002 Peptidases and inhibitors [BR:ko01002];
KCPC_00053507-RA	K09264	K09264	K09264; MADS-box transcription factor, plant	03000 Transcription factors [BR:ko03000];
KCPC_00053509-RA	K11498	K11498	CENPE; centromeric protein E	01009 Protein phosphatases and associated proteins [BR:ko01009]; 03036 Chromosome and associated proteins [BR:ko03036];
KCPC_00053536-RA	K18270	K18270	RAB3GAP1; Rab3 GTPase-activating protein catalytic subunit	04131 Membrane trafficking [BR:ko04131]; 04147 Exosome [BR:ko04147];
KCPC_00053548-RA	K00645	K00645	fabD, MCAT, MCT1; [acyl-carrier-protein] S-malonyltransferase [EC:2.3.1.39]	00061 Fatty acid biosynthesis [PATH:ko00061]; 00333 Prodigiosin biosynthesis [PATH:ko00333]; 01004 Lipid biosynthesis proteins [BR:ko01004];
KCPC_00053551-RA	K17508	K17508	PTC7, PPTC7; protein phosphatase PTC7 [EC:3.1.3.16]	01009 Protein phosphatases and associated proteins [BR:ko01009];
KCPC_00053569-RA	K17408	K17408	DAP3, MRPS29; small subunit ribosomal protein S29	03011 Ribosome [BR:ko03011]; 03029 Mitochondrial biogenesis [BR:ko03029];
KCPC_00053576-RA	K00430	K00430	E1.11.1.7; peroxidase [EC:1.11.1.7]	00940 Phenylpropanoid biosynthesis [PATH:ko00940];
KCPC_00053581-RA	K00430	K00430	E1.11.1.7; peroxidase [EC:1.11.1.7]	00940 Phenylpropanoid biosynthesis [PATH:ko00940];
KCPC_00053586-RA	K01866	K01866	YARS, tyrS; tyrosyl-tRNA synthetase [EC:6.1.1.1]	00970 Aminoacyl-tRNA biosynthesis [PATH:ko00970]; 01007 Amino acid related enzymes [BR:ko01007]; 03016 Transfer RNA biogenesis [BR:ko03016]; 03029 Mitochondrial biogenesis [BR:ko03029];
KCPC_00053589-RA	K07198	K07198	PRKAA, AMPK; 5'-AMP-activated protein kinase, catalytic alpha subunit [EC:2.7.11.11]	04371 Apelin signaling pathway [PATH:ko04371]; 04068 FoxO signaling pathway [PATH:ko04068]; 04151 PI3K-Akt signaling pathway [PATH:ko04151]; 04152 AMPK signaling pathway [PATH:ko04152]; 04150 mTOR signaling pathway [PATH:ko04150]; 04140 Autophagy - animal [PATH:ko04140]; 04530 Tight junction [PATH:ko04530]; 04910 Insulin signaling pathway [PATH:ko04910]; 04922 Glucagon signaling pathway [PATH:ko0…
KCPC_00053605-RA	K14829	K14829	IPI3; pre-rRNA-processing protein IPI3	03009 Ribosome biogenesis [BR:ko03009];
KCPC_00053614-RA	K00799	K00799	GST, gst; glutathione S-transferase [EC:2.5.1.18]	00480 Glutathione metabolism [PATH:ko00480]; 00980 Metabolism of xenobiotics by cytochrome P450 [PATH:ko00980]; 00982 Drug metabolism - cytochrome P450 [PATH:ko00982]; 00983 Drug metabolism - other enzymes [PATH:ko00983]; 04212 Longevity regulating pathway - worm [PATH:ko04212]; 05200 Pathways in cancer [PATH:ko05200]; 05204 Chemical carcinogenesis [PATH:ko05204]; 05225 Hepatocellular carcinoma […
KCPC_00053617-RA	K12823	K12823	DDX5, DBP2; ATP-dependent RNA helicase DDX5/DBP2 [EC:3.6.4.13]	03040 Spliceosome [PATH:ko03040]; 05202 Transcriptional misregulation in cancer [PATH:ko05202]; 05205 Proteoglycans in cancer [PATH:ko05205]; 03041 Spliceosome [BR:ko03041]; 03009 Ribosome biogenesis [BR:ko03009];
KCPC_00053645-RA	K01522	K01522	FHIT; bis(5'-adenosyl)-triphosphatase [EC:3.6.1.29]	00230 Purine metabolism [PATH:ko00230]; 05222 Small cell lung cancer [PATH:ko05222]; 05223 Non-small cell lung cancer [PATH:ko05223];
KCPC_00053647-RA	K03654	K03654	recQ; ATP-dependent DNA helicase RecQ [EC:3.6.4.12]	03018 RNA degradation [PATH:ko03018]; 03019 Messenger RNA biogenesis [BR:ko03019]; 03400 DNA repair and recombination proteins [BR:ko03400];
KCPC_00053667-RA	K00799	K00799	GST, gst; glutathione S-transferase [EC:2.5.1.18]	00480 Glutathione metabolism [PATH:ko00480]; 00980 Metabolism of xenobiotics by cytochrome P450 [PATH:ko00980]; 00982 Drug metabolism - cytochrome P450 [PATH:ko00982]; 00983 Drug metabolism - other enzymes [PATH:ko00983]; 04212 Longevity regulating pathway - worm [PATH:ko04212]; 05200 Pathways in cancer [PATH:ko05200]; 05204 Chemical carcinogenesis [PATH:ko05204]; 05225 Hepatocellular carcinoma […
KCPC_00053671-RA	K17839	K17839	PAO4, PAO3, PAO2; polyamine oxidase [EC:1.5.3.17 1.5.3.-]	00330 Arginine and proline metabolism [PATH:ko00330]; 00410 beta-Alanine metabolism [PATH:ko00410]; 00770 Pantothenate and CoA biosynthesis [PATH:ko00770];
KCPC_00053672-RA	K07889	K07889	RAB5C; Ras-related protein Rab-5C	04014 Ras signaling pathway [PATH:ko04014]; 04144 Endocytosis [PATH:ko04144]; 04145 Phagosome [PATH:ko04145]; 04962 Vasopressin-regulated water reabsorption [PATH:ko04962]; 05132 Salmonella infection [PATH:ko05132]; 05152 Tuberculosis [PATH:ko05152]; 05146 Amoebiasis [PATH:ko05146]; 04131 Membrane trafficking [BR:ko04131]; 04147 Exosome [BR:ko04147]; 04031 GTP-binding proteins [BR:ko04031];
KCPC_00053680-RA	K00695	K00695	SUS; sucrose synthase [EC:2.4.1.13]	00500 Starch and sucrose metabolism [PATH:ko00500]; 01003 Glycosyltransferases [BR:ko01003];
KCPC_00053699-RA	K00031	K00031	IDH1, IDH2, icd; isocitrate dehydrogenase [EC:1.1.1.42]	00020 Citrate cycle (TCA cycle) [PATH:ko00020]; 00720 Carbon fixation pathways in prokaryotes [PATH:ko00720]; 00480 Glutathione metabolism [PATH:ko00480]; 04146 Peroxisome [PATH:ko04146]; 05230 Central carbon metabolism in cancer [PATH:ko05230];
KCPC_00053700-RA	K01580	K01580	E4.1.1.15, gadB, gadA, GAD; glutamate decarboxylase [EC:4.1.1.15]	00650 Butanoate metabolism [PATH:ko00650]; 00250 Alanine, aspartate and glutamate metabolism [PATH:ko00250]; 00410 beta-Alanine metabolism [PATH:ko00410]; 00430 Taurine and hypotaurine metabolism [PATH:ko00430]; 02024 Quorum sensing [PATH:ko02024]; 04727 GABAergic synapse [PATH:ko04727]; 04940 Type I diabetes mellitus [PATH:ko04940];
KCPC_00053709-RA	K23327	K23327	HIKESHI; protein Hikeshi	03110 Chaperones and folding catalysts [BR:ko03110];
KCPC_00053726-RA	K06678	K06678	YCG1, CAPG; condensin complex subunit 3	04111 Cell cycle - yeast [PATH:ko04111]; 03036 Chromosome and associated proteins [BR:ko03036];
KCPC_00053730-RA	K13993	K13993	HSP20; HSP20 family protein	04141 Protein processing in endoplasmic reticulum [PATH:ko04141]; 03110 Chaperones and folding catalysts [BR:ko03110];
KCPC_00053737-RA	K12854	K12854	SNRNP200, BRR2; pre-mRNA-splicing helicase BRR2 [EC:3.6.4.13]	03040 Spliceosome [PATH:ko03040]; 03041 Spliceosome [BR:ko03041];
KCPC_00053741-RA	K11649	K11649	SMARCC; SWI/SNF related-matrix-associated actin-dependent regulator of chromatin subfamily C	04714 Thermogenesis [PATH:ko04714]; 05225 Hepatocellular carcinoma [PATH:ko05225]; 03021 Transcription machinery [BR:ko03021]; 03036 Chromosome and associated proteins [BR:ko03036];
KCPC_00053751-RA	K14803	K14803	PTC2_3; protein phosphatase PTC2/3 [EC:3.1.3.16]	01009 Protein phosphatases and associated proteins [BR:ko01009]; 03009 Ribosome biogenesis [BR:ko03009];
KCPC_00053774-RA	K12349	K12349	ASAH2; neutral ceramidase [EC:3.5.1.23]	00600 Sphingolipid metabolism [PATH:ko00600]; 04071 Sphingolipid signaling pathway [PATH:ko04071];
KCPC_00053781-RA	K02638	K02638	petE; plastocyanin	00195 Photosynthesis [PATH:ko00195]; 00194 Photosynthesis proteins [BR:ko00194];
KCPC_00053793-RA	K03033	K03033	PSMD3, RPN3; 26S proteasome regulatory subunit N3	03050 Proteasome [PATH:ko03050]; 05169 Epstein-Barr virus infection [PATH:ko05169]; 05010 Alzheimer disease [PATH:ko05010]; 05012 Parkinson disease [PATH:ko05012]; 05014 Amyotrophic lateral sclerosis [PATH:ko05014]; 05016 Huntington disease [PATH:ko05016]; 05017 Spinocerebellar ataxia [PATH:ko05017]; 05020 Prion disease [PATH:ko05020]; 05022 Pathways of neurodegeneration - multiple diseases [PATH…
KCPC_00053820-RA	K12173	K12173	BRE, BRCC45; BRCA1-A complex subunit BRE	03440 Homologous recombination [PATH:ko03440]; 04121 Ubiquitin system [BR:ko04121]; 03036 Chromosome and associated proteins [BR:ko03036]; 03400 DNA repair and recombination proteins [BR:ko03400];
KCPC_00053821-RA	K07375	K07375	TUBB; tubulin beta	04145 Phagosome [PATH:ko04145]; 04540 Gap junction [PATH:ko04540]; 05130 Pathogenic Escherichia coli infection [PATH:ko05130]; 05132 Salmonella infection [PATH:ko05132]; 05010 Alzheimer disease [PATH:ko05010]; 05012 Parkinson disease [PATH:ko05012]; 05014 Amyotrophic lateral sclerosis [PATH:ko05014]; 05016 Huntington disease [PATH:ko05016]; 05020 Prion disease [PATH:ko05020]; 05022 Pathways of ne…
KCPC_00053828-RA	K03256	K03256	TRM6, GCD10; tRNA (adenine58-N1)-methyltransferase non-catalytic subunit	03016 Transfer RNA biogenesis [BR:ko03016];
KCPC_00053829-RA	K06620	K06620	E2F3; transcription factor E2F3	04110 Cell cycle [PATH:ko04110]; 04218 Cellular senescence [PATH:ko04218]; 05200 Pathways in cancer [PATH:ko05200]; 05206 MicroRNAs in cancer [PATH:ko05206]; 05212 Pancreatic cancer [PATH:ko05212]; 05225 Hepatocellular carcinoma [PATH:ko05225]; 05226 Gastric cancer [PATH:ko05226]; 05214 Glioma [PATH:ko05214]; 05220 Chronic myeloid leukemia [PATH:ko05220]; 05218 Melanoma [PATH:ko05218]; 05219 Blad…
KCPC_00053831-RA	K22520	K22520	LQY1; protein disulfide-isomerase [EC:5.3.4.1]	03110 Chaperones and folding catalysts [BR:ko03110];
KCPC_00053832-RA	K00586	K00586	DPH5; diphthine methyl ester synthase [EC:2.1.1.314]	03012 Translation factors [BR:ko03012];
KCPC_00053838-RA	K13811	K13811	PAPSS; 3'-phosphoadenosine 5'-phosphosulfate synthase [EC:2.7.7.4 2.7.1.25]	00920 Sulfur metabolism [PATH:ko00920]; 00230 Purine metabolism [PATH:ko00230]; 00450 Selenocompound metabolism [PATH:ko00450]; 00261 Monobactam biosynthesis [PATH:ko00261];
KCPC_00053843-RA	K15892	K15892	FOLK; farnesol kinase [EC:2.7.1.216]	00900 Terpenoid backbone biosynthesis [PATH:ko00900];
KCPC_00053845-RA	K11363	K11363	SGF11; SAGA-associated factor 11	03021 Transcription machinery [BR:ko03021]; 03036 Chromosome and associated proteins [BR:ko03036];
KCPC_00053860-RA	K01953	K01953	asnB, ASNS; asparagine synthase (glutamine-hydrolysing) [EC:6.3.5.4]	00250 Alanine, aspartate and glutamate metabolism [PATH:ko00250]; 01002 Peptidases and inhibitors [BR:ko01002];
KCPC_00053880-RA	K01802	K01802	E5.2.1.8; peptidylprolyl isomerase [EC:5.2.1.8]	99980 Enzymes with EC numbers;
KCPC_00053888-RA	K07300	K07300	chaA, CAX; Ca2+:H+ antiporter	02000 Transporters [BR:ko02000];
KCPC_00053890-RA	K11778	K11778	DHDDS, RER2, SRT1; ditrans,polycis-polyprenyl diphosphate synthase [EC:2.5.1.87]	00900 Terpenoid backbone biosynthesis [PATH:ko00900]; 01006 Prenyltransferases [BR:ko01006];
KCPC_00053891-RA	K03320	K03320	amt, AMT, MEP; ammonium transporter, Amt family	02000 Transporters [BR:ko02000];
KCPC_00053902-RA	K09422	K09422	MYBP; transcription factor MYB, plant	03000 Transcription factors [BR:ko03000];
KCPC_00053906-RA	K08193	K08193	SLC17A; MFS transporter, ACS family, solute carrier family 17 (sodium-dependent inorganic phosphate cotransporter), other	02000 Transporters [BR:ko02000];
KCPC_00053908-RA	K08193	K08193	SLC17A; MFS transporter, ACS family, solute carrier family 17 (sodium-dependent inorganic phosphate cotransporter), other	02000 Transporters [BR:ko02000];
KCPC_00053936-RA	K11254	K11254	H4; histone H4	04613 Neutrophil extracellular trap formation [PATH:ko04613]; 05203 Viral carcinogenesis [PATH:ko05203]; 05322 Systemic lupus erythematosus [PATH:ko05322]; 05034 Alcoholism [PATH:ko05034]; 03036 Chromosome and associated proteins [BR:ko03036];
KCPC_00053938-RA	K00688	K00688	PYG, glgP; glycogen phosphorylase [EC:2.4.1.1]	00500 Starch and sucrose metabolism [PATH:ko00500]; 04217 Necroptosis [PATH:ko04217]; 02026 Biofilm formation - Escherichia coli [PATH:ko02026]; 04910 Insulin signaling pathway [PATH:ko04910]; 04922 Glucagon signaling pathway [PATH:ko04922]; 04931 Insulin resistance [PATH:ko04931];
KCPC_00053951-RA	K04802	K04802	PCNA; proliferating cell nuclear antigen	03030 DNA replication [PATH:ko03030]; 03410 Base excision repair [PATH:ko03410]; 03420 Nucleotide excision repair [PATH:ko03420]; 03430 Mismatch repair [PATH:ko03430]; 04110 Cell cycle [PATH:ko04110]; 04530 Tight junction [PATH:ko04530]; 05161 Hepatitis B [PATH:ko05161]; 03032 DNA replication proteins [BR:ko03032]; 03400 DNA repair and recombination proteins [BR:ko03400];
KCPC_00053959-RA	K11338	K11338	RUVBL2, RVB2, INO80J; RuvB-like protein 2 [EC:3.6.4.12]	03036 Chromosome and associated proteins [BR:ko03036];
KCPC_00053960-RA	K23336	K23336	ARMC8; armadillo repeat-containing protein 8	04121 Ubiquitin system [BR:ko04121];
KCPC_00053964-RA	K08064	K08064	NFYA, HAP2; nuclear transcription factor Y, alpha	04612 Antigen processing and presentation [PATH:ko04612]; 05152 Tuberculosis [PATH:ko05152]; 05017 Spinocerebellar ataxia [PATH:ko05017]; 03000 Transcription factors [BR:ko03000];
KCPC_00053967-RA	K12880	K12880	THOC3; THO complex subunit 3	03040 Spliceosome [PATH:ko03040]; 03013 RNA transport [PATH:ko03013]; 03019 Messenger RNA biogenesis [BR:ko03019]; 03041 Spliceosome [BR:ko03041];
KCPC_00053969-RA	K06699	K06699	PSME4; proteasome activator subunit 4	03050 Proteasome [PATH:ko03050]; 03051 Proteasome [BR:ko03051];
KCPC_00053979-RA	K11885	K11885	DDI1; DNA damage-inducible protein 1	03051 Proteasome [BR:ko03051];
KCPC_00054015-RA	K00876	K00876	udk, UCK; uridine kinase [EC:2.7.1.48]	00240 Pyrimidine metabolism [PATH:ko00240]; 00983 Drug metabolism - other enzymes [PATH:ko00983];
KCPC_00054020-RA	K04079	K04079	HSP90A, htpG; molecular chaperone HtpG	04141 Protein processing in endoplasmic reticulum [PATH:ko04141]; 04151 PI3K-Akt signaling pathway [PATH:ko04151]; 04217 Necroptosis [PATH:ko04217]; 04621 NOD-like receptor signaling pathway [PATH:ko04621]; 04612 Antigen processing and presentation [PATH:ko04612]; 04659 Th17 cell differentiation [PATH:ko04659]; 04657 IL-17 signaling pathway [PATH:ko04657]; 04915 Estrogen signaling pathway [PATH:k…
KCPC_00054028-RA	K23569	K23569	EMC8_9; ER membrane protein complex subunit 8/9	04131 Membrane trafficking [BR:ko04131];
KCPC_00054029-RA	K14835	K14835	NOP2; 25S rRNA (cytosine2870-C5)-methyltransferase [EC:2.1.1.310]	03009 Ribosome biogenesis [BR:ko03009];
KCPC_00054030-RA	K03027	K03027	RPC40, POLR1C; DNA-directed RNA polymerases I and III subunit RPAC1	03020 RNA polymerase [PATH:ko03020]; 04623 Cytosolic DNA-sensing pathway [PATH:ko04623]; 03021 Transcription machinery [BR:ko03021];
KCPC_00054037-RA	K02907	K02907	RP-L30, MRPL30, rpmD; large subunit ribosomal protein L30	03010 Ribosome [PATH:ko03010]; 03011 Ribosome [BR:ko03011];
KCPC_00054047-RA	K03500	K03500	rsmB, sun; 16S rRNA (cytosine967-C5)-methyltransferase [EC:2.1.1.176]	03009 Ribosome biogenesis [BR:ko03009];
KCPC_00054048-RA	K06210	K06210	NMNAT; nicotinamide mononucleotide adenylyltransferase [EC:2.7.7.1 2.7.7.18]	00760 Nicotinate and nicotinamide metabolism [PATH:ko00760];
KCPC_00054069-RA	K14398	K14398	CPSF6_7; cleavage and polyadenylation specificity factor subunit 6/7	03015 mRNA surveillance pathway [PATH:ko03015]; 03019 Messenger RNA biogenesis [BR:ko03019];
KCPC_00054103-RA	K09955	K09955	K09955; uncharacterized protein	99997 Function unknown;
KCPC_00054118-RA	K08867	K08867	WNK, PRKWNK; WNK lysine deficient protein kinase [EC:2.7.11.1]	01001 Protein kinases [BR:ko01001]; 01009 Protein phosphatases and associated proteins [BR:ko01009];
KCPC_00054121-RA	K14411	K14411	MSI; RNA-binding protein Musashi	03015 mRNA surveillance pathway [PATH:ko03015]; 03019 Messenger RNA biogenesis [BR:ko03019];
KCPC_00054124-RA	K14411	K14411	MSI; RNA-binding protein Musashi	03015 mRNA surveillance pathway [PATH:ko03015]; 03019 Messenger RNA biogenesis [BR:ko03019];
KCPC_00054128-RA	K17292	K17292	TBCA; tubulin-specific chaperone A	04812 Cytoskeleton proteins [BR:ko04812]; 04147 Exosome [BR:ko04147];
KCPC_00054136-RA	K23543	K23543	CCDC115; coiled-coil domain-containing protein 115	04131 Membrane trafficking [BR:ko04131];
KCPC_00054142-RA	K03531	K03531	ftsZ; cell division protein FtsZ	04112 Cell cycle - Caulobacter [PATH:ko04112]; 03036 Chromosome and associated proteins [BR:ko03036]; 04812 Cytoskeleton proteins [BR:ko04812]; 02048 Prokaryotic defense system [BR:ko02048];
KCPC_00054146-RA	K15423	K15423	PPP4C; serine/threonine-protein phosphatase 4 catalytic subunit [EC:3.1.3.16]	04922 Glucagon signaling pathway [PATH:ko04922]; 01009 Protein phosphatases and associated proteins [BR:ko01009]; 03400 DNA repair and recombination proteins [BR:ko03400];
KCPC_00054152-RA	K00981	K00981	E2.7.7.41, CDS1, CDS2, cdsA; phosphatidate cytidylyltransferase [EC:2.7.7.41]	00564 Glycerophospholipid metabolism [PATH:ko00564]; 04070 Phosphatidylinositol signaling system [PATH:ko04070];
KCPC_00054160-RA	K14004	K14004	SEC13; protein transport protein SEC13	03013 RNA transport [PATH:ko03013]; 04141 Protein processing in endoplasmic reticulum [PATH:ko04141]; 04150 mTOR signaling pathway [PATH:ko04150]; 05014 Amyotrophic lateral sclerosis [PATH:ko05014]; 03019 Messenger RNA biogenesis [BR:ko03019]; 04131 Membrane trafficking [BR:ko04131];
KCPC_00054202-RA	K08741	K08741	MSH5; DNA mismatch repair protein MSH5	03400 DNA repair and recombination proteins [BR:ko03400];
KCPC_00054207-RA	K22184	K22184	BRD9; bromodomain-containing protein 9	03036 Chromosome and associated proteins [BR:ko03036];
KCPC_00054215-RA	K16587	K16587	HAUS4; HAUS augmin-like complex subunit 4	03036 Chromosome and associated proteins [BR:ko03036];
KCPC_00054216-RA	K03113	K03113	EIF1, SUI1; translation initiation factor 1	03013 RNA transport [PATH:ko03013]; 03012 Translation factors [BR:ko03012];
KCPC_00054220-RA	K09022	K09022	ridA, tdcF, RIDA; 2-iminobutanoate/2-iminopropanoate deaminase [EC:3.5.99.10]	99980 Enzymes with EC numbers;
KCPC_00054221-RA	K13719	K13719	OTU1, YOD1; ubiquitin thioesterase OTU1 [EC:3.1.2.-]	04141 Protein processing in endoplasmic reticulum [PATH:ko04141]; 01002 Peptidases and inhibitors [BR:ko01002];
KCPC_00054231-RA	K07304	K07304	msrA; peptide-methionine (S)-S-oxide reductase [EC:1.8.4.11]	99980 Enzymes with EC numbers;
KCPC_00054239-RA	K22390	K22390	ACP7; acid phosphatase type 7	99999 Others;
KCPC_00054251-RA	K13181	K13181	DDX27, DRS1; ATP-dependent RNA helicase DDX27 [EC:3.6.4.13]	03041 Spliceosome [BR:ko03041]; 03009 Ribosome biogenesis [BR:ko03009];
KCPC_00054253-RA	K13108	K13108	SNIP1; smad nuclear-interacting protein 1	03041 Spliceosome [BR:ko03041];
KCPC_00054254-RA	K01696	K01696	trpB; tryptophan synthase beta chain [EC:4.2.1.20]	00260 Glycine, serine and threonine metabolism [PATH:ko00260]; 00400 Phenylalanine, tyrosine and tryptophan biosynthesis [PATH:ko00400];
KCPC_00054265-RA	K12869	K12869	CRN, CRNKL1, CLF1, SYF3; crooked neck	03040 Spliceosome [PATH:ko03040]; 03041 Spliceosome [BR:ko03041]; 03036 Chromosome and associated proteins [BR:ko03036];
KCPC_00054273-RA	K02433	K02433	gatA, QRSL1; aspartyl-tRNA(Asn)/glutamyl-tRNA(Gln) amidotransferase subunit A [EC:6.3.5.6 6.3.5.7]	00970 Aminoacyl-tRNA biosynthesis [PATH:ko00970]; 03029 Mitochondrial biogenesis [BR:ko03029];
KCPC_00054274-RA	K15077	K15077	ELA1; elongin-A	03400 DNA repair and recombination proteins [BR:ko03400];
KCPC_00054292-RA	K09264	K09264	K09264; MADS-box transcription factor, plant	03000 Transcription factors [BR:ko03000];
KCPC_00054361-RA	K13508	K13508	GPAT; glycerol-3-phosphate acyltransferase [EC:2.3.1.15 2.3.1.198]	00561 Glycerolipid metabolism [PATH:ko00561]; 00564 Glycerophospholipid metabolism [PATH:ko00564]; 01004 Lipid biosynthesis proteins [BR:ko01004];
KCPC_00054379-RA	K19825	K19825	DBR; 2-alkenal reductase (NADP+) [EC:1.3.1.102]	99980 Enzymes with EC numbers;
KCPC_00054386-RA	K05389	K05389	KCNKF; potassium channel subfamily K, other eukaryote	04040 Ion channels [BR:ko04040];
KCPC_00054389-RA	K11883	K11883	NOB1; RNA-binding protein NOB1	03008 Ribosome biogenesis in eukaryotes [PATH:ko03008]; 03009 Ribosome biogenesis [BR:ko03009]; 03051 Proteasome [BR:ko03051];
KCPC_00054545-RA	K00830	K00830	AGXT; alanine-glyoxylate transaminase / serine-glyoxylate transaminase / serine-pyruvate transaminase [EC:2.6.1.44 2.6.1.45 2.6.1.51]	00630 Glyoxylate and dicarboxylate metabolism [PATH:ko00630]; 00680 Methane metabolism [PATH:ko00680]; 00250 Alanine, aspartate and glutamate metabolism [PATH:ko00250]; 00260 Glycine, serine and threonine metabolism [PATH:ko00260]; 04146 Peroxisome [PATH:ko04146]; 01007 Amino acid related enzymes [BR:ko01007];
KCPC_00054546-RA	K22733	K22733	NIPA, SLC57A2S; magnesium transporter	02000 Transporters [BR:ko02000];
KCPC_00054566-RA	K20782	K20782	HPAT; hydroxyproline O-arabinosyltransferase [EC:2.4.2.58]	00514 Other types of O-glycan biosynthesis [PATH:ko00514]; 01003 Glycosyltransferases [BR:ko01003];
KCPC_00054589-RA	K13412	K13412	CPK; calcium-dependent protein kinase [EC:2.7.11.1]	04626 Plant-pathogen interaction [PATH:ko04626]; 05145 Toxoplasmosis [PATH:ko05145]; 01001 Protein kinases [BR:ko01001];
KCPC_00054547-RA	K13100	K13100	CWC22; pre-mRNA-splicing factor CWC22	03041 Spliceosome [BR:ko03041];
KCPC_00054615-RA	K11088	K11088	SNRPD3, SMD3; small nuclear ribonucleoprotein D3	03040 Spliceosome [PATH:ko03040]; 04139 Mitophagy - yeast [PATH:ko04139]; 05322 Systemic lupus erythematosus [PATH:ko05322]; 03041 Spliceosome [BR:ko03041]; 03032 DNA replication proteins [BR:ko03032];
KCPC_00054636-RA	K11886	K11886	ECM29; proteasome component ECM29	03051 Proteasome [BR:ko03051];
KCPC_00054643-RA	K01640	K01640	E4.1.3.4, HMGCL, hmgL; hydroxymethylglutaryl-CoA lyase [EC:4.1.3.4]	00650 Butanoate metabolism [PATH:ko00650]; 00072 Synthesis and degradation of ketone bodies [PATH:ko00072]; 00280 Valine, leucine and isoleucine degradation [PATH:ko00280]; 00281 Geraniol degradation [PATH:ko00281]; 04146 Peroxisome [PATH:ko04146];
KCPC_00054613-RA	K03635	K03635	MOCS2B, moaE; molybdopterin synthase catalytic subunit [EC:2.8.1.12]	00790 Folate biosynthesis [PATH:ko00790]; 04122 Sulfur relay system [PATH:ko04122];
KCPC_00054645-RA	K01922	K01922	PPCS, COAB; phosphopantothenate---cysteine ligase (ATP) [EC:6.3.2.51]	00770 Pantothenate and CoA biosynthesis [PATH:ko00770];
KCPC_00054698-RA	K18158	K18158	NCA2; nuclear control of ATPase protein 2	03029 Mitochondrial biogenesis [BR:ko03029];
KCPC_00054713-RA	K21752	K21752	DRAP1, NC2-alpha; Dr1-associated corepressor	03021 Transcription machinery [BR:ko03021];
KCPC_00054716-RA	K03834	K03834	tyrP; tyrosine-specific transport protein	02000 Transporters [BR:ko02000];
KCPC_00054778-RA	K08819	K08819	CDK12_13; cyclin-dependent kinase 12/13 [EC:2.7.11.22 2.7.11.23]	01001 Protein kinases [BR:ko01001];
KCPC_00054784-RA	K02183	K02183	CALM; calmodulin	04016 MAPK signaling pathway - plant [PATH:ko04016]; 04014 Ras signaling pathway [PATH:ko04014]; 04015 Rap1 signaling pathway [PATH:ko04015]; 04371 Apelin signaling pathway [PATH:ko04371]; 04020 Calcium signaling pathway [PATH:ko04020]; 04070 Phosphatidylinositol signaling system [PATH:ko04070]; 04024 cAMP signaling pathway [PATH:ko04024]; 04022 cGMP-PKG signaling pathway [PATH:ko04022]; 04114 Oo…
KCPC_00054797-RA	K00121	K00121	frmA, ADH5, adhC; S-(hydroxymethyl)glutathione dehydrogenase / alcohol dehydrogenase [EC:1.1.1.284 1.1.1.1]	00010 Glycolysis / Gluconeogenesis [PATH:ko00010]; 00620 Pyruvate metabolism [PATH:ko00620]; 00680 Methane metabolism [PATH:ko00680]; 00071 Fatty acid degradation [PATH:ko00071]; 00350 Tyrosine metabolism [PATH:ko00350]; 00830 Retinol metabolism [PATH:ko00830]; 00625 Chloroalkane and chloroalkene degradation [PATH:ko00625]; 00626 Naphthalene degradation [PATH:ko00626]; 00980 Metabolism of xenobio…
KCPC_00054798-RA	K12625	K12625	LSM6; U6 snRNA-associated Sm-like protein LSm6	03040 Spliceosome [PATH:ko03040]; 03018 RNA degradation [PATH:ko03018]; 03019 Messenger RNA biogenesis [BR:ko03019]; 03041 Spliceosome [BR:ko03041];
KCPC_00054799-RA	K00423	K00423	E1.10.3.3; L-ascorbate oxidase [EC:1.10.3.3]	00053 Ascorbate and aldarate metabolism [PATH:ko00053];
KCPC_00054731-RA	K01183	K01183	E3.2.1.14; chitinase [EC:3.2.1.14]	00520 Amino sugar and nucleotide sugar metabolism [PATH:ko00520];
KCPC_00054742-RA	K11982	K11982	RNF115_126; E3 ubiquitin-protein ligase RNF115/126 [EC:2.3.2.27]	04131 Membrane trafficking [BR:ko04131]; 04121 Ubiquitin system [BR:ko04121];
KCPC_00054743-RA	K03188	K03188	ureF; urease accessory protein	99975 Protein processing;
KCPC_00054744-RA	K03294	K03294	TC.APA; basic amino acid/polyamine antiporter, APA family	99977 Transport;
KCPC_00054745-RA	K03294	K03294	TC.APA; basic amino acid/polyamine antiporter, APA family	99977 Transport;
KCPC_00054746-RA	K03294	K03294	TC.APA; basic amino acid/polyamine antiporter, APA family	99977 Transport;
KCPC_00054785-RA	K07199	K07199	PRKAB; 5'-AMP-activated protein kinase, regulatory beta subunit	04371 Apelin signaling pathway [PATH:ko04371]; 04068 FoxO signaling pathway [PATH:ko04068]; 04152 AMPK signaling pathway [PATH:ko04152]; 04530 Tight junction [PATH:ko04530]; 04910 Insulin signaling pathway [PATH:ko04910]; 04922 Glucagon signaling pathway [PATH:ko04922]; 04920 Adipocytokine signaling pathway [PATH:ko04920]; 04921 Oxytocin signaling pathway [PATH:ko04921]; 04211 Longevity regulatin…
KCPC_00054787-RA	K00121	K00121	frmA, ADH5, adhC; S-(hydroxymethyl)glutathione dehydrogenase / alcohol dehydrogenase [EC:1.1.1.284 1.1.1.1]	00010 Glycolysis / Gluconeogenesis [PATH:ko00010]; 00620 Pyruvate metabolism [PATH:ko00620]; 00680 Methane metabolism [PATH:ko00680]; 00071 Fatty acid degradation [PATH:ko00071]; 00350 Tyrosine metabolism [PATH:ko00350]; 00830 Retinol metabolism [PATH:ko00830]; 00625 Chloroalkane and chloroalkene degradation [PATH:ko00625]; 00626 Naphthalene degradation [PATH:ko00626]; 00980 Metabolism of xenobio…
KCPC_00054793-RA	K11593	K11593	ELF2C, AGO; eukaryotic translation initiation factor 2C	04361 Axon regeneration [PATH:ko04361]; 03019 Messenger RNA biogenesis [BR:ko03019]; 03036 Chromosome and associated proteins [BR:ko03036];
KCPC_00054808-RA	K14514	K14514	EIN3; ethylene-insensitive protein 3	04016 MAPK signaling pathway - plant [PATH:ko04016]; 04075 Plant hormone signal transduction [PATH:ko04075]; 03000 Transcription factors [BR:ko03000];
KCPC_00054811-RA	K14514	K14514	EIN3; ethylene-insensitive protein 3	04016 MAPK signaling pathway - plant [PATH:ko04016]; 04075 Plant hormone signal transduction [PATH:ko04075]; 03000 Transcription factors [BR:ko03000];
KCPC_00054812-RA	K03130	K03130	TAF5; transcription initiation factor TFIID subunit 5	03022 Basal transcription factors [PATH:ko03022]; 03021 Transcription machinery [BR:ko03021]; 03036 Chromosome and associated proteins [BR:ko03036];
KCPC_00054856-RA	K21844	K21844	FAM126; protein FAM126	04131 Membrane trafficking [BR:ko04131];
KCPC_00054859-RA	K10960	K10960	chlP, bchP; geranylgeranyl diphosphate/geranylgeranyl-bacteriochlorophyllide a reductase [EC:1.3.1.83 1.3.1.111]	00860 Porphyrin and chlorophyll metabolism [PATH:ko00860]; 00900 Terpenoid backbone biosynthesis [PATH:ko00900];
KCPC_00054862-RA	K13610	K13610	HMT; 13-hydroxylupinine O-tigloyltransferase [EC:2.3.1.93]	00960 Tropane, piperidine and pyridine alkaloid biosynthesis [PATH:ko00960];
KCPC_00054880-RA	K11667	K11667	INO80C, IES6; INO80 complex subunit C	03036 Chromosome and associated proteins [BR:ko03036];
KCPC_00054905-RA	K15414	K15414	C1QBP; complement component 1 Q subcomponent-binding protein, mitochondrial	00536 Glycosaminoglycan binding proteins [BR:ko00536];
KCPC_00054816-RA	K22817	K22817	NSMCE1, NSE1; non-structural maintenance of chromosomes element 1 [EC:2.3.2.27]	04121 Ubiquitin system [BR:ko04121]; 03400 DNA repair and recombination proteins [BR:ko03400];
KCPC_00054886-RA	K02983	K02983	RP-S30e, RPS30; small subunit ribosomal protein S30e	03010 Ribosome [PATH:ko03010]; 05171 Coronavirus disease - COVID-19 [PATH:ko05171]; 03011 Ribosome [BR:ko03011]; 04121 Ubiquitin system [BR:ko04121];
KCPC_00054888-RA	K10523	K10523	SPOP; speckle-type POZ protein	04340 Hedgehog signaling pathway [PATH:ko04340]; 04341 Hedgehog signaling pathway - fly [PATH:ko04341]; 04121 Ubiquitin system [BR:ko04121];
KCPC_00054904-RA	K16573	K16573	TUBGCP6, GCP6; gamma-tubulin complex component 6	03036 Chromosome and associated proteins [BR:ko03036]; 04812 Cytoskeleton proteins [BR:ko04812];
KCPC_00055012-RA	K15210	K15210	SNAPC3; snRNA-activating protein complex subunit 3	03021 Transcription machinery [BR:ko03021];
KCPC_00055059-RA	K17080	K17080	PHB1; prohibitin 1	03029 Mitochondrial biogenesis [BR:ko03029]; 04147 Exosome [BR:ko04147];
KCPC_00055017-RA	K14012	K14012	NSFL1C, UBX1, SHP1; UBX domain-containing protein 1	04141 Protein processing in endoplasmic reticulum [PATH:ko04141]; 04131 Membrane trafficking [BR:ko04131];
KCPC_00055066-RA	K11984	K11984	SART1, HAF, SNU66; U4/U6.U5 tri-snRNP-associated protein 1	03040 Spliceosome [PATH:ko03040]; 03041 Spliceosome [BR:ko03041]; 04121 Ubiquitin system [BR:ko04121];
KCPC_00054919-RA	K11817	K11817	AAO1_2; indole-3-acetaldehyde oxidase [EC:1.2.3.7]	00380 Tryptophan metabolism [PATH:ko00380];
KCPC_00054927-RA	K11817	K11817	AAO1_2; indole-3-acetaldehyde oxidase [EC:1.2.3.7]	00380 Tryptophan metabolism [PATH:ko00380];
KCPC_00054960-RA	K13217	K13217	PRPF39, PRP39; pre-mRNA-processing factor 39	03041 Spliceosome [BR:ko03041];
KCPC_00054966-RA	K11838	K11838	USP7, UBP15; ubiquitin carboxyl-terminal hydrolase 7 [EC:3.4.19.12]	04068 FoxO signaling pathway [PATH:ko04068]; 05203 Viral carcinogenesis [PATH:ko05203]; 05169 Epstein-Barr virus infection [PATH:ko05169]; 01002 Peptidases and inhibitors [BR:ko01002]; 04121 Ubiquitin system [BR:ko04121];
KCPC_00054936-RA	K02887	K02887	RP-L20, MRPL20, rplT; large subunit ribosomal protein L20	03010 Ribosome [PATH:ko03010]; 03011 Ribosome [BR:ko03011];
KCPC_00054958-RA	K02887	K02887	RP-L20, MRPL20, rplT; large subunit ribosomal protein L20	03010 Ribosome [PATH:ko03010]; 03011 Ribosome [BR:ko03011];
KCPC_00054961-RA	K14808	K14808	DDX54, DBP10; ATP-dependent RNA helicase DDX54/DBP10 [EC:3.6.4.13]	03009 Ribosome biogenesis [BR:ko03009];
KCPC_00054964-RA	K06669	K06669	SMC3, CSPG6; structural maintenance of chromosome 3 (chondroitin sulfate proteoglycan 6)	04110 Cell cycle [PATH:ko04110]; 04111 Cell cycle - yeast [PATH:ko04111]; 04113 Meiosis - yeast [PATH:ko04113]; 04114 Oocyte meiosis [PATH:ko04114]; 03036 Chromosome and associated proteins [BR:ko03036]; 00535 Proteoglycans [BR:ko00535];
KCPC_00054974-RA	K13262	K13262	7-IOMT; isoflavone-7-O-methyltransferase [EC:2.1.1.150]	00943 Isoflavonoid biosynthesis [PATH:ko00943];
KCPC_00054975-RA	K13262	K13262	7-IOMT; isoflavone-7-O-methyltransferase [EC:2.1.1.150]	00943 Isoflavonoid biosynthesis [PATH:ko00943];
KCPC_00054977-RA	K01209	K01209	abfA; alpha-L-arabinofuranosidase [EC:3.2.1.55]	00520 Amino sugar and nucleotide sugar metabolism [PATH:ko00520];
KCPC_00054982-RA	K01209	K01209	abfA; alpha-L-arabinofuranosidase [EC:3.2.1.55]	00520 Amino sugar and nucleotide sugar metabolism [PATH:ko00520];
KCPC_00055205-RA	K13262	K13262	7-IOMT; isoflavone-7-O-methyltransferase [EC:2.1.1.150]	00943 Isoflavonoid biosynthesis [PATH:ko00943];
KCPC_00055306-RA	K08101	K08101	HY2; phytochromobilin:ferredoxin oxidoreductase [EC:1.3.7.4]	00860 Porphyrin and chlorophyll metabolism [PATH:ko00860];
KCPC_00055335-RA	K18467	K18467	VPS29; vacuolar protein sorting-associated protein 29	04144 Endocytosis [PATH:ko04144]; 04131 Membrane trafficking [BR:ko04131];
KCPC_00055538-RA	K03637	K03637	moaC, CNX3; cyclic pyranopterin monophosphate synthase [EC:4.6.1.17]	00790 Folate biosynthesis [PATH:ko00790]; 04122 Sulfur relay system [PATH:ko04122];
KCPC_00055554-RA	K14003	K14003	PREB, SEC12; prolactin regulatory element-binding protein	04141 Protein processing in endoplasmic reticulum [PATH:ko04141]; 04131 Membrane trafficking [BR:ko04131];
KCPC_00055545-RA	K00799	K00799	GST, gst; glutathione S-transferase [EC:2.5.1.18]	00480 Glutathione metabolism [PATH:ko00480]; 00980 Metabolism of xenobiotics by cytochrome P450 [PATH:ko00980]; 00982 Drug metabolism - cytochrome P450 [PATH:ko00982]; 00983 Drug metabolism - other enzymes [PATH:ko00983]; 04212 Longevity regulating pathway - worm [PATH:ko04212]; 05200 Pathways in cancer [PATH:ko05200]; 05204 Chemical carcinogenesis [PATH:ko05204]; 05225 Hepatocellular carcinoma […
KCPC_00055206-RA	K15255	K15255	PIF1; ATP-dependent DNA helicase PIF1 [EC:3.6.4.12]	03032 DNA replication proteins [BR:ko03032]; 03029 Mitochondrial biogenesis [BR:ko03029];
KCPC_00055233-RA	K22949	K22949	RIBF; FAD synthetase [EC:2.7.7.2]	00740 Riboflavin metabolism [PATH:ko00740];
KCPC_00055234-RA	K15210	K15210	SNAPC3; snRNA-activating protein complex subunit 3	03021 Transcription machinery [BR:ko03021];
KCPC_00055294-RA	K08101	K08101	HY2; phytochromobilin:ferredoxin oxidoreductase [EC:1.3.7.4]	00860 Porphyrin and chlorophyll metabolism [PATH:ko00860];
KCPC_00055345-RA	K14801	K14801	TSR4; pre-rRNA-processing protein TSR4	03009 Ribosome biogenesis [BR:ko03009];
KCPC_00055446-RA	K21398	K21398	SLC11A2, DMT1, NRAMP2; natural resistance-associated macrophage protein 2	04142 Lysosome [PATH:ko04142]; 04216 Ferroptosis [PATH:ko04216]; 04978 Mineral absorption [PATH:ko04978]; 02000 Transporters [BR:ko02000];
KCPC_00055449-RA	K14961	K14961	RBBP5, SWD1, CPS50; COMPASS component SWD1	04934 Cushing syndrome [PATH:ko04934]; 03036 Chromosome and associated proteins [BR:ko03036];
KCPC_00055595-RA	K13420	K13420	FLS2; LRR receptor-like serine/threonine-protein kinase FLS2 [EC:2.7.11.1]	04016 MAPK signaling pathway - plant [PATH:ko04016]; 04626 Plant-pathogen interaction [PATH:ko04626]; 01001 Protein kinases [BR:ko01001];
KCPC_00055756-RA	K02736	K02736	PSMB4; 20S proteasome subunit beta 7 [EC:3.4.25.1]	03050 Proteasome [PATH:ko03050]; 05010 Alzheimer disease [PATH:ko05010]; 05012 Parkinson disease [PATH:ko05012]; 05014 Amyotrophic lateral sclerosis [PATH:ko05014]; 05016 Huntington disease [PATH:ko05016]; 05017 Spinocerebellar ataxia [PATH:ko05017]; 05020 Prion disease [PATH:ko05020]; 05022 Pathways of neurodegeneration - multiple diseases [PATH:ko05022]; 01002 Peptidases and inhibitors [BR:ko01…
KCPC_00055809-RA	K01052	K01052	LIPA; lysosomal acid lipase/cholesteryl ester hydrolase [EC:3.1.1.13]	00100 Steroid biosynthesis [PATH:ko00100]; 04142 Lysosome [PATH:ko04142]; 04979 Cholesterol metabolism [PATH:ko04979];
KCPC_00055827-RA	K10696	K10696	BRE1; E3 ubiquitin-protein ligase BRE1 [EC:2.3.2.27]	04121 Ubiquitin system [BR:ko04121];
KCPC_00055856-RA	K18045	K18045	SIW14, OCA3; tyrosine-protein phosphatase SIW14 [EC:3.1.3.48]	01009 Protein phosphatases and associated proteins [BR:ko01009];
KCPC_00055776-RA	K01052	K01052	LIPA; lysosomal acid lipase/cholesteryl ester hydrolase [EC:3.1.1.13]	00100 Steroid biosynthesis [PATH:ko00100]; 04142 Lysosome [PATH:ko04142]; 04979 Cholesterol metabolism [PATH:ko04979];
KCPC_00055834-RA	K09286	K09286	EREBP; EREBP-like factor	03000 Transcription factors [BR:ko03000];
KCPC_00055848-RA	K14509	K14509	ETR, ERS; ethylene receptor [EC:2.7.13.-]	04016 MAPK signaling pathway - plant [PATH:ko04016]; 04075 Plant hormone signal transduction [PATH:ko04075];
KCPC_00055850-RA	K11593	K11593	ELF2C, AGO; eukaryotic translation initiation factor 2C	04361 Axon regeneration [PATH:ko04361]; 03019 Messenger RNA biogenesis [BR:ko03019]; 03036 Chromosome and associated proteins [BR:ko03036];
KCPC_00055857-RA	K05758	K05758	ARPC2; actin related protein 2/3 complex, subunit 2	04144 Endocytosis [PATH:ko04144]; 04138 Autophagy - yeast [PATH:ko04138]; 04530 Tight junction [PATH:ko04530]; 04810 Regulation of actin cytoskeleton [PATH:ko04810]; 04666 Fc gamma R-mediated phagocytosis [PATH:ko04666]; 05130 Pathogenic Escherichia coli infection [PATH:ko05130]; 05132 Salmonella infection [PATH:ko05132]; 05131 Shigellosis [PATH:ko05131]; 05135 Yersinia infection [PATH:ko05135]; …
KCPC_00055722-RA	K01213	K01213	E3.2.1.67; galacturan 1,4-alpha-galacturonidase [EC:3.2.1.67]	00040 Pentose and glucuronate interconversions [PATH:ko00040];
KCPC_00055742-RA	K11578	K11578	ZW10, DSL1; protein transport protein DSL1/ZW10	04131 Membrane trafficking [BR:ko04131]; 03036 Chromosome and associated proteins [BR:ko03036];
KCPC_00055676-RA	K13420	K13420	FLS2; LRR receptor-like serine/threonine-protein kinase FLS2 [EC:2.7.11.1]	04016 MAPK signaling pathway - plant [PATH:ko04016]; 04626 Plant-pathogen interaction [PATH:ko04626]; 01001 Protein kinases [BR:ko01001];
KCPC_00055745-RA	K09584	K09584	PDIA6, TXNDC7; protein disulfide-isomerase A6 [EC:5.3.4.1]	04141 Protein processing in endoplasmic reticulum [PATH:ko04141]; 03110 Chaperones and folding catalysts [BR:ko03110]; 04131 Membrane trafficking [BR:ko04131];
KCPC_00055749-RA	K01213	K01213	E3.2.1.67; galacturan 1,4-alpha-galacturonidase [EC:3.2.1.67]	00040 Pentose and glucuronate interconversions [PATH:ko00040];
KCPC_00055882-RA	K05933	K05933	E1.14.17.4; aminocyclopropanecarboxylate oxidase [EC:1.14.17.4]	00270 Cysteine and methionine metabolism [PATH:ko00270];
KCPC_00055888-RA	K08176	K08176	PHO84; MFS transporter, PHS family, inorganic phosphate transporter	02000 Transporters [BR:ko02000];
KCPC_00055901-RA	K00799	K00799	GST, gst; glutathione S-transferase [EC:2.5.1.18]	00480 Glutathione metabolism [PATH:ko00480]; 00980 Metabolism of xenobiotics by cytochrome P450 [PATH:ko00980]; 00982 Drug metabolism - cytochrome P450 [PATH:ko00982]; 00983 Drug metabolism - other enzymes [PATH:ko00983]; 04212 Longevity regulating pathway - worm [PATH:ko04212]; 05200 Pathways in cancer [PATH:ko05200]; 05204 Chemical carcinogenesis [PATH:ko05204]; 05225 Hepatocellular carcinoma […
KCPC_00055914-RA	K03637	K03637	moaC, CNX3; cyclic pyranopterin monophosphate synthase [EC:4.6.1.17]	00790 Folate biosynthesis [PATH:ko00790]; 04122 Sulfur relay system [PATH:ko04122];
KCPC_00055942-RA	K08101	K08101	HY2; phytochromobilin:ferredoxin oxidoreductase [EC:1.3.7.4]	00860 Porphyrin and chlorophyll metabolism [PATH:ko00860];
KCPC_00055862-RA	K05933	K05933	E1.14.17.4; aminocyclopropanecarboxylate oxidase [EC:1.14.17.4]	00270 Cysteine and methionine metabolism [PATH:ko00270];
KCPC_00055869-RA	K05933	K05933	E1.14.17.4; aminocyclopropanecarboxylate oxidase [EC:1.14.17.4]	00270 Cysteine and methionine metabolism [PATH:ko00270];
KCPC_00055872-RA	K05933	K05933	E1.14.17.4; aminocyclopropanecarboxylate oxidase [EC:1.14.17.4]	00270 Cysteine and methionine metabolism [PATH:ko00270];
KCPC_00055891-RA	K01114	K01114	plc; phospholipase C [EC:3.1.4.3]	00562 Inositol phosphate metabolism [PATH:ko00562]; 00564 Glycerophospholipid metabolism [PATH:ko00564]; 00565 Ether lipid metabolism [PATH:ko00565]; 02024 Quorum sensing [PATH:ko02024]; 04919 Thyroid hormone signaling pathway [PATH:ko04919]; 02042 Bacterial toxins [BR:ko02042];
KCPC_00055897-RA	K14003	K14003	PREB, SEC12; prolactin regulatory element-binding protein	04141 Protein processing in endoplasmic reticulum [PATH:ko04141]; 04131 Membrane trafficking [BR:ko04131];
KCPC_00055996-RA	K07300	K07300	chaA, CAX; Ca2+:H+ antiporter	02000 Transporters [BR:ko02000];
KCPC_00055973-RA	K01897	K01897	ACSL, fadD; long-chain acyl-CoA synthetase [EC:6.2.1.3]	00061 Fatty acid biosynthesis [PATH:ko00061]; 00071 Fatty acid degradation [PATH:ko00071]; 04146 Peroxisome [PATH:ko04146]; 04216 Ferroptosis [PATH:ko04216]; 02024 Quorum sensing [PATH:ko02024]; 04920 Adipocytokine signaling pathway [PATH:ko04920]; 03320 PPAR signaling pathway [PATH:ko03320]; 04714 Thermogenesis [PATH:ko04714]; 01004 Lipid biosynthesis proteins [BR:ko01004]; 04147 Exosome [BR:ko0…
KCPC_00055991-RA	K12741	K12741	HNRNPA1_3; heterogeneous nuclear ribonucleoprotein A1/A3	03040 Spliceosome [PATH:ko03040]; 05014 Amyotrophic lateral sclerosis [PATH:ko05014]; 03019 Messenger RNA biogenesis [BR:ko03019]; 03041 Spliceosome [BR:ko03041];
KCPC_00056050-RA	K10775	K10775	PAL; phenylalanine ammonia-lyase [EC:4.3.1.24]	00360 Phenylalanine metabolism [PATH:ko00360]; 00940 Phenylpropanoid biosynthesis [PATH:ko00940];
KCPC_00056053-RA	K20793	K20793	NAA50, NAT5; N-alpha-acetyltransferase 50 [EC:2.3.1.258]	03036 Chromosome and associated proteins [BR:ko03036];
KCPC_00056066-RA	K00430	K00430	E1.11.1.7; peroxidase [EC:1.11.1.7]	00940 Phenylpropanoid biosynthesis [PATH:ko00940];
KCPC_00056055-RA	K07478	K07478	ycaJ; putative ATPase	99976 Replication and repair;
KCPC_00056057-RA	K19825	K19825	DBR; 2-alkenal reductase (NADP+) [EC:1.3.1.102]	99980 Enzymes with EC numbers;
KCPC_00056126-RA	K00036	K00036	G6PD, zwf; glucose-6-phosphate 1-dehydrogenase [EC:1.1.1.49 1.1.1.363]	00030 Pentose phosphate pathway [PATH:ko00030]; 00480 Glutathione metabolism [PATH:ko00480]; 05230 Central carbon metabolism in cancer [PATH:ko05230]; 05415 Diabetic cardiomyopathy [PATH:ko05415]; 04147 Exosome [BR:ko04147];
KCPC_00056132-RA	K14561	K14561	IMP4; U3 small nucleolar ribonucleoprotein protein IMP4	03008 Ribosome biogenesis in eukaryotes [PATH:ko03008]; 03009 Ribosome biogenesis [BR:ko03009];
KCPC_00056190-RA	K12876	K12876	RBM8A, Y14; RNA-binding protein 8A	03040 Spliceosome [PATH:ko03040]; 03013 RNA transport [PATH:ko03013]; 03015 mRNA surveillance pathway [PATH:ko03015]; 03019 Messenger RNA biogenesis [BR:ko03019]; 03041 Spliceosome [BR:ko03041];
KCPC_00056191-RA	K01749	K01749	hemC, HMBS; hydroxymethylbilane synthase [EC:2.5.1.61]	00860 Porphyrin and chlorophyll metabolism [PATH:ko00860];
KCPC_00056208-RA	K12946	K12946	SPCS1; signal peptidase complex subunit 1 [EC:3.4.-.-]	03060 Protein export [PATH:ko03060];
KCPC_00056211-RA	K02996	K02996	RP-S9, MRPS9, rpsI; small subunit ribosomal protein S9	03010 Ribosome [PATH:ko03010]; 03011 Ribosome [BR:ko03011];
KCPC_00056213-RA	K01870	K01870	IARS, ileS; isoleucyl-tRNA synthetase [EC:6.1.1.5]	00970 Aminoacyl-tRNA biosynthesis [PATH:ko00970]; 01007 Amino acid related enzymes [BR:ko01007]; 03016 Transfer RNA biogenesis [BR:ko03016];
KCPC_00056243-RA	K06927	K06927	DPH6; diphthine-ammonia ligase [EC:6.3.1.14]	03012 Translation factors [BR:ko03012];
KCPC_00056246-RA	K12816	K12816	CDC40, PRP17; pre-mRNA-processing factor 17	03040 Spliceosome [PATH:ko03040]; 03041 Spliceosome [BR:ko03041];
KCPC_00056252-RA	K14845	K14845	RAI1, DOM3Z; RAT1-interacting protein	03021 Transcription machinery [BR:ko03021]; 03009 Ribosome biogenesis [BR:ko03009];
KCPC_00056269-RA	K00858	K00858	ppnK, NADK; NAD+ kinase [EC:2.7.1.23]	00760 Nicotinate and nicotinamide metabolism [PATH:ko00760];
KCPC_00056275-RA	K13457	K13457	RPM1, RPS3; disease resistance protein RPM1	04626 Plant-pathogen interaction [PATH:ko04626];
KCPC_00056309-RA	K02729	K02729	PSMA5; 20S proteasome subunit alpha 5 [EC:3.4.25.1]	03050 Proteasome [PATH:ko03050]; 05010 Alzheimer disease [PATH:ko05010]; 05012 Parkinson disease [PATH:ko05012]; 05014 Amyotrophic lateral sclerosis [PATH:ko05014]; 05016 Huntington disease [PATH:ko05016]; 05017 Spinocerebellar ataxia [PATH:ko05017]; 05020 Prion disease [PATH:ko05020]; 05022 Pathways of neurodegeneration - multiple diseases [PATH:ko05022]; 01002 Peptidases and inhibitors [BR:ko01…
KCPC_00056319-RA	K01179	K01179	E3.2.1.4; endoglucanase [EC:3.2.1.4]	00500 Starch and sucrose metabolism [PATH:ko00500]; 02020 Two-component system [PATH:ko02020];
KCPC_00056330-RA	K14962	K14962	WDR82, SWD2, CPS35; COMPASS component SWD2	03015 mRNA surveillance pathway [PATH:ko03015]; 03019 Messenger RNA biogenesis [BR:ko03019]; 03036 Chromosome and associated proteins [BR:ko03036];
KCPC_00056676-RA	K09527	K09527	DNAJC7; DnaJ homolog subfamily C member 7	03110 Chaperones and folding catalysts [BR:ko03110];
KCPC_00056892-RA	K01213	K01213	E3.2.1.67; galacturan 1,4-alpha-galacturonidase [EC:3.2.1.67]	00040 Pentose and glucuronate interconversions [PATH:ko00040];
KCPC_00056895-RA	K01213	K01213	E3.2.1.67; galacturan 1,4-alpha-galacturonidase [EC:3.2.1.67]	00040 Pentose and glucuronate interconversions [PATH:ko00040];
KCPC_00056902-RA	K08243	K08243	PKR; polyketide reductase	00941 Flavonoid biosynthesis [PATH:ko00941];
KCPC_00054420-RA	K14508	K14508	NPR1; regulatory protein NPR1	04075 Plant hormone signal transduction [PATH:ko04075]; 04121 Ubiquitin system [BR:ko04121];
KCPC_00054424-RA	K15032	K15032	MTERFD; mTERF domain-containing protein, mitochondrial	03012 Translation factors [BR:ko03012]; 03029 Mitochondrial biogenesis [BR:ko03029];
KCPC_00054426-RA	K02867	K02867	RP-L11, MRPL11, rplK; large subunit ribosomal protein L11	03010 Ribosome [PATH:ko03010]; 03011 Ribosome [BR:ko03011];
KCPC_00054430-RA	K08496	K08496	GOSR2, BOS1; golgi SNAP receptor complex member 2	04130 SNARE interactions in vesicular transport [PATH:ko04130]; 04131 Membrane trafficking [BR:ko04131];
KCPC_00054437-RA	K16189	K16189	PIF4; phytochrome-interacting factor 4	04075 Plant hormone signal transduction [PATH:ko04075]; 03000 Transcription factors [BR:ko03000];
KCPC_00053127-RA	K00811	K00811	ASP5; aspartate aminotransferase, chloroplastic [EC:2.6.1.1]	00250 Alanine, aspartate and glutamate metabolism [PATH:ko00250]; 00270 Cysteine and methionine metabolism [PATH:ko00270]; 00220 Arginine biosynthesis [PATH:ko00220]; 00330 Arginine and proline metabolism [PATH:ko00330]; 00350 Tyrosine metabolism [PATH:ko00350]; 00360 Phenylalanine metabolism [PATH:ko00360]; 00400 Phenylalanine, tyrosine and tryptophan biosynthesis [PATH:ko00400]; 00950 Isoquinol…
KCPC_00053131-RA	K22763	K22763	DESI2, PPPDE1; deubiquitinase DESI2 [EC:3.4.19.12]	01002 Peptidases and inhibitors [BR:ko01002]; 04121 Ubiquitin system [BR:ko04121];
KCPC_00053136-RA	K15400	K15400	HHT1; omega-hydroxypalmitate O-feruloyl transferase [EC:2.3.1.188]	00073 Cutin, suberine and wax biosynthesis [PATH:ko00073];
KCPC_00053138-RA	K11643	K11643	CHD4, MI2B; chromodomain-helicase-DNA-binding protein 4 [EC:3.6.4.12]	05203 Viral carcinogenesis [PATH:ko05203]; 05165 Human papillomavirus infection [PATH:ko05165]; 03036 Chromosome and associated proteins [BR:ko03036];
KCPC_00053139-RA	K12581	K12581	CNOT7_8, CAF1, POP2; CCR4-NOT transcription complex subunit 7/8	03018 RNA degradation [PATH:ko03018]; 03019 Messenger RNA biogenesis [BR:ko03019];
KCPC_00053153-RA	K16860	K16860	PLD3_4; phospholipase D3/4 [EC:3.1.4.4]	00564 Glycerophospholipid metabolism [PATH:ko00564]; 00565 Ether lipid metabolism [PATH:ko00565]; 04131 Membrane trafficking [BR:ko04131];
KCPC_00053162-RA	K17499	K17499	PPM1G, PP2CG; protein phosphatase 1G [EC:3.1.3.16]	01009 Protein phosphatases and associated proteins [BR:ko01009];
KCPC_00053183-RA	K10767	K10767	ALKBH5; mRNA N6-methyladenine demethylase [EC:1.14.11.53]	03019 Messenger RNA biogenesis [BR:ko03019];
KCPC_00053187-RA	K00485	K00485	FMO; dimethylaniline monooxygenase (N-oxide forming) [EC:1.14.13.8]	00982 Drug metabolism - cytochrome P450 [PATH:ko00982];
KCPC_00053188-RA	K15397	K15397	KCS; 3-ketoacyl-CoA synthase [EC:2.3.1.199]	00062 Fatty acid elongation [PATH:ko00062]; 04626 Plant-pathogen interaction [PATH:ko04626];
KCPC_00053194-RA	K15340	K15340	DCLRE1A, SNM1A, PSO2; DNA cross-link repair 1A protein	03400 DNA repair and recombination proteins [BR:ko03400];
KCPC_00053209-RA	K10357	K10357	MYO5; myosin V	05130 Pathogenic Escherichia coli infection [PATH:ko05130]; 03019 Messenger RNA biogenesis [BR:ko03019]; 04131 Membrane trafficking [BR:ko04131]; 03029 Mitochondrial biogenesis [BR:ko03029]; 04812 Cytoskeleton proteins [BR:ko04812];
KCPC_00053212-RA	K23052	K23052	ndhU; NAD(P)H-quinone oxidoreductase subunit U, chloroplastic [EC:7.1.1.-]	99980 Enzymes with EC numbers;
KCPC_00053225-RA	K15264	K15264	NSUN5, WBSCR20, RCM1; 25S rRNA (cytosine2278-C5)-methyltransferase [EC:2.1.1.311]	03009 Ribosome biogenesis [BR:ko03009];
KCPC_00053227-RA	K14497	K14497	PP2C; protein phosphatase 2C [EC:3.1.3.16]	04016 MAPK signaling pathway - plant [PATH:ko04016]; 04075 Plant hormone signal transduction [PATH:ko04075]; 04931 Insulin resistance [PATH:ko04931];
KCPC_00053228-RA	K08790	K08790	STK38, NDR; serine/threonine kinase 38 [EC:2.7.11.1]	01001 Protein kinases [BR:ko01001];
KCPC_00053232-RA	K12737	K12737	SDCCAG10; peptidyl-prolyl cis-trans isomerase SDCCAG10 [EC:5.2.1.8]	03041 Spliceosome [BR:ko03041]; 03110 Chaperones and folding catalysts [BR:ko03110];
KCPC_00053233-RA	K20295	K20295	COG8; conserved oligomeric Golgi complex subunit 8	04131 Membrane trafficking [BR:ko04131];
KCPC_00053244-RA	K09419	K09419	HSFF; heat shock transcription factor, other eukaryote	03000 Transcription factors [BR:ko03000];
KCPC_00053249-RA	K05863	K05863	SLC25A4S, ANT; solute carrier family 25 (mitochondrial adenine nucleotide translocator), member 4/5/6/31	04020 Calcium signaling pathway [PATH:ko04020]; 04022 cGMP-PKG signaling pathway [PATH:ko04022]; 04217 Necroptosis [PATH:ko04217]; 04218 Cellular senescence [PATH:ko04218]; 04613 Neutrophil extracellular trap formation [PATH:ko04613]; 05166 Human T-cell leukemia virus 1 infection [PATH:ko05166]; 05164 Influenza A [PATH:ko05164]; 05010 Alzheimer disease [PATH:ko05010]; 05012 Parkinson disease [PAT…
KCPC_00053275-RA	K12125	K12125	ELF3; protein EARLY FLOWERING 3	04712 Circadian rhythm - plant [PATH:ko04712];
KCPC_00053278-RA	K12471	K12471	EPN; epsin	04144 Endocytosis [PATH:ko04144]; 04131 Membrane trafficking [BR:ko04131];
KCPC_00053288-RA	K01762	K01762	ACS; 1-aminocyclopropane-1-carboxylate synthase [EC:4.4.1.14]	00270 Cysteine and methionine metabolism [PATH:ko00270]; 01007 Amino acid related enzymes [BR:ko01007];
KCPC_00053311-RA	K13169	K13169	SFRS17; splicing factor, arginine/serine-rich 17	03041 Spliceosome [BR:ko03041];
KCPC_00053316-RA	K18667	K18667	ASCC2; activating signal cointegrator complex subunit 2	99973 Transcription;
KCPC_00053324-RA	K22419	K22419	VEP1; Delta4-3-oxosteroid 5beta-reductase [EC:1.3.1.3]	99980 Enzymes with EC numbers;
KCPC_00053341-RA	K04508	K04508	TBL1; transducin (beta)-like 1	04013 MAPK signaling pathway - fly [PATH:ko04013]; 04310 Wnt signaling pathway [PATH:ko04310];
KCPC_00053375-RA	K14432	K14432	ABF; ABA responsive element binding factor	04075 Plant hormone signal transduction [PATH:ko04075]; 03000 Transcription factors [BR:ko03000];
KCPC_00053412-RA	K13963	K13963	SERPINB; serpin B	05146 Amoebiasis [PATH:ko05146]; 01002 Peptidases and inhibitors [BR:ko01002];
KCPC_00053416-RA	K03100	K03100	lepB; signal peptidase I [EC:3.4.21.89]	03060 Protein export [PATH:ko03060]; 01002 Peptidases and inhibitors [BR:ko01002];
KCPC_00053433-RA	K19983	K19983	EXOC1, SEC3; exocyst complex component 1	04131 Membrane trafficking [BR:ko04131];
KCPC_00053435-RA	K20893	K20893	PARVUS, GLZ1, GATL1; probable galacturonosyltransferase-like 1 [EC:2.4.1.-]	01003 Glycosyltransferases [BR:ko01003];
KCPC_00053447-RA	K01246	K01246	tag; DNA-3-methyladenine glycosylase I [EC:3.2.2.20]	03410 Base excision repair [PATH:ko03410]; 03400 DNA repair and recombination proteins [BR:ko03400];
KCPC_00053475-RA	K02725	K02725	PSMA1; 20S proteasome subunit alpha 6 [EC:3.4.25.1]	03050 Proteasome [PATH:ko03050]; 05010 Alzheimer disease [PATH:ko05010]; 05012 Parkinson disease [PATH:ko05012]; 05014 Amyotrophic lateral sclerosis [PATH:ko05014]; 05016 Huntington disease [PATH:ko05016]; 05017 Spinocerebellar ataxia [PATH:ko05017]; 05020 Prion disease [PATH:ko05020]; 05022 Pathways of neurodegeneration - multiple diseases [PATH:ko05022]; 01002 Peptidases and inhibitors [BR:ko01…
KCPC_00053479-RA	K00975	K00975	glgC; glucose-1-phosphate adenylyltransferase [EC:2.7.7.27]	00500 Starch and sucrose metabolism [PATH:ko00500]; 00520 Amino sugar and nucleotide sugar metabolism [PATH:ko00520]; 02026 Biofilm formation - Escherichia coli [PATH:ko02026];
KCPC_00053488-RA	K12402	K12402	AP4M1; AP-4 complex subunit mu-1	04142 Lysosome [PATH:ko04142]; 04131 Membrane trafficking [BR:ko04131];
KCPC_00053494-RA	K03665	K03665	hflX; GTPase	03009 Ribosome biogenesis [BR:ko03009];
KCPC_00053496-RA	K00279	K00279	CKX; cytokinin dehydrogenase [EC:1.5.99.12]	00908 Zeatin biosynthesis [PATH:ko00908];
KCPC_00053499-RA	K03671	K03671	trxA; thioredoxin 1	04621 NOD-like receptor signaling pathway [PATH:ko04621]; 05132 Salmonella infection [PATH:ko05132]; 05012 Parkinson disease [PATH:ko05012]; 05418 Fluid shear stress and atherosclerosis [PATH:ko05418]; 03110 Chaperones and folding catalysts [BR:ko03110];
KCPC_00053501-RA	K22390	K22390	ACP7; acid phosphatase type 7	99999 Others;
KCPC_00053504-RA	K02154	K02154	ATPeV0A, ATP6N; V-type H+-transporting ATPase subunit a	00190 Oxidative phosphorylation [PATH:ko00190]; 04145 Phagosome [PATH:ko04145]; 04142 Lysosome [PATH:ko04142]; 04966 Collecting duct acid secretion [PATH:ko04966]; 04721 Synaptic vesicle cycle [PATH:ko04721]; 05165 Human papillomavirus infection [PATH:ko05165]; 05110 Vibrio cholerae infection [PATH:ko05110]; 05120 Epithelial cell signaling in Helicobacter pylori infection [PATH:ko05120]; 05152 Tu…
KCPC_00053533-RA	K17479	K17479	GRXCR1; glutaredoxin domain-containing cysteine-rich protein 1	01009 Protein phosphatases and associated proteins [BR:ko01009]; 03110 Chaperones and folding catalysts [BR:ko03110];
KCPC_00053535-RA	K03178	K03178	UBE1, UBA1; ubiquitin-activating enzyme E1 [EC:6.2.1.45]	04120 Ubiquitin mediated proteolysis [PATH:ko04120]; 05012 Parkinson disease [PATH:ko05012]; 05022 Pathways of neurodegeneration - multiple diseases [PATH:ko05022]; 04121 Ubiquitin system [BR:ko04121]; 04147 Exosome [BR:ko04147];
KCPC_00053540-RA	K08059	K08059	IFI30, GILT; interferon, gamma-inducible protein 30	04612 Antigen processing and presentation [PATH:ko04612];
KCPC_00053549-RA	K15113	K15113	SLC25A28_37, MFRN; solute carrier family 25 (mitochondrial iron transporter), member 28/37	03029 Mitochondrial biogenesis [BR:ko03029]; 02000 Transporters [BR:ko02000];
KCPC_00053552-RA	K15113	K15113	SLC25A28_37, MFRN; solute carrier family 25 (mitochondrial iron transporter), member 28/37	03029 Mitochondrial biogenesis [BR:ko03029]; 02000 Transporters [BR:ko02000];
KCPC_00053563-RA	K13424	K13424	WRKY33; WRKY transcription factor 33	04016 MAPK signaling pathway - plant [PATH:ko04016]; 04626 Plant-pathogen interaction [PATH:ko04626]; 03000 Transcription factors [BR:ko03000];
KCPC_00053570-RA	K22377	K22377	LTN1; E3 ubiquitin-protein ligase listerin [EC:2.3.2.27]	04121 Ubiquitin system [BR:ko04121];
KCPC_00053574-RA	K06173	K06173	truA, PUS1; tRNA pseudouridine38-40 synthase [EC:5.4.99.12]	03016 Transfer RNA biogenesis [BR:ko03016];
KCPC_00053577-RA	K00430	K00430	E1.11.1.7; peroxidase [EC:1.11.1.7]	00940 Phenylpropanoid biosynthesis [PATH:ko00940];
KCPC_00053579-RA	K20185	K20185	BLOC1S1; biogenesis of lysosome-related organelles complex 1 subunit 1	04131 Membrane trafficking [BR:ko04131];
KCPC_00053590-RA	K15078	K15078	SLX1; structure-specific endonuclease subunit SLX1 [EC:3.6.1.-]	03460 Fanconi anemia pathway [PATH:ko03460]; 03400 DNA repair and recombination proteins [BR:ko03400];
KCPC_00053599-RA	K08867	K08867	WNK, PRKWNK; WNK lysine deficient protein kinase [EC:2.7.11.1]	01001 Protein kinases [BR:ko01001]; 01009 Protein phosphatases and associated proteins [BR:ko01009];
KCPC_00053602-RA	K01411	K01411	NRD1; nardilysin [EC:3.4.24.61]	01002 Peptidases and inhibitors [BR:ko01002];
KCPC_00053615-RA	K00487	K00487	CYP73A; trans-cinnamate 4-monooxygenase [EC:1.14.14.91]	00130 Ubiquinone and other terpenoid-quinone biosynthesis [PATH:ko00130]; 00940 Phenylpropanoid biosynthesis [PATH:ko00940]; 00945 Stilbenoid, diarylheptanoid and gingerol biosynthesis [PATH:ko00945]; 00941 Flavonoid biosynthesis [PATH:ko00941]; 00199 Cytochrome P450 [BR:ko00199];
KCPC_00053624-RA	K13434	K13434	PTI6; pathogenesis-related genes transcriptional activator PTI6	04626 Plant-pathogen interaction [PATH:ko04626]; 03000 Transcription factors [BR:ko03000];
KCPC_00053633-RA	K03063	K03063	PSMC4, RPT3; 26S proteasome regulatory subunit T3	03050 Proteasome [PATH:ko03050]; 05169 Epstein-Barr virus infection [PATH:ko05169]; 05010 Alzheimer disease [PATH:ko05010]; 05012 Parkinson disease [PATH:ko05012]; 05014 Amyotrophic lateral sclerosis [PATH:ko05014]; 05016 Huntington disease [PATH:ko05016]; 05017 Spinocerebellar ataxia [PATH:ko05017]; 05020 Prion disease [PATH:ko05020]; 05022 Pathways of neurodegeneration - multiple diseases [PATH…
KCPC_00053637-RA	K14945	K14945	QKI; protein quaking	03041 Spliceosome [BR:ko03041];
KCPC_00053639-RA	K22184	K22184	BRD9; bromodomain-containing protein 9	03036 Chromosome and associated proteins [BR:ko03036];
KCPC_00053642-RA	K22184	K22184	BRD9; bromodomain-containing protein 9	03036 Chromosome and associated proteins [BR:ko03036];
KCPC_00053646-RA	K20179	K20179	VPS11, PEP5; vacuolar protein sorting-associated protein 11	04138 Autophagy - yeast [PATH:ko04138]; 05132 Salmonella infection [PATH:ko05132]; 04131 Membrane trafficking [BR:ko04131];
KCPC_00053648-RA	K20858	K20858	MCU; calcium uniporter protein, mitochondrial	04020 Calcium signaling pathway [PATH:ko04020]; 04218 Cellular senescence [PATH:ko04218]; 04621 NOD-like receptor signaling pathway [PATH:ko04621]; 05010 Alzheimer disease [PATH:ko05010]; 05012 Parkinson disease [PATH:ko05012]; 05014 Amyotrophic lateral sclerosis [PATH:ko05014]; 05017 Spinocerebellar ataxia [PATH:ko05017]; 05020 Prion disease [PATH:ko05020]; 05022 Pathways of neurodegeneration - …
KCPC_00053659-RA	K03859	K03859	PIGC, GPI2; phosphatidylinositol N-acetylglucosaminyltransferase subunit C	00563 Glycosylphosphatidylinositol (GPI)-anchor biosynthesis [PATH:ko00563];
KCPC_00053675-RA	K23618	K23618	AAE11_12; acyl-activating enzyme 11/12 [EC:6.2.1.2 6.2.1.-]	01004 Lipid biosynthesis proteins [BR:ko01004];
KCPC_00053694-RA	K00799	K00799	GST, gst; glutathione S-transferase [EC:2.5.1.18]	00480 Glutathione metabolism [PATH:ko00480]; 00980 Metabolism of xenobiotics by cytochrome P450 [PATH:ko00980]; 00982 Drug metabolism - cytochrome P450 [PATH:ko00982]; 00983 Drug metabolism - other enzymes [PATH:ko00983]; 04212 Longevity regulating pathway - worm [PATH:ko04212]; 05200 Pathways in cancer [PATH:ko05200]; 05204 Chemical carcinogenesis [PATH:ko05204]; 05225 Hepatocellular carcinoma […
KCPC_00053704-RA	K12850	K12850	PRPF38B; pre-mRNA-splicing factor 38B	03040 Spliceosome [PATH:ko03040]; 03041 Spliceosome [BR:ko03041];
KCPC_00053722-RA	K21867	K21867	AKT, KAT, GORK, SKOR; potassium channel	02000 Transporters [BR:ko02000];
KCPC_00053738-RA	K00895	K00895	pfp, PFP; diphosphate-dependent phosphofructokinase [EC:2.7.1.90]	00010 Glycolysis / Gluconeogenesis [PATH:ko00010]; 00030 Pentose phosphate pathway [PATH:ko00030]; 00051 Fructose and mannose metabolism [PATH:ko00051];
KCPC_00053739-RA	K12836	K12836	U2AF1; splicing factor U2AF 35 kDa subunit	03040 Spliceosome [PATH:ko03040]; 05131 Shigellosis [PATH:ko05131]; 03041 Spliceosome [BR:ko03041];
KCPC_00053747-RA	K12666	K12666	OST1, RPN1; oligosaccharyltransferase complex subunit alpha (ribophorin I)	00510 N-Glycan biosynthesis [PATH:ko00510]; 00513 Various types of N-glycan biosynthesis [PATH:ko00513]; 04141 Protein processing in endoplasmic reticulum [PATH:ko04141];
KCPC_00053748-RA	K08472	K08472	MLO; mlo protein	04030 G protein-coupled receptors [BR:ko04030];
KCPC_00053749-RA	K05387	K05387	GRIP; glutamate receptor, ionotropic, plant	04040 Ion channels [BR:ko04040];
KCPC_00053752-RA	K22936	K22936	CNPY1_2; protein canopy 1/2	04131 Membrane trafficking [BR:ko04131];
KCPC_00053753-RA	K22936	K22936	CNPY1_2; protein canopy 1/2	04131 Membrane trafficking [BR:ko04131];
KCPC_00053757-RA	K03781	K03781	katE, CAT, catB, srpA; catalase [EC:1.11.1.6]	00630 Glyoxylate and dicarboxylate metabolism [PATH:ko00630]; 00380 Tryptophan metabolism [PATH:ko00380]; 04016 MAPK signaling pathway - plant [PATH:ko04016]; 04011 MAPK signaling pathway - yeast [PATH:ko04011]; 04068 FoxO signaling pathway [PATH:ko04068]; 04146 Peroxisome [PATH:ko04146]; 04211 Longevity regulating pathway [PATH:ko04211]; 04212 Longevity regulating pathway - worm [PATH:ko04212]; …
KCPC_00053758-RA	K11088	K11088	SNRPD3, SMD3; small nuclear ribonucleoprotein D3	03040 Spliceosome [PATH:ko03040]; 04139 Mitophagy - yeast [PATH:ko04139]; 05322 Systemic lupus erythematosus [PATH:ko05322]; 03041 Spliceosome [BR:ko03041]; 03032 DNA replication proteins [BR:ko03032];
KCPC_00053771-RA	K03798	K03798	ftsH, hflB; cell division protease FtsH [EC:3.4.24.-]	01002 Peptidases and inhibitors [BR:ko01002]; 03110 Chaperones and folding catalysts [BR:ko03110];
KCPC_00053789-RA	K06180	K06180	rluD; 23S rRNA pseudouridine1911/1915/1917 synthase [EC:5.4.99.23]	03009 Ribosome biogenesis [BR:ko03009];
KCPC_00053790-RA	K19037	K19037	ATL23; E3 ubiquitin-protein ligase ATL23 [EC:2.3.2.27]	04121 Ubiquitin system [BR:ko04121];
KCPC_00053810-RA	K05658	K05658	ABCB1, CD243; ATP-binding cassette, subfamily B (MDR/TAP), member 1 [EC:7.6.2.2]	02010 ABC transporters [PATH:ko02010]; 04976 Bile secretion [PATH:ko04976]; 05206 MicroRNAs in cancer [PATH:ko05206]; 05226 Gastric cancer [PATH:ko05226]; 02000 Transporters [BR:ko02000]; 04147 Exosome [BR:ko04147]; 04090 CD molecules [BR:ko04090];
KCPC_00053818-RA	K01802	K01802	E5.2.1.8; peptidylprolyl isomerase [EC:5.2.1.8]	99980 Enzymes with EC numbers;
KCPC_00053833-RA	K22522	K22522	LOG; cytokinin riboside 5'-monophosphate phosphoribohydrolase [EC:3.2.2.-]	99980 Enzymes with EC numbers;
KCPC_00053850-RA	K01103	K01103	PFKFB3; 6-phosphofructo-2-kinase / fructose-2,6-biphosphatase 3 [EC:2.7.1.105 3.1.3.46]	00051 Fructose and mannose metabolism [PATH:ko00051]; 04066 HIF-1 signaling pathway [PATH:ko04066]; 04152 AMPK signaling pathway [PATH:ko04152];
KCPC_00053853-RA	K01568	K01568	PDC, pdc; pyruvate decarboxylase [EC:4.1.1.1]	00010 Glycolysis / Gluconeogenesis [PATH:ko00010];
KCPC_00053855-RA	K03549	K03549	kup; KUP system potassium uptake protein	02000 Transporters [BR:ko02000];
KCPC_00053856-RA	K04646	K04646	CLTC; clathrin heavy chain	04144 Endocytosis [PATH:ko04144]; 04142 Lysosome [PATH:ko04142]; 04961 Endocrine and other factor-regulated calcium reabsorption [PATH:ko04961]; 04721 Synaptic vesicle cycle [PATH:ko04721]; 05100 Bacterial invasion of epithelial cells [PATH:ko05100]; 05016 Huntington disease [PATH:ko05016]; 04131 Membrane trafficking [BR:ko04131]; 04147 Exosome [BR:ko04147];
KCPC_00053858-RA	K17506	K17506	PPM1L, PP2CE; protein phosphatase 1L [EC:3.1.3.16]	01009 Protein phosphatases and associated proteins [BR:ko01009];
KCPC_00053876-RA	K05857	K05857	PLCD; phosphatidylinositol phospholipase C, delta [EC:3.1.4.11]	00562 Inositol phosphate metabolism [PATH:ko00562]; 04020 Calcium signaling pathway [PATH:ko04020]; 04070 Phosphatidylinositol signaling system [PATH:ko04070]; 04919 Thyroid hormone signaling pathway [PATH:ko04919]; 05131 Shigellosis [PATH:ko05131]; 04933 AGE-RAGE signaling pathway in diabetic complications [PATH:ko04933]; 04131 Membrane trafficking [BR:ko04131];
KCPC_00053886-RA	K19517	K19517	MIK; 1D-myo-inositol 3-kinase [EC:2.7.1.64]	00562 Inositol phosphate metabolism [PATH:ko00562];
KCPC_00053903-RA	K15356	K15356	VRG4, GONST1; GDP-mannose transporter	02000 Transporters [BR:ko02000];
KCPC_00053909-RA	K15401	K15401	CYP86A1; long-chain fatty acid omega-monooxygenase [EC:1.14.14.80]	00071 Fatty acid degradation [PATH:ko00071]; 00073 Cutin, suberine and wax biosynthesis [PATH:ko00073]; 00199 Cytochrome P450 [BR:ko00199];
KCPC_00053912-RA	K03798	K03798	ftsH, hflB; cell division protease FtsH [EC:3.4.24.-]	01002 Peptidases and inhibitors [BR:ko01002]; 03110 Chaperones and folding catalysts [BR:ko03110];
KCPC_00053950-RA	K15103	K15103	UCP2_3, SLC25A8_9; solute carrier family 25 (mitochondrial uncoupling protein), member 8/9	02000 Transporters [BR:ko02000];
KCPC_00053956-RA	K01689	K01689	ENO, eno; enolase [EC:4.2.1.11]	00010 Glycolysis / Gluconeogenesis [PATH:ko00010]; 00680 Methane metabolism [PATH:ko00680]; 03018 RNA degradation [PATH:ko03018]; 04066 HIF-1 signaling pathway [PATH:ko04066]; 03019 Messenger RNA biogenesis [BR:ko03019]; 04147 Exosome [BR:ko04147];
KCPC_00053957-RA	K12349	K12349	ASAH2; neutral ceramidase [EC:3.5.1.23]	00600 Sphingolipid metabolism [PATH:ko00600]; 04071 Sphingolipid signaling pathway [PATH:ko04071];
KCPC_00053965-RA	K12275	K12275	SEC62; translocation protein SEC62	03060 Protein export [PATH:ko03060]; 04141 Protein processing in endoplasmic reticulum [PATH:ko04141]; 02044 Secretion system [BR:ko02044];
KCPC_00053970-RA	K09422	K09422	MYBP; transcription factor MYB, plant	03000 Transcription factors [BR:ko03000];
KCPC_00053973-RA	K02259	K02259	COX15, ctaA; heme a synthase [EC:1.17.99.9]	00190 Oxidative phosphorylation [PATH:ko00190]; 00860 Porphyrin and chlorophyll metabolism [PATH:ko00860]; 02020 Two-component system [PATH:ko02020]; 04714 Thermogenesis [PATH:ko04714]; 03029 Mitochondrial biogenesis [BR:ko03029];
KCPC_00053974-RA	K06617	K06617	E2.4.1.82; raffinose synthase [EC:2.4.1.82]	00052 Galactose metabolism [PATH:ko00052];
KCPC_00053980-RA	K02178	K02178	BUB1; checkpoint serine/threonine-protein kinase [EC:2.7.11.1]	04110 Cell cycle [PATH:ko04110]; 04111 Cell cycle - yeast [PATH:ko04111]; 04113 Meiosis - yeast [PATH:ko04113]; 04114 Oocyte meiosis [PATH:ko04114]; 04914 Progesterone-mediated oocyte maturation [PATH:ko04914]; 01001 Protein kinases [BR:ko01001]; 03036 Chromosome and associated proteins [BR:ko03036];
KCPC_00053984-RA	K10523	K10523	SPOP; speckle-type POZ protein	04340 Hedgehog signaling pathway [PATH:ko04340]; 04341 Hedgehog signaling pathway - fly [PATH:ko04341]; 04121 Ubiquitin system [BR:ko04121];
KCPC_00054012-RA	K01623	K01623	ALDO; fructose-bisphosphate aldolase, class I [EC:4.1.2.13]	00010 Glycolysis / Gluconeogenesis [PATH:ko00010]; 00030 Pentose phosphate pathway [PATH:ko00030]; 00051 Fructose and mannose metabolism [PATH:ko00051]; 00710 Carbon fixation in photosynthetic organisms [PATH:ko00710]; 00680 Methane metabolism [PATH:ko00680]; 04066 HIF-1 signaling pathway [PATH:ko04066]; 04131 Membrane trafficking [BR:ko04131]; 03036 Chromosome and associated proteins [BR:ko03036…
KCPC_00054021-RA	K06268	K06268	PPP3R, CNB; serine/threonine-protein phosphatase 2B regulatory subunit	04010 MAPK signaling pathway [PATH:ko04010]; 04310 Wnt signaling pathway [PATH:ko04310]; 04370 VEGF signaling pathway [PATH:ko04370]; 04020 Calcium signaling pathway [PATH:ko04020]; 04022 cGMP-PKG signaling pathway [PATH:ko04022]; 04114 Oocyte meiosis [PATH:ko04114]; 04218 Cellular senescence [PATH:ko04218]; 04625 C-type lectin receptor signaling pathway [PATH:ko04625]; 04650 Natural killer cell …
KCPC_00054049-RA	K08065	K08065	NFYB, HAP3; nuclear transcription Y subunit beta	04612 Antigen processing and presentation [PATH:ko04612]; 05166 Human T-cell leukemia virus 1 infection [PATH:ko05166]; 05152 Tuberculosis [PATH:ko05152]; 03000 Transcription factors [BR:ko03000];
KCPC_00054052-RA	K11416	K11416	SIRT6, SIR2L6; NAD+-dependent protein deacetylase sirtuin 6 [EC:2.3.1.286]	00760 Nicotinate and nicotinamide metabolism [PATH:ko00760]; 04714 Thermogenesis [PATH:ko04714]; 05230 Central carbon metabolism in cancer [PATH:ko05230]; 03036 Chromosome and associated proteins [BR:ko03036];
KCPC_00054053-RA	K15813	K15813	LUP4; beta-amyrin synthase [EC:5.4.99.39]	00909 Sesquiterpenoid and triterpenoid biosynthesis [PATH:ko00909];
KCPC_00054056-RA	K15813	K15813	LUP4; beta-amyrin synthase [EC:5.4.99.39]	00909 Sesquiterpenoid and triterpenoid biosynthesis [PATH:ko00909];
KCPC_00054064-RA	K15813	K15813	LUP4; beta-amyrin synthase [EC:5.4.99.39]	00909 Sesquiterpenoid and triterpenoid biosynthesis [PATH:ko00909];
KCPC_00054073-RA	K08065	K08065	NFYB, HAP3; nuclear transcription Y subunit beta	04612 Antigen processing and presentation [PATH:ko04612]; 05166 Human T-cell leukemia virus 1 infection [PATH:ko05166]; 05152 Tuberculosis [PATH:ko05152]; 03000 Transcription factors [BR:ko03000];
KCPC_00054074-RA	K17046	K17046	DEK; protein DEK	03036 Chromosome and associated proteins [BR:ko03036];
KCPC_00054079-RA	K00640	K00640	cysE; serine O-acetyltransferase [EC:2.3.1.30]	00920 Sulfur metabolism [PATH:ko00920]; 00270 Cysteine and methionine metabolism [PATH:ko00270]; 05111 Biofilm formation - Vibrio cholerae [PATH:ko05111];
KCPC_00054091-RA	K14709	K14709	SLC39A1_2_3, ZIP1_2_3; solute carrier family 39 (zinc transporter), member 1/2/3	02000 Transporters [BR:ko02000];
KCPC_00054092-RA	K17496	K17496	TIM50; mitochondrial import inner membrane translocase subunit TIM50	03029 Mitochondrial biogenesis [BR:ko03029]; 02000 Transporters [BR:ko02000];
KCPC_00054094-RA	K10878	K10878	SPO11; meiotic recombination protein SPO11	04113 Meiosis - yeast [PATH:ko04113]; 03400 DNA repair and recombination proteins [BR:ko03400];
KCPC_00054112-RA	K15032	K15032	MTERFD; mTERF domain-containing protein, mitochondrial	03012 Translation factors [BR:ko03012]; 03029 Mitochondrial biogenesis [BR:ko03029];
KCPC_00054143-RA	K03131	K03131	TAF6; transcription initiation factor TFIID subunit 6	03022 Basal transcription factors [PATH:ko03022]; 03021 Transcription machinery [BR:ko03021]; 03036 Chromosome and associated proteins [BR:ko03036];
KCPC_00054144-RA	K08503	K08503	SYP5; syntaxin of plants SYP5	04130 SNARE interactions in vesicular transport [PATH:ko04130]; 04131 Membrane trafficking [BR:ko04131];
KCPC_00054151-RA	K16732	K16732	PRC1, ASE1, MAP65; Ase1/PRC1/MAP65 family protein	03036 Chromosome and associated proteins [BR:ko03036]; 04812 Cytoskeleton proteins [BR:ko04812];
KCPC_00054154-RA	K03687	K03687	GRPE; molecular chaperone GrpE	03110 Chaperones and folding catalysts [BR:ko03110]; 03029 Mitochondrial biogenesis [BR:ko03029];
KCPC_00054158-RA	K12483	K12483	EHD1; EH domain-containing protein 1	04144 Endocytosis [PATH:ko04144]; 04131 Membrane trafficking [BR:ko04131]; 04147 Exosome [BR:ko04147];
KCPC_00054177-RA	K09286	K09286	EREBP; EREBP-like factor	03000 Transcription factors [BR:ko03000];
KCPC_00054190-RA	K14190	K14190	VTC2_5; GDP-L-galactose phosphorylase [EC:2.7.7.69]	00053 Ascorbate and aldarate metabolism [PATH:ko00053];
KCPC_00054195-RA	K12606	K12606	RCD1, CNOT9, CAF40; CCR4-NOT transcription complex subunit 9	03018 RNA degradation [PATH:ko03018]; 03019 Messenger RNA biogenesis [BR:ko03019];
KCPC_00054204-RA	K00912	K00912	lpxK; tetraacyldisaccharide 4'-kinase [EC:2.7.1.130]	00540 Lipopolysaccharide biosynthesis [PATH:ko00540]; 01005 Lipopolysaccharide biosynthesis proteins [BR:ko01005];
KCPC_00054218-RA	K13412	K13412	CPK; calcium-dependent protein kinase [EC:2.7.11.1]	04626 Plant-pathogen interaction [PATH:ko04626]; 05145 Toxoplasmosis [PATH:ko05145]; 01001 Protein kinases [BR:ko01001];
KCPC_00054219-RA	K19041	K19041	RNF38_44; E3 ubiquitin-protein ligase RNF38/44 [EC:2.3.2.27]	04121 Ubiquitin system [BR:ko04121];
KCPC_00054245-RA	K01696	K01696	trpB; tryptophan synthase beta chain [EC:4.2.1.20]	00260 Glycine, serine and threonine metabolism [PATH:ko00260]; 00400 Phenylalanine, tyrosine and tryptophan biosynthesis [PATH:ko00400];
KCPC_00054255-RA	K15283	K15283	SLC35E1; solute carrier family 35, member E1	02000 Transporters [BR:ko02000];
KCPC_00054262-RA	K15280	K15280	SLC35C2; solute carrier family 35, member C2	02000 Transporters [BR:ko02000];
KCPC_00054280-RA	K00591	K00591	COQ3; polyprenyldihydroxybenzoate methyltransferase / 3-demethylubiquinol 3-O-methyltransferase [EC:2.1.1.114 2.1.1.64]	00130 Ubiquinone and other terpenoid-quinone biosynthesis [PATH:ko00130];
KCPC_00054288-RA	K15255	K15255	PIF1; ATP-dependent DNA helicase PIF1 [EC:3.6.4.12]	03032 DNA replication proteins [BR:ko03032]; 03029 Mitochondrial biogenesis [BR:ko03029];
KCPC_00054290-RA	K17279	K17279	REEP5_6; receptor expression-enhancing protein 5/6	04147 Exosome [BR:ko04147];
KCPC_00054298-RA	K01094	K01094	GEP4; phosphatidylglycerophosphatase GEP4 [EC:3.1.3.27]	00564 Glycerophospholipid metabolism [PATH:ko00564];
KCPC_00054320-RA	K14775	K14775	UTP30, RSL1D1; ribosome biogenesis protein UTP30	03009 Ribosome biogenesis [BR:ko03009];
KCPC_00054393-RA	K11000	K11000	CALS; callose synthase [EC:2.4.1.-]	01003 Glycosyltransferases [BR:ko01003];
KCPC_00054401-RA	K11778	K11778	DHDDS, RER2, SRT1; ditrans,polycis-polyprenyl diphosphate synthase [EC:2.5.1.87]	00900 Terpenoid backbone biosynthesis [PATH:ko00900]; 01006 Prenyltransferases [BR:ko01006];
KCPC_00054407-RA	K03352	K03352	APC5; anaphase-promoting complex subunit 5	04120 Ubiquitin mediated proteolysis [PATH:ko04120]; 04110 Cell cycle [PATH:ko04110]; 04111 Cell cycle - yeast [PATH:ko04111]; 04113 Meiosis - yeast [PATH:ko04113]; 04114 Oocyte meiosis [PATH:ko04114]; 04657 IL-17 signaling pathway [PATH:ko04657]; 04914 Progesterone-mediated oocyte maturation [PATH:ko04914]; 05166 Human T-cell leukemia virus 1 infection [PATH:ko05166]; 04121 Ubiquitin system [BR:…
KCPC_00054412-RA	K00799	K00799	GST, gst; glutathione S-transferase [EC:2.5.1.18]	00480 Glutathione metabolism [PATH:ko00480]; 00980 Metabolism of xenobiotics by cytochrome P450 [PATH:ko00980]; 00982 Drug metabolism - cytochrome P450 [PATH:ko00982]; 00983 Drug metabolism - other enzymes [PATH:ko00983]; 04212 Longevity regulating pathway - worm [PATH:ko04212]; 05200 Pathways in cancer [PATH:ko05200]; 05204 Chemical carcinogenesis [PATH:ko05204]; 05225 Hepatocellular carcinoma […
KCPC_00054416-RA	K00799	K00799	GST, gst; glutathione S-transferase [EC:2.5.1.18]	00480 Glutathione metabolism [PATH:ko00480]; 00980 Metabolism of xenobiotics by cytochrome P450 [PATH:ko00980]; 00982 Drug metabolism - cytochrome P450 [PATH:ko00982]; 00983 Drug metabolism - other enzymes [PATH:ko00983]; 04212 Longevity regulating pathway - worm [PATH:ko04212]; 05200 Pathways in cancer [PATH:ko05200]; 05204 Chemical carcinogenesis [PATH:ko05204]; 05225 Hepatocellular carcinoma […
KCPC_00054431-RA	K22382	K22382	WDR26; WD repeat-containing protein 26	04121 Ubiquitin system [BR:ko04121];
KCPC_00054433-RA	K02717	K02717	psbP; photosystem II oxygen-evolving enhancer protein 2	00195 Photosynthesis [PATH:ko00195]; 00194 Photosynthesis proteins [BR:ko00194];
KCPC_00056961-RA	K11268	K11268	ESCO, ECO1; N-acetyltransferase [EC:2.3.1.-]	03036 Chromosome and associated proteins [BR:ko03036];
KCPC_00056987-RA	K02906	K02906	RP-L3, MRPL3, rplC; large subunit ribosomal protein L3	03010 Ribosome [PATH:ko03010]; 03011 Ribosome [BR:ko03011];
KCPC_00056994-RA	K18834	K18834	WRKY1; WRKY transcription factor 1	04626 Plant-pathogen interaction [PATH:ko04626]; 03000 Transcription factors [BR:ko03000];
KCPC_00057006-RA	K14300	K14300	NUP133; nuclear pore complex protein Nup133	03013 RNA transport [PATH:ko03013]; 05014 Amyotrophic lateral sclerosis [PATH:ko05014]; 03019 Messenger RNA biogenesis [BR:ko03019]; 03036 Chromosome and associated proteins [BR:ko03036];
KCPC_00057010-RA	K01537	K01537	ATP2C; P-type Ca2+ transporter type 2C [EC:7.2.2.10]	99980 Enzymes with EC numbers;
KCPC_00057014-RA	K09487	K09487	HSP90B, TRA1; heat shock protein 90kDa beta	04141 Protein processing in endoplasmic reticulum [PATH:ko04141]; 04151 PI3K-Akt signaling pathway [PATH:ko04151]; 04657 IL-17 signaling pathway [PATH:ko04657]; 04915 Estrogen signaling pathway [PATH:ko04915]; 04918 Thyroid hormone synthesis [PATH:ko04918]; 04626 Plant-pathogen interaction [PATH:ko04626]; 05200 Pathways in cancer [PATH:ko05200]; 05215 Prostate cancer [PATH:ko05215]; 05132 Salmone…
KCPC_00057037-RA	K14172	K14172	LHCB7; light-harvesting complex II chlorophyll a/b binding protein 7	00196 Photosynthesis - antenna proteins [PATH:ko00196]; 00194 Photosynthesis proteins [BR:ko00194];
KCPC_00056222-RA	K03678	K03678	RRP45, EXOSC9; exosome complex component RRP45	03018 RNA degradation [PATH:ko03018]; 03019 Messenger RNA biogenesis [BR:ko03019];
KCPC_00056254-RA	K02990	K02990	RP-S6, MRPS6, rpsF; small subunit ribosomal protein S6	03010 Ribosome [PATH:ko03010]; 03011 Ribosome [BR:ko03011]; 03029 Mitochondrial biogenesis [BR:ko03029];
KCPC_00056260-RA	K14964	K14964	ASH2; Set1/Ash2 histone methyltransferase complex subunit ASH2	04934 Cushing syndrome [PATH:ko04934]; 03036 Chromosome and associated proteins [BR:ko03036];
KCPC_00056317-RA	K02935	K02935	RP-L7, MRPL12, rplL; large subunit ribosomal protein L7/L12	03010 Ribosome [PATH:ko03010]; 03011 Ribosome [BR:ko03011];
KCPC_00056380-RA	K15032	K15032	MTERFD; mTERF domain-containing protein, mitochondrial	03012 Translation factors [BR:ko03012]; 03029 Mitochondrial biogenesis [BR:ko03029];
KCPC_00056397-RA	K20367	K20367	ERGIC3, ERV46; endoplasmic reticulum-Golgi intermediate compartment protein 3	04131 Membrane trafficking [BR:ko04131];
KCPC_00056414-RA	K00968	K00968	PCYT1; choline-phosphate cytidylyltransferase [EC:2.7.7.15]	00564 Glycerophospholipid metabolism [PATH:ko00564]; 00440 Phosphonate and phosphinate metabolism [PATH:ko00440]; 05231 Choline metabolism in cancer [PATH:ko05231];
KCPC_00056418-RA	K03404	K03404	chlD, bchD; magnesium chelatase subunit D [EC:6.6.1.1]	00860 Porphyrin and chlorophyll metabolism [PATH:ko00860];
KCPC_00056588-RA	K06963	K06963	TAN1, THUMPD1; tRNA acetyltransferase TAN1	03016 Transfer RNA biogenesis [BR:ko03016];
KCPC_00056786-RA	K03935	K03935	NDUFS2; NADH dehydrogenase (ubiquinone) Fe-S protein 2 [EC:7.1.1.2]	00190 Oxidative phosphorylation [PATH:ko00190]; 04723 Retrograde endocannabinoid signaling [PATH:ko04723]; 04714 Thermogenesis [PATH:ko04714]; 05010 Alzheimer disease [PATH:ko05010]; 05012 Parkinson disease [PATH:ko05012]; 05014 Amyotrophic lateral sclerosis [PATH:ko05014]; 05016 Huntington disease [PATH:ko05016]; 05020 Prion disease [PATH:ko05020]; 05022 Pathways of neurodegeneration - multiple …
KCPC_00056871-RA	K12462	K12462	ARHGDI, RHOGDI; Rho GDP-dissociation inhibitor	04962 Vasopressin-regulated water reabsorption [PATH:ko04962]; 04722 Neurotrophin signaling pathway [PATH:ko04722]; 04147 Exosome [BR:ko04147];
KCPC_00056920-RA	K19642	K19642	GALUR; D-galacturonate reductase [EC:1.1.1.365]	00053 Ascorbate and aldarate metabolism [PATH:ko00053];
KCPC_00056930-RA	K19642	K19642	GALUR; D-galacturonate reductase [EC:1.1.1.365]	00053 Ascorbate and aldarate metabolism [PATH:ko00053];
KCPC_00056936-RA	K19642	K19642	GALUR; D-galacturonate reductase [EC:1.1.1.365]	00053 Ascorbate and aldarate metabolism [PATH:ko00053];
KCPC_00056948-RA	K08243	K08243	PKR; polyketide reductase	00941 Flavonoid biosynthesis [PATH:ko00941];
KCPC_00056957-RA	K14297	K14297	NUP98, ADAR2, NUP116; nuclear pore complex protein Nup98-Nup96	03013 RNA transport [PATH:ko03013]; 05164 Influenza A [PATH:ko05164]; 05014 Amyotrophic lateral sclerosis [PATH:ko05014]; 03019 Messenger RNA biogenesis [BR:ko03019]; 03036 Chromosome and associated proteins [BR:ko03036];
KCPC_00056962-RA	K02896	K02896	RP-L24e, RPL24; large subunit ribosomal protein L24e	03010 Ribosome [PATH:ko03010]; 05171 Coronavirus disease - COVID-19 [PATH:ko05171]; 03011 Ribosome [BR:ko03011];
KCPC_00056974-RA	K13783	K13783	SLC37A1_2; MFS transporter, OPA family, solute carrier family 37 (glycerol-3-phosphate transporter), member 1/2	02000 Transporters [BR:ko02000];
[truncated: 7,127 more rows]
