# Supplementary material for: The Genome of the Mimosoid Legume Prosopis cineraria, a Desert Tree
Source: Int J Mol Sci. 2022 Jul 31;23(15):8503. doi: 10.3390/ijms23158503 (PMC9369113; doi:10.3390/ijms23158503)
Supplement: Supplementary file 1 [file ijms-23-08503-s001.zip › Sup_Table_S7_MAPK_signaling_pathway_plant.txt]

Supplimantary Table S7: Identified MAPK pathway enzymes
Protein_id	KO	KO	Gene	Pathway
KCPC_00027354-RA	K20536	K20536	MPK3; mitogen-activated protein kinase 3 [EC:2.7.11.24]	04016 MAPK signaling pathway - plant [PATH:ko04016]; 04626 Plant-pathogen interaction [PATH:ko04626]; 01001 Protein kinases [BR:ko01001];
KCPC_00027689-RA	K20716	K20716	MAPKKK17_18; mitogen-activated protein kinase kinase kinase 17/18	04016 MAPK signaling pathway - plant [PATH:ko04016]; 01001 Protein kinases [BR:ko01001];
KCPC_00029034-RA	K13420	K13420	FLS2; LRR receptor-like serine/threonine-protein kinase FLS2 [EC:2.7.11.1]	04016 MAPK signaling pathway - plant [PATH:ko04016]; 04626 Plant-pathogen interaction [PATH:ko04626]; 01001 Protein kinases [BR:ko01001];
KCPC_00031417-RA	K20729	K20729	EPF1_2; protein EPIDERMAL PATTERNING FACTOR 1/2	04016 MAPK signaling pathway - plant [PATH:ko04016];
KCPC_00069046-RA	K20716	K20716	MAPKKK17_18; mitogen-activated protein kinase kinase kinase 17/18	04016 MAPK signaling pathway - plant [PATH:ko04016]; 01001 Protein kinases [BR:ko01001];
KCPC_00012834-RA	K17686	K17686	copA, ctpA, ATP7; P-type Cu+ transporter [EC:7.2.2.8]	04016 MAPK signaling pathway - plant [PATH:ko04016]; 04978 Mineral absorption [PATH:ko04978]; 01524 Platinum drug resistance [PATH:ko01524];
KCPC_00013043-RA	K13449	K13449	PR1; pathogenesis-related protein 1	04016 MAPK signaling pathway - plant [PATH:ko04016]; 04075 Plant hormone signal transduction [PATH:ko04075]; 04626 Plant-pathogen interaction [PATH:ko04626];
KCPC_00013044-RA	K13449	K13449	PR1; pathogenesis-related protein 1	04016 MAPK signaling pathway - plant [PATH:ko04016]; 04075 Plant hormone signal transduction [PATH:ko04075]; 04626 Plant-pathogen interaction [PATH:ko04626];
KCPC_00013048-RA	K13449	K13449	PR1; pathogenesis-related protein 1	04016 MAPK signaling pathway - plant [PATH:ko04016]; 04075 Plant hormone signal transduction [PATH:ko04075]; 04626 Plant-pathogen interaction [PATH:ko04626];
KCPC_00013556-RA	K14496	K14496	PYL; abscisic acid receptor PYR/PYL family	04016 MAPK signaling pathway - plant [PATH:ko04016]; 04075 Plant hormone signal transduction [PATH:ko04075];
KCPC_00012748-RA	K13416	K13416	BAK1; brassinosteroid insensitive 1-associated receptor kinase 1 [EC:2.7.10.1 2.7.11.1]	04016 MAPK signaling pathway - plant [PATH:ko04016]; 04075 Plant hormone signal transduction [PATH:ko04075]; 04626 Plant-pathogen interaction [PATH:ko04626]; 01001 Protein kinases [BR:ko01001];
KCPC_00012751-RA	K13416	K13416	BAK1; brassinosteroid insensitive 1-associated receptor kinase 1 [EC:2.7.10.1 2.7.11.1]	04016 MAPK signaling pathway - plant [PATH:ko04016]; 04075 Plant hormone signal transduction [PATH:ko04075]; 04626 Plant-pathogen interaction [PATH:ko04626]; 01001 Protein kinases [BR:ko01001];
KCPC_00012673-RA	K14498	K14498	SNRK2; serine/threonine-protein kinase SRK2 [EC:2.7.11.1]	04016 MAPK signaling pathway - plant [PATH:ko04016]; 04075 Plant hormone signal transduction [PATH:ko04075]; 01001 Protein kinases [BR:ko01001];
KCPC_00014019-RA	K17686	K17686	copA, ctpA, ATP7; P-type Cu+ transporter [EC:7.2.2.8]	04016 MAPK signaling pathway - plant [PATH:ko04016]; 04978 Mineral absorption [PATH:ko04978]; 01524 Platinum drug resistance [PATH:ko01524];
KCPC_00014680-RA	K13420	K13420	FLS2; LRR receptor-like serine/threonine-protein kinase FLS2 [EC:2.7.11.1]	04016 MAPK signaling pathway - plant [PATH:ko04016]; 04626 Plant-pathogen interaction [PATH:ko04626]; 01001 Protein kinases [BR:ko01001];
KCPC_00015286-RA	K02183	K02183	CALM; calmodulin	04016 MAPK signaling pathway - plant [PATH:ko04016]; 04014 Ras signaling pathway [PATH:ko04014]; 04015 Rap1 signaling pathway [PATH:ko04015]; 04371 Apelin signaling pathway [PATH:ko04371]; 04020 Calcium signaling pathway [PATH:ko04020]; 04070 Phosphatidylinositol signaling system [PATH:ko04070]; 04024 cAMP signaling pathway [PATH:ko04024]; 04022 cGMP-PKG signaling pathway [PATH:ko04022]; 04114 Oo…
KCPC_00015854-RA	K02183	K02183	CALM; calmodulin	04016 MAPK signaling pathway - plant [PATH:ko04016]; 04014 Ras signaling pathway [PATH:ko04014]; 04015 Rap1 signaling pathway [PATH:ko04015]; 04371 Apelin signaling pathway [PATH:ko04371]; 04020 Calcium signaling pathway [PATH:ko04020]; 04070 Phosphatidylinositol signaling system [PATH:ko04070]; 04024 cAMP signaling pathway [PATH:ko04024]; 04022 cGMP-PKG signaling pathway [PATH:ko04022]; 04114 Oo…
KCPC_00016728-RA	K02183	K02183	CALM; calmodulin	04016 MAPK signaling pathway - plant [PATH:ko04016]; 04014 Ras signaling pathway [PATH:ko04014]; 04015 Rap1 signaling pathway [PATH:ko04015]; 04371 Apelin signaling pathway [PATH:ko04371]; 04020 Calcium signaling pathway [PATH:ko04020]; 04070 Phosphatidylinositol signaling system [PATH:ko04070]; 04024 cAMP signaling pathway [PATH:ko04024]; 04022 cGMP-PKG signaling pathway [PATH:ko04022]; 04114 Oo…
KCPC_00017178-RA	K20606	K20606	ANP1; mitogen-activated protein kinase kinase kinase ANP1 [EC:2.7.11.25]	04016 MAPK signaling pathway - plant [PATH:ko04016]; 01001 Protein kinases [BR:ko01001];
KCPC_00016319-RA	K14510	K14510	CTR1; serine/threonine-protein kinase CTR1 [EC:2.7.11.1]	04016 MAPK signaling pathway - plant [PATH:ko04016]; 04075 Plant hormone signal transduction [PATH:ko04075]; 01001 Protein kinases [BR:ko01001];
KCPC_00016651-RA	K14516	K14516	ERF1; ethylene-responsive transcription factor 1	04016 MAPK signaling pathway - plant [PATH:ko04016]; 04075 Plant hormone signal transduction [PATH:ko04075]; 03000 Transcription factors [BR:ko03000];
KCPC_00017158-RA	K13447	K13447	RBOH; respiratory burst oxidase [EC:1.6.3.- 1.11.1.-]	04016 MAPK signaling pathway - plant [PATH:ko04016]; 04626 Plant-pathogen interaction [PATH:ko04626];
KCPC_00017349-RA	K14509	K14509	ETR, ERS; ethylene receptor [EC:2.7.13.-]	04016 MAPK signaling pathway - plant [PATH:ko04016]; 04075 Plant hormone signal transduction [PATH:ko04075];
KCPC_00069447-RA	K13449	K13449	PR1; pathogenesis-related protein 1	04016 MAPK signaling pathway - plant [PATH:ko04016]; 04075 Plant hormone signal transduction [PATH:ko04075]; 04626 Plant-pathogen interaction [PATH:ko04626];
KCPC_00069451-RA	K13449	K13449	PR1; pathogenesis-related protein 1	04016 MAPK signaling pathway - plant [PATH:ko04016]; 04075 Plant hormone signal transduction [PATH:ko04075]; 04626 Plant-pathogen interaction [PATH:ko04626];
KCPC_00054784-RA	K02183	K02183	CALM; calmodulin	04016 MAPK signaling pathway - plant [PATH:ko04016]; 04014 Ras signaling pathway [PATH:ko04014]; 04015 Rap1 signaling pathway [PATH:ko04015]; 04371 Apelin signaling pathway [PATH:ko04371]; 04020 Calcium signaling pathway [PATH:ko04020]; 04070 Phosphatidylinositol signaling system [PATH:ko04070]; 04024 cAMP signaling pathway [PATH:ko04024]; 04022 cGMP-PKG signaling pathway [PATH:ko04022]; 04114 Oo…
KCPC_00054808-RA	K14514	K14514	EIN3; ethylene-insensitive protein 3	04016 MAPK signaling pathway - plant [PATH:ko04016]; 04075 Plant hormone signal transduction [PATH:ko04075]; 03000 Transcription factors [BR:ko03000];
KCPC_00054811-RA	K14514	K14514	EIN3; ethylene-insensitive protein 3	04016 MAPK signaling pathway - plant [PATH:ko04016]; 04075 Plant hormone signal transduction [PATH:ko04075]; 03000 Transcription factors [BR:ko03000];
KCPC_00055595-RA	K13420	K13420	FLS2; LRR receptor-like serine/threonine-protein kinase FLS2 [EC:2.7.11.1]	04016 MAPK signaling pathway - plant [PATH:ko04016]; 04626 Plant-pathogen interaction [PATH:ko04626]; 01001 Protein kinases [BR:ko01001];
KCPC_00055848-RA	K14509	K14509	ETR, ERS; ethylene receptor [EC:2.7.13.-]	04016 MAPK signaling pathway - plant [PATH:ko04016]; 04075 Plant hormone signal transduction [PATH:ko04075];
KCPC_00055676-RA	K13420	K13420	FLS2; LRR receptor-like serine/threonine-protein kinase FLS2 [EC:2.7.11.1]	04016 MAPK signaling pathway - plant [PATH:ko04016]; 04626 Plant-pathogen interaction [PATH:ko04626]; 01001 Protein kinases [BR:ko01001];
KCPC_00053227-RA	K14497	K14497	PP2C; protein phosphatase 2C [EC:3.1.3.16]	04016 MAPK signaling pathway - plant [PATH:ko04016]; 04075 Plant hormone signal transduction [PATH:ko04075]; 04931 Insulin resistance [PATH:ko04931];
KCPC_00053563-RA	K13424	K13424	WRKY33; WRKY transcription factor 33	04016 MAPK signaling pathway - plant [PATH:ko04016]; 04626 Plant-pathogen interaction [PATH:ko04626]; 03000 Transcription factors [BR:ko03000];
KCPC_00053757-RA	K03781	K03781	katE, CAT, catB, srpA; catalase [EC:1.11.1.6]	00630 Glyoxylate and dicarboxylate metabolism [PATH:ko00630]; 00380 Tryptophan metabolism [PATH:ko00380]; 04016 MAPK signaling pathway - plant [PATH:ko04016]; 04011 MAPK signaling pathway - yeast [PATH:ko04011]; 04068 FoxO signaling pathway [PATH:ko04068]; 04146 Peroxisome [PATH:ko04146]; 04211 Longevity regulating pathway [PATH:ko04211]; 04212 Longevity regulating pathway - worm [PATH:ko04212]; …
KCPC_00006898-RA	K20535	K20535	MPK1_2; mitogen-activated protein kinase 1/2 [EC:2.7.11.24]	04016 MAPK signaling pathway - plant [PATH:ko04016]; 01001 Protein kinases [BR:ko01001];
KCPC_00007965-RA	K14496	K14496	PYL; abscisic acid receptor PYR/PYL family	04016 MAPK signaling pathway - plant [PATH:ko04016]; 04075 Plant hormone signal transduction [PATH:ko04075];
KCPC_00008190-RA	K14496	K14496	PYL; abscisic acid receptor PYR/PYL family	04016 MAPK signaling pathway - plant [PATH:ko04016]; 04075 Plant hormone signal transduction [PATH:ko04075];
KCPC_00008198-RA	K14497	K14497	PP2C; protein phosphatase 2C [EC:3.1.3.16]	04016 MAPK signaling pathway - plant [PATH:ko04016]; 04075 Plant hormone signal transduction [PATH:ko04075]; 04931 Insulin resistance [PATH:ko04931];
KCPC_00008621-RA	K14497	K14497	PP2C; protein phosphatase 2C [EC:3.1.3.16]	04016 MAPK signaling pathway - plant [PATH:ko04016]; 04075 Plant hormone signal transduction [PATH:ko04075]; 04931 Insulin resistance [PATH:ko04931];
KCPC_00007735-RA	K14515	K14515	EBF1_2; EIN3-binding F-box protein	04016 MAPK signaling pathway - plant [PATH:ko04016]; 04075 Plant hormone signal transduction [PATH:ko04075]; 04121 Ubiquitin system [BR:ko04121];
KCPC_00008166-RA	K20725	K20725	MKS1; MAP kinase substrate 1	04016 MAPK signaling pathway - plant [PATH:ko04016];
KCPC_00008178-RA	K20558	K20558	SPCH; transcription factor SPEECHLESS	04016 MAPK signaling pathway - plant [PATH:ko04016]; 03000 Transcription factors [BR:ko03000];
KCPC_00007871-RA	K20718	K20718	ER; LRR receptor-like serine/threonine-protein kinase ERECTA [EC:2.7.11.1]	04016 MAPK signaling pathway - plant [PATH:ko04016]; 01001 Protein kinases [BR:ko01001];
KCPC_00007872-RA	K17686	K17686	copA, ctpA, ATP7; P-type Cu+ transporter [EC:7.2.2.8]	04016 MAPK signaling pathway - plant [PATH:ko04016]; 04978 Mineral absorption [PATH:ko04978]; 01524 Platinum drug resistance [PATH:ko01524];
KCPC_00007911-RA	K14497	K14497	PP2C; protein phosphatase 2C [EC:3.1.3.16]	04016 MAPK signaling pathway - plant [PATH:ko04016]; 04075 Plant hormone signal transduction [PATH:ko04075]; 04931 Insulin resistance [PATH:ko04931];
KCPC_00011908-RA	K02183	K02183	CALM; calmodulin	04016 MAPK signaling pathway - plant [PATH:ko04016]; 04014 Ras signaling pathway [PATH:ko04014]; 04015 Rap1 signaling pathway [PATH:ko04015]; 04371 Apelin signaling pathway [PATH:ko04371]; 04020 Calcium signaling pathway [PATH:ko04020]; 04070 Phosphatidylinositol signaling system [PATH:ko04070]; 04024 cAMP signaling pathway [PATH:ko04024]; 04022 cGMP-PKG signaling pathway [PATH:ko04022]; 04114 Oo…
KCPC_00076007-RA	K20772	K20772	ACS1_2_6; 1-aminocyclopropane-1-carboxylate synthase 1/2/6 [EC:4.4.1.14]	00270 Cysteine and methionine metabolism [PATH:ko00270]; 04016 MAPK signaling pathway - plant [PATH:ko04016]; 01007 Amino acid related enzymes [BR:ko01007];
KCPC_00051932-RA	K20729	K20729	EPF1_2; protein EPIDERMAL PATTERNING FACTOR 1/2	04016 MAPK signaling pathway - plant [PATH:ko04016];
KCPC_00049268-RA	K14509	K14509	ETR, ERS; ethylene receptor [EC:2.7.13.-]	04016 MAPK signaling pathway - plant [PATH:ko04016]; 04075 Plant hormone signal transduction [PATH:ko04075];
KCPC_00052980-RA	K14497	K14497	PP2C; protein phosphatase 2C [EC:3.1.3.16]	04016 MAPK signaling pathway - plant [PATH:ko04016]; 04075 Plant hormone signal transduction [PATH:ko04075]; 04931 Insulin resistance [PATH:ko04931];
KCPC_00053029-RA	K14514	K14514	EIN3; ethylene-insensitive protein 3	04016 MAPK signaling pathway - plant [PATH:ko04016]; 04075 Plant hormone signal transduction [PATH:ko04075]; 03000 Transcription factors [BR:ko03000];
KCPC_00053093-RA	K14512	K14512	MPK6; mitogen-activated protein kinase 6 [EC:2.7.11.24]	04016 MAPK signaling pathway - plant [PATH:ko04016]; 04075 Plant hormone signal transduction [PATH:ko04075]; 04626 Plant-pathogen interaction [PATH:ko04626]; 01001 Protein kinases [BR:ko01001];
KCPC_00040515-RA	K14496	K14496	PYL; abscisic acid receptor PYR/PYL family	04016 MAPK signaling pathway - plant [PATH:ko04016]; 04075 Plant hormone signal transduction [PATH:ko04075];
KCPC_00040607-RA	K13422	K13422	MYC2; transcription factor MYC2	04016 MAPK signaling pathway - plant [PATH:ko04016]; 04075 Plant hormone signal transduction [PATH:ko04075]; 03000 Transcription factors [BR:ko03000];
KCPC_00040436-RA	K20772	K20772	ACS1_2_6; 1-aminocyclopropane-1-carboxylate synthase 1/2/6 [EC:4.4.1.14]	00270 Cysteine and methionine metabolism [PATH:ko00270]; 04016 MAPK signaling pathway - plant [PATH:ko04016]; 01007 Amino acid related enzymes [BR:ko01007];
KCPC_00040437-RA	K20772	K20772	ACS1_2_6; 1-aminocyclopropane-1-carboxylate synthase 1/2/6 [EC:4.4.1.14]	00270 Cysteine and methionine metabolism [PATH:ko00270]; 04016 MAPK signaling pathway - plant [PATH:ko04016]; 01007 Amino acid related enzymes [BR:ko01007];
KCPC_00040440-RA	K13425	K13425	WRKY22; WRKY transcription factor 22	04016 MAPK signaling pathway - plant [PATH:ko04016]; 04626 Plant-pathogen interaction [PATH:ko04626]; 03000 Transcription factors [BR:ko03000];
KCPC_00040422-RA	K20600	K20600	MPK4; mitogen-activated protein kinase 4 [EC:2.7.11.24]	04016 MAPK signaling pathway - plant [PATH:ko04016]; 04626 Plant-pathogen interaction [PATH:ko04626]; 01001 Protein kinases [BR:ko01001];
KCPC_00040434-RA	K20772	K20772	ACS1_2_6; 1-aminocyclopropane-1-carboxylate synthase 1/2/6 [EC:4.4.1.14]	00270 Cysteine and methionine metabolism [PATH:ko00270]; 04016 MAPK signaling pathway - plant [PATH:ko04016]; 01007 Amino acid related enzymes [BR:ko01007];
KCPC_00043954-RA	K13424	K13424	WRKY33; WRKY transcription factor 33	04016 MAPK signaling pathway - plant [PATH:ko04016]; 04626 Plant-pathogen interaction [PATH:ko04626]; 03000 Transcription factors [BR:ko03000];
KCPC_00061049-RA	K14498	K14498	SNRK2; serine/threonine-protein kinase SRK2 [EC:2.7.11.1]	04016 MAPK signaling pathway - plant [PATH:ko04016]; 04075 Plant hormone signal transduction [PATH:ko04075]; 01001 Protein kinases [BR:ko01001];
KCPC_00061504-RA	K20716	K20716	MAPKKK17_18; mitogen-activated protein kinase kinase kinase 17/18	04016 MAPK signaling pathway - plant [PATH:ko04016]; 01001 Protein kinases [BR:ko01001];
KCPC_00063716-RA	K20718	K20718	ER; LRR receptor-like serine/threonine-protein kinase ERECTA [EC:2.7.11.1]	04016 MAPK signaling pathway - plant [PATH:ko04016]; 01001 Protein kinases [BR:ko01001];
KCPC_00063859-RA	K20717	K20717	YDA; mitogen-activated protein kinase kinase kinase YODA [EC:2.7.11.25]	04016 MAPK signaling pathway - plant [PATH:ko04016]; 01001 Protein kinases [BR:ko01001];
KCPC_00063993-RA	K20557	K20557	VIP1; transcription factor VIP1	04016 MAPK signaling pathway - plant [PATH:ko04016]; 03000 Transcription factors [BR:ko03000];
KCPC_00034475-RA	K14515	K14515	EBF1_2; EIN3-binding F-box protein	04016 MAPK signaling pathway - plant [PATH:ko04016]; 04075 Plant hormone signal transduction [PATH:ko04075]; 04121 Ubiquitin system [BR:ko04121];
KCPC_00035130-RA	K14498	K14498	SNRK2; serine/threonine-protein kinase SRK2 [EC:2.7.11.1]	04016 MAPK signaling pathway - plant [PATH:ko04016]; 04075 Plant hormone signal transduction [PATH:ko04075]; 01001 Protein kinases [BR:ko01001];
KCPC_00035324-RA	K20725	K20725	MKS1; MAP kinase substrate 1	04016 MAPK signaling pathway - plant [PATH:ko04016];
KCPC_00035483-RA	K14498	K14498	SNRK2; serine/threonine-protein kinase SRK2 [EC:2.7.11.1]	04016 MAPK signaling pathway - plant [PATH:ko04016]; 04075 Plant hormone signal transduction [PATH:ko04075]; 01001 Protein kinases [BR:ko01001];
KCPC_00035516-RA	K13447	K13447	RBOH; respiratory burst oxidase [EC:1.6.3.- 1.11.1.-]	04016 MAPK signaling pathway - plant [PATH:ko04016]; 04626 Plant-pathogen interaction [PATH:ko04626];
KCPC_00032354-RA	K14509	K14509	ETR, ERS; ethylene receptor [EC:2.7.13.-]	04016 MAPK signaling pathway - plant [PATH:ko04016]; 04075 Plant hormone signal transduction [PATH:ko04075];
KCPC_00032909-RA	K20603	K20603	MKK2; mitogen-activated protein kinase kinase 2 [EC:2.7.12.2]	04016 MAPK signaling pathway - plant [PATH:ko04016]; 01001 Protein kinases [BR:ko01001];
KCPC_00036011-RA	K13447	K13447	RBOH; respiratory burst oxidase [EC:1.6.3.- 1.11.1.-]	04016 MAPK signaling pathway - plant [PATH:ko04016]; 04626 Plant-pathogen interaction [PATH:ko04626];
KCPC_00031687-RA	K20537	K20537	MPK7_14; mitogen-activated protein kinase 7/14 [EC:2.7.11.24]	04016 MAPK signaling pathway - plant [PATH:ko04016]; 01001 Protein kinases [BR:ko01001];
KCPC_00032337-RA	K14516	K14516	ERF1; ethylene-responsive transcription factor 1	04016 MAPK signaling pathway - plant [PATH:ko04016]; 04075 Plant hormone signal transduction [PATH:ko04075]; 03000 Transcription factors [BR:ko03000];
KCPC_00032443-RA	K13447	K13447	RBOH; respiratory burst oxidase [EC:1.6.3.- 1.11.1.-]	04016 MAPK signaling pathway - plant [PATH:ko04016]; 04626 Plant-pathogen interaction [PATH:ko04626];
KCPC_00032582-RA	K02183	K02183	CALM; calmodulin	04016 MAPK signaling pathway - plant [PATH:ko04016]; 04014 Ras signaling pathway [PATH:ko04014]; 04015 Rap1 signaling pathway [PATH:ko04015]; 04371 Apelin signaling pathway [PATH:ko04371]; 04020 Calcium signaling pathway [PATH:ko04020]; 04070 Phosphatidylinositol signaling system [PATH:ko04070]; 04024 cAMP signaling pathway [PATH:ko04024]; 04022 cGMP-PKG signaling pathway [PATH:ko04022]; 04114 Oo…
KCPC_00032910-RA	K14497	K14497	PP2C; protein phosphatase 2C [EC:3.1.3.16]	04016 MAPK signaling pathway - plant [PATH:ko04016]; 04075 Plant hormone signal transduction [PATH:ko04075]; 04931 Insulin resistance [PATH:ko04931];
KCPC_00072290-RA	K13414	K13414	MEKK1; mitogen-activated protein kinase kinase kinase 1 [EC:2.7.11.25]	04016 MAPK signaling pathway - plant [PATH:ko04016]; 04626 Plant-pathogen interaction [PATH:ko04626]; 01001 Protein kinases [BR:ko01001];
KCPC_00003724-RA	K20604	K20604	MKK9; mitogen-activated protein kinase kinase 9 [EC:2.7.12.2]	04016 MAPK signaling pathway - plant [PATH:ko04016]; 01001 Protein kinases [BR:ko01001];
KCPC_00003728-RA	K20604	K20604	MKK9; mitogen-activated protein kinase kinase 9 [EC:2.7.12.2]	04016 MAPK signaling pathway - plant [PATH:ko04016]; 01001 Protein kinases [BR:ko01001];
KCPC_00004155-RA	K14497	K14497	PP2C; protein phosphatase 2C [EC:3.1.3.16]	04016 MAPK signaling pathway - plant [PATH:ko04016]; 04075 Plant hormone signal transduction [PATH:ko04075]; 04931 Insulin resistance [PATH:ko04931];
KCPC_00004607-RA	K14516	K14516	ERF1; ethylene-responsive transcription factor 1	04016 MAPK signaling pathway - plant [PATH:ko04016]; 04075 Plant hormone signal transduction [PATH:ko04075]; 03000 Transcription factors [BR:ko03000];
KCPC_00004610-RA	K14516	K14516	ERF1; ethylene-responsive transcription factor 1	04016 MAPK signaling pathway - plant [PATH:ko04016]; 04075 Plant hormone signal transduction [PATH:ko04075]; 03000 Transcription factors [BR:ko03000];
KCPC_00004609-RA	K14516	K14516	ERF1; ethylene-responsive transcription factor 1	04016 MAPK signaling pathway - plant [PATH:ko04016]; 04075 Plant hormone signal transduction [PATH:ko04075]; 03000 Transcription factors [BR:ko03000];
KCPC_00004861-RA	K14513	K14513	EIN2; ethylene-insensitive protein 2	04016 MAPK signaling pathway - plant [PATH:ko04016]; 04075 Plant hormone signal transduction [PATH:ko04075];
KCPC_00005515-RA	K02183	K02183	CALM; calmodulin	04016 MAPK signaling pathway - plant [PATH:ko04016]; 04014 Ras signaling pathway [PATH:ko04014]; 04015 Rap1 signaling pathway [PATH:ko04015]; 04371 Apelin signaling pathway [PATH:ko04371]; 04020 Calcium signaling pathway [PATH:ko04020]; 04070 Phosphatidylinositol signaling system [PATH:ko04070]; 04024 cAMP signaling pathway [PATH:ko04024]; 04022 cGMP-PKG signaling pathway [PATH:ko04022]; 04114 Oo…
KCPC_00004998-RA	K14510	K14510	CTR1; serine/threonine-protein kinase CTR1 [EC:2.7.11.1]	04016 MAPK signaling pathway - plant [PATH:ko04016]; 04075 Plant hormone signal transduction [PATH:ko04075]; 01001 Protein kinases [BR:ko01001];
KCPC_00006521-RA	K20553	K20553	XRN4; 5'-3' exoribonuclease 4 [EC:3.1.13.-]	04016 MAPK signaling pathway - plant [PATH:ko04016]; 03019 Messenger RNA biogenesis [BR:ko03019];
KCPC_00006431-RA	K13447	K13447	RBOH; respiratory burst oxidase [EC:1.6.3.- 1.11.1.-]	04016 MAPK signaling pathway - plant [PATH:ko04016]; 04626 Plant-pathogen interaction [PATH:ko04626];
KCPC_00074193-RA	K03781	K03781	katE, CAT, catB, srpA; catalase [EC:1.11.1.6]	00630 Glyoxylate and dicarboxylate metabolism [PATH:ko00630]; 00380 Tryptophan metabolism [PATH:ko00380]; 04016 MAPK signaling pathway - plant [PATH:ko04016]; 04011 MAPK signaling pathway - yeast [PATH:ko04011]; 04068 FoxO signaling pathway [PATH:ko04068]; 04146 Peroxisome [PATH:ko04146]; 04211 Longevity regulating pathway [PATH:ko04211]; 04212 Longevity regulating pathway - worm [PATH:ko04212]; …
KCPC_00073003-RA	K13449	K13449	PR1; pathogenesis-related protein 1	04016 MAPK signaling pathway - plant [PATH:ko04016]; 04075 Plant hormone signal transduction [PATH:ko04075]; 04626 Plant-pathogen interaction [PATH:ko04626];
KCPC_00068324-RA	K14498	K14498	SNRK2; serine/threonine-protein kinase SRK2 [EC:2.7.11.1]	04016 MAPK signaling pathway - plant [PATH:ko04016]; 04075 Plant hormone signal transduction [PATH:ko04075]; 01001 Protein kinases [BR:ko01001];
KCPC_00059157-RA	K02183	K02183	CALM; calmodulin	04016 MAPK signaling pathway - plant [PATH:ko04016]; 04014 Ras signaling pathway [PATH:ko04014]; 04015 Rap1 signaling pathway [PATH:ko04015]; 04371 Apelin signaling pathway [PATH:ko04371]; 04020 Calcium signaling pathway [PATH:ko04020]; 04070 Phosphatidylinositol signaling system [PATH:ko04070]; 04024 cAMP signaling pathway [PATH:ko04024]; 04022 cGMP-PKG signaling pathway [PATH:ko04022]; 04114 Oo…
KCPC_00059239-RA	K20603	K20603	MKK2; mitogen-activated protein kinase kinase 2 [EC:2.7.12.2]	04016 MAPK signaling pathway - plant [PATH:ko04016]; 01001 Protein kinases [BR:ko01001];
KCPC_00059240-RA	K14497	K14497	PP2C; protein phosphatase 2C [EC:3.1.3.16]	04016 MAPK signaling pathway - plant [PATH:ko04016]; 04075 Plant hormone signal transduction [PATH:ko04075]; 04931 Insulin resistance [PATH:ko04931];
KCPC_00060325-RA	K14498	K14498	SNRK2; serine/threonine-protein kinase SRK2 [EC:2.7.11.1]	04016 MAPK signaling pathway - plant [PATH:ko04016]; 04075 Plant hormone signal transduction [PATH:ko04075]; 01001 Protein kinases [BR:ko01001];
KCPC_00060406-RA	K20725	K20725	MKS1; MAP kinase substrate 1	04016 MAPK signaling pathway - plant [PATH:ko04016];
KCPC_00059744-RA	K14515	K14515	EBF1_2; EIN3-binding F-box protein	04016 MAPK signaling pathway - plant [PATH:ko04016]; 04075 Plant hormone signal transduction [PATH:ko04075]; 04121 Ubiquitin system [BR:ko04121];
KCPC_00060193-RA	K00940	K00940	ndk, NME; nucleoside-diphosphate kinase [EC:2.7.4.6]	00230 Purine metabolism [PATH:ko00230]; 00240 Pyrimidine metabolism [PATH:ko00240]; 00983 Drug metabolism - other enzymes [PATH:ko00983]; 04016 MAPK signaling pathway - plant [PATH:ko04016]; 04131 Membrane trafficking [BR:ko04131];
KCPC_00060489-RA	K14514	K14514	EIN3; ethylene-insensitive protein 3	04016 MAPK signaling pathway - plant [PATH:ko04016]; 04075 Plant hormone signal transduction [PATH:ko04075]; 03000 Transcription factors [BR:ko03000];
KCPC_00060524-RA	K14498	K14498	SNRK2; serine/threonine-protein kinase SRK2 [EC:2.7.11.1]	04016 MAPK signaling pathway - plant [PATH:ko04016]; 04075 Plant hormone signal transduction [PATH:ko04075]; 01001 Protein kinases [BR:ko01001];
KCPC_00064316-RA	K14496	K14496	PYL; abscisic acid receptor PYR/PYL family	04016 MAPK signaling pathway - plant [PATH:ko04016]; 04075 Plant hormone signal transduction [PATH:ko04075];
KCPC_00064515-RA	K20558	K20558	SPCH; transcription factor SPEECHLESS	04016 MAPK signaling pathway - plant [PATH:ko04016]; 03000 Transcription factors [BR:ko03000];
KCPC_00064518-RA	K20558	K20558	SPCH; transcription factor SPEECHLESS	04016 MAPK signaling pathway - plant [PATH:ko04016]; 03000 Transcription factors [BR:ko03000];
KCPC_00064533-RA	K20725	K20725	MKS1; MAP kinase substrate 1	04016 MAPK signaling pathway - plant [PATH:ko04016];
KCPC_00064701-RA	K13414	K13414	MEKK1; mitogen-activated protein kinase kinase kinase 1 [EC:2.7.11.25]	04016 MAPK signaling pathway - plant [PATH:ko04016]; 04626 Plant-pathogen interaction [PATH:ko04626]; 01001 Protein kinases [BR:ko01001];
KCPC_00064783-RA	K14498	K14498	SNRK2; serine/threonine-protein kinase SRK2 [EC:2.7.11.1]	04016 MAPK signaling pathway - plant [PATH:ko04016]; 04075 Plant hormone signal transduction [PATH:ko04075]; 01001 Protein kinases [BR:ko01001];
KCPC_00018343-RA	K20547	K20547	CHIB; basic endochitinase B [EC:3.2.1.14]	00520 Amino sugar and nucleotide sugar metabolism [PATH:ko00520]; 04016 MAPK signaling pathway - plant [PATH:ko04016];
KCPC_00018801-RA	K03781	K03781	katE, CAT, catB, srpA; catalase [EC:1.11.1.6]	00630 Glyoxylate and dicarboxylate metabolism [PATH:ko00630]; 00380 Tryptophan metabolism [PATH:ko00380]; 04016 MAPK signaling pathway - plant [PATH:ko04016]; 04011 MAPK signaling pathway - yeast [PATH:ko04011]; 04068 FoxO signaling pathway [PATH:ko04068]; 04146 Peroxisome [PATH:ko04146]; 04211 Longevity regulating pathway [PATH:ko04211]; 04212 Longevity regulating pathway - worm [PATH:ko04212]; …
KCPC_00020303-RA	K13449	K13449	PR1; pathogenesis-related protein 1	04016 MAPK signaling pathway - plant [PATH:ko04016]; 04075 Plant hormone signal transduction [PATH:ko04075]; 04626 Plant-pathogen interaction [PATH:ko04626];
KCPC_00020305-RA	K13449	K13449	PR1; pathogenesis-related protein 1	04016 MAPK signaling pathway - plant [PATH:ko04016]; 04075 Plant hormone signal transduction [PATH:ko04075]; 04626 Plant-pathogen interaction [PATH:ko04626];
KCPC_00020308-RA	K13449	K13449	PR1; pathogenesis-related protein 1	04016 MAPK signaling pathway - plant [PATH:ko04016]; 04075 Plant hormone signal transduction [PATH:ko04075]; 04626 Plant-pathogen interaction [PATH:ko04626];
KCPC_00020309-RA	K13449	K13449	PR1; pathogenesis-related protein 1	04016 MAPK signaling pathway - plant [PATH:ko04016]; 04075 Plant hormone signal transduction [PATH:ko04075]; 04626 Plant-pathogen interaction [PATH:ko04626];
KCPC_00020311-RA	K13449	K13449	PR1; pathogenesis-related protein 1	04016 MAPK signaling pathway - plant [PATH:ko04016]; 04075 Plant hormone signal transduction [PATH:ko04075]; 04626 Plant-pathogen interaction [PATH:ko04626];
KCPC_00020314-RA	K13449	K13449	PR1; pathogenesis-related protein 1	04016 MAPK signaling pathway - plant [PATH:ko04016]; 04075 Plant hormone signal transduction [PATH:ko04075]; 04626 Plant-pathogen interaction [PATH:ko04626];
KCPC_00017680-RA	K13416	K13416	BAK1; brassinosteroid insensitive 1-associated receptor kinase 1 [EC:2.7.10.1 2.7.11.1]	04016 MAPK signaling pathway - plant [PATH:ko04016]; 04075 Plant hormone signal transduction [PATH:ko04075]; 04626 Plant-pathogen interaction [PATH:ko04626]; 01001 Protein kinases [BR:ko01001];
KCPC_00017897-RA	K13414	K13414	MEKK1; mitogen-activated protein kinase kinase kinase 1 [EC:2.7.11.25]	04016 MAPK signaling pathway - plant [PATH:ko04016]; 04626 Plant-pathogen interaction [PATH:ko04626]; 01001 Protein kinases [BR:ko01001];
KCPC_00018122-RA	K17686	K17686	copA, ctpA, ATP7; P-type Cu+ transporter [EC:7.2.2.8]	04016 MAPK signaling pathway - plant [PATH:ko04016]; 04978 Mineral absorption [PATH:ko04978]; 01524 Platinum drug resistance [PATH:ko01524];
KCPC_00018621-RA	K14498	K14498	SNRK2; serine/threonine-protein kinase SRK2 [EC:2.7.11.1]	04016 MAPK signaling pathway - plant [PATH:ko04016]; 04075 Plant hormone signal transduction [PATH:ko04075]; 01001 Protein kinases [BR:ko01001];
KCPC_00072672-RA	K02183	K02183	CALM; calmodulin	04016 MAPK signaling pathway - plant [PATH:ko04016]; 04014 Ras signaling pathway [PATH:ko04014]; 04015 Rap1 signaling pathway [PATH:ko04015]; 04371 Apelin signaling pathway [PATH:ko04371]; 04020 Calcium signaling pathway [PATH:ko04020]; 04070 Phosphatidylinositol signaling system [PATH:ko04070]; 04024 cAMP signaling pathway [PATH:ko04024]; 04022 cGMP-PKG signaling pathway [PATH:ko04022]; 04114 Oo…
KCPC_00038346-RA	K14497	K14497	PP2C; protein phosphatase 2C [EC:3.1.3.16]	04016 MAPK signaling pathway - plant [PATH:ko04016]; 04075 Plant hormone signal transduction [PATH:ko04075]; 04931 Insulin resistance [PATH:ko04931];
KCPC_00069439-RA	K13447	K13447	RBOH; respiratory burst oxidase [EC:1.6.3.- 1.11.1.-]	04016 MAPK signaling pathway - plant [PATH:ko04016]; 04626 Plant-pathogen interaction [PATH:ko04626];
KCPC_00076084-RA	K13420	K13420	FLS2; LRR receptor-like serine/threonine-protein kinase FLS2 [EC:2.7.11.1]	04016 MAPK signaling pathway - plant [PATH:ko04016]; 04626 Plant-pathogen interaction [PATH:ko04626]; 01001 Protein kinases [BR:ko01001];
KCPC_00066237-RA	K20557	K20557	VIP1; transcription factor VIP1	04016 MAPK signaling pathway - plant [PATH:ko04016]; 03000 Transcription factors [BR:ko03000];
KCPC_00075532-RA	K14509	K14509	ETR, ERS; ethylene receptor [EC:2.7.13.-]	04016 MAPK signaling pathway - plant [PATH:ko04016]; 04075 Plant hormone signal transduction [PATH:ko04075];
KCPC_00071126-RA	K14516	K14516	ERF1; ethylene-responsive transcription factor 1	04016 MAPK signaling pathway - plant [PATH:ko04016]; 04075 Plant hormone signal transduction [PATH:ko04075]; 03000 Transcription factors [BR:ko03000];
KCPC_00044363-RA	K20547	K20547	CHIB; basic endochitinase B [EC:3.2.1.14]	00520 Amino sugar and nucleotide sugar metabolism [PATH:ko00520]; 04016 MAPK signaling pathway - plant [PATH:ko04016];
KCPC_00044950-RA	K14498	K14498	SNRK2; serine/threonine-protein kinase SRK2 [EC:2.7.11.1]	04016 MAPK signaling pathway - plant [PATH:ko04016]; 04075 Plant hormone signal transduction [PATH:ko04075]; 01001 Protein kinases [BR:ko01001];
KCPC_00045190-RA	K17686	K17686	copA, ctpA, ATP7; P-type Cu+ transporter [EC:7.2.2.8]	04016 MAPK signaling pathway - plant [PATH:ko04016]; 04978 Mineral absorption [PATH:ko04978]; 01524 Platinum drug resistance [PATH:ko01524];
KCPC_00045261-RA	K13426	K13426	WRKY29; WRKY transcription factor 29	04016 MAPK signaling pathway - plant [PATH:ko04016]; 04626 Plant-pathogen interaction [PATH:ko04626]; 03000 Transcription factors [BR:ko03000];
KCPC_00045271-RA	K13447	K13447	RBOH; respiratory burst oxidase [EC:1.6.3.- 1.11.1.-]	04016 MAPK signaling pathway - plant [PATH:ko04016]; 04626 Plant-pathogen interaction [PATH:ko04626];
KCPC_00047039-RA	K02183	K02183	CALM; calmodulin	04016 MAPK signaling pathway - plant [PATH:ko04016]; 04014 Ras signaling pathway [PATH:ko04014]; 04015 Rap1 signaling pathway [PATH:ko04015]; 04371 Apelin signaling pathway [PATH:ko04371]; 04020 Calcium signaling pathway [PATH:ko04020]; 04070 Phosphatidylinositol signaling system [PATH:ko04070]; 04024 cAMP signaling pathway [PATH:ko04024]; 04022 cGMP-PKG signaling pathway [PATH:ko04022]; 04114 Oo…
KCPC_00047843-RA	K20607	K20607	MKK3; mitogen-activated protein kinase kinase 3 [EC:2.7.12.2]	04016 MAPK signaling pathway - plant [PATH:ko04016]; 05418 Fluid shear stress and atherosclerosis [PATH:ko05418]; 01001 Protein kinases [BR:ko01001];
KCPC_00045631-RA	K13422	K13422	MYC2; transcription factor MYC2	04016 MAPK signaling pathway - plant [PATH:ko04016]; 04075 Plant hormone signal transduction [PATH:ko04075]; 03000 Transcription factors [BR:ko03000];
KCPC_00044485-RA	K20726	K20726	TMEM222; transmembrane protein 222	04016 MAPK signaling pathway - plant [PATH:ko04016];
KCPC_00044660-RA	K14498	K14498	SNRK2; serine/threonine-protein kinase SRK2 [EC:2.7.11.1]	04016 MAPK signaling pathway - plant [PATH:ko04016]; 04075 Plant hormone signal transduction [PATH:ko04075]; 01001 Protein kinases [BR:ko01001];
KCPC_00045214-RA	K20717	K20717	YDA; mitogen-activated protein kinase kinase kinase YODA [EC:2.7.11.25]	04016 MAPK signaling pathway - plant [PATH:ko04016]; 01001 Protein kinases [BR:ko01001];
KCPC_00045255-RA	K20772	K20772	ACS1_2_6; 1-aminocyclopropane-1-carboxylate synthase 1/2/6 [EC:4.4.1.14]	00270 Cysteine and methionine metabolism [PATH:ko00270]; 04016 MAPK signaling pathway - plant [PATH:ko04016]; 01007 Amino acid related enzymes [BR:ko01007];
KCPC_00045343-RA	K00940	K00940	ndk, NME; nucleoside-diphosphate kinase [EC:2.7.4.6]	00230 Purine metabolism [PATH:ko00230]; 00240 Pyrimidine metabolism [PATH:ko00240]; 00983 Drug metabolism - other enzymes [PATH:ko00983]; 04016 MAPK signaling pathway - plant [PATH:ko04016]; 04131 Membrane trafficking [BR:ko04131];
KCPC_00045636-RA	K14496	K14496	PYL; abscisic acid receptor PYR/PYL family	04016 MAPK signaling pathway - plant [PATH:ko04016]; 04075 Plant hormone signal transduction [PATH:ko04075];
KCPC_00075842-RA	K14498	K14498	SNRK2; serine/threonine-protein kinase SRK2 [EC:2.7.11.1]	04016 MAPK signaling pathway - plant [PATH:ko04016]; 04075 Plant hormone signal transduction [PATH:ko04075]; 01001 Protein kinases [BR:ko01001];
KCPC_00022568-RA	K14496	K14496	PYL; abscisic acid receptor PYR/PYL family	04016 MAPK signaling pathway - plant [PATH:ko04016]; 04075 Plant hormone signal transduction [PATH:ko04075];
KCPC_00023117-RA	K20714	K20714	OXI1; serine/threonine-protein kinase OXI1 [EC:2.7.11.1]	04016 MAPK signaling pathway - plant [PATH:ko04016]; 01001 Protein kinases [BR:ko01001];
KCPC_00023878-RA	K00940	K00940	ndk, NME; nucleoside-diphosphate kinase [EC:2.7.4.6]	00230 Purine metabolism [PATH:ko00230]; 00240 Pyrimidine metabolism [PATH:ko00240]; 00983 Drug metabolism - other enzymes [PATH:ko00983]; 04016 MAPK signaling pathway - plant [PATH:ko04016]; 04131 Membrane trafficking [BR:ko04131];
KCPC_00025912-RA	K13413	K13413	MKK4_5; mitogen-activated protein kinase kinase 4/5 [EC:2.7.12.2]	04016 MAPK signaling pathway - plant [PATH:ko04016]; 04075 Plant hormone signal transduction [PATH:ko04075]; 04626 Plant-pathogen interaction [PATH:ko04626]; 01001 Protein kinases [BR:ko01001];
KCPC_00025922-RA	K20725	K20725	MKS1; MAP kinase substrate 1	04016 MAPK signaling pathway - plant [PATH:ko04016];
KCPC_00026897-RA	K14496	K14496	PYL; abscisic acid receptor PYR/PYL family	04016 MAPK signaling pathway - plant [PATH:ko04016]; 04075 Plant hormone signal transduction [PATH:ko04075];
KCPC_00026973-RA	K20600	K20600	MPK4; mitogen-activated protein kinase 4 [EC:2.7.11.24]	04016 MAPK signaling pathway - plant [PATH:ko04016]; 04626 Plant-pathogen interaction [PATH:ko04626]; 01001 Protein kinases [BR:ko01001];
KCPC_00026961-RA	K20772	K20772	ACS1_2_6; 1-aminocyclopropane-1-carboxylate synthase 1/2/6 [EC:4.4.1.14]	00270 Cysteine and methionine metabolism [PATH:ko00270]; 04016 MAPK signaling pathway - plant [PATH:ko04016]; 01007 Amino acid related enzymes [BR:ko01007];
