# Supplementary material for: The Genome of the Mimosoid Legume Prosopis cineraria, a Desert Tree
Source: Int J Mol Sci. 2022 Jul 31;23(15):8503. doi: 10.3390/ijms23158503 (PMC9369113; doi:10.3390/ijms23158503)
Supplement: Supplementary file 1 [file ijms-23-08503-s001.zip › Sup_Table_S8_Plant_hormone_signal_transduction.txt]

Supplimantary Table S8: Identified plant hormone signal transduction pathway enzymes
Protein_id	KO	KO	Gene	Pathway
KCPC_00072678-RA	K14431	K14431	TGA; transcription factor TGA	04075 Plant hormone signal transduction [PATH:ko04075]; 03000 Transcription factors [BR:ko03000];
KCPC_00027582-RA	K14431	K14431	TGA; transcription factor TGA	04075 Plant hormone signal transduction [PATH:ko04075]; 03000 Transcription factors [BR:ko03000];
KCPC_00027822-RA	K14487	K14487	GH3; auxin responsive GH3 gene family	04075 Plant hormone signal transduction [PATH:ko04075];
KCPC_00027980-RA	K14502	K14502	BIN2; protein brassinosteroid insensitive 2 [EC:2.7.11.1]	04075 Plant hormone signal transduction [PATH:ko04075]; 01001 Protein kinases [BR:ko01001];
KCPC_00028048-RA	K14487	K14487	GH3; auxin responsive GH3 gene family	04075 Plant hormone signal transduction [PATH:ko04075];
KCPC_00030672-RA	K14492	K14492	ARR-A; two-component response regulator ARR-A family	04075 Plant hormone signal transduction [PATH:ko04075];
KCPC_00030694-RA	K14488	K14488	SAUR; SAUR family protein	04075 Plant hormone signal transduction [PATH:ko04075];
KCPC_00030695-RA	K14488	K14488	SAUR; SAUR family protein	04075 Plant hormone signal transduction [PATH:ko04075];
KCPC_00031631-RA	K14488	K14488	SAUR; SAUR family protein	04075 Plant hormone signal transduction [PATH:ko04075];
KCPC_00031636-RA	K14488	K14488	SAUR; SAUR family protein	04075 Plant hormone signal transduction [PATH:ko04075];
KCPC_00031642-RA	K14488	K14488	SAUR; SAUR family protein	04075 Plant hormone signal transduction [PATH:ko04075];
KCPC_00030696-RA	K14488	K14488	SAUR; SAUR family protein	04075 Plant hormone signal transduction [PATH:ko04075];
KCPC_00030750-RA	K14492	K14492	ARR-A; two-component response regulator ARR-A family	04075 Plant hormone signal transduction [PATH:ko04075];
KCPC_00030822-RA	K14488	K14488	SAUR; SAUR family protein	04075 Plant hormone signal transduction [PATH:ko04075];
KCPC_00031386-RA	K14488	K14488	SAUR; SAUR family protein	04075 Plant hormone signal transduction [PATH:ko04075];
KCPC_00071862-RA	K14488	K14488	SAUR; SAUR family protein	04075 Plant hormone signal transduction [PATH:ko04075];
KCPC_00074331-RA	K14484	K14484	IAA; auxin-responsive protein IAA	04075 Plant hormone signal transduction [PATH:ko04075];
KCPC_00013043-RA	K13449	K13449	PR1; pathogenesis-related protein 1	04016 MAPK signaling pathway - plant [PATH:ko04016]; 04075 Plant hormone signal transduction [PATH:ko04075]; 04626 Plant-pathogen interaction [PATH:ko04626];
KCPC_00013044-RA	K13449	K13449	PR1; pathogenesis-related protein 1	04016 MAPK signaling pathway - plant [PATH:ko04016]; 04075 Plant hormone signal transduction [PATH:ko04075]; 04626 Plant-pathogen interaction [PATH:ko04626];
KCPC_00013048-RA	K13449	K13449	PR1; pathogenesis-related protein 1	04016 MAPK signaling pathway - plant [PATH:ko04016]; 04075 Plant hormone signal transduction [PATH:ko04075]; 04626 Plant-pathogen interaction [PATH:ko04626];
KCPC_00013100-RA	K14485	K14485	TIR1; transport inhibitor response 1	04075 Plant hormone signal transduction [PATH:ko04075]; 04121 Ubiquitin system [BR:ko04121];
KCPC_00013556-RA	K14496	K14496	PYL; abscisic acid receptor PYR/PYL family	04016 MAPK signaling pathway - plant [PATH:ko04016]; 04075 Plant hormone signal transduction [PATH:ko04075];
KCPC_00012748-RA	K13416	K13416	BAK1; brassinosteroid insensitive 1-associated receptor kinase 1 [EC:2.7.10.1 2.7.11.1]	04016 MAPK signaling pathway - plant [PATH:ko04016]; 04075 Plant hormone signal transduction [PATH:ko04075]; 04626 Plant-pathogen interaction [PATH:ko04626]; 01001 Protein kinases [BR:ko01001];
KCPC_00012751-RA	K13416	K13416	BAK1; brassinosteroid insensitive 1-associated receptor kinase 1 [EC:2.7.10.1 2.7.11.1]	04016 MAPK signaling pathway - plant [PATH:ko04016]; 04075 Plant hormone signal transduction [PATH:ko04075]; 04626 Plant-pathogen interaction [PATH:ko04626]; 01001 Protein kinases [BR:ko01001];
KCPC_00012673-RA	K14498	K14498	SNRK2; serine/threonine-protein kinase SRK2 [EC:2.7.11.1]	04016 MAPK signaling pathway - plant [PATH:ko04016]; 04075 Plant hormone signal transduction [PATH:ko04075]; 01001 Protein kinases [BR:ko01001];
KCPC_00013402-RA	K14486	K14486	K14486, ARF; auxin response factor	04075 Plant hormone signal transduction [PATH:ko04075];
KCPC_00015849-RA	K14432	K14432	ABF; ABA responsive element binding factor	04075 Plant hormone signal transduction [PATH:ko04075]; 03000 Transcription factors [BR:ko03000];
KCPC_00016423-RA	K14488	K14488	SAUR; SAUR family protein	04075 Plant hormone signal transduction [PATH:ko04075];
KCPC_00016437-RA	K14488	K14488	SAUR; SAUR family protein	04075 Plant hormone signal transduction [PATH:ko04075];
KCPC_00015929-RA	K14492	K14492	ARR-A; two-component response regulator ARR-A family	04075 Plant hormone signal transduction [PATH:ko04075];
KCPC_00015940-RA	K14508	K14508	NPR1; regulatory protein NPR1	04075 Plant hormone signal transduction [PATH:ko04075]; 04121 Ubiquitin system [BR:ko04121];
KCPC_00016059-RA	K14431	K14431	TGA; transcription factor TGA	04075 Plant hormone signal transduction [PATH:ko04075]; 03000 Transcription factors [BR:ko03000];
KCPC_00017040-RA	K12126	K12126	PIF3; phytochrome-interacting factor 3	04075 Plant hormone signal transduction [PATH:ko04075]; 04712 Circadian rhythm - plant [PATH:ko04712]; 03000 Transcription factors [BR:ko03000];
KCPC_00016707-RA	K14484	K14484	IAA; auxin-responsive protein IAA	04075 Plant hormone signal transduction [PATH:ko04075];
KCPC_00016800-RA	K14487	K14487	GH3; auxin responsive GH3 gene family	04075 Plant hormone signal transduction [PATH:ko04075];
KCPC_00016253-RA	K14488	K14488	SAUR; SAUR family protein	04075 Plant hormone signal transduction [PATH:ko04075];
KCPC_00016282-RA	K14432	K14432	ABF; ABA responsive element binding factor	04075 Plant hormone signal transduction [PATH:ko04075]; 03000 Transcription factors [BR:ko03000];
KCPC_00016319-RA	K14510	K14510	CTR1; serine/threonine-protein kinase CTR1 [EC:2.7.11.1]	04016 MAPK signaling pathway - plant [PATH:ko04016]; 04075 Plant hormone signal transduction [PATH:ko04075]; 01001 Protein kinases [BR:ko01001];
KCPC_00016609-RA	K14484	K14484	IAA; auxin-responsive protein IAA	04075 Plant hormone signal transduction [PATH:ko04075];
KCPC_00016651-RA	K14516	K14516	ERF1; ethylene-responsive transcription factor 1	04016 MAPK signaling pathway - plant [PATH:ko04016]; 04075 Plant hormone signal transduction [PATH:ko04075]; 03000 Transcription factors [BR:ko03000];
KCPC_00016705-RA	K14484	K14484	IAA; auxin-responsive protein IAA	04075 Plant hormone signal transduction [PATH:ko04075];
KCPC_00016806-RA	K14493	K14493	GID1; gibberellin receptor GID1 [EC:3.-.-.-]	04075 Plant hormone signal transduction [PATH:ko04075];
KCPC_00017233-RA	K14493	K14493	GID1; gibberellin receptor GID1 [EC:3.-.-.-]	04075 Plant hormone signal transduction [PATH:ko04075];
KCPC_00017349-RA	K14509	K14509	ETR, ERS; ethylene receptor [EC:2.7.13.-]	04016 MAPK signaling pathway - plant [PATH:ko04016]; 04075 Plant hormone signal transduction [PATH:ko04075];
KCPC_00069447-RA	K13449	K13449	PR1; pathogenesis-related protein 1	04016 MAPK signaling pathway - plant [PATH:ko04016]; 04075 Plant hormone signal transduction [PATH:ko04075]; 04626 Plant-pathogen interaction [PATH:ko04626];
KCPC_00069451-RA	K13449	K13449	PR1; pathogenesis-related protein 1	04016 MAPK signaling pathway - plant [PATH:ko04016]; 04075 Plant hormone signal transduction [PATH:ko04075]; 04626 Plant-pathogen interaction [PATH:ko04626];
KCPC_00053135-RA	K14491	K14491	ARR-B; two-component response regulator ARR-B family	04075 Plant hormone signal transduction [PATH:ko04075];
KCPC_00053445-RA	K14503	K14503	BZR1_2; brassinosteroid resistant 1/2	04075 Plant hormone signal transduction [PATH:ko04075];
KCPC_00054808-RA	K14514	K14514	EIN3; ethylene-insensitive protein 3	04016 MAPK signaling pathway - plant [PATH:ko04016]; 04075 Plant hormone signal transduction [PATH:ko04075]; 03000 Transcription factors [BR:ko03000];
KCPC_00054811-RA	K14514	K14514	EIN3; ethylene-insensitive protein 3	04016 MAPK signaling pathway - plant [PATH:ko04016]; 04075 Plant hormone signal transduction [PATH:ko04075]; 03000 Transcription factors [BR:ko03000];
KCPC_00055848-RA	K14509	K14509	ETR, ERS; ethylene receptor [EC:2.7.13.-]	04016 MAPK signaling pathway - plant [PATH:ko04016]; 04075 Plant hormone signal transduction [PATH:ko04075];
KCPC_00054420-RA	K14508	K14508	NPR1; regulatory protein NPR1	04075 Plant hormone signal transduction [PATH:ko04075]; 04121 Ubiquitin system [BR:ko04121];
KCPC_00054437-RA	K16189	K16189	PIF4; phytochrome-interacting factor 4	04075 Plant hormone signal transduction [PATH:ko04075]; 03000 Transcription factors [BR:ko03000];
KCPC_00053227-RA	K14497	K14497	PP2C; protein phosphatase 2C [EC:3.1.3.16]	04016 MAPK signaling pathway - plant [PATH:ko04016]; 04075 Plant hormone signal transduction [PATH:ko04075]; 04931 Insulin resistance [PATH:ko04931];
KCPC_00053375-RA	K14432	K14432	ABF; ABA responsive element binding factor	04075 Plant hormone signal transduction [PATH:ko04075]; 03000 Transcription factors [BR:ko03000];
KCPC_00056998-RA	K14489	K14489	AHK2_3_4; arabidopsis histidine kinase 2/3/4 (cytokinin receptor) [EC:2.7.13.3]	04075 Plant hormone signal transduction [PATH:ko04075];
KCPC_00068448-RA	K14488	K14488	SAUR; SAUR family protein	04075 Plant hormone signal transduction [PATH:ko04075];
KCPC_00071331-RA	K14494	K14494	DELLA; DELLA protein	04075 Plant hormone signal transduction [PATH:ko04075];
KCPC_00006831-RA	K14488	K14488	SAUR; SAUR family protein	04075 Plant hormone signal transduction [PATH:ko04075];
KCPC_00007965-RA	K14496	K14496	PYL; abscisic acid receptor PYR/PYL family	04016 MAPK signaling pathway - plant [PATH:ko04016]; 04075 Plant hormone signal transduction [PATH:ko04075];
KCPC_00008190-RA	K14496	K14496	PYL; abscisic acid receptor PYR/PYL family	04016 MAPK signaling pathway - plant [PATH:ko04016]; 04075 Plant hormone signal transduction [PATH:ko04075];
KCPC_00008198-RA	K14497	K14497	PP2C; protein phosphatase 2C [EC:3.1.3.16]	04016 MAPK signaling pathway - plant [PATH:ko04016]; 04075 Plant hormone signal transduction [PATH:ko04075]; 04931 Insulin resistance [PATH:ko04931];
KCPC_00008402-RA	K14492	K14492	ARR-A; two-component response regulator ARR-A family	04075 Plant hormone signal transduction [PATH:ko04075];
KCPC_00008554-RA	K13463	K13463	COI-1; coronatine-insensitive protein 1	04075 Plant hormone signal transduction [PATH:ko04075]; 04121 Ubiquitin system [BR:ko04121];
KCPC_00008528-RA	K13946	K13946	AUX1, LAX; auxin influx carrier (AUX1 LAX family)	04075 Plant hormone signal transduction [PATH:ko04075];
KCPC_00008621-RA	K14497	K14497	PP2C; protein phosphatase 2C [EC:3.1.3.16]	04016 MAPK signaling pathway - plant [PATH:ko04016]; 04075 Plant hormone signal transduction [PATH:ko04075]; 04931 Insulin resistance [PATH:ko04931];
KCPC_00008708-RA	K14494	K14494	DELLA; DELLA protein	04075 Plant hormone signal transduction [PATH:ko04075];
KCPC_00006838-RA	K14486	K14486	K14486, ARF; auxin response factor	04075 Plant hormone signal transduction [PATH:ko04075];
KCPC_00007735-RA	K14515	K14515	EBF1_2; EIN3-binding F-box protein	04016 MAPK signaling pathway - plant [PATH:ko04016]; 04075 Plant hormone signal transduction [PATH:ko04075]; 04121 Ubiquitin system [BR:ko04121];
KCPC_00007792-RA	K14488	K14488	SAUR; SAUR family protein	04075 Plant hormone signal transduction [PATH:ko04075];
KCPC_00007794-RA	K14491	K14491	ARR-B; two-component response regulator ARR-B family	04075 Plant hormone signal transduction [PATH:ko04075];
KCPC_00008079-RA	K14495	K14495	GID2, SLY1; F-box protein GID2	04075 Plant hormone signal transduction [PATH:ko04075]; 04121 Ubiquitin system [BR:ko04121];
KCPC_00007119-RA	K14492	K14492	ARR-A; two-component response regulator ARR-A family	04075 Plant hormone signal transduction [PATH:ko04075];
KCPC_00007491-RA	K14490	K14490	AHP; histidine-containing phosphotransfer peotein	04075 Plant hormone signal transduction [PATH:ko04075];
KCPC_00007748-RA	K14484	K14484	IAA; auxin-responsive protein IAA	04075 Plant hormone signal transduction [PATH:ko04075];
KCPC_00007911-RA	K14497	K14497	PP2C; protein phosphatase 2C [EC:3.1.3.16]	04016 MAPK signaling pathway - plant [PATH:ko04016]; 04075 Plant hormone signal transduction [PATH:ko04075]; 04931 Insulin resistance [PATH:ko04931];
KCPC_00008097-RA	K14505	K14505	CYCD3; cyclin D3, plant	04075 Plant hormone signal transduction [PATH:ko04075];
KCPC_00008128-RA	K14432	K14432	ABF; ABA responsive element binding factor	04075 Plant hormone signal transduction [PATH:ko04075]; 03000 Transcription factors [BR:ko03000];
KCPC_00008152-RA	K14499	K14499	BKI1; BRI1 kinase inhibitor 1	04075 Plant hormone signal transduction [PATH:ko04075];
KCPC_00010569-RA	K16189	K16189	PIF4; phytochrome-interacting factor 4	04075 Plant hormone signal transduction [PATH:ko04075]; 03000 Transcription factors [BR:ko03000];
KCPC_00011905-RA	K14432	K14432	ABF; ABA responsive element binding factor	04075 Plant hormone signal transduction [PATH:ko04075]; 03000 Transcription factors [BR:ko03000];
KCPC_00072336-RA	K14504	K14504	TCH4; xyloglucan:xyloglucosyl transferase TCH4 [EC:2.4.1.207]	04075 Plant hormone signal transduction [PATH:ko04075];
KCPC_00077012-RA	K14506	K14506	JAR1_4_6; jasmonic acid-amino synthetase [EC:6.3.2.52]	04075 Plant hormone signal transduction [PATH:ko04075];
KCPC_00067052-RA	K14432	K14432	ABF; ABA responsive element binding factor	04075 Plant hormone signal transduction [PATH:ko04075]; 03000 Transcription factors [BR:ko03000];
KCPC_00071262-RA	K14495	K14495	GID2, SLY1; F-box protein GID2	04075 Plant hormone signal transduction [PATH:ko04075]; 04121 Ubiquitin system [BR:ko04121];
KCPC_00051269-RA	K14432	K14432	ABF; ABA responsive element binding factor	04075 Plant hormone signal transduction [PATH:ko04075]; 03000 Transcription factors [BR:ko03000];
KCPC_00051383-RA	K14431	K14431	TGA; transcription factor TGA	04075 Plant hormone signal transduction [PATH:ko04075]; 03000 Transcription factors [BR:ko03000];
KCPC_00051931-RA	K14488	K14488	SAUR; SAUR family protein	04075 Plant hormone signal transduction [PATH:ko04075];
KCPC_00049268-RA	K14509	K14509	ETR, ERS; ethylene receptor [EC:2.7.13.-]	04016 MAPK signaling pathway - plant [PATH:ko04016]; 04075 Plant hormone signal transduction [PATH:ko04075];
KCPC_00052311-RA	K14487	K14487	GH3; auxin responsive GH3 gene family	04075 Plant hormone signal transduction [PATH:ko04075];
KCPC_00052376-RA	K14502	K14502	BIN2; protein brassinosteroid insensitive 2 [EC:2.7.11.1]	04075 Plant hormone signal transduction [PATH:ko04075]; 01001 Protein kinases [BR:ko01001];
KCPC_00052491-RA	K14487	K14487	GH3; auxin responsive GH3 gene family	04075 Plant hormone signal transduction [PATH:ko04075];
KCPC_00052541-RA	K14487	K14487	GH3; auxin responsive GH3 gene family	04075 Plant hormone signal transduction [PATH:ko04075];
KCPC_00052719-RA	K14490	K14490	AHP; histidine-containing phosphotransfer peotein	04075 Plant hormone signal transduction [PATH:ko04075];
KCPC_00052697-RA	K14432	K14432	ABF; ABA responsive element binding factor	04075 Plant hormone signal transduction [PATH:ko04075]; 03000 Transcription factors [BR:ko03000];
KCPC_00052812-RA	K14488	K14488	SAUR; SAUR family protein	04075 Plant hormone signal transduction [PATH:ko04075];
KCPC_00052980-RA	K14497	K14497	PP2C; protein phosphatase 2C [EC:3.1.3.16]	04016 MAPK signaling pathway - plant [PATH:ko04016]; 04075 Plant hormone signal transduction [PATH:ko04075]; 04931 Insulin resistance [PATH:ko04931];
KCPC_00053029-RA	K14514	K14514	EIN3; ethylene-insensitive protein 3	04016 MAPK signaling pathway - plant [PATH:ko04016]; 04075 Plant hormone signal transduction [PATH:ko04075]; 03000 Transcription factors [BR:ko03000];
KCPC_00053093-RA	K14512	K14512	MPK6; mitogen-activated protein kinase 6 [EC:2.7.11.24]	04016 MAPK signaling pathway - plant [PATH:ko04016]; 04075 Plant hormone signal transduction [PATH:ko04075]; 04626 Plant-pathogen interaction [PATH:ko04626]; 01001 Protein kinases [BR:ko01001];
KCPC_00040497-RA	K14506	K14506	JAR1_4_6; jasmonic acid-amino synthetase [EC:6.3.2.52]	04075 Plant hormone signal transduction [PATH:ko04075];
KCPC_00040557-RA	K14486	K14486	K14486, ARF; auxin response factor	04075 Plant hormone signal transduction [PATH:ko04075];
KCPC_00040499-RA	K14506	K14506	JAR1_4_6; jasmonic acid-amino synthetase [EC:6.3.2.52]	04075 Plant hormone signal transduction [PATH:ko04075];
KCPC_00040515-RA	K14496	K14496	PYL; abscisic acid receptor PYR/PYL family	04016 MAPK signaling pathway - plant [PATH:ko04016]; 04075 Plant hormone signal transduction [PATH:ko04075];
KCPC_00040596-RA	K14488	K14488	SAUR; SAUR family protein	04075 Plant hormone signal transduction [PATH:ko04075];
KCPC_00040600-RA	K14488	K14488	SAUR; SAUR family protein	04075 Plant hormone signal transduction [PATH:ko04075];
KCPC_00040607-RA	K13422	K13422	MYC2; transcription factor MYC2	04016 MAPK signaling pathway - plant [PATH:ko04016]; 04075 Plant hormone signal transduction [PATH:ko04075]; 03000 Transcription factors [BR:ko03000];
KCPC_00040713-RA	K14488	K14488	SAUR; SAUR family protein	04075 Plant hormone signal transduction [PATH:ko04075];
KCPC_00040733-RA	K13464	K13464	JAZ; jasmonate ZIM domain-containing protein	04075 Plant hormone signal transduction [PATH:ko04075];
KCPC_00041074-RA	K14484	K14484	IAA; auxin-responsive protein IAA	04075 Plant hormone signal transduction [PATH:ko04075];
KCPC_00041039-RA	K14484	K14484	IAA; auxin-responsive protein IAA	04075 Plant hormone signal transduction [PATH:ko04075];
KCPC_00041156-RA	K14484	K14484	IAA; auxin-responsive protein IAA	04075 Plant hormone signal transduction [PATH:ko04075];
KCPC_00041157-RA	K14484	K14484	IAA; auxin-responsive protein IAA	04075 Plant hormone signal transduction [PATH:ko04075];
KCPC_00041235-RA	K14490	K14490	AHP; histidine-containing phosphotransfer peotein	04075 Plant hormone signal transduction [PATH:ko04075];
KCPC_00040357-RA	K14500	K14500	BSK; BR-signaling kinase [EC:2.7.11.1]	04075 Plant hormone signal transduction [PATH:ko04075]; 01001 Protein kinases [BR:ko01001];
KCPC_00041435-RA	K14488	K14488	SAUR; SAUR family protein	04075 Plant hormone signal transduction [PATH:ko04075];
KCPC_00043190-RA	K14493	K14493	GID1; gibberellin receptor GID1 [EC:3.-.-.-]	04075 Plant hormone signal transduction [PATH:ko04075];
KCPC_00044073-RA	K13946	K13946	AUX1, LAX; auxin influx carrier (AUX1 LAX family)	04075 Plant hormone signal transduction [PATH:ko04075];
KCPC_00067676-RA	K14484	K14484	IAA; auxin-responsive protein IAA	04075 Plant hormone signal transduction [PATH:ko04075];
KCPC_00071611-RA	K14502	K14502	BIN2; protein brassinosteroid insensitive 2 [EC:2.7.11.1]	04075 Plant hormone signal transduction [PATH:ko04075]; 01001 Protein kinases [BR:ko01001];
KCPC_00060854-RA	K13946	K13946	AUX1, LAX; auxin influx carrier (AUX1 LAX family)	04075 Plant hormone signal transduction [PATH:ko04075];
KCPC_00060884-RA	K14488	K14488	SAUR; SAUR family protein	04075 Plant hormone signal transduction [PATH:ko04075];
KCPC_00060891-RA	K14488	K14488	SAUR; SAUR family protein	04075 Plant hormone signal transduction [PATH:ko04075];
KCPC_00060883-RA	K14488	K14488	SAUR; SAUR family protein	04075 Plant hormone signal transduction [PATH:ko04075];
KCPC_00060886-RA	K14488	K14488	SAUR; SAUR family protein	04075 Plant hormone signal transduction [PATH:ko04075];
KCPC_00060892-RA	K14488	K14488	SAUR; SAUR family protein	04075 Plant hormone signal transduction [PATH:ko04075];
KCPC_00061223-RA	K14487	K14487	GH3; auxin responsive GH3 gene family	04075 Plant hormone signal transduction [PATH:ko04075];
KCPC_00061049-RA	K14498	K14498	SNRK2; serine/threonine-protein kinase SRK2 [EC:2.7.11.1]	04016 MAPK signaling pathway - plant [PATH:ko04016]; 04075 Plant hormone signal transduction [PATH:ko04075]; 01001 Protein kinases [BR:ko01001];
KCPC_00063174-RA	K14490	K14490	AHP; histidine-containing phosphotransfer peotein	04075 Plant hormone signal transduction [PATH:ko04075];
KCPC_00063397-RA	K14491	K14491	ARR-B; two-component response regulator ARR-B family	04075 Plant hormone signal transduction [PATH:ko04075];
KCPC_00063268-RA	K14491	K14491	ARR-B; two-component response regulator ARR-B family	04075 Plant hormone signal transduction [PATH:ko04075];
KCPC_00062745-RA	K14484	K14484	IAA; auxin-responsive protein IAA	04075 Plant hormone signal transduction [PATH:ko04075];
KCPC_00068935-RA	K14488	K14488	SAUR; SAUR family protein	04075 Plant hormone signal transduction [PATH:ko04075];
KCPC_00074672-RA	K14484	K14484	IAA; auxin-responsive protein IAA	04075 Plant hormone signal transduction [PATH:ko04075];
KCPC_00034325-RA	K14494	K14494	DELLA; DELLA protein	04075 Plant hormone signal transduction [PATH:ko04075];
KCPC_00034475-RA	K14515	K14515	EBF1_2; EIN3-binding F-box protein	04016 MAPK signaling pathway - plant [PATH:ko04016]; 04075 Plant hormone signal transduction [PATH:ko04075]; 04121 Ubiquitin system [BR:ko04121];
KCPC_00034713-RA	K14488	K14488	SAUR; SAUR family protein	04075 Plant hormone signal transduction [PATH:ko04075];
KCPC_00034825-RA	K14489	K14489	AHK2_3_4; arabidopsis histidine kinase 2/3/4 (cytokinin receptor) [EC:2.7.13.3]	04075 Plant hormone signal transduction [PATH:ko04075];
KCPC_00035014-RA	K14491	K14491	ARR-B; two-component response regulator ARR-B family	04075 Plant hormone signal transduction [PATH:ko04075];
KCPC_00035130-RA	K14498	K14498	SNRK2; serine/threonine-protein kinase SRK2 [EC:2.7.11.1]	04016 MAPK signaling pathway - plant [PATH:ko04016]; 04075 Plant hormone signal transduction [PATH:ko04075]; 01001 Protein kinases [BR:ko01001];
KCPC_00035226-RA	K14431	K14431	TGA; transcription factor TGA	04075 Plant hormone signal transduction [PATH:ko04075]; 03000 Transcription factors [BR:ko03000];
KCPC_00035276-RA	K13415	K13415	BRI1; protein brassinosteroid insensitive 1 [EC:2.7.10.1 2.7.11.1]	04075 Plant hormone signal transduction [PATH:ko04075]; 01001 Protein kinases [BR:ko01001];
KCPC_00035483-RA	K14498	K14498	SNRK2; serine/threonine-protein kinase SRK2 [EC:2.7.11.1]	04016 MAPK signaling pathway - plant [PATH:ko04016]; 04075 Plant hormone signal transduction [PATH:ko04075]; 01001 Protein kinases [BR:ko01001];
KCPC_00035499-RA	K14488	K14488	SAUR; SAUR family protein	04075 Plant hormone signal transduction [PATH:ko04075];
KCPC_00035845-RA	K14492	K14492	ARR-A; two-component response regulator ARR-A family	04075 Plant hormone signal transduction [PATH:ko04075];
KCPC_00032354-RA	K14509	K14509	ETR, ERS; ethylene receptor [EC:2.7.13.-]	04016 MAPK signaling pathway - plant [PATH:ko04016]; 04075 Plant hormone signal transduction [PATH:ko04075];
KCPC_00032415-RA	K13464	K13464	JAZ; jasmonate ZIM domain-containing protein	04075 Plant hormone signal transduction [PATH:ko04075];
KCPC_00032474-RA	K14484	K14484	IAA; auxin-responsive protein IAA	04075 Plant hormone signal transduction [PATH:ko04075];
KCPC_00031979-RA	K14490	K14490	AHP; histidine-containing phosphotransfer peotein	04075 Plant hormone signal transduction [PATH:ko04075];
KCPC_00032233-RA	K14484	K14484	IAA; auxin-responsive protein IAA	04075 Plant hormone signal transduction [PATH:ko04075];
KCPC_00032337-RA	K14516	K14516	ERF1; ethylene-responsive transcription factor 1	04016 MAPK signaling pathway - plant [PATH:ko04016]; 04075 Plant hormone signal transduction [PATH:ko04075]; 03000 Transcription factors [BR:ko03000];
KCPC_00032423-RA	K14486	K14486	K14486, ARF; auxin response factor	04075 Plant hormone signal transduction [PATH:ko04075];
KCPC_00032471-RA	K13464	K13464	JAZ; jasmonate ZIM domain-containing protein	04075 Plant hormone signal transduction [PATH:ko04075];
KCPC_00032910-RA	K14497	K14497	PP2C; protein phosphatase 2C [EC:3.1.3.16]	04016 MAPK signaling pathway - plant [PATH:ko04016]; 04075 Plant hormone signal transduction [PATH:ko04075]; 04931 Insulin resistance [PATH:ko04931];
KCPC_00070116-RA	K13464	K13464	JAZ; jasmonate ZIM domain-containing protein	04075 Plant hormone signal transduction [PATH:ko04075];
KCPC_00074606-RA	K14487	K14487	GH3; auxin responsive GH3 gene family	04075 Plant hormone signal transduction [PATH:ko04075];
KCPC_00001513-RA	K14432	K14432	ABF; ABA responsive element binding factor	04075 Plant hormone signal transduction [PATH:ko04075]; 03000 Transcription factors [BR:ko03000];
KCPC_00004113-RA	K14484	K14484	IAA; auxin-responsive protein IAA	04075 Plant hormone signal transduction [PATH:ko04075];
KCPC_00004155-RA	K14497	K14497	PP2C; protein phosphatase 2C [EC:3.1.3.16]	04016 MAPK signaling pathway - plant [PATH:ko04016]; 04075 Plant hormone signal transduction [PATH:ko04075]; 04931 Insulin resistance [PATH:ko04931];
KCPC_00004156-RA	K14490	K14490	AHP; histidine-containing phosphotransfer peotein	04075 Plant hormone signal transduction [PATH:ko04075];
KCPC_00004540-RA	K14484	K14484	IAA; auxin-responsive protein IAA	04075 Plant hormone signal transduction [PATH:ko04075];
KCPC_00004607-RA	K14516	K14516	ERF1; ethylene-responsive transcription factor 1	04016 MAPK signaling pathway - plant [PATH:ko04016]; 04075 Plant hormone signal transduction [PATH:ko04075]; 03000 Transcription factors [BR:ko03000];
KCPC_00004610-RA	K14516	K14516	ERF1; ethylene-responsive transcription factor 1	04016 MAPK signaling pathway - plant [PATH:ko04016]; 04075 Plant hormone signal transduction [PATH:ko04075]; 03000 Transcription factors [BR:ko03000];
KCPC_00004539-RA	K14484	K14484	IAA; auxin-responsive protein IAA	04075 Plant hormone signal transduction [PATH:ko04075];
KCPC_00004609-RA	K14516	K14516	ERF1; ethylene-responsive transcription factor 1	04016 MAPK signaling pathway - plant [PATH:ko04016]; 04075 Plant hormone signal transduction [PATH:ko04075]; 03000 Transcription factors [BR:ko03000];
KCPC_00004685-RA	K14484	K14484	IAA; auxin-responsive protein IAA	04075 Plant hormone signal transduction [PATH:ko04075];
KCPC_00004861-RA	K14513	K14513	EIN2; ethylene-insensitive protein 2	04016 MAPK signaling pathway - plant [PATH:ko04016]; 04075 Plant hormone signal transduction [PATH:ko04075];
KCPC_00004867-RA	K14488	K14488	SAUR; SAUR family protein	04075 Plant hormone signal transduction [PATH:ko04075];
KCPC_00004877-RA	K14488	K14488	SAUR; SAUR family protein	04075 Plant hormone signal transduction [PATH:ko04075];
KCPC_00004380-RA	K14493	K14493	GID1; gibberellin receptor GID1 [EC:3.-.-.-]	04075 Plant hormone signal transduction [PATH:ko04075];
KCPC_00004387-RA	K14490	K14490	AHP; histidine-containing phosphotransfer peotein	04075 Plant hormone signal transduction [PATH:ko04075];
KCPC_00005283-RA	K14431	K14431	TGA; transcription factor TGA	04075 Plant hormone signal transduction [PATH:ko04075]; 03000 Transcription factors [BR:ko03000];
KCPC_00005069-RA	K14488	K14488	SAUR; SAUR family protein	04075 Plant hormone signal transduction [PATH:ko04075];
KCPC_00005523-RA	K14432	K14432	ABF; ABA responsive element binding factor	04075 Plant hormone signal transduction [PATH:ko04075]; 03000 Transcription factors [BR:ko03000];
KCPC_00005419-RA	K14492	K14492	ARR-A; two-component response regulator ARR-A family	04075 Plant hormone signal transduction [PATH:ko04075];
KCPC_00005404-RA	K14431	K14431	TGA; transcription factor TGA	04075 Plant hormone signal transduction [PATH:ko04075]; 03000 Transcription factors [BR:ko03000];
KCPC_00005433-RA	K14508	K14508	NPR1; regulatory protein NPR1	04075 Plant hormone signal transduction [PATH:ko04075]; 04121 Ubiquitin system [BR:ko04121];
KCPC_00004998-RA	K14510	K14510	CTR1; serine/threonine-protein kinase CTR1 [EC:2.7.11.1]	04016 MAPK signaling pathway - plant [PATH:ko04016]; 04075 Plant hormone signal transduction [PATH:ko04075]; 01001 Protein kinases [BR:ko01001];
KCPC_00004346-RA	K14485	K14485	TIR1; transport inhibitor response 1	04075 Plant hormone signal transduction [PATH:ko04075]; 04121 Ubiquitin system [BR:ko04121];
KCPC_00006563-RA	K14484	K14484	IAA; auxin-responsive protein IAA	04075 Plant hormone signal transduction [PATH:ko04075];
KCPC_00006054-RA	K14487	K14487	GH3; auxin responsive GH3 gene family	04075 Plant hormone signal transduction [PATH:ko04075];
KCPC_00006239-RA	K14484	K14484	IAA; auxin-responsive protein IAA	04075 Plant hormone signal transduction [PATH:ko04075];
KCPC_00006282-RA	K12126	K12126	PIF3; phytochrome-interacting factor 3	04075 Plant hormone signal transduction [PATH:ko04075]; 04712 Circadian rhythm - plant [PATH:ko04712]; 03000 Transcription factors [BR:ko03000];
KCPC_00072848-RA	K14502	K14502	BIN2; protein brassinosteroid insensitive 2 [EC:2.7.11.1]	04075 Plant hormone signal transduction [PATH:ko04075]; 01001 Protein kinases [BR:ko01001];
KCPC_00069989-RA	K14488	K14488	SAUR; SAUR family protein	04075 Plant hormone signal transduction [PATH:ko04075];
KCPC_00073003-RA	K13449	K13449	PR1; pathogenesis-related protein 1	04016 MAPK signaling pathway - plant [PATH:ko04016]; 04075 Plant hormone signal transduction [PATH:ko04075]; 04626 Plant-pathogen interaction [PATH:ko04626];
KCPC_00073847-RA	K14504	K14504	TCH4; xyloglucan:xyloglucosyl transferase TCH4 [EC:2.4.1.207]	04075 Plant hormone signal transduction [PATH:ko04075];
KCPC_00073848-RA	K14504	K14504	TCH4; xyloglucan:xyloglucosyl transferase TCH4 [EC:2.4.1.207]	04075 Plant hormone signal transduction [PATH:ko04075];
KCPC_00073849-RA	K14504	K14504	TCH4; xyloglucan:xyloglucosyl transferase TCH4 [EC:2.4.1.207]	04075 Plant hormone signal transduction [PATH:ko04075];
KCPC_00073850-RA	K14504	K14504	TCH4; xyloglucan:xyloglucosyl transferase TCH4 [EC:2.4.1.207]	04075 Plant hormone signal transduction [PATH:ko04075];
KCPC_00073846-RA	K14504	K14504	TCH4; xyloglucan:xyloglucosyl transferase TCH4 [EC:2.4.1.207]	04075 Plant hormone signal transduction [PATH:ko04075];
KCPC_00068324-RA	K14498	K14498	SNRK2; serine/threonine-protein kinase SRK2 [EC:2.7.11.1]	04016 MAPK signaling pathway - plant [PATH:ko04016]; 04075 Plant hormone signal transduction [PATH:ko04075]; 01001 Protein kinases [BR:ko01001];
KCPC_00071322-RA	K13464	K13464	JAZ; jasmonate ZIM domain-containing protein	04075 Plant hormone signal transduction [PATH:ko04075];
KCPC_00058793-RA	K14484	K14484	IAA; auxin-responsive protein IAA	04075 Plant hormone signal transduction [PATH:ko04075];
KCPC_00058792-RA	K14484	K14484	IAA; auxin-responsive protein IAA	04075 Plant hormone signal transduction [PATH:ko04075];
KCPC_00059319-RA	K14504	K14504	TCH4; xyloglucan:xyloglucosyl transferase TCH4 [EC:2.4.1.207]	04075 Plant hormone signal transduction [PATH:ko04075];
KCPC_00059295-RA	K14508	K14508	NPR1; regulatory protein NPR1	04075 Plant hormone signal transduction [PATH:ko04075]; 04121 Ubiquitin system [BR:ko04121];
KCPC_00059240-RA	K14497	K14497	PP2C; protein phosphatase 2C [EC:3.1.3.16]	04016 MAPK signaling pathway - plant [PATH:ko04016]; 04075 Plant hormone signal transduction [PATH:ko04075]; 04931 Insulin resistance [PATH:ko04931];
KCPC_00059449-RA	K14504	K14504	TCH4; xyloglucan:xyloglucosyl transferase TCH4 [EC:2.4.1.207]	04075 Plant hormone signal transduction [PATH:ko04075];
KCPC_00059444-RA	K14504	K14504	TCH4; xyloglucan:xyloglucosyl transferase TCH4 [EC:2.4.1.207]	04075 Plant hormone signal transduction [PATH:ko04075];
KCPC_00059445-RA	K14504	K14504	TCH4; xyloglucan:xyloglucosyl transferase TCH4 [EC:2.4.1.207]	04075 Plant hormone signal transduction [PATH:ko04075];
KCPC_00059447-RA	K14504	K14504	TCH4; xyloglucan:xyloglucosyl transferase TCH4 [EC:2.4.1.207]	04075 Plant hormone signal transduction [PATH:ko04075];
KCPC_00059448-RA	K14504	K14504	TCH4; xyloglucan:xyloglucosyl transferase TCH4 [EC:2.4.1.207]	04075 Plant hormone signal transduction [PATH:ko04075];
KCPC_00059722-RA	K14484	K14484	IAA; auxin-responsive protein IAA	04075 Plant hormone signal transduction [PATH:ko04075];
KCPC_00060032-RA	K14492	K14492	ARR-A; two-component response regulator ARR-A family	04075 Plant hormone signal transduction [PATH:ko04075];
KCPC_00060325-RA	K14498	K14498	SNRK2; serine/threonine-protein kinase SRK2 [EC:2.7.11.1]	04016 MAPK signaling pathway - plant [PATH:ko04016]; 04075 Plant hormone signal transduction [PATH:ko04075]; 01001 Protein kinases [BR:ko01001];
KCPC_00060446-RA	K13415	K13415	BRI1; protein brassinosteroid insensitive 1 [EC:2.7.10.1 2.7.11.1]	04075 Plant hormone signal transduction [PATH:ko04075]; 01001 Protein kinases [BR:ko01001];
KCPC_00059609-RA	K14491	K14491	ARR-B; two-component response regulator ARR-B family	04075 Plant hormone signal transduction [PATH:ko04075];
KCPC_00059744-RA	K14515	K14515	EBF1_2; EIN3-binding F-box protein	04016 MAPK signaling pathway - plant [PATH:ko04016]; 04075 Plant hormone signal transduction [PATH:ko04075]; 04121 Ubiquitin system [BR:ko04121];
KCPC_00060470-RA	K14431	K14431	TGA; transcription factor TGA	04075 Plant hormone signal transduction [PATH:ko04075]; 03000 Transcription factors [BR:ko03000];
KCPC_00060489-RA	K14514	K14514	EIN3; ethylene-insensitive protein 3	04016 MAPK signaling pathway - plant [PATH:ko04016]; 04075 Plant hormone signal transduction [PATH:ko04075]; 03000 Transcription factors [BR:ko03000];
KCPC_00060524-RA	K14498	K14498	SNRK2; serine/threonine-protein kinase SRK2 [EC:2.7.11.1]	04016 MAPK signaling pathway - plant [PATH:ko04016]; 04075 Plant hormone signal transduction [PATH:ko04075]; 01001 Protein kinases [BR:ko01001];
KCPC_00060708-RA	K14488	K14488	SAUR; SAUR family protein	04075 Plant hormone signal transduction [PATH:ko04075];
KCPC_00075264-RA	K14495	K14495	GID2, SLY1; F-box protein GID2	04075 Plant hormone signal transduction [PATH:ko04075]; 04121 Ubiquitin system [BR:ko04121];
KCPC_00064884-RA	K14484	K14484	IAA; auxin-responsive protein IAA	04075 Plant hormone signal transduction [PATH:ko04075];
KCPC_00064989-RA	K14488	K14488	SAUR; SAUR family protein	04075 Plant hormone signal transduction [PATH:ko04075];
KCPC_00064316-RA	K14496	K14496	PYL; abscisic acid receptor PYR/PYL family	04016 MAPK signaling pathway - plant [PATH:ko04016]; 04075 Plant hormone signal transduction [PATH:ko04075];
KCPC_00064635-RA	K14492	K14492	ARR-A; two-component response regulator ARR-A family	04075 Plant hormone signal transduction [PATH:ko04075];
KCPC_00064685-RA	K13946	K13946	AUX1, LAX; auxin influx carrier (AUX1 LAX family)	04075 Plant hormone signal transduction [PATH:ko04075];
KCPC_00064720-RA	K14431	K14431	TGA; transcription factor TGA	04075 Plant hormone signal transduction [PATH:ko04075]; 03000 Transcription factors [BR:ko03000];
KCPC_00064783-RA	K14498	K14498	SNRK2; serine/threonine-protein kinase SRK2 [EC:2.7.11.1]	04016 MAPK signaling pathway - plant [PATH:ko04016]; 04075 Plant hormone signal transduction [PATH:ko04075]; 01001 Protein kinases [BR:ko01001];
KCPC_00018409-RA	K13946	K13946	AUX1, LAX; auxin influx carrier (AUX1 LAX family)	04075 Plant hormone signal transduction [PATH:ko04075];
KCPC_00018439-RA	K14488	K14488	SAUR; SAUR family protein	04075 Plant hormone signal transduction [PATH:ko04075];
KCPC_00018441-RA	K14488	K14488	SAUR; SAUR family protein	04075 Plant hormone signal transduction [PATH:ko04075];
KCPC_00018442-RA	K14488	K14488	SAUR; SAUR family protein	04075 Plant hormone signal transduction [PATH:ko04075];
KCPC_00018339-RA	K14500	K14500	BSK; BR-signaling kinase [EC:2.7.11.1]	04075 Plant hormone signal transduction [PATH:ko04075]; 01001 Protein kinases [BR:ko01001];
KCPC_00019423-RA	K14488	K14488	SAUR; SAUR family protein	04075 Plant hormone signal transduction [PATH:ko04075];
KCPC_00019424-RA	K14488	K14488	SAUR; SAUR family protein	04075 Plant hormone signal transduction [PATH:ko04075];
KCPC_00019425-RA	K14488	K14488	SAUR; SAUR family protein	04075 Plant hormone signal transduction [PATH:ko04075];
KCPC_00019411-RA	K14488	K14488	SAUR; SAUR family protein	04075 Plant hormone signal transduction [PATH:ko04075];
KCPC_00019418-RA	K14488	K14488	SAUR; SAUR family protein	04075 Plant hormone signal transduction [PATH:ko04075];
KCPC_00019397-RA	K14488	K14488	SAUR; SAUR family protein	04075 Plant hormone signal transduction [PATH:ko04075];
KCPC_00019399-RA	K14488	K14488	SAUR; SAUR family protein	04075 Plant hormone signal transduction [PATH:ko04075];
KCPC_00019400-RA	K14488	K14488	SAUR; SAUR family protein	04075 Plant hormone signal transduction [PATH:ko04075];
KCPC_00019410-RA	K14488	K14488	SAUR; SAUR family protein	04075 Plant hormone signal transduction [PATH:ko04075];
KCPC_00019412-RA	K14488	K14488	SAUR; SAUR family protein	04075 Plant hormone signal transduction [PATH:ko04075];
KCPC_00019414-RA	K14488	K14488	SAUR; SAUR family protein	04075 Plant hormone signal transduction [PATH:ko04075];
KCPC_00019417-RA	K14488	K14488	SAUR; SAUR family protein	04075 Plant hormone signal transduction [PATH:ko04075];
KCPC_00019419-RA	K14488	K14488	SAUR; SAUR family protein	04075 Plant hormone signal transduction [PATH:ko04075];
KCPC_00020303-RA	K13449	K13449	PR1; pathogenesis-related protein 1	04016 MAPK signaling pathway - plant [PATH:ko04016]; 04075 Plant hormone signal transduction [PATH:ko04075]; 04626 Plant-pathogen interaction [PATH:ko04626];
KCPC_00020305-RA	K13449	K13449	PR1; pathogenesis-related protein 1	04016 MAPK signaling pathway - plant [PATH:ko04016]; 04075 Plant hormone signal transduction [PATH:ko04075]; 04626 Plant-pathogen interaction [PATH:ko04626];
KCPC_00020308-RA	K13449	K13449	PR1; pathogenesis-related protein 1	04016 MAPK signaling pathway - plant [PATH:ko04016]; 04075 Plant hormone signal transduction [PATH:ko04075]; 04626 Plant-pathogen interaction [PATH:ko04626];
KCPC_00020309-RA	K13449	K13449	PR1; pathogenesis-related protein 1	04016 MAPK signaling pathway - plant [PATH:ko04016]; 04075 Plant hormone signal transduction [PATH:ko04075]; 04626 Plant-pathogen interaction [PATH:ko04626];
KCPC_00020311-RA	K13449	K13449	PR1; pathogenesis-related protein 1	04016 MAPK signaling pathway - plant [PATH:ko04016]; 04075 Plant hormone signal transduction [PATH:ko04075]; 04626 Plant-pathogen interaction [PATH:ko04626];
KCPC_00020314-RA	K13449	K13449	PR1; pathogenesis-related protein 1	04016 MAPK signaling pathway - plant [PATH:ko04016]; 04075 Plant hormone signal transduction [PATH:ko04075]; 04626 Plant-pathogen interaction [PATH:ko04626];
KCPC_00018668-RA	K14432	K14432	ABF; ABA responsive element binding factor	04075 Plant hormone signal transduction [PATH:ko04075]; 03000 Transcription factors [BR:ko03000];
KCPC_00018690-RA	K14505	K14505	CYCD3; cyclin D3, plant	04075 Plant hormone signal transduction [PATH:ko04075];
KCPC_00017680-RA	K13416	K13416	BAK1; brassinosteroid insensitive 1-associated receptor kinase 1 [EC:2.7.10.1 2.7.11.1]	04016 MAPK signaling pathway - plant [PATH:ko04016]; 04075 Plant hormone signal transduction [PATH:ko04075]; 04626 Plant-pathogen interaction [PATH:ko04626]; 01001 Protein kinases [BR:ko01001];
KCPC_00017760-RA	K14432	K14432	ABF; ABA responsive element binding factor	04075 Plant hormone signal transduction [PATH:ko04075]; 03000 Transcription factors [BR:ko03000];
KCPC_00017988-RA	K14486	K14486	K14486, ARF; auxin response factor	04075 Plant hormone signal transduction [PATH:ko04075];
KCPC_00018190-RA	K14508	K14508	NPR1; regulatory protein NPR1	04075 Plant hormone signal transduction [PATH:ko04075]; 04121 Ubiquitin system [BR:ko04121];
KCPC_00018437-RA	K14488	K14488	SAUR; SAUR family protein	04075 Plant hormone signal transduction [PATH:ko04075];
KCPC_00018621-RA	K14498	K14498	SNRK2; serine/threonine-protein kinase SRK2 [EC:2.7.11.1]	04016 MAPK signaling pathway - plant [PATH:ko04016]; 04075 Plant hormone signal transduction [PATH:ko04075]; 01001 Protein kinases [BR:ko01001];
KCPC_00073444-RA	K14508	K14508	NPR1; regulatory protein NPR1	04075 Plant hormone signal transduction [PATH:ko04075]; 04121 Ubiquitin system [BR:ko04121];
KCPC_00036483-RA	K14505	K14505	CYCD3; cyclin D3, plant	04075 Plant hormone signal transduction [PATH:ko04075];
KCPC_00038346-RA	K14497	K14497	PP2C; protein phosphatase 2C [EC:3.1.3.16]	04016 MAPK signaling pathway - plant [PATH:ko04016]; 04075 Plant hormone signal transduction [PATH:ko04075]; 04931 Insulin resistance [PATH:ko04931];
KCPC_00038777-RA	K14484	K14484	IAA; auxin-responsive protein IAA	04075 Plant hormone signal transduction [PATH:ko04075];
KCPC_00038885-RA	K14431	K14431	TGA; transcription factor TGA	04075 Plant hormone signal transduction [PATH:ko04075]; 03000 Transcription factors [BR:ko03000];
KCPC_00039392-RA	K14492	K14492	ARR-A; two-component response regulator ARR-A family	04075 Plant hormone signal transduction [PATH:ko04075];
KCPC_00039614-RA	K14484	K14484	IAA; auxin-responsive protein IAA	04075 Plant hormone signal transduction [PATH:ko04075];
KCPC_00039991-RA	K14494	K14494	DELLA; DELLA protein	04075 Plant hormone signal transduction [PATH:ko04075];
KCPC_00040029-RA	K13464	K13464	JAZ; jasmonate ZIM domain-containing protein	04075 Plant hormone signal transduction [PATH:ko04075];
KCPC_00040080-RA	K14489	K14489	AHK2_3_4; arabidopsis histidine kinase 2/3/4 (cytokinin receptor) [EC:2.7.13.3]	04075 Plant hormone signal transduction [PATH:ko04075];
KCPC_00072878-RA	K14431	K14431	TGA; transcription factor TGA	04075 Plant hormone signal transduction [PATH:ko04075]; 03000 Transcription factors [BR:ko03000];
KCPC_00070442-RA	K16189	K16189	PIF4; phytochrome-interacting factor 4	04075 Plant hormone signal transduction [PATH:ko04075]; 03000 Transcription factors [BR:ko03000];
KCPC_00075532-RA	K14509	K14509	ETR, ERS; ethylene receptor [EC:2.7.13.-]	04016 MAPK signaling pathway - plant [PATH:ko04016]; 04075 Plant hormone signal transduction [PATH:ko04075];
KCPC_00071126-RA	K14516	K14516	ERF1; ethylene-responsive transcription factor 1	04016 MAPK signaling pathway - plant [PATH:ko04016]; 04075 Plant hormone signal transduction [PATH:ko04075]; 03000 Transcription factors [BR:ko03000];
KCPC_00044447-RA	K14488	K14488	SAUR; SAUR family protein	04075 Plant hormone signal transduction [PATH:ko04075];
KCPC_00044773-RA	K14487	K14487	GH3; auxin responsive GH3 gene family	04075 Plant hormone signal transduction [PATH:ko04075];
KCPC_00044950-RA	K14498	K14498	SNRK2; serine/threonine-protein kinase SRK2 [EC:2.7.11.1]	04016 MAPK signaling pathway - plant [PATH:ko04016]; 04075 Plant hormone signal transduction [PATH:ko04075]; 01001 Protein kinases [BR:ko01001];
KCPC_00045375-RA	K14486	K14486	K14486, ARF; auxin response factor	04075 Plant hormone signal transduction [PATH:ko04075];
KCPC_00045631-RA	K13422	K13422	MYC2; transcription factor MYC2	04016 MAPK signaling pathway - plant [PATH:ko04016]; 04075 Plant hormone signal transduction [PATH:ko04075]; 03000 Transcription factors [BR:ko03000];
KCPC_00045647-RA	K14484	K14484	IAA; auxin-responsive protein IAA	04075 Plant hormone signal transduction [PATH:ko04075];
KCPC_00044594-RA	K14503	K14503	BZR1_2; brassinosteroid resistant 1/2	04075 Plant hormone signal transduction [PATH:ko04075];
KCPC_00044660-RA	K14498	K14498	SNRK2; serine/threonine-protein kinase SRK2 [EC:2.7.11.1]	04016 MAPK signaling pathway - plant [PATH:ko04016]; 04075 Plant hormone signal transduction [PATH:ko04075]; 01001 Protein kinases [BR:ko01001];
KCPC_00044887-RA	K14500	K14500	BSK; BR-signaling kinase [EC:2.7.11.1]	04075 Plant hormone signal transduction [PATH:ko04075]; 01001 Protein kinases [BR:ko01001];
KCPC_00045042-RA	K14500	K14500	BSK; BR-signaling kinase [EC:2.7.11.1]	04075 Plant hormone signal transduction [PATH:ko04075]; 01001 Protein kinases [BR:ko01001];
KCPC_00045636-RA	K14496	K14496	PYL; abscisic acid receptor PYR/PYL family	04016 MAPK signaling pathway - plant [PATH:ko04016]; 04075 Plant hormone signal transduction [PATH:ko04075];
KCPC_00075842-RA	K14498	K14498	SNRK2; serine/threonine-protein kinase SRK2 [EC:2.7.11.1]	04016 MAPK signaling pathway - plant [PATH:ko04016]; 04075 Plant hormone signal transduction [PATH:ko04075]; 01001 Protein kinases [BR:ko01001];
KCPC_00022568-RA	K14496	K14496	PYL; abscisic acid receptor PYR/PYL family	04016 MAPK signaling pathway - plant [PATH:ko04016]; 04075 Plant hormone signal transduction [PATH:ko04075];
KCPC_00022684-RA	K13946	K13946	AUX1, LAX; auxin influx carrier (AUX1 LAX family)	04075 Plant hormone signal transduction [PATH:ko04075];
KCPC_00025180-RA	K14488	K14488	SAUR; SAUR family protein	04075 Plant hormone signal transduction [PATH:ko04075];
KCPC_00025823-RA	K14488	K14488	SAUR; SAUR family protein	04075 Plant hormone signal transduction [PATH:ko04075];
KCPC_00025912-RA	K13413	K13413	MKK4_5; mitogen-activated protein kinase kinase 4/5 [EC:2.7.12.2]	04016 MAPK signaling pathway - plant [PATH:ko04016]; 04075 Plant hormone signal transduction [PATH:ko04075]; 04626 Plant-pathogen interaction [PATH:ko04626]; 01001 Protein kinases [BR:ko01001];
KCPC_00026191-RA	K14484	K14484	IAA; auxin-responsive protein IAA	04075 Plant hormone signal transduction [PATH:ko04075];
KCPC_00026193-RA	K14484	K14484	IAA; auxin-responsive protein IAA	04075 Plant hormone signal transduction [PATH:ko04075];
KCPC_00026229-RA	K14484	K14484	IAA; auxin-responsive protein IAA	04075 Plant hormone signal transduction [PATH:ko04075];
KCPC_00026231-RA	K14484	K14484	IAA; auxin-responsive protein IAA	04075 Plant hormone signal transduction [PATH:ko04075];
KCPC_00026322-RA	K14484	K14484	IAA; auxin-responsive protein IAA	04075 Plant hormone signal transduction [PATH:ko04075];
KCPC_00026356-RA	K14490	K14490	AHP; histidine-containing phosphotransfer peotein	04075 Plant hormone signal transduction [PATH:ko04075];
KCPC_00026665-RA	K13464	K13464	JAZ; jasmonate ZIM domain-containing protein	04075 Plant hormone signal transduction [PATH:ko04075];
KCPC_00026897-RA	K14496	K14496	PYL; abscisic acid receptor PYR/PYL family	04016 MAPK signaling pathway - plant [PATH:ko04016]; 04075 Plant hormone signal transduction [PATH:ko04075];
