# Supplementary material for: The Genome of the Mimosoid Legume Prosopis cineraria, a Desert Tree
Source: Int J Mol Sci. 2022 Jul 31;23(15):8503. doi: 10.3390/ijms23158503 (PMC9369113; doi:10.3390/ijms23158503)
Supplement: Supplementary file 1 [file ijms-23-08503-s001.zip › Sup_Table_S9_Plant-pathogen_interaction_name.txt]

Supplimantary Table S9: identified plant pathogen interaction pathway genes
Protein_id	KO	KO	Gene	Pathway
KCPC_00027143-RA	K13448	K13448	CML; calcium-binding protein CML	04626 Plant-pathogen interaction [PATH:ko04626];
KCPC_00027354-RA	K20536	K20536	MPK3; mitogen-activated protein kinase 3 [EC:2.7.11.24]	04016 MAPK signaling pathway - plant [PATH:ko04016]; 04626 Plant-pathogen interaction [PATH:ko04626]; 01001 Protein kinases [BR:ko01001];
KCPC_00027158-RA	K13412	K13412	CPK; calcium-dependent protein kinase [EC:2.7.11.1]	04626 Plant-pathogen interaction [PATH:ko04626]; 05145 Toxoplasmosis [PATH:ko05145]; 01001 Protein kinases [BR:ko01001];
KCPC_00027317-RA	K15397	K15397	KCS; 3-ketoacyl-CoA synthase [EC:2.3.1.199]	00062 Fatty acid elongation [PATH:ko00062]; 04626 Plant-pathogen interaction [PATH:ko04626];
KCPC_00027594-RA	K13448	K13448	CML; calcium-binding protein CML	04626 Plant-pathogen interaction [PATH:ko04626];
KCPC_00028659-RA	K13448	K13448	CML; calcium-binding protein CML	04626 Plant-pathogen interaction [PATH:ko04626];
KCPC_00029034-RA	K13420	K13420	FLS2; LRR receptor-like serine/threonine-protein kinase FLS2 [EC:2.7.11.1]	04016 MAPK signaling pathway - plant [PATH:ko04016]; 04626 Plant-pathogen interaction [PATH:ko04626]; 01001 Protein kinases [BR:ko01001];
KCPC_00069494-RA	K01373	K01373	CTSF; cathepsin F [EC:3.4.22.41]	04142 Lysosome [PATH:ko04142]; 04210 Apoptosis [PATH:ko04210]; 04626 Plant-pathogen interaction [PATH:ko04626]; 01002 Peptidases and inhibitors [BR:ko01002];
KCPC_00068351-RA	K13459	K13459	RPS2; disease resistance protein RPS2	04626 Plant-pathogen interaction [PATH:ko04626];
KCPC_00013043-RA	K13449	K13449	PR1; pathogenesis-related protein 1	04016 MAPK signaling pathway - plant [PATH:ko04016]; 04075 Plant hormone signal transduction [PATH:ko04075]; 04626 Plant-pathogen interaction [PATH:ko04626];
KCPC_00013044-RA	K13449	K13449	PR1; pathogenesis-related protein 1	04016 MAPK signaling pathway - plant [PATH:ko04016]; 04075 Plant hormone signal transduction [PATH:ko04075]; 04626 Plant-pathogen interaction [PATH:ko04626];
KCPC_00013048-RA	K13449	K13449	PR1; pathogenesis-related protein 1	04016 MAPK signaling pathway - plant [PATH:ko04016]; 04075 Plant hormone signal transduction [PATH:ko04075]; 04626 Plant-pathogen interaction [PATH:ko04626];
KCPC_00013144-RA	K13459	K13459	RPS2; disease resistance protein RPS2	04626 Plant-pathogen interaction [PATH:ko04626];
KCPC_00012748-RA	K13416	K13416	BAK1; brassinosteroid insensitive 1-associated receptor kinase 1 [EC:2.7.10.1 2.7.11.1]	04016 MAPK signaling pathway - plant [PATH:ko04016]; 04075 Plant hormone signal transduction [PATH:ko04075]; 04626 Plant-pathogen interaction [PATH:ko04626]; 01001 Protein kinases [BR:ko01001];
KCPC_00012751-RA	K13416	K13416	BAK1; brassinosteroid insensitive 1-associated receptor kinase 1 [EC:2.7.10.1 2.7.11.1]	04016 MAPK signaling pathway - plant [PATH:ko04016]; 04075 Plant hormone signal transduction [PATH:ko04075]; 04626 Plant-pathogen interaction [PATH:ko04626]; 01001 Protein kinases [BR:ko01001];
KCPC_00014680-RA	K13420	K13420	FLS2; LRR receptor-like serine/threonine-protein kinase FLS2 [EC:2.7.11.1]	04016 MAPK signaling pathway - plant [PATH:ko04016]; 04626 Plant-pathogen interaction [PATH:ko04626]; 01001 Protein kinases [BR:ko01001];
KCPC_00015246-RA	K05391	K05391	CNGC; cyclic nucleotide gated channel, plant	04626 Plant-pathogen interaction [PATH:ko04626]; 04040 Ion channels [BR:ko04040];
KCPC_00015286-RA	K02183	K02183	CALM; calmodulin	04016 MAPK signaling pathway - plant [PATH:ko04016]; 04014 Ras signaling pathway [PATH:ko04014]; 04015 Rap1 signaling pathway [PATH:ko04015]; 04371 Apelin signaling pathway [PATH:ko04371]; 04020 Calcium signaling pathway [PATH:ko04020]; 04070 Phosphatidylinositol signaling system [PATH:ko04070]; 04024 cAMP signaling pathway [PATH:ko04024]; 04022 cGMP-PKG signaling pathway [PATH:ko04022]; 04114 Oo…
KCPC_00015423-RA	K05391	K05391	CNGC; cyclic nucleotide gated channel, plant	04626 Plant-pathogen interaction [PATH:ko04626]; 04040 Ion channels [BR:ko04040];
KCPC_00015488-RA	K02358	K02358	tuf, TUFM; elongation factor Tu	04626 Plant-pathogen interaction [PATH:ko04626]; 03012 Translation factors [BR:ko03012]; 03029 Mitochondrial biogenesis [BR:ko03029]; 04147 Exosome [BR:ko04147];
KCPC_00015559-RA	K13448	K13448	CML; calcium-binding protein CML	04626 Plant-pathogen interaction [PATH:ko04626];
KCPC_00015854-RA	K02183	K02183	CALM; calmodulin	04016 MAPK signaling pathway - plant [PATH:ko04016]; 04014 Ras signaling pathway [PATH:ko04014]; 04015 Rap1 signaling pathway [PATH:ko04015]; 04371 Apelin signaling pathway [PATH:ko04371]; 04020 Calcium signaling pathway [PATH:ko04020]; 04070 Phosphatidylinositol signaling system [PATH:ko04070]; 04024 cAMP signaling pathway [PATH:ko04024]; 04022 cGMP-PKG signaling pathway [PATH:ko04022]; 04114 Oo…
KCPC_00016444-RA	K05391	K05391	CNGC; cyclic nucleotide gated channel, plant	04626 Plant-pathogen interaction [PATH:ko04626]; 04040 Ion channels [BR:ko04040];
KCPC_00015943-RA	K13448	K13448	CML; calcium-binding protein CML	04626 Plant-pathogen interaction [PATH:ko04626];
KCPC_00015973-RA	K13448	K13448	CML; calcium-binding protein CML	04626 Plant-pathogen interaction [PATH:ko04626];
KCPC_00016007-RA	K13412	K13412	CPK; calcium-dependent protein kinase [EC:2.7.11.1]	04626 Plant-pathogen interaction [PATH:ko04626]; 05145 Toxoplasmosis [PATH:ko05145]; 01001 Protein kinases [BR:ko01001];
KCPC_00016165-RA	K13412	K13412	CPK; calcium-dependent protein kinase [EC:2.7.11.1]	04626 Plant-pathogen interaction [PATH:ko04626]; 05145 Toxoplasmosis [PATH:ko05145]; 01001 Protein kinases [BR:ko01001];
KCPC_00017017-RA	K13436	K13436	PTI1; pto-interacting protein 1 [EC:2.7.11.1]	04626 Plant-pathogen interaction [PATH:ko04626]; 01001 Protein kinases [BR:ko01001];
KCPC_00016728-RA	K02183	K02183	CALM; calmodulin	04016 MAPK signaling pathway - plant [PATH:ko04016]; 04014 Ras signaling pathway [PATH:ko04014]; 04015 Rap1 signaling pathway [PATH:ko04015]; 04371 Apelin signaling pathway [PATH:ko04371]; 04020 Calcium signaling pathway [PATH:ko04020]; 04070 Phosphatidylinositol signaling system [PATH:ko04070]; 04024 cAMP signaling pathway [PATH:ko04024]; 04022 cGMP-PKG signaling pathway [PATH:ko04022]; 04114 Oo…
KCPC_00016172-RA	K13412	K13412	CPK; calcium-dependent protein kinase [EC:2.7.11.1]	04626 Plant-pathogen interaction [PATH:ko04626]; 05145 Toxoplasmosis [PATH:ko05145]; 01001 Protein kinases [BR:ko01001];
KCPC_00016789-RA	K02358	K02358	tuf, TUFM; elongation factor Tu	04626 Plant-pathogen interaction [PATH:ko04626]; 03012 Translation factors [BR:ko03012]; 03029 Mitochondrial biogenesis [BR:ko03029]; 04147 Exosome [BR:ko04147];
KCPC_00017158-RA	K13447	K13447	RBOH; respiratory burst oxidase [EC:1.6.3.- 1.11.1.-]	04016 MAPK signaling pathway - plant [PATH:ko04016]; 04626 Plant-pathogen interaction [PATH:ko04626];
KCPC_00069447-RA	K13449	K13449	PR1; pathogenesis-related protein 1	04016 MAPK signaling pathway - plant [PATH:ko04016]; 04075 Plant hormone signal transduction [PATH:ko04075]; 04626 Plant-pathogen interaction [PATH:ko04626];
KCPC_00069451-RA	K13449	K13449	PR1; pathogenesis-related protein 1	04016 MAPK signaling pathway - plant [PATH:ko04016]; 04075 Plant hormone signal transduction [PATH:ko04075]; 04626 Plant-pathogen interaction [PATH:ko04626];
KCPC_00074162-RA	K01373	K01373	CTSF; cathepsin F [EC:3.4.22.41]	04142 Lysosome [PATH:ko04142]; 04210 Apoptosis [PATH:ko04210]; 04626 Plant-pathogen interaction [PATH:ko04626]; 01002 Peptidases and inhibitors [BR:ko01002];
KCPC_00053503-RA	K01373	K01373	CTSF; cathepsin F [EC:3.4.22.41]	04142 Lysosome [PATH:ko04142]; 04210 Apoptosis [PATH:ko04210]; 04626 Plant-pathogen interaction [PATH:ko04626]; 01002 Peptidases and inhibitors [BR:ko01002];
KCPC_00054020-RA	K04079	K04079	HSP90A, htpG; molecular chaperone HtpG	04141 Protein processing in endoplasmic reticulum [PATH:ko04141]; 04151 PI3K-Akt signaling pathway [PATH:ko04151]; 04217 Necroptosis [PATH:ko04217]; 04621 NOD-like receptor signaling pathway [PATH:ko04621]; 04612 Antigen processing and presentation [PATH:ko04612]; 04659 Th17 cell differentiation [PATH:ko04659]; 04657 IL-17 signaling pathway [PATH:ko04657]; 04915 Estrogen signaling pathway [PATH:k…
KCPC_00054589-RA	K13412	K13412	CPK; calcium-dependent protein kinase [EC:2.7.11.1]	04626 Plant-pathogen interaction [PATH:ko04626]; 05145 Toxoplasmosis [PATH:ko05145]; 01001 Protein kinases [BR:ko01001];
KCPC_00054784-RA	K02183	K02183	CALM; calmodulin	04016 MAPK signaling pathway - plant [PATH:ko04016]; 04014 Ras signaling pathway [PATH:ko04014]; 04015 Rap1 signaling pathway [PATH:ko04015]; 04371 Apelin signaling pathway [PATH:ko04371]; 04020 Calcium signaling pathway [PATH:ko04020]; 04070 Phosphatidylinositol signaling system [PATH:ko04070]; 04024 cAMP signaling pathway [PATH:ko04024]; 04022 cGMP-PKG signaling pathway [PATH:ko04022]; 04114 Oo…
KCPC_00055595-RA	K13420	K13420	FLS2; LRR receptor-like serine/threonine-protein kinase FLS2 [EC:2.7.11.1]	04016 MAPK signaling pathway - plant [PATH:ko04016]; 04626 Plant-pathogen interaction [PATH:ko04626]; 01001 Protein kinases [BR:ko01001];
KCPC_00055676-RA	K13420	K13420	FLS2; LRR receptor-like serine/threonine-protein kinase FLS2 [EC:2.7.11.1]	04016 MAPK signaling pathway - plant [PATH:ko04016]; 04626 Plant-pathogen interaction [PATH:ko04626]; 01001 Protein kinases [BR:ko01001];
KCPC_00056275-RA	K13457	K13457	RPM1, RPS3; disease resistance protein RPM1	04626 Plant-pathogen interaction [PATH:ko04626];
KCPC_00053188-RA	K15397	K15397	KCS; 3-ketoacyl-CoA synthase [EC:2.3.1.199]	00062 Fatty acid elongation [PATH:ko00062]; 04626 Plant-pathogen interaction [PATH:ko04626];
KCPC_00053563-RA	K13424	K13424	WRKY33; WRKY transcription factor 33	04016 MAPK signaling pathway - plant [PATH:ko04016]; 04626 Plant-pathogen interaction [PATH:ko04626]; 03000 Transcription factors [BR:ko03000];
KCPC_00053624-RA	K13434	K13434	PTI6; pathogenesis-related genes transcriptional activator PTI6	04626 Plant-pathogen interaction [PATH:ko04626]; 03000 Transcription factors [BR:ko03000];
KCPC_00054218-RA	K13412	K13412	CPK; calcium-dependent protein kinase [EC:2.7.11.1]	04626 Plant-pathogen interaction [PATH:ko04626]; 05145 Toxoplasmosis [PATH:ko05145]; 01001 Protein kinases [BR:ko01001];
KCPC_00056994-RA	K18834	K18834	WRKY1; WRKY transcription factor 1	04626 Plant-pathogen interaction [PATH:ko04626]; 03000 Transcription factors [BR:ko03000];
KCPC_00057014-RA	K09487	K09487	HSP90B, TRA1; heat shock protein 90kDa beta	04141 Protein processing in endoplasmic reticulum [PATH:ko04141]; 04151 PI3K-Akt signaling pathway [PATH:ko04151]; 04657 IL-17 signaling pathway [PATH:ko04657]; 04915 Estrogen signaling pathway [PATH:ko04915]; 04918 Thyroid hormone synthesis [PATH:ko04918]; 04626 Plant-pathogen interaction [PATH:ko04626]; 05200 Pathways in cancer [PATH:ko05200]; 05215 Prostate cancer [PATH:ko05215]; 05132 Salmone…
KCPC_00070218-RA	K13457	K13457	RPM1, RPS3; disease resistance protein RPM1	04626 Plant-pathogen interaction [PATH:ko04626];
KCPC_00006790-RA	K13412	K13412	CPK; calcium-dependent protein kinase [EC:2.7.11.1]	04626 Plant-pathogen interaction [PATH:ko04626]; 05145 Toxoplasmosis [PATH:ko05145]; 01001 Protein kinases [BR:ko01001];
KCPC_00007084-RA	K13448	K13448	CML; calcium-binding protein CML	04626 Plant-pathogen interaction [PATH:ko04626];
KCPC_00008690-RA	K13448	K13448	CML; calcium-binding protein CML	04626 Plant-pathogen interaction [PATH:ko04626];
KCPC_00006807-RA	K09487	K09487	HSP90B, TRA1; heat shock protein 90kDa beta	04141 Protein processing in endoplasmic reticulum [PATH:ko04141]; 04151 PI3K-Akt signaling pathway [PATH:ko04151]; 04657 IL-17 signaling pathway [PATH:ko04657]; 04915 Estrogen signaling pathway [PATH:ko04915]; 04918 Thyroid hormone synthesis [PATH:ko04918]; 04626 Plant-pathogen interaction [PATH:ko04626]; 05200 Pathways in cancer [PATH:ko05200]; 05215 Prostate cancer [PATH:ko05215]; 05132 Salmone…
KCPC_00006976-RA	K13448	K13448	CML; calcium-binding protein CML	04626 Plant-pathogen interaction [PATH:ko04626];
KCPC_00009027-RA	K13448	K13448	CML; calcium-binding protein CML	04626 Plant-pathogen interaction [PATH:ko04626];
KCPC_00009083-RA	K04079	K04079	HSP90A, htpG; molecular chaperone HtpG	04141 Protein processing in endoplasmic reticulum [PATH:ko04141]; 04151 PI3K-Akt signaling pathway [PATH:ko04151]; 04217 Necroptosis [PATH:ko04217]; 04621 NOD-like receptor signaling pathway [PATH:ko04621]; 04612 Antigen processing and presentation [PATH:ko04612]; 04659 Th17 cell differentiation [PATH:ko04659]; 04657 IL-17 signaling pathway [PATH:ko04657]; 04915 Estrogen signaling pathway [PATH:k…
KCPC_00009418-RA	K13459	K13459	RPS2; disease resistance protein RPS2	04626 Plant-pathogen interaction [PATH:ko04626];
KCPC_00009913-RA	K13412	K13412	CPK; calcium-dependent protein kinase [EC:2.7.11.1]	04626 Plant-pathogen interaction [PATH:ko04626]; 05145 Toxoplasmosis [PATH:ko05145]; 01001 Protein kinases [BR:ko01001];
KCPC_00010229-RA	K18835	K18835	WRKY2; WRKY transcription factor 2	04626 Plant-pathogen interaction [PATH:ko04626]; 03000 Transcription factors [BR:ko03000];
KCPC_00011327-RA	K13412	K13412	CPK; calcium-dependent protein kinase [EC:2.7.11.1]	04626 Plant-pathogen interaction [PATH:ko04626]; 05145 Toxoplasmosis [PATH:ko05145]; 01001 Protein kinases [BR:ko01001];
KCPC_00011844-RA	K13429	K13429	CERK1; chitin elicitor receptor kinase 1	04626 Plant-pathogen interaction [PATH:ko04626]; 01001 Protein kinases [BR:ko01001];
KCPC_00011908-RA	K02183	K02183	CALM; calmodulin	04016 MAPK signaling pathway - plant [PATH:ko04016]; 04014 Ras signaling pathway [PATH:ko04014]; 04015 Rap1 signaling pathway [PATH:ko04015]; 04371 Apelin signaling pathway [PATH:ko04371]; 04020 Calcium signaling pathway [PATH:ko04020]; 04070 Phosphatidylinositol signaling system [PATH:ko04070]; 04024 cAMP signaling pathway [PATH:ko04024]; 04022 cGMP-PKG signaling pathway [PATH:ko04022]; 04114 Oo…
KCPC_00068806-RA	K05391	K05391	CNGC; cyclic nucleotide gated channel, plant	04626 Plant-pathogen interaction [PATH:ko04626]; 04040 Ion channels [BR:ko04040];
KCPC_00067783-RA	K13412	K13412	CPK; calcium-dependent protein kinase [EC:2.7.11.1]	04626 Plant-pathogen interaction [PATH:ko04626]; 05145 Toxoplasmosis [PATH:ko05145]; 01001 Protein kinases [BR:ko01001];
KCPC_00071822-RA	K15397	K15397	KCS; 3-ketoacyl-CoA synthase [EC:2.3.1.199]	00062 Fatty acid elongation [PATH:ko00062]; 04626 Plant-pathogen interaction [PATH:ko04626];
KCPC_00051093-RA	K13427	K13427	NOA1; nitric-oxide synthase, plant [EC:1.14.13.39]	00220 Arginine biosynthesis [PATH:ko00220]; 00330 Arginine and proline metabolism [PATH:ko00330]; 04626 Plant-pathogen interaction [PATH:ko04626]; 03009 Ribosome biogenesis [BR:ko03009]; 03029 Mitochondrial biogenesis [BR:ko03029];
KCPC_00051263-RA	K13412	K13412	CPK; calcium-dependent protein kinase [EC:2.7.11.1]	04626 Plant-pathogen interaction [PATH:ko04626]; 05145 Toxoplasmosis [PATH:ko05145]; 01001 Protein kinases [BR:ko01001];
KCPC_00052287-RA	K05391	K05391	CNGC; cyclic nucleotide gated channel, plant	04626 Plant-pathogen interaction [PATH:ko04626]; 04040 Ion channels [BR:ko04040];
KCPC_00052921-RA	K15397	K15397	KCS; 3-ketoacyl-CoA synthase [EC:2.3.1.199]	00062 Fatty acid elongation [PATH:ko00062]; 04626 Plant-pathogen interaction [PATH:ko04626];
KCPC_00053093-RA	K14512	K14512	MPK6; mitogen-activated protein kinase 6 [EC:2.7.11.24]	04016 MAPK signaling pathway - plant [PATH:ko04016]; 04075 Plant hormone signal transduction [PATH:ko04075]; 04626 Plant-pathogen interaction [PATH:ko04626]; 01001 Protein kinases [BR:ko01001];
KCPC_00040611-RA	K15397	K15397	KCS; 3-ketoacyl-CoA synthase [EC:2.3.1.199]	00062 Fatty acid elongation [PATH:ko00062]; 04626 Plant-pathogen interaction [PATH:ko04626];
KCPC_00040440-RA	K13425	K13425	WRKY22; WRKY transcription factor 22	04016 MAPK signaling pathway - plant [PATH:ko04016]; 04626 Plant-pathogen interaction [PATH:ko04626]; 03000 Transcription factors [BR:ko03000];
KCPC_00040422-RA	K20600	K20600	MPK4; mitogen-activated protein kinase 4 [EC:2.7.11.24]	04016 MAPK signaling pathway - plant [PATH:ko04016]; 04626 Plant-pathogen interaction [PATH:ko04626]; 01001 Protein kinases [BR:ko01001];
KCPC_00044051-RA	K13412	K13412	CPK; calcium-dependent protein kinase [EC:2.7.11.1]	04626 Plant-pathogen interaction [PATH:ko04626]; 05145 Toxoplasmosis [PATH:ko05145]; 01001 Protein kinases [BR:ko01001];
KCPC_00043954-RA	K13424	K13424	WRKY33; WRKY transcription factor 33	04016 MAPK signaling pathway - plant [PATH:ko04016]; 04626 Plant-pathogen interaction [PATH:ko04626]; 03000 Transcription factors [BR:ko03000];
KCPC_00071607-RA	K05391	K05391	CNGC; cyclic nucleotide gated channel, plant	04626 Plant-pathogen interaction [PATH:ko04626]; 04040 Ion channels [BR:ko04040];
KCPC_00071931-RA	K05391	K05391	CNGC; cyclic nucleotide gated channel, plant	04626 Plant-pathogen interaction [PATH:ko04626]; 04040 Ion channels [BR:ko04040];
KCPC_00070739-RA	K13412	K13412	CPK; calcium-dependent protein kinase [EC:2.7.11.1]	04626 Plant-pathogen interaction [PATH:ko04626]; 05145 Toxoplasmosis [PATH:ko05145]; 01001 Protein kinases [BR:ko01001];
KCPC_00060927-RA	K01373	K01373	CTSF; cathepsin F [EC:3.4.22.41]	04142 Lysosome [PATH:ko04142]; 04210 Apoptosis [PATH:ko04210]; 04626 Plant-pathogen interaction [PATH:ko04626]; 01002 Peptidases and inhibitors [BR:ko01002];
KCPC_00061104-RA	K13448	K13448	CML; calcium-binding protein CML	04626 Plant-pathogen interaction [PATH:ko04626];
KCPC_00060978-RA	K15397	K15397	KCS; 3-ketoacyl-CoA synthase [EC:2.3.1.199]	00062 Fatty acid elongation [PATH:ko00062]; 04626 Plant-pathogen interaction [PATH:ko04626];
KCPC_00061514-RA	K13429	K13429	CERK1; chitin elicitor receptor kinase 1	04626 Plant-pathogen interaction [PATH:ko04626]; 01001 Protein kinases [BR:ko01001];
KCPC_00062026-RA	K13412	K13412	CPK; calcium-dependent protein kinase [EC:2.7.11.1]	04626 Plant-pathogen interaction [PATH:ko04626]; 05145 Toxoplasmosis [PATH:ko05145]; 01001 Protein kinases [BR:ko01001];
KCPC_00061905-RA	K15397	K15397	KCS; 3-ketoacyl-CoA synthase [EC:2.3.1.199]	00062 Fatty acid elongation [PATH:ko00062]; 04626 Plant-pathogen interaction [PATH:ko04626];
KCPC_00063720-RA	K13458	K13458	RAR1; disease resistance protein	04626 Plant-pathogen interaction [PATH:ko04626];
KCPC_00063912-RA	K12795	K12795	SUGT1, SGT1; suppressor of G2 allele of SKP1	04621 NOD-like receptor signaling pathway [PATH:ko04621]; 04626 Plant-pathogen interaction [PATH:ko04626];
KCPC_00063890-RA	K04079	K04079	HSP90A, htpG; molecular chaperone HtpG	04141 Protein processing in endoplasmic reticulum [PATH:ko04141]; 04151 PI3K-Akt signaling pathway [PATH:ko04151]; 04217 Necroptosis [PATH:ko04217]; 04621 NOD-like receptor signaling pathway [PATH:ko04621]; 04612 Antigen processing and presentation [PATH:ko04612]; 04659 Th17 cell differentiation [PATH:ko04659]; 04657 IL-17 signaling pathway [PATH:ko04657]; 04915 Estrogen signaling pathway [PATH:k…
KCPC_00063921-RA	K13466	K13466	EIX1_2; EIX receptor 1/2	04626 Plant-pathogen interaction [PATH:ko04626];
KCPC_00064128-RA	K13412	K13412	CPK; calcium-dependent protein kinase [EC:2.7.11.1]	04626 Plant-pathogen interaction [PATH:ko04626]; 05145 Toxoplasmosis [PATH:ko05145]; 01001 Protein kinases [BR:ko01001];
KCPC_00074906-RA	K05391	K05391	CNGC; cyclic nucleotide gated channel, plant	04626 Plant-pathogen interaction [PATH:ko04626]; 04040 Ion channels [BR:ko04040];
KCPC_00033323-RA	K05391	K05391	CNGC; cyclic nucleotide gated channel, plant	04626 Plant-pathogen interaction [PATH:ko04626]; 04040 Ion channels [BR:ko04040];
KCPC_00034703-RA	K13430	K13430	PBS1; serine/threonine-protein kinase PBS1 [EC:2.7.11.1]	04626 Plant-pathogen interaction [PATH:ko04626]; 01001 Protein kinases [BR:ko01001];
KCPC_00035501-RA	K13412	K13412	CPK; calcium-dependent protein kinase [EC:2.7.11.1]	04626 Plant-pathogen interaction [PATH:ko04626]; 05145 Toxoplasmosis [PATH:ko05145]; 01001 Protein kinases [BR:ko01001];
KCPC_00035516-RA	K13447	K13447	RBOH; respiratory burst oxidase [EC:1.6.3.- 1.11.1.-]	04016 MAPK signaling pathway - plant [PATH:ko04016]; 04626 Plant-pathogen interaction [PATH:ko04626];
KCPC_00035846-RA	K18875	K18875	EDS1; enhanced disease susceptibility 1 protein	04626 Plant-pathogen interaction [PATH:ko04626];
KCPC_00035847-RA	K18875	K18875	EDS1; enhanced disease susceptibility 1 protein	04626 Plant-pathogen interaction [PATH:ko04626];
KCPC_00035875-RA	K13412	K13412	CPK; calcium-dependent protein kinase [EC:2.7.11.1]	04626 Plant-pathogen interaction [PATH:ko04626]; 05145 Toxoplasmosis [PATH:ko05145]; 01001 Protein kinases [BR:ko01001];
KCPC_00031887-RA	K13448	K13448	CML; calcium-binding protein CML	04626 Plant-pathogen interaction [PATH:ko04626];
KCPC_00032950-RA	K15397	K15397	KCS; 3-ketoacyl-CoA synthase [EC:2.3.1.199]	00062 Fatty acid elongation [PATH:ko00062]; 04626 Plant-pathogen interaction [PATH:ko04626];
KCPC_00035635-RA	K13448	K13448	CML; calcium-binding protein CML	04626 Plant-pathogen interaction [PATH:ko04626];
KCPC_00036011-RA	K13447	K13447	RBOH; respiratory burst oxidase [EC:1.6.3.- 1.11.1.-]	04016 MAPK signaling pathway - plant [PATH:ko04016]; 04626 Plant-pathogen interaction [PATH:ko04626];
KCPC_00031939-RA	K13436	K13436	PTI1; pto-interacting protein 1 [EC:2.7.11.1]	04626 Plant-pathogen interaction [PATH:ko04626]; 01001 Protein kinases [BR:ko01001];
KCPC_00032208-RA	K15397	K15397	KCS; 3-ketoacyl-CoA synthase [EC:2.3.1.199]	00062 Fatty acid elongation [PATH:ko00062]; 04626 Plant-pathogen interaction [PATH:ko04626];
KCPC_00032443-RA	K13447	K13447	RBOH; respiratory burst oxidase [EC:1.6.3.- 1.11.1.-]	04016 MAPK signaling pathway - plant [PATH:ko04016]; 04626 Plant-pathogen interaction [PATH:ko04626];
KCPC_00032502-RA	K13436	K13436	PTI1; pto-interacting protein 1 [EC:2.7.11.1]	04626 Plant-pathogen interaction [PATH:ko04626]; 01001 Protein kinases [BR:ko01001];
KCPC_00032547-RA	K15397	K15397	KCS; 3-ketoacyl-CoA synthase [EC:2.3.1.199]	00062 Fatty acid elongation [PATH:ko00062]; 04626 Plant-pathogen interaction [PATH:ko04626];
KCPC_00032582-RA	K02183	K02183	CALM; calmodulin	04016 MAPK signaling pathway - plant [PATH:ko04016]; 04014 Ras signaling pathway [PATH:ko04014]; 04015 Rap1 signaling pathway [PATH:ko04015]; 04371 Apelin signaling pathway [PATH:ko04371]; 04020 Calcium signaling pathway [PATH:ko04020]; 04070 Phosphatidylinositol signaling system [PATH:ko04070]; 04024 cAMP signaling pathway [PATH:ko04024]; 04022 cGMP-PKG signaling pathway [PATH:ko04022]; 04114 Oo…
KCPC_00072290-RA	K13414	K13414	MEKK1; mitogen-activated protein kinase kinase kinase 1 [EC:2.7.11.25]	04016 MAPK signaling pathway - plant [PATH:ko04016]; 04626 Plant-pathogen interaction [PATH:ko04626]; 01001 Protein kinases [BR:ko01001];
KCPC_00000338-RA	K01373	K01373	CTSF; cathepsin F [EC:3.4.22.41]	04142 Lysosome [PATH:ko04142]; 04210 Apoptosis [PATH:ko04210]; 04626 Plant-pathogen interaction [PATH:ko04626]; 01002 Peptidases and inhibitors [BR:ko01002];
KCPC_00000495-RA	K13412	K13412	CPK; calcium-dependent protein kinase [EC:2.7.11.1]	04626 Plant-pathogen interaction [PATH:ko04626]; 05145 Toxoplasmosis [PATH:ko05145]; 01001 Protein kinases [BR:ko01001];
KCPC_00000500-RA	K15397	K15397	KCS; 3-ketoacyl-CoA synthase [EC:2.3.1.199]	00062 Fatty acid elongation [PATH:ko00062]; 04626 Plant-pathogen interaction [PATH:ko04626];
KCPC_00003235-RA	K15397	K15397	KCS; 3-ketoacyl-CoA synthase [EC:2.3.1.199]	00062 Fatty acid elongation [PATH:ko00062]; 04626 Plant-pathogen interaction [PATH:ko04626];
KCPC_00003785-RA	K13448	K13448	CML; calcium-binding protein CML	04626 Plant-pathogen interaction [PATH:ko04626];
KCPC_00004177-RA	K04368	K04368	MAP2K1, MEK1; mitogen-activated protein kinase kinase 1 [EC:2.7.12.2]	04010 MAPK signaling pathway [PATH:ko04010]; 04013 MAPK signaling pathway - fly [PATH:ko04013]; 04012 ErbB signaling pathway [PATH:ko04012]; 04014 Ras signaling pathway [PATH:ko04014]; 04015 Rap1 signaling pathway [PATH:ko04015]; 04370 VEGF signaling pathway [PATH:ko04370]; 04371 Apelin signaling pathway [PATH:ko04371]; 04668 TNF signaling pathway [PATH:ko04668]; 04066 HIF-1 signaling pathway [PA…
KCPC_00005328-RA	K13412	K13412	CPK; calcium-dependent protein kinase [EC:2.7.11.1]	04626 Plant-pathogen interaction [PATH:ko04626]; 05145 Toxoplasmosis [PATH:ko05145]; 01001 Protein kinases [BR:ko01001];
KCPC_00005377-RA	K13448	K13448	CML; calcium-binding protein CML	04626 Plant-pathogen interaction [PATH:ko04626];
KCPC_00005395-RA	K13448	K13448	CML; calcium-binding protein CML	04626 Plant-pathogen interaction [PATH:ko04626];
KCPC_00005179-RA	K13412	K13412	CPK; calcium-dependent protein kinase [EC:2.7.11.1]	04626 Plant-pathogen interaction [PATH:ko04626]; 05145 Toxoplasmosis [PATH:ko05145]; 01001 Protein kinases [BR:ko01001];
KCPC_00005515-RA	K02183	K02183	CALM; calmodulin	04016 MAPK signaling pathway - plant [PATH:ko04016]; 04014 Ras signaling pathway [PATH:ko04014]; 04015 Rap1 signaling pathway [PATH:ko04015]; 04371 Apelin signaling pathway [PATH:ko04371]; 04020 Calcium signaling pathway [PATH:ko04020]; 04070 Phosphatidylinositol signaling system [PATH:ko04070]; 04024 cAMP signaling pathway [PATH:ko04024]; 04022 cGMP-PKG signaling pathway [PATH:ko04022]; 04114 Oo…
KCPC_00006657-RA	K18835	K18835	WRKY2; WRKY transcription factor 2	04626 Plant-pathogen interaction [PATH:ko04626]; 03000 Transcription factors [BR:ko03000];
KCPC_00005825-RA	K13448	K13448	CML; calcium-binding protein CML	04626 Plant-pathogen interaction [PATH:ko04626];
KCPC_00006431-RA	K13447	K13447	RBOH; respiratory burst oxidase [EC:1.6.3.- 1.11.1.-]	04016 MAPK signaling pathway - plant [PATH:ko04016]; 04626 Plant-pathogen interaction [PATH:ko04626];
KCPC_00073003-RA	K13449	K13449	PR1; pathogenesis-related protein 1	04016 MAPK signaling pathway - plant [PATH:ko04016]; 04075 Plant hormone signal transduction [PATH:ko04075]; 04626 Plant-pathogen interaction [PATH:ko04626];
KCPC_00058818-RA	K15397	K15397	KCS; 3-ketoacyl-CoA synthase [EC:2.3.1.199]	00062 Fatty acid elongation [PATH:ko00062]; 04626 Plant-pathogen interaction [PATH:ko04626];
KCPC_00058965-RA	K13448	K13448	CML; calcium-binding protein CML	04626 Plant-pathogen interaction [PATH:ko04626];
KCPC_00059157-RA	K02183	K02183	CALM; calmodulin	04016 MAPK signaling pathway - plant [PATH:ko04016]; 04014 Ras signaling pathway [PATH:ko04014]; 04015 Rap1 signaling pathway [PATH:ko04015]; 04371 Apelin signaling pathway [PATH:ko04371]; 04020 Calcium signaling pathway [PATH:ko04020]; 04070 Phosphatidylinositol signaling system [PATH:ko04070]; 04024 cAMP signaling pathway [PATH:ko04024]; 04022 cGMP-PKG signaling pathway [PATH:ko04022]; 04114 Oo…
KCPC_00059496-RA	K05391	K05391	CNGC; cyclic nucleotide gated channel, plant	04626 Plant-pathogen interaction [PATH:ko04626]; 04040 Ion channels [BR:ko04040];
KCPC_00060054-RA	K05391	K05391	CNGC; cyclic nucleotide gated channel, plant	04626 Plant-pathogen interaction [PATH:ko04626]; 04040 Ion channels [BR:ko04040];
KCPC_00060213-RA	K13448	K13448	CML; calcium-binding protein CML	04626 Plant-pathogen interaction [PATH:ko04626];
KCPC_00060215-RA	K13448	K13448	CML; calcium-binding protein CML	04626 Plant-pathogen interaction [PATH:ko04626];
KCPC_00060605-RA	K13448	K13448	CML; calcium-binding protein CML	04626 Plant-pathogen interaction [PATH:ko04626];
KCPC_00059828-RA	K13448	K13448	CML; calcium-binding protein CML	04626 Plant-pathogen interaction [PATH:ko04626];
KCPC_00060003-RA	K13412	K13412	CPK; calcium-dependent protein kinase [EC:2.7.11.1]	04626 Plant-pathogen interaction [PATH:ko04626]; 05145 Toxoplasmosis [PATH:ko05145]; 01001 Protein kinases [BR:ko01001];
KCPC_00060031-RA	K18875	K18875	EDS1; enhanced disease susceptibility 1 protein	04626 Plant-pathogen interaction [PATH:ko04626];
KCPC_00060146-RA	K02358	K02358	tuf, TUFM; elongation factor Tu	04626 Plant-pathogen interaction [PATH:ko04626]; 03012 Translation factors [BR:ko03012]; 03029 Mitochondrial biogenesis [BR:ko03029]; 04147 Exosome [BR:ko04147];
KCPC_00060316-RA	K13412	K13412	CPK; calcium-dependent protein kinase [EC:2.7.11.1]	04626 Plant-pathogen interaction [PATH:ko04626]; 05145 Toxoplasmosis [PATH:ko05145]; 01001 Protein kinases [BR:ko01001];
KCPC_00060579-RA	K15397	K15397	KCS; 3-ketoacyl-CoA synthase [EC:2.3.1.199]	00062 Fatty acid elongation [PATH:ko00062]; 04626 Plant-pathogen interaction [PATH:ko04626];
KCPC_00064182-RA	K13448	K13448	CML; calcium-binding protein CML	04626 Plant-pathogen interaction [PATH:ko04626];
KCPC_00064509-RA	K05391	K05391	CNGC; cyclic nucleotide gated channel, plant	04626 Plant-pathogen interaction [PATH:ko04626]; 04040 Ion channels [BR:ko04040];
KCPC_00064595-RA	K13448	K13448	CML; calcium-binding protein CML	04626 Plant-pathogen interaction [PATH:ko04626];
KCPC_00064701-RA	K13414	K13414	MEKK1; mitogen-activated protein kinase kinase kinase 1 [EC:2.7.11.25]	04016 MAPK signaling pathway - plant [PATH:ko04016]; 04626 Plant-pathogen interaction [PATH:ko04626]; 01001 Protein kinases [BR:ko01001];
KCPC_00064999-RA	K05391	K05391	CNGC; cyclic nucleotide gated channel, plant	04626 Plant-pathogen interaction [PATH:ko04626]; 04040 Ion channels [BR:ko04040];
KCPC_00071078-RA	K13448	K13448	CML; calcium-binding protein CML	04626 Plant-pathogen interaction [PATH:ko04626];
KCPC_00017881-RA	K15397	K15397	KCS; 3-ketoacyl-CoA synthase [EC:2.3.1.199]	00062 Fatty acid elongation [PATH:ko00062]; 04626 Plant-pathogen interaction [PATH:ko04626];
KCPC_00017965-RA	K13459	K13459	RPS2; disease resistance protein RPS2	04626 Plant-pathogen interaction [PATH:ko04626];
KCPC_00017978-RA	K13459	K13459	RPS2; disease resistance protein RPS2	04626 Plant-pathogen interaction [PATH:ko04626];
KCPC_00018313-RA	K13412	K13412	CPK; calcium-dependent protein kinase [EC:2.7.11.1]	04626 Plant-pathogen interaction [PATH:ko04626]; 05145 Toxoplasmosis [PATH:ko05145]; 01001 Protein kinases [BR:ko01001];
KCPC_00018532-RA	K15397	K15397	KCS; 3-ketoacyl-CoA synthase [EC:2.3.1.199]	00062 Fatty acid elongation [PATH:ko00062]; 04626 Plant-pathogen interaction [PATH:ko04626];
KCPC_00018918-RA	K13412	K13412	CPK; calcium-dependent protein kinase [EC:2.7.11.1]	04626 Plant-pathogen interaction [PATH:ko04626]; 05145 Toxoplasmosis [PATH:ko05145]; 01001 Protein kinases [BR:ko01001];
KCPC_00019003-RA	K13456	K13456	RIN4; RPM1-interacting protein 4	04626 Plant-pathogen interaction [PATH:ko04626];
KCPC_00020303-RA	K13449	K13449	PR1; pathogenesis-related protein 1	04016 MAPK signaling pathway - plant [PATH:ko04016]; 04075 Plant hormone signal transduction [PATH:ko04075]; 04626 Plant-pathogen interaction [PATH:ko04626];
KCPC_00020305-RA	K13449	K13449	PR1; pathogenesis-related protein 1	04016 MAPK signaling pathway - plant [PATH:ko04016]; 04075 Plant hormone signal transduction [PATH:ko04075]; 04626 Plant-pathogen interaction [PATH:ko04626];
KCPC_00020308-RA	K13449	K13449	PR1; pathogenesis-related protein 1	04016 MAPK signaling pathway - plant [PATH:ko04016]; 04075 Plant hormone signal transduction [PATH:ko04075]; 04626 Plant-pathogen interaction [PATH:ko04626];
KCPC_00020309-RA	K13449	K13449	PR1; pathogenesis-related protein 1	04016 MAPK signaling pathway - plant [PATH:ko04016]; 04075 Plant hormone signal transduction [PATH:ko04075]; 04626 Plant-pathogen interaction [PATH:ko04626];
KCPC_00020311-RA	K13449	K13449	PR1; pathogenesis-related protein 1	04016 MAPK signaling pathway - plant [PATH:ko04016]; 04075 Plant hormone signal transduction [PATH:ko04075]; 04626 Plant-pathogen interaction [PATH:ko04626];
KCPC_00020314-RA	K13449	K13449	PR1; pathogenesis-related protein 1	04016 MAPK signaling pathway - plant [PATH:ko04016]; 04075 Plant hormone signal transduction [PATH:ko04075]; 04626 Plant-pathogen interaction [PATH:ko04626];
KCPC_00022156-RA	K13459	K13459	RPS2; disease resistance protein RPS2	04626 Plant-pathogen interaction [PATH:ko04626];
KCPC_00022198-RA	K13459	K13459	RPS2; disease resistance protein RPS2	04626 Plant-pathogen interaction [PATH:ko04626];
KCPC_00022369-RA	K13433	K13433	PTI5; pathogenesis-related genes transcriptional activator PTI5	04626 Plant-pathogen interaction [PATH:ko04626]; 03000 Transcription factors [BR:ko03000];
KCPC_00017680-RA	K13416	K13416	BAK1; brassinosteroid insensitive 1-associated receptor kinase 1 [EC:2.7.10.1 2.7.11.1]	04016 MAPK signaling pathway - plant [PATH:ko04016]; 04075 Plant hormone signal transduction [PATH:ko04075]; 04626 Plant-pathogen interaction [PATH:ko04626]; 01001 Protein kinases [BR:ko01001];
KCPC_00017897-RA	K13414	K13414	MEKK1; mitogen-activated protein kinase kinase kinase 1 [EC:2.7.11.25]	04016 MAPK signaling pathway - plant [PATH:ko04016]; 04626 Plant-pathogen interaction [PATH:ko04626]; 01001 Protein kinases [BR:ko01001];
KCPC_00018493-RA	K01373	K01373	CTSF; cathepsin F [EC:3.4.22.41]	04142 Lysosome [PATH:ko04142]; 04210 Apoptosis [PATH:ko04210]; 04626 Plant-pathogen interaction [PATH:ko04626]; 01002 Peptidases and inhibitors [BR:ko01002];
KCPC_00072672-RA	K02183	K02183	CALM; calmodulin	04016 MAPK signaling pathway - plant [PATH:ko04016]; 04014 Ras signaling pathway [PATH:ko04014]; 04015 Rap1 signaling pathway [PATH:ko04015]; 04371 Apelin signaling pathway [PATH:ko04371]; 04020 Calcium signaling pathway [PATH:ko04020]; 04070 Phosphatidylinositol signaling system [PATH:ko04070]; 04024 cAMP signaling pathway [PATH:ko04024]; 04022 cGMP-PKG signaling pathway [PATH:ko04022]; 04114 Oo…
KCPC_00036337-RA	K13448	K13448	CML; calcium-binding protein CML	04626 Plant-pathogen interaction [PATH:ko04626];
KCPC_00036439-RA	K13448	K13448	CML; calcium-binding protein CML	04626 Plant-pathogen interaction [PATH:ko04626];
KCPC_00038272-RA	K13412	K13412	CPK; calcium-dependent protein kinase [EC:2.7.11.1]	04626 Plant-pathogen interaction [PATH:ko04626]; 05145 Toxoplasmosis [PATH:ko05145]; 01001 Protein kinases [BR:ko01001];
KCPC_00038865-RA	K15397	K15397	KCS; 3-ketoacyl-CoA synthase [EC:2.3.1.199]	00062 Fatty acid elongation [PATH:ko00062]; 04626 Plant-pathogen interaction [PATH:ko04626];
KCPC_00038999-RA	K09487	K09487	HSP90B, TRA1; heat shock protein 90kDa beta	04141 Protein processing in endoplasmic reticulum [PATH:ko04141]; 04151 PI3K-Akt signaling pathway [PATH:ko04151]; 04657 IL-17 signaling pathway [PATH:ko04657]; 04915 Estrogen signaling pathway [PATH:ko04915]; 04918 Thyroid hormone synthesis [PATH:ko04918]; 04626 Plant-pathogen interaction [PATH:ko04626]; 05200 Pathways in cancer [PATH:ko05200]; 05215 Prostate cancer [PATH:ko05215]; 05132 Salmone…
KCPC_00039671-RA	K13448	K13448	CML; calcium-binding protein CML	04626 Plant-pathogen interaction [PATH:ko04626];
KCPC_00069439-RA	K13447	K13447	RBOH; respiratory burst oxidase [EC:1.6.3.- 1.11.1.-]	04016 MAPK signaling pathway - plant [PATH:ko04016]; 04626 Plant-pathogen interaction [PATH:ko04626];
KCPC_00073257-RA	K13457	K13457	RPM1, RPS3; disease resistance protein RPM1	04626 Plant-pathogen interaction [PATH:ko04626];
KCPC_00076084-RA	K13420	K13420	FLS2; LRR receptor-like serine/threonine-protein kinase FLS2 [EC:2.7.11.1]	04016 MAPK signaling pathway - plant [PATH:ko04016]; 04626 Plant-pathogen interaction [PATH:ko04626]; 01001 Protein kinases [BR:ko01001];
KCPC_00045082-RA	K13448	K13448	CML; calcium-binding protein CML	04626 Plant-pathogen interaction [PATH:ko04626];
KCPC_00045261-RA	K13426	K13426	WRKY29; WRKY transcription factor 29	04016 MAPK signaling pathway - plant [PATH:ko04016]; 04626 Plant-pathogen interaction [PATH:ko04626]; 03000 Transcription factors [BR:ko03000];
KCPC_00045265-RA	K12795	K12795	SUGT1, SGT1; suppressor of G2 allele of SKP1	04621 NOD-like receptor signaling pathway [PATH:ko04621]; 04626 Plant-pathogen interaction [PATH:ko04626];
KCPC_00045271-RA	K13447	K13447	RBOH; respiratory burst oxidase [EC:1.6.3.- 1.11.1.-]	04016 MAPK signaling pathway - plant [PATH:ko04016]; 04626 Plant-pathogen interaction [PATH:ko04626];
KCPC_00045540-RA	K13457	K13457	RPM1, RPS3; disease resistance protein RPM1	04626 Plant-pathogen interaction [PATH:ko04626];
KCPC_00045545-RA	K13457	K13457	RPM1, RPS3; disease resistance protein RPM1	04626 Plant-pathogen interaction [PATH:ko04626];
KCPC_00045546-RA	K13457	K13457	RPM1, RPS3; disease resistance protein RPM1	04626 Plant-pathogen interaction [PATH:ko04626];
KCPC_00045547-RA	K13457	K13457	RPM1, RPS3; disease resistance protein RPM1	04626 Plant-pathogen interaction [PATH:ko04626];
KCPC_00046260-RA	K13448	K13448	CML; calcium-binding protein CML	04626 Plant-pathogen interaction [PATH:ko04626];
KCPC_00047039-RA	K02183	K02183	CALM; calmodulin	04016 MAPK signaling pathway - plant [PATH:ko04016]; 04014 Ras signaling pathway [PATH:ko04014]; 04015 Rap1 signaling pathway [PATH:ko04015]; 04371 Apelin signaling pathway [PATH:ko04371]; 04020 Calcium signaling pathway [PATH:ko04020]; 04070 Phosphatidylinositol signaling system [PATH:ko04070]; 04024 cAMP signaling pathway [PATH:ko04024]; 04022 cGMP-PKG signaling pathway [PATH:ko04022]; 04114 Oo…
KCPC_00047828-RA	K13448	K13448	CML; calcium-binding protein CML	04626 Plant-pathogen interaction [PATH:ko04626];
KCPC_00047954-RA	K15397	K15397	KCS; 3-ketoacyl-CoA synthase [EC:2.3.1.199]	00062 Fatty acid elongation [PATH:ko00062]; 04626 Plant-pathogen interaction [PATH:ko04626];
KCPC_00048091-RA	K13466	K13466	EIX1_2; EIX receptor 1/2	04626 Plant-pathogen interaction [PATH:ko04626];
KCPC_00044436-RA	K13412	K13412	CPK; calcium-dependent protein kinase [EC:2.7.11.1]	04626 Plant-pathogen interaction [PATH:ko04626]; 05145 Toxoplasmosis [PATH:ko05145]; 01001 Protein kinases [BR:ko01001];
KCPC_00044690-RA	K13448	K13448	CML; calcium-binding protein CML	04626 Plant-pathogen interaction [PATH:ko04626];
KCPC_00022636-RA	K13412	K13412	CPK; calcium-dependent protein kinase [EC:2.7.11.1]	04626 Plant-pathogen interaction [PATH:ko04626]; 05145 Toxoplasmosis [PATH:ko05145]; 01001 Protein kinases [BR:ko01001];
KCPC_00023025-RA	K13456	K13456	RIN4; RPM1-interacting protein 4	04626 Plant-pathogen interaction [PATH:ko04626];
KCPC_00025912-RA	K13413	K13413	MKK4_5; mitogen-activated protein kinase kinase 4/5 [EC:2.7.12.2]	04016 MAPK signaling pathway - plant [PATH:ko04016]; 04075 Plant hormone signal transduction [PATH:ko04075]; 04626 Plant-pathogen interaction [PATH:ko04626]; 01001 Protein kinases [BR:ko01001];
KCPC_00025974-RA	K05391	K05391	CNGC; cyclic nucleotide gated channel, plant	04626 Plant-pathogen interaction [PATH:ko04626]; 04040 Ion channels [BR:ko04040];
KCPC_00026097-RA	K00864	K00864	glpK, GK; glycerol kinase [EC:2.7.1.30]	00561 Glycerolipid metabolism [PATH:ko00561]; 03320 PPAR signaling pathway [PATH:ko03320]; 04626 Plant-pathogen interaction [PATH:ko04626]; 04147 Exosome [BR:ko04147];
KCPC_00026886-RA	K05391	K05391	CNGC; cyclic nucleotide gated channel, plant	04626 Plant-pathogen interaction [PATH:ko04626]; 04040 Ion channels [BR:ko04040];
KCPC_00026973-RA	K20600	K20600	MPK4; mitogen-activated protein kinase 4 [EC:2.7.11.24]	04016 MAPK signaling pathway - plant [PATH:ko04016]; 04626 Plant-pathogen interaction [PATH:ko04626]; 01001 Protein kinases [BR:ko01001];
KCPC_00068958-RA	K13412	K13412	CPK; calcium-dependent protein kinase [EC:2.7.11.1]	04626 Plant-pathogen interaction [PATH:ko04626]; 05145 Toxoplasmosis [PATH:ko05145]; 01001 Protein kinases [BR:ko01001];
